# Supplementary material for: Theoretical Distribution of the Ammonia Binding Energy at Interstellar Icy Grains: A New Computational Framework
Source: ACS Earth Space Chem. 2022 Jun 2;6(6):1514–26. doi: 10.1021/acsearthspacechem.2c00040 (PMC9208021; doi:10.1021/acsearthspacechem.2c00040)
Supplement: Supplementary file 1 — sp2c00040_si_001.zip [file sp2c00040_si_001.zip]

Archive with 334 entries (331 files):
- Supporting_Information_R1/
- __MACOSX/._Supporting_Information_R1
- Supporting_Information_R1/example_input/
- __MACOSX/Supporting_Information_R1/._example_input
- Supporting_Information_R1/.DS_Store
- __MACOSX/Supporting_Information_R1/._.DS_Store
- Supporting_Information_R1/structures/
- __MACOSX/Supporting_Information_R1/._structures
- Supporting_Information_R1/Dataframe.csv
- __MACOSX/Supporting_Information_R1/._Dataframe.csv
- Supporting_Information_R1/readme.txt
- __MACOSX/Supporting_Information_R1/._readme.txt
- Supporting_Information_R1/example_input/freq_grain_mol0.com
- __MACOSX/Supporting_Information_R1/example_input/._freq_grain_mol0.com
- Supporting_Information_R1/example_input/DLPNO_CP0.inp
- __MACOSX/Supporting_Information_R1/example_input/._DLPNO_CP0.inp
- Supporting_Information_R1/example_input/xtb-gaussian.sh
- __MACOSX/Supporting_Information_R1/example_input/._xtb-gaussian.sh
- Supporting_Information_R1/example_input/grain_mol0.com
- __MACOSX/Supporting_Information_R1/example_input/._grain_mol0.com
- Supporting_Information_R1/example_input/CP_grain_mol0.com
- __MACOSX/Supporting_Information_R1/example_input/._CP_grain_mol0.com
- Supporting_Information_R1/structures/CP_grain_mol28.xyz
- __MACOSX/Supporting_Information_R1/structures/._CP_grain_mol28.xyz
- Supporting_Information_R1/structures/CP_grain_mol134.xyz
- __MACOSX/Supporting_Information_R1/structures/._CP_grain_mol134.xyz
- Supporting_Information_R1/structures/CP_grain_mol121.xyz
- __MACOSX/Supporting_Information_R1/structures/._CP_grain_mol121.xyz
- Supporting_Information_R1/structures/CP_grain_mol135.xyz
- __MACOSX/Supporting_Information_R1/structures/._CP_grain_mol135.xyz
- Supporting_Information_R1/structures/CP_grain_mol109.xyz
- __MACOSX/Supporting_Information_R1/structures/._CP_grain_mol109.xyz
- Supporting_Information_R1/structures/CP_grain_mol15.xyz
- __MACOSX/Supporting_Information_R1/structures/._CP_grain_mol15.xyz
- Supporting_Information_R1/structures/grain_mol16.xyz
- __MACOSX/Supporting_Information_R1/structures/._grain_mol16.xyz
- Supporting_Information_R1/structures/grain_mol159.xyz
- __MACOSX/Supporting_Information_R1/structures/._grain_mol159.xyz
- Supporting_Information_R1/structures/grain_mol28.xyz
- __MACOSX/Supporting_Information_R1/structures/._grain_mol28.xyz
- Supporting_Information_R1/structures/CP_grain_mol123.xyz
- __MACOSX/Supporting_Information_R1/structures/._CP_grain_mol123.xyz
- Supporting_Information_R1/structures/CP_grain_mol136.xyz
- __MACOSX/Supporting_Information_R1/structures/._CP_grain_mol136.xyz
- Supporting_Information_R1/structures/CP_grain_mol122.xyz
- __MACOSX/Supporting_Information_R1/structures/._CP_grain_mol122.xyz
- Supporting_Information_R1/structures/CP_grain_mol16.xyz
- __MACOSX/Supporting_Information_R1/structures/._CP_grain_mol16.xyz
- Supporting_Information_R1/structures/grain_mol15.xyz
- __MACOSX/Supporting_Information_R1/structures/._grain_mol15.xyz
- Supporting_Information_R1/structures/grain_mol160.xyz
- __MACOSX/Supporting_Information_R1/structures/._grain_mol160.xyz
- Supporting_Information_R1/structures/grain_mol148.xyz
- __MACOSX/Supporting_Information_R1/structures/._grain_mol148.xyz
- Supporting_Information_R1/structures/grain_mol11.xyz
- __MACOSX/Supporting_Information_R1/structures/._grain_mol11.xyz
- Supporting_Information_R1/structures/grain_mol39.xyz
- __MACOSX/Supporting_Information_R1/structures/._grain_mol39.xyz
- Supporting_Information_R1/structures/CP_grain_mol132.xyz
- __MACOSX/Supporting_Information_R1/structures/._CP_grain_mol132.xyz
- Supporting_Information_R1/structures/CP_grain_mol133.xyz
- __MACOSX/Supporting_Information_R1/structures/._CP_grain_mol133.xyz
- Supporting_Information_R1/structures/grain_mol10.xyz
- __MACOSX/Supporting_Information_R1/structures/._grain_mol10.xyz
- Supporting_Information_R1/structures/grain_mol149.xyz
- __MACOSX/Supporting_Information_R1/structures/._grain_mol149.xyz
- Supporting_Information_R1/structures/grain_mol161.xyz
- __MACOSX/Supporting_Information_R1/structures/._grain_mol161.xyz
- Supporting_Information_R1/structures/CP_grain_mol11.xyz
- __MACOSX/Supporting_Information_R1/structures/._CP_grain_mol11.xyz
- Supporting_Information_R1/structures/CP_grain_mol39.xyz
- __MACOSX/Supporting_Information_R1/structures/._CP_grain_mol39.xyz
- Supporting_Information_R1/structures/CP_grain_mol125.xyz
- __MACOSX/Supporting_Information_R1/structures/._CP_grain_mol125.xyz
- Supporting_Information_R1/structures/CP_grain_mol124.xyz
- __MACOSX/Supporting_Information_R1/structures/._CP_grain_mol124.xyz
- Supporting_Information_R1/structures/CP_grain_mol10.xyz
- __MACOSX/Supporting_Information_R1/structures/._CP_grain_mol10.xyz
- Supporting_Information_R1/structures/bare_grain.xyz
- __MACOSX/Supporting_Information_R1/structures/._bare_grain.xyz
- Supporting_Information_R1/structures/grain_mol139.xyz
- __MACOSX/Supporting_Information_R1/structures/._grain_mol139.xyz
- Supporting_Information_R1/structures/grain_mol111.xyz
- __MACOSX/Supporting_Information_R1/structures/._grain_mol111.xyz
- Supporting_Information_R1/structures/grain_mol60.xyz
- __MACOSX/Supporting_Information_R1/structures/._grain_mol60.xyz
- Supporting_Information_R1/structures/grain_mol74.xyz
- __MACOSX/Supporting_Information_R1/structures/._grain_mol74.xyz
- Supporting_Information_R1/structures/CP_grain_mol88.xyz
- __MACOSX/Supporting_Information_R1/structures/._CP_grain_mol88.xyz
- Supporting_Information_R1/structures/CP_grain_mol157.xyz
- __MACOSX/Supporting_Information_R1/structures/._CP_grain_mol157.xyz
- Supporting_Information_R1/structures/CP_grain_mol143.xyz
- __MACOSX/Supporting_Information_R1/structures/._CP_grain_mol143.xyz
- Supporting_Information_R1/structures/CP_grain_mol156.xyz
- __MACOSX/Supporting_Information_R1/structures/._CP_grain_mol156.xyz
- Supporting_Information_R1/structures/CP_grain_mol62.xyz
- __MACOSX/Supporting_Information_R1/structures/._CP_grain_mol62.xyz
- Supporting_Information_R1/structures/grain_mol75.xyz
- __MACOSX/Supporting_Information_R1/structures/._grain_mol75.xyz
- Supporting_Information_R1/structures/grain_mol61.xyz
- __MACOSX/Supporting_Information_R1/structures/._grain_mol61.xyz
- Supporting_Information_R1/structures/grain_mol104.xyz
- __MACOSX/Supporting_Information_R1/structures/._grain_mol104.xyz
- Supporting_Information_R1/structures/grain_mol138.xyz
- __MACOSX/Supporting_Information_R1/structures/._grain_mol138.xyz
- Supporting_Information_R1/structures/grain_mol4.xyz
- __MACOSX/Supporting_Information_R1/structures/._grain_mol4.xyz
- Supporting_Information_R1/structures/grain_mol112.xyz
- __MACOSX/Supporting_Information_R1/structures/._grain_mol112.xyz
- Supporting_Information_R1/structures/grain_mol88.xyz
- __MACOSX/Supporting_Information_R1/structures/._grain_mol88.xyz
- Supporting_Information_R1/structures/CP_grain_mol60.xyz
- __MACOSX/Supporting_Information_R1/structures/._CP_grain_mol60.xyz
- Supporting_Information_R1/structures/CP_grain_mol74.xyz
- __MACOSX/Supporting_Information_R1/structures/._CP_grain_mol74.xyz
- Supporting_Information_R1/structures/CP_grain_mol140.xyz
- __MACOSX/Supporting_Information_R1/structures/._CP_grain_mol140.xyz
- Supporting_Information_R1/structures/CP_grain_mol154.xyz
- __MACOSX/Supporting_Information_R1/structures/._CP_grain_mol154.xyz
- Supporting_Information_R1/structures/CP_grain_mol75.xyz
- __MACOSX/Supporting_Information_R1/structures/._CP_grain_mol75.xyz
- Supporting_Information_R1/structures/CP_grain_mol61.xyz
- __MACOSX/Supporting_Information_R1/structures/._CP_grain_mol61.xyz
- Supporting_Information_R1/structures/grain_mol62.xyz
- __MACOSX/Supporting_Information_R1/structures/._grain_mol62.xyz
- Supporting_Information_R1/structures/grain_mol113.xyz
- __MACOSX/Supporting_Information_R1/structures/._grain_mol113.xyz
- Supporting_Information_R1/structures/grain_mol117.xyz
- __MACOSX/Supporting_Information_R1/structures/._grain_mol117.xyz
- Supporting_Information_R1/structures/CP_grain_mol65.xyz
- __MACOSX/Supporting_Information_R1/structures/._CP_grain_mol65.xyz
- Supporting_Information_R1/structures/CP_grain_mol145.xyz
- __MACOSX/Supporting_Information_R1/structures/._CP_grain_mol145.xyz
- Supporting_Information_R1/structures/CP_grain_mol150.xyz
- __MACOSX/Supporting_Information_R1/structures/._CP_grain_mol150.xyz
- Supporting_Information_R1/structures/CP_grain_mol58.xyz
- __MACOSX/Supporting_Information_R1/structures/._CP_grain_mol58.xyz
- Supporting_Information_R1/structures/CP_grain_mol70.xyz
- __MACOSX/Supporting_Information_R1/structures/._CP_grain_mol70.xyz
- Supporting_Information_R1/structures/CP_grain_mol64.xyz
- __MACOSX/Supporting_Information_R1/structures/._CP_grain_mol64.xyz
- Supporting_Information_R1/structures/grain_mol116.xyz
- __MACOSX/Supporting_Information_R1/structures/._grain_mol116.xyz
- Supporting_Information_R1/structures/grain_mol102.xyz
- __MACOSX/Supporting_Information_R1/structures/._grain_mol102.xyz
- Supporting_Information_R1/structures/grain_mol128.xyz
- __MACOSX/Supporting_Information_R1/structures/._grain_mol128.xyz
- Supporting_Information_R1/structures/grain_mol65.xyz
- __MACOSX/Supporting_Information_R1/structures/._grain_mol65.xyz
- Supporting_Information_R1/structures/CP_grain_mol147.xyz
- __MACOSX/Supporting_Information_R1/structures/._CP_grain_mol147.xyz
- Supporting_Information_R1/structures/CP_grain_mol153.xyz
- __MACOSX/Supporting_Information_R1/structures/._CP_grain_mol153.xyz
- Supporting_Information_R1/structures/grain_mol58.xyz
- __MACOSX/Supporting_Information_R1/structures/._grain_mol58.xyz
- Supporting_Information_R1/structures/grain_mol70.xyz
- __MACOSX/Supporting_Information_R1/structures/._grain_mol70.xyz
- Supporting_Information_R1/structures/grain_mol64.xyz
- __MACOSX/Supporting_Information_R1/structures/._grain_mol64.xyz
- Supporting_Information_R1/structures/CP_grain_mol4.xyz
- __MACOSX/Supporting_Information_R1/structures/._CP_grain_mol4.xyz
- Supporting_Information_R1/structures/grain_mol129.xyz
- __MACOSX/Supporting_Information_R1/structures/._grain_mol129.xyz
- Supporting_Information_R1/structures/grain_mol101.xyz
- __MACOSX/Supporting_Information_R1/structures/._grain_mol101.xyz
- Supporting_Information_R1/structures/nh3.xyz
- __MACOSX/Supporting_Information_R1/structures/._nh3.xyz
- Supporting_Information_R1/structures/grain_mol124.xyz
- __MACOSX/Supporting_Information_R1/structures/._grain_mol124.xyz
- Supporting_Information_R1/structures/CP_grain_mol9.xyz
- __MACOSX/Supporting_Information_R1/structures/._CP_grain_mol9.xyz
- Supporting_Information_R1/structures/grain_mol82.xyz
- __MACOSX/Supporting_Information_R1/structures/._grain_mol82.xyz
- Supporting_Information_R1/structures/grain_mol41.xyz
- __MACOSX/Supporting_Information_R1/structures/._grain_mol41.xyz
- Supporting_Information_R1/structures/grain_mol55.xyz
- __MACOSX/Supporting_Information_R1/structures/._grain_mol55.xyz
- Supporting_Information_R1/structures/CP_grain_mol56.xyz
- __MACOSX/Supporting_Information_R1/structures/._CP_grain_mol56.xyz
- Supporting_Information_R1/structures/CP_grain_mol95.xyz
- __MACOSX/Supporting_Information_R1/structures/._CP_grain_mol95.xyz
- Supporting_Information_R1/structures/CP_grain_mol43.xyz
- __MACOSX/Supporting_Information_R1/structures/._CP_grain_mol43.xyz
- Supporting_Information_R1/structures/grain_mol40.xyz
- __MACOSX/Supporting_Information_R1/structures/._grain_mol40.xyz
- Supporting_Information_R1/structures/grain_mol68.xyz
- __MACOSX/Supporting_Information_R1/structures/._grain_mol68.xyz
- Supporting_Information_R1/structures/grain_mol125.xyz
- __MACOSX/Supporting_Information_R1/structures/._grain_mol125.xyz
- Supporting_Information_R1/structures/grain_mol133.xyz
- __MACOSX/Supporting_Information_R1/structures/._grain_mol133.xyz
- Supporting_Information_R1/structures/grain_mol95.xyz
- __MACOSX/Supporting_Information_R1/structures/._grain_mol95.xyz
- Supporting_Information_R1/structures/grain_mol56.xyz
- __MACOSX/Supporting_Information_R1/structures/._grain_mol56.xyz
- Supporting_Information_R1/structures/CP_grain_mol41.xyz
- __MACOSX/Supporting_Information_R1/structures/._CP_grain_mol41.xyz
- Supporting_Information_R1/structures/CP_grain_mol55.xyz
- __MACOSX/Supporting_Information_R1/structures/._CP_grain_mol55.xyz
- Supporting_Information_R1/structures/CP_grain_mol149.xyz
- __MACOSX/Supporting_Information_R1/structures/._CP_grain_mol149.xyz
- Supporting_Information_R1/structures/CP_grain_mol161.xyz
- __MACOSX/Supporting_Information_R1/structures/._CP_grain_mol161.xyz
- Supporting_Information_R1/structures/CP_grain_mol82.xyz
- __MACOSX/Supporting_Information_R1/structures/._CP_grain_mol82.xyz
- Supporting_Information_R1/structures/CP_grain_mol160.xyz
- __MACOSX/Supporting_Information_R1/structures/._CP_grain_mol160.xyz
- Supporting_Information_R1/structures/CP_grain_mol148.xyz
- __MACOSX/Supporting_Information_R1/structures/._CP_grain_mol148.xyz
- Supporting_Information_R1/structures/CP_grain_mol40.xyz
- __MACOSX/Supporting_Information_R1/structures/._CP_grain_mol40.xyz
- Supporting_Information_R1/structures/CP_grain_mol68.xyz
- __MACOSX/Supporting_Information_R1/structures/._CP_grain_mol68.xyz
- Supporting_Information_R1/structures/grain_mol43.xyz
- __MACOSX/Supporting_Information_R1/structures/._grain_mol43.xyz
- Supporting_Information_R1/structures/grain_mol132.xyz
- __MACOSX/Supporting_Information_R1/structures/._grain_mol132.xyz
- Supporting_Information_R1/structures/grain_mol122.xyz
- __MACOSX/Supporting_Information_R1/structures/._grain_mol122.xyz
- Supporting_Information_R1/structures/grain_mol136.xyz
- __MACOSX/Supporting_Information_R1/structures/._grain_mol136.xyz
- Supporting_Information_R1/structures/grain_mol90.xyz
- __MACOSX/Supporting_Information_R1/structures/._grain_mol90.xyz
- Supporting_Information_R1/structures/grain_mol53.xyz
- __MACOSX/Supporting_Information_R1/structures/._grain_mol53.xyz
- Supporting_Information_R1/structures/CP_grain_mol44.xyz
- __MACOSX/Supporting_Information_R1/structures/._CP_grain_mol44.xyz
- Supporting_Information_R1/structures/CP_grain_mol159.xyz
- __MACOSX/Supporting_Information_R1/structures/._CP_grain_mol159.xyz
- Supporting_Information_R1/structures/CP_grain_mol86.xyz
- __MACOSX/Supporting_Information_R1/structures/._CP_grain_mol86.xyz
- Supporting_Information_R1/structures/grain_mol46.xyz
- __MACOSX/Supporting_Information_R1/structures/._grain_mol46.xyz
- Supporting_Information_R1/structures/grain_mol85.xyz
- __MACOSX/Supporting_Information_R1/structures/._grain_mol85.xyz
- Supporting_Information_R1/structures/grain_mol9.xyz
- __MACOSX/Supporting_Information_R1/structures/._grain_mol9.xyz
- Supporting_Information_R1/structures/grain_mol123.xyz
- __MACOSX/Supporting_Information_R1/structures/._grain_mol123.xyz
- Supporting_Information_R1/structures/grain_mol135.xyz
- __MACOSX/Supporting_Information_R1/structures/._grain_mol135.xyz
- Supporting_Information_R1/structures/grain_mol121.xyz
- __MACOSX/Supporting_Information_R1/structures/._grain_mol121.xyz
- Supporting_Information_R1/structures/grain_mol109.xyz
- __MACOSX/Supporting_Information_R1/structures/._grain_mol109.xyz
- Supporting_Information_R1/structures/grain_mol44.xyz
- __MACOSX/Supporting_Information_R1/structures/._grain_mol44.xyz
- Supporting_Information_R1/structures/CP_grain_mol53.xyz
- __MACOSX/Supporting_Information_R1/structures/._CP_grain_mol53.xyz
- Supporting_Information_R1/structures/CP_grain_mol90.xyz
- __MACOSX/Supporting_Information_R1/structures/._CP_grain_mol90.xyz
- Supporting_Information_R1/structures/CP_grain_mol85.xyz
- __MACOSX/Supporting_Information_R1/structures/._CP_grain_mol85.xyz
- Supporting_Information_R1/structures/CP_grain_mol46.xyz
- __MACOSX/Supporting_Information_R1/structures/._CP_grain_mol46.xyz
- Supporting_Information_R1/structures/grain_mol86.xyz
- __MACOSX/Supporting_Information_R1/structures/._grain_mol86.xyz
- Supporting_Information_R1/structures/grain_mol134.xyz
- __MACOSX/Supporting_Information_R1/structures/._grain_mol134.xyz
- Supporting_Information_R1/structures/grain_mol153.xyz
- __MACOSX/Supporting_Information_R1/structures/._grain_mol153.xyz
- Supporting_Information_R1/structures/grain_mol147.xyz
- __MACOSX/Supporting_Information_R1/structures/._grain_mol147.xyz
- Supporting_Information_R1/structures/grain_mol36.xyz
- __MACOSX/Supporting_Information_R1/structures/._grain_mol36.xyz
- Supporting_Information_R1/structures/CP_grain_mol21.xyz
- __MACOSX/Supporting_Information_R1/structures/._CP_grain_mol21.xyz
- Supporting_Information_R1/structures/CP_grain_mol129.xyz
- __MACOSX/Supporting_Information_R1/structures/._CP_grain_mol129.xyz
- Supporting_Information_R1/structures/CP_grain_mol101.xyz
- __MACOSX/Supporting_Information_R1/structures/._CP_grain_mol101.xyz
- Supporting_Information_R1/structures/CP_grain_mol128.xyz
- __MACOSX/Supporting_Information_R1/structures/._CP_grain_mol128.xyz
- Supporting_Information_R1/structures/CP_grain_mol34.xyz
- __MACOSX/Supporting_Information_R1/structures/._CP_grain_mol34.xyz
- Supporting_Information_R1/structures/grain_mol150.xyz
- __MACOSX/Supporting_Information_R1/structures/._grain_mol150.xyz
- Supporting_Information_R1/structures/grain_mol21.xyz
- __MACOSX/Supporting_Information_R1/structures/._grain_mol21.xyz
- Supporting_Information_R1/structures/CP_grain_mol36.xyz
- __MACOSX/Supporting_Information_R1/structures/._CP_grain_mol36.xyz
- Supporting_Information_R1/structures/CP_grain_mol102.xyz
- __MACOSX/Supporting_Information_R1/structures/._CP_grain_mol102.xyz
- Supporting_Information_R1/structures/CP_grain_mol116.xyz
- __MACOSX/Supporting_Information_R1/structures/._CP_grain_mol116.xyz
- Supporting_Information_R1/structures/CP_grain_mol117.xyz
- __MACOSX/Supporting_Information_R1/structures/._CP_grain_mol117.xyz
- Supporting_Information_R1/structures/grain_mol34.xyz
- __MACOSX/Supporting_Information_R1/structures/._grain_mol34.xyz
- Supporting_Information_R1/structures/grain_mol145.xyz
- __MACOSX/Supporting_Information_R1/structures/._grain_mol145.xyz
- Supporting_Information_R1/structures/grain_mol30.xyz
- __MACOSX/Supporting_Information_R1/structures/._grain_mol30.xyz
- Supporting_Information_R1/structures/grain_mol18.xyz
- __MACOSX/Supporting_Information_R1/structures/._grain_mol18.xyz
- Supporting_Information_R1/structures/CP_grain_mol33.xyz
- __MACOSX/Supporting_Information_R1/structures/._CP_grain_mol33.xyz
- Supporting_Information_R1/structures/CP_grain_mol113.xyz
- __MACOSX/Supporting_Information_R1/structures/._CP_grain_mol113.xyz
[truncated: 34 more entries]
