# Supplementary material for: Theoretical Distribution of the Ammonia Binding Energy at Interstellar Icy Grains: A New Computational Framework
Source: ACS Earth Space Chem. 2022 Jun 2;6(6):1514–26. doi: 10.1021/acsearthspacechem.2c00040 (PMC9208021; doi:10.1021/acsearthspacechem.2c00040)
Supplement: Supplementary file 1 — sp2c00040_si_001.zip [file sp2c00040_si_001.zip › Supporting_Information_R1/Dataframe.csv]

n_sample	BH_B97D3_kjmol	BH_DLPNO_kjmol	BE_e_DLPNO_kJmol	BH_xtb_kjmol
34	15.295176375746056	12.664283600220553	24.72937109396927	12.013331411215226
58	13.634788120398234	12.817648834281108	16.831750296878397	14.264410342456607
147	11.964930346900076	13.469867959142011	18.255357197503088	13.158338972351906
62	14.270708070053452	13.586627390037126	18.45810001725006	17.594964311221304
153	13.826339778136326	13.611222137059915	17.597532750561022	17.62775682775494
133	16.388880390457317	15.319689971525635	20.33748194252727	17.738553000838458
11	17.645272330323277	16.72224388296198	22.17345697147762	19.051776457889595
4	18.016172378015415	16.90094945115879	22.356944623343296	18.394692138949686
157	15.345305566012268	18.047701928532145	25.321880673091744	14.830809831374719
40	18.460621640602962	20.07338583894054	27.336984758401655	24.761533841952467
53	24.611037837178742	21.16972303284245	62.21335583192092	19.1642792070672
65	25.568669798167797	22.16213482896554	64.06742004280599	24.282721091171258
75	22.446122377072147	22.197680170807182	29.102494473034373	23.70876015705832
109	27.383247792885392	23.523136465296226	54.436839189888026	23.287340874019378
129	26.730943171202245	23.59275029424675	55.193759525067144	22.637214134929604
36	30.16160230095353	23.73378218111799	53.32636065257862	20.366050115503384
33	26.11057117129942	24.29750440373959	57.8206446352859	21.974274946927586
43	29.9580476581842	25.343951312776383	52.14417651181306	27.05813897351556
123	24.53013948762191	26.438345393695716	33.85707647320361	27.17360853958051
150	29.564255763369136	26.658521628115	48.84786223657554	27.424186425088504
145	32.46846999460305	27.57272699771496	64.33585764227381	27.537975670227034
111	30.016815389527213	27.68994370618446	48.854968943480706	36.676191982707294
85	32.77772316906552	27.986813627392756	73.32482415834197	27.903498021339274
140	26.79531387017649	28.03090188433236	36.1471790236943	30.82846448216496
159	30.943333837385637	29.13251918813674	46.77250262356319	21.763762218146148
136	40.8779509947311	29.35338186017365	66.87597490729084	24.25909157539654
19	33.69599856835684	29.48644259794674	69.15124888794774	28.967298813653038
116	33.31849612081518	30.07178057116318	43.17750575618542	26.23388895920494
135	35.60102318241695	30.277776919927444	64.08759676204386	28.28563979855308
124	41.60416950417404	30.663429410504918	67.18759439596236	24.680930938894925
134	36.514603021139244	30.730381188415485	59.99510407507259	29.379765136182876
41	35.659354600112096	30.791761984557034	55.416710043305905	36.905188243938504
64	34.51144979533139	30.952119604237872	56.870670370054675	28.033985457706592
117	34.15628651423451	31.334848063176914	75.98210443887757	32.58376992118474
102	37.07205685043084	31.549495101365398	54.69877026948825	35.73166773422564
9	36.817219038356164	31.671601066870352	55.191303367462915	23.620280748805605
95	36.15083712263377	31.925974298700744	56.9272163256519	33.49195722573401
74	35.02166998785284	32.00340805592845	49.92230103685752	28.30559361181581
86	36.30100977594836	32.07339014043234	54.79935402863042	27.460234563708983
21	37.967989041103806	32.314556258833015	57.88240877583584	25.47924099600604
55	35.23480012112021	32.508721994243636	57.34417776975863	27.851854402387115
121	34.39373697417378	33.00107538963263	47.6491802305213	31.71858833489345
156	35.568327745879664	33.03382797273306	61.1700801623579	36.437980210602134
82	37.577321817688954	33.09977428304727	58.681400150465244	30.101620582583294
138	36.084029586408384	33.27016574594333	65.61846591141696	41.07642786771015
154	37.900385544585376	33.549914512019875	72.98575111075755	36.95318241537871
104	38.0307479915013	33.71237926278464	55.311332642725446	31.050371888960978
18	38.85603617268225	33.971592000430896	68.06644696940721	32.01603142626796
139	37.831385772649426	34.050247720895555	54.16152435259669	37.15340317762284
30	38.702445288056914	34.0714392224567	54.08055204011072	34.04483538058353
61	40.194970900929064	34.20754808612865	62.52105649610909	37.2432215921841
10	40.468991735921186	34.24360262059268	55.94354033265494	33.023909031847026
56	37.8296122260558	34.63321810098621	51.696861905013655	27.97719585490613
28	39.31370604785908	35.30648206384324	52.205697268304036	34.73799409316843
88	40.716682927784746	35.533969244096546	59.2037476576721	30.515635950543277
161	38.37392141291053	35.83312079188842	51.86878133390111	35.531210676843486
128	37.93704602929862	35.87272542448147	55.53187872696189	34.31967290194543
113	37.754046557792634	35.907535946244515	55.02013142000387	41.28334365908956
16	36.27854418066462	35.97238302208247	57.38342823249337	35.2380471531775
148	41.37032719604543	36.14913403069918	59.15747844106696	39.62977641278394
143	44.583610983531685	36.27723604364667	71.98393500124091	37.262414009906095
68	42.80657523190828	36.51519484616926	71.08216599808716	35.855276356049785
15	43.282551834194244	37.74702390584154	58.89031893780613	33.49644683380936
160	40.116622106109446	38.28079854763088	52.851697506874515	37.55061533507936
125	43.81820199058969	39.68301059493573	58.517973169992	36.778639060542666
70	41.405793919812744	39.76831146341456	56.23502169752696	39.537542536608356
132	41.44261007569931	39.97218935232884	55.28691285172538	35.35370050462946
90	43.00382235897706	40.75419893740667	59.72323126888979	37.836873789021475
112	46.75388909792827	41.453141459798	62.53269823316318	36.412775394112515
39	44.17084092141646	41.76518742090804	57.08204085167618	39.83608833891884
60	47.691321186531496	41.921401108530205	62.513165288176	39.88129947849987
101	49.226779732109705	43.589012749404375	70.24101221689557	36.844066563393014
31	52.64217352633051	43.798324288060975	98.49298327993822	39.85690856769165
46	48.54788088651198	44.45355776214575	69.09365273055252	45.580029755736774
122	49.62432005652117	46.69099804394704	66.21912268367795	42.064876760384344
44	49.25637037524742	47.13323132561099	67.54537729252006	45.190720358830816
149	54.44611068924108	50.5915859048943	67.96393110440785	49.56541011197484
