# Supplementary material for: Theoretical Distribution of the Ammonia Binding Energy at Interstellar Icy Grains: A New Computational Framework
Source: ACS Earth Space Chem. 2022 Jun 2;6(6):1514–26. doi: 10.1021/acsearthspacechem.2c00040 (PMC9208021; doi:10.1021/acsearthspacechem.2c00040)
Supplement: Supplementary file 1 — sp2c00040_si_001.zip [file sp2c00040_si_001.zip › Supporting_Information_R1/readme.txt]

Theoretical distribution of the ammonia binding energy at icy grains: a new computational framework
L. Tinacci, A. Germain, S. Pantaleone, S. Ferrero,. Ceccarelli and P. Ugliengo

The Dataframe.csv is a table prensenting all the Binding Energy (BE) information for each sample, all this value are referred to the "TPD" appoach (see the discussion in the paper):
- "n_sample"			-->	the identification number sample
- "BH_B97D3_kjmol"		-->	the BE corrected for ZPE and BSSE at ONIOM(B97D3/aug-cc-pVTZ:xTB-GFN2)
- "BH_DLPNO"			-->	the BE corrected for ZPE and BSSE at ONIOM(DLPNO-CCSD(T)/aug-cc-pVTZ//B97D3/aug-cc-pVTZ:xTB-GFN2)
- "BE_e_DLPNO_kJmol"	-->	the pure electronic interaction (without deformation) BE_e corrected for BSSE at ONIOM(DLPNO-CCSD(T)/aug-cc-pVTZ//B97D3/aug-cc-pVTZ:xTB-GFN2)
- "BH_xtb_kjmol"		-->	the BE corrected for ZPE and BSSE at full xTB-GFN2

In the "structures" folder there are all the optimized structure at ONIOM(B97D3/aug-cc-pVTZ:xTB-GFN2) (grain_molX.xyz) and the Model zone (CP_grain_molX.xyz), the number inside (X) the file name is referred to the sample ("n_sample", in the Dataframe).
The bare grain and ammonia are also prensent (bare_grain.xyz and nh3.xyz), optimized respectivetly at xTB-GFN2 and B97D3/aug-cc-pVTZ.

In the "example_input" folder are present: 
- "grain_mol0.com" 		--> Gaussian16 ONIOM geometry optimization
- "freq_grain_mol0.com" --> Gaussian16 ONIOM frequancy calculation
- "CP_grain_mol0.com" 	--> Gaussian16 calculation for BSSE correction
- "DLPNO_CP0.inp" 		--> ORCA DLPNO-CCSD(T) calculation for BSSE correction

Since the xTB program is call by "external" in Gaussian16 are also provided the script to interface (i.e. xtb-gaussian.sh).
