# Supplementary material for: Theoretical Distribution of the Ammonia Binding Energy at Interstellar Icy Grains: A New Computational Framework
Source: ACS Earth Space Chem. 2022 Jun 2;6(6):1514–26. doi: 10.1021/acsearthspacechem.2c00040 (PMC9208021; doi:10.1021/acsearthspacechem.2c00040)
Supplement: Supplementary file 1 — sp2c00040_si_001.zip [file sp2c00040_si_001.zip › Supporting_Information_R1/example_input/DLPNO_CP0.inp]

#------------------------------------------------------
# After the Orca calculation you will get two inter-
# action energies at the end of the output file. The
# difference is the negative BSSE.
#
# The script will set the orbital guess PModel for 
# jobs 2-5 since Orca will try to use the .gbw-files of
# the earlier calculations which does not work for jobs
# 2 and 3 and does not help for jobs 4 and 5.
#------------------------------------------------------
#
#-------------------------
#     First the dimer
#-------------------------

%id "dimer"
! DLPNO-CCSD(T) aug-cc-pVTZ aug-cc-pVTZ/C TightPNO
%maxcore 2000
%pal
nprocs 10
end

* xyz 0 1
H     1.224114     2.152791    -0.085983 
O     0.610471     1.472379    -0.458226 
H    -0.298451     1.847843    -0.266013 
H    -1.211171    -1.487394     0.833404 
O    -1.634870    -1.554331    -0.062933 
H    -0.909782    -1.655724    -0.700492 
H     1.288347    -1.665343    -2.480770 
O     0.725081    -2.095741    -1.801913 
H     0.531405    -2.949896    -2.218364 
H    -3.968757     0.178727    -1.089647 
O    -3.463792     0.362517    -0.285073 
H    -2.810158    -0.391912    -0.226526 
H    -2.043502     2.952647     0.568620 
O    -1.802473     2.483379    -0.261760 
H    -2.455316     1.737855    -0.328657 
H     1.793512    -1.411318    -0.166749 
O     1.976100    -0.698921     0.467774 
H     1.359491     0.020288     0.192935 
H     3.429886     0.513431     0.260552 
O     4.040636     1.227792    -0.017565 
H     3.601301     2.045050     0.265809 
N    -0.379891    -1.172756     2.395013 
H     0.592237    -1.085888     2.094493 
H    -0.424426    -1.879381     3.122114 
H    -0.648704    -0.289076     2.817761 
*

#--------------------------
#   Now the fragments at
#      dimer-geometry 
#-------------------------

$new_job
%id "fragment"
%scf guess PModel end
! DLPNO-CCSD(T) aug-cc-pVTZ aug-cc-pVTZ/C TightPNO
%maxcore 2000
%pal
nprocs 10
end

* xyz 0 1
H     1.224114     2.152791    -0.085983 
O     0.610471     1.472379    -0.458226 
H    -0.298451     1.847843    -0.266013 
H    -1.211171    -1.487394     0.833404 
O    -1.634870    -1.554331    -0.062933 
H    -0.909782    -1.655724    -0.700492 
H     1.288347    -1.665343    -2.480770 
O     0.725081    -2.095741    -1.801913 
H     0.531405    -2.949896    -2.218364 
H    -3.968757     0.178727    -1.089647 
O    -3.463792     0.362517    -0.285073 
H    -2.810158    -0.391912    -0.226526 
H    -2.043502     2.952647     0.568620 
O    -1.802473     2.483379    -0.261760 
H    -2.455316     1.737855    -0.328657 
H     1.793512    -1.411318    -0.166749 
O     1.976100    -0.698921     0.467774 
H     1.359491     0.020288     0.192935 
H     3.429886     0.513431     0.260552 
O     4.040636     1.227792    -0.017565 
H     3.601301     2.045050     0.265809 
*

$new_job
%id "fragment"
%scf guess PModel end
! DLPNO-CCSD(T) aug-cc-pVTZ aug-cc-pVTZ/C TightPNO
%maxcore 2000
%pal
nprocs 10
end

* xyz 0 1
N    -0.379891    -1.172756     2.395013 
H     0.592237    -1.085888     2.094493 
H    -0.424426    -1.879381     3.122114 
H    -0.648704    -0.289076     2.817761 
*

#--------------------------
#   Now the fragments at
#   dimer-geometry with  
#     the dimer-basis
#-------------------------

$new_job
%id "ghost"
%scf guess PModel end
! DLPNO-CCSD(T) aug-cc-pVTZ aug-cc-pVTZ/C TightPNO
%maxcore 2000
%pal
nprocs 10
end

* xyz 0 1
H          1.224114     2.152791    -0.085983 
O          0.610471     1.472379    -0.458226 
H         -0.298451     1.847843    -0.266013 
H         -1.211171    -1.487394     0.833404 
O         -1.634870    -1.554331    -0.062933 
H         -0.909782    -1.655724    -0.700492 
H          1.288347    -1.665343    -2.480770 
O          0.725081    -2.095741    -1.801913 
H          0.531405    -2.949896    -2.218364 
H         -3.968757     0.178727    -1.089647 
O         -3.463792     0.362517    -0.285073 
H         -2.810158    -0.391912    -0.226526 
H         -2.043502     2.952647     0.568620 
O         -1.802473     2.483379    -0.261760 
H         -2.455316     1.737855    -0.328657 
H          1.793512    -1.411318    -0.166749 
O          1.976100    -0.698921     0.467774 
H          1.359491     0.020288     0.192935 
H          3.429886     0.513431     0.260552 
O          4.040636     1.227792    -0.017565 
H          3.601301     2.045050     0.265809 
N :       -0.379891    -1.172756     2.395013 
H :        0.592237    -1.085888     2.094493 
H :       -0.424426    -1.879381     3.122114 
H :       -0.648704    -0.289076     2.817761 
*

$new_job
%id "ghost"
%scf guess PModel end
! DLPNO-CCSD(T) aug-cc-pVTZ aug-cc-pVTZ/C TightPNO
%maxcore 2000
%pal
nprocs 10
end

* xyz 0 1
H :        1.224114     2.152791    -0.085983 
O :        0.610471     1.472379    -0.458226 
H :       -0.298451     1.847843    -0.266013 
H :       -1.211171    -1.487394     0.833404 
O :       -1.634870    -1.554331    -0.062933 
H :       -0.909782    -1.655724    -0.700492 
H :        1.288347    -1.665343    -2.480770 
O :        0.725081    -2.095741    -1.801913 
H :        0.531405    -2.949896    -2.218364 
H :       -3.968757     0.178727    -1.089647 
O :       -3.463792     0.362517    -0.285073 
H :       -2.810158    -0.391912    -0.226526 
H :       -2.043502     2.952647     0.568620 
O :       -1.802473     2.483379    -0.261760 
H :       -2.455316     1.737855    -0.328657 
H :        1.793512    -1.411318    -0.166749 
O :        1.976100    -0.698921     0.467774 
H :        1.359491     0.020288     0.192935 
H :        3.429886     0.513431     0.260552 
O :        4.040636     1.227792    -0.017565 
H :        3.601301     2.045050     0.265809 
N         -0.379891    -1.172756     2.395013 
H          0.592237    -1.085888     2.094493 
H         -0.424426    -1.879381     3.122114 
H         -0.648704    -0.289076     2.817761 
*
