# Supplementary material for: Theoretical Distribution of the Ammonia Binding Energy at Interstellar Icy Grains: A New Computational Framework
Source: ACS Earth Space Chem. 2022 Jun 2;6(6):1514–26. doi: 10.1021/acsearthspacechem.2c00040 (PMC9208021; doi:10.1021/acsearthspacechem.2c00040)
Supplement: Supplementary file 1 — sp2c00040_si_001.zip [file sp2c00040_si_001.zip › Supporting_Information_R1/example_input/xtb-gaussian.sh]

#!/usr/bin/env bash
flag=$(awk 'NR == 1 {if ($2 == 2) {print "--hess"} if ($2 == 1) {print " "} else {print "--grad"} }' $2)
2>&1 exec xtb --gfn 2 --esp $2 $flag > $4
