# Supplementary material for: Theoretical Distribution of the Ammonia Binding Energy at Interstellar Icy Grains: A New Computational Framework
Source: ACS Earth Space Chem. 2022 Jun 2;6(6):1514–26. doi: 10.1021/acsearthspacechem.2c00040 (PMC9208021; doi:10.1021/acsearthspacechem.2c00040)
Supplement: Supplementary file 1 — sp2c00040_si_001.zip [file sp2c00040_si_001.zip › Supporting_Information_R1/structures/CP_grain_mol28.xyz]

22
CP_grain_mol28 // 0.000235301819 // -515.168879064 // -0.0289535828
 H    -0.009945    -1.390333    -0.764961
 O     0.507162    -0.693385    -0.322719
 H     0.082370    -0.645903     0.566507
 H     3.449329     0.096045     0.157384
 O     3.709553     1.036636     0.226463
 H     3.361836     1.301958     1.099266
 H    -2.330593    -1.751185    -0.929368
 O    -3.202950    -1.299342    -0.924639
 H    -3.523358    -1.511034    -1.820526
 H     2.034561    -1.330789    -0.385979
 O     2.920840    -1.775467    -0.322848
 H     3.354244    -1.680069    -1.181115
 H    -2.821458     0.487436    -0.161535
 O    -2.498482     1.158860     0.467756
 H    -1.789398     1.645821    -0.025731
 H    -1.637330     0.178618     1.550100
 O    -1.144458    -0.604722     1.921563
 H    -0.916546    -0.421507     2.848485
 N    -0.258724     2.235777    -0.881164
 H     0.371943     2.853838    -0.379279
 H    -0.353487     2.606230    -1.821466
 H     0.205569     1.329808    -0.948246
