# Supplementary material for: Theoretical Distribution of the Ammonia Binding Energy at Interstellar Icy Grains: A New Computational Framework
Source: ACS Earth Space Chem. 2022 Jun 2;6(6):1514–26. doi: 10.1021/acsearthspacechem.2c00040 (PMC9208021; doi:10.1021/acsearthspacechem.2c00040)
Supplement: Supplementary file 1 — sp2c00040_si_001.zip [file sp2c00040_si_001.zip › Supporting_Information_R1/structures/CP_grain_mol134.xyz]

34
CP_grain_mol134 // 0.000332895667 // -820.916037906 // -0.051778235
 H    -0.931574    -2.396948    -1.367788
 O    -0.024925    -2.666202    -1.614407
 H    -0.040167    -3.636552    -1.527549
 H    -0.093921     0.434269    -1.821689
 O    -0.614891     0.573995    -1.007784
 H    -1.321288    -0.104410    -1.041493
 H    -3.092547    -1.293557    -1.816166
 O    -2.523954    -1.438941    -1.032564
 H    -3.156825    -1.374518    -0.286241
 H    -3.695182     2.658404     0.360325
 O    -3.262610     1.776715     0.410237
 H    -2.359123     1.990867     0.681883
 H     0.896988     2.930381     0.029565
 O    -0.097217     2.905768     0.097506
 H    -0.333645     2.077988    -0.396174
 H     2.766238    -0.149835    -0.567862
 O     3.508674     0.501048    -0.627137
 H     3.701359     0.566160    -1.588960
 H     2.265000     3.051077    -1.500226
 O     2.494485     3.042047    -0.537522
 H     2.912340     2.153020    -0.454675
 H     1.013590    -1.800190    -0.514168
 O     1.620064    -1.322930     0.102775
 H     1.065972    -0.755001     0.700217
 H    -4.214599    -0.010900     0.976929
 O    -4.428649    -0.957481     0.928495
 H    -5.320365    -0.982960     0.525434
 H     3.036043    -3.034480     2.259000
 O     3.381556    -2.669285     1.439594
 H     2.616746    -2.194656     0.986423
 N     0.427268     0.319125     2.033167
 H     1.067402     0.443869     2.812089
 H    -0.453351    -0.001581     2.423786
 H     0.259767     1.237799     1.621611
