# Supplementary material for: Theoretical Distribution of the Ammonia Binding Energy at Interstellar Icy Grains: A New Computational Framework
Source: ACS Earth Space Chem. 2022 Jun 2;6(6):1514–26. doi: 10.1021/acsearthspacechem.2c00040 (PMC9208021; doi:10.1021/acsearthspacechem.2c00040)
Supplement: Supplementary file 1 — sp2c00040_si_001.zip [file sp2c00040_si_001.zip › Supporting_Information_R1/structures/CP_grain_mol121.xyz]

13
CP_grain_mol121 // 0.000167369204 // -285.852187025 // -0.0160469581
 H    -1.335702    -0.683172     0.121168
 O    -2.080710    -1.001688    -0.454619
 H    -2.178506    -0.333703    -1.144178
 H     0.399902     2.693720     0.042815
 O     0.011130     1.844947    -0.266911
 H    -0.827359     2.102430    -0.688957
 H     0.680576    -0.638489     0.868381
 O    -0.126263    -0.274811     1.306606
 H    -0.131142     0.646621     0.933249
 N     2.028824    -0.854179    -0.390802
 H     1.805933     0.030696    -0.843517
 H     1.940740    -1.576298    -1.101057
 H     3.010540    -0.810135    -0.132894
