# Supplementary material for: Theoretical Distribution of the Ammonia Binding Energy at Interstellar Icy Grains: A New Computational Framework
Source: ACS Earth Space Chem. 2022 Jun 2;6(6):1514–26. doi: 10.1021/acsearthspacechem.2c00040 (PMC9208021; doi:10.1021/acsearthspacechem.2c00040)
Supplement: Supplementary file 1 — sp2c00040_si_001.zip [file sp2c00040_si_001.zip › Supporting_Information_R1/structures/CP_grain_mol135.xyz]

31
CP_grain_mol135 // 0.000403639692 // -744.467400642 // -0.0443940587
 H     4.231694    -1.631710     0.044919
 O     4.414901    -0.688366    -0.143603
 H     5.307345    -0.480987     0.186594
 H     2.147458    -1.379872    -2.171715
 O     1.464930    -1.606223    -1.501455
 H     1.513824    -0.806708    -0.913282
 H     2.966359     0.280410     0.065724
 O     2.027839     0.558302     0.004684
 H     2.049558     1.396064    -0.499269
 H     1.064763     3.490621    -0.431438
 O     0.297599     3.870030     0.036409
 H    -0.171446     3.093536     0.401752
 H    -0.672738     1.036649     1.461807
 O    -1.224095     1.590996     0.833090
 H    -2.043867     1.040528     0.709455
 H    -1.884977     1.821584    -2.140380
 O    -1.034168     1.402651    -1.924773
 H    -1.005411     1.405060    -0.940006
 H    -4.141079     0.501036     0.051755
 O    -3.369754     0.046731     0.406604
 H    -3.138317    -0.676937    -0.235084
 H    -1.852577    -2.369867    -0.495635
 O    -2.514429    -2.008158    -1.117108
 H    -1.983025    -1.722997    -1.889091
 H     0.041066    -3.416502     0.807585
 O    -0.701212    -2.791676     0.967171
 H    -1.234519    -3.246849     1.629363
 N     0.315598    -0.058883     2.358805
 H     1.211041     0.142161     1.917910
 H     0.054444    -1.001943     2.073732
 H     0.438327    -0.055382     3.365518
