# Supplementary material for: Theoretical Distribution of the Ammonia Binding Energy at Interstellar Icy Grains: A New Computational Framework
Source: ACS Earth Space Chem. 2022 Jun 2;6(6):1514–26. doi: 10.1021/acsearthspacechem.2c00040 (PMC9208021; doi:10.1021/acsearthspacechem.2c00040)
Supplement: Supplementary file 1 — sp2c00040_si_001.zip [file sp2c00040_si_001.zip › Supporting_Information_R1/structures/CP_grain_mol109.xyz]

25
CP_grain_mol109 // 0.000285583705 // -591.585221042 // -0.0335680328
 H     2.655073     0.631082    -1.380091
 O     2.944612     0.693098    -0.437306
 H     3.805558     1.135097    -0.521836
 H     1.160773     1.209402    -0.011340
 O     0.197500     1.355323    -0.046255
 H     0.030206     1.456003    -1.006961
 H    -1.712480     0.530682    -0.048267
 O    -2.632727     0.526229    -0.350853
 H    -2.952210     1.439927    -0.186171
 H     2.162530    -2.282819    -0.544014
 O     3.026998    -2.034298    -0.169206
 H     3.025085    -1.051582    -0.188079
 H     0.176156    -1.760646     0.077769
 O     0.253306    -2.073765    -0.860064
 H    -0.612550    -2.465874    -1.064949
 H    -3.683572    -0.692690    -0.202002
 O    -4.302431    -1.485620    -0.230396
 H    -4.560883    -1.617371     0.687442
 H    -0.055099     3.113573     0.341515
 O    -0.180728     4.080618     0.266132
 H     0.625254     4.349148    -0.219525
 N     0.499380    -1.284005     1.796675
 H     1.500286    -1.472189     1.783504
 H     0.110387    -1.742942     2.614236
 H     0.377582    -0.283447     1.915642
