# Supplementary material for: Theoretical Distribution of the Ammonia Binding Energy at Interstellar Icy Grains: A New Computational Framework
Source: ACS Earth Space Chem. 2022 Jun 2;6(6):1514–26. doi: 10.1021/acsearthspacechem.2c00040 (PMC9208021; doi:10.1021/acsearthspacechem.2c00040)
Supplement: Supplementary file 1 — sp2c00040_si_001.zip [file sp2c00040_si_001.zip › Supporting_Information_R1/structures/CP_grain_mol15.xyz]

25
CP_grain_mol15 // 0.000276209692 // -591.615089361 // -0.0350220581
 H     1.224861     2.113339    -0.227713
 O     0.617456     1.404337    -0.554498
 H    -0.295044     1.783643    -0.389926
 H    -1.216155    -1.370153     0.924760
 O    -1.635662    -1.570744     0.046150
 H    -0.907007    -1.724751    -0.576123
 H     1.322358    -1.861079    -2.344318
 O     0.755725    -2.245670    -1.641546
 H     0.572582    -3.129084    -1.997085
 H    -4.010680     0.082487    -1.101934
 O    -3.483754     0.306191    -0.322370
 H    -2.833156    -0.447357    -0.228789
 H    -2.045210     2.933951     0.367403
 O    -1.802488     2.408977    -0.428254
 H    -2.460588     1.665457    -0.451684
 H     1.817189    -1.450358    -0.047822
 O     1.997841    -0.686276     0.523860
 H     1.379195     0.004954     0.189616
 H     3.443629     0.515000     0.239975
 O     4.049542     1.214241    -0.083727
 H     3.603220     2.045096     0.143249
 N    -0.421947    -0.819765     2.436406
 H    -0.662089     0.137476     2.677130
 H     0.564723    -0.830351     2.175226
 H    -0.533469    -1.378356     3.276276
