# Supplementary material for: Theoretical Distribution of the Ammonia Binding Energy at Interstellar Icy Grains: A New Computational Framework
Source: ACS Earth Space Chem. 2022 Jun 2;6(6):1514–26. doi: 10.1021/acsearthspacechem.2c00040 (PMC9208021; doi:10.1021/acsearthspacechem.2c00040)
Supplement: Supplementary file 1 — sp2c00040_si_001.zip [file sp2c00040_si_001.zip › Supporting_Information_R1/structures/grain_mol16.xyz]

604
grain_mol16 // -1788.466675736716 // -55.2070608152 // -820.888760611916 // -1022.78497594 // -0.0518521181 // -0.584077695931 // -0.014960212389
 H    -1.768681    -0.166649     2.462492
 O    -0.791165    -0.144850     2.547648
 H    -0.517899    -1.054488     2.809458
 H    -0.410687    -1.656713    -2.967993
 O    -0.480261    -1.722125    -2.003282
 H    -1.427118    -1.645183    -1.800096
 H    -2.738520     1.821351     0.943961
 O    -2.644287     1.219042     0.187098
 H    -1.858654     1.526610    -0.300148
 H    -3.741887     2.126166    -2.913993
 O    -3.229546     2.512332    -3.662578
 H    -2.325021     2.628164    -3.353446
 H    -0.107661    -0.537556    -0.841889
 O     0.016045     0.160866    -0.169966
 H    -0.405224    -0.173046     0.632899
 H     0.938541    -1.620717    -4.897885
 O     0.000819    -1.811210    -4.730586
 H    -0.092065    -2.772328    -4.812674
 H    -4.940435     2.507858    -1.145485
 O    -4.574962     1.702335    -1.560158
 H    -3.897570     1.390287    -0.913962
 H    -3.541219     3.279442     2.668004
 O    -2.819261     2.672835     2.414352
 H    -2.046045     2.991119     2.915529
 H     2.548884     0.464130    -2.939061
 O     1.945454    -0.191995    -2.534889
 H     1.041387     0.126999    -2.720357
 H    -1.145879     0.555906    -3.582459
 O    -0.339351     1.021895    -3.278726
 H    -0.585650     1.579964    -2.522756
 H     2.676726    -0.563247     0.521644
 O     2.587759    -1.274831    -0.144634
 H     2.316483    -0.850389    -0.980334
 H    -2.849199    -0.394040    -0.617532
 O    -2.990906    -0.808615    -1.478923
 H    -3.793160    -1.359153    -1.427691
 H     2.820515     1.338614    -0.751500
 O     2.001627     1.845597    -0.608320
 H     1.286654     1.189681    -0.464310
 H     0.564688     3.392807    -3.078954
 O     1.483670     3.196991    -2.853689
 H     1.488067     2.692370    -2.019873
 H     0.126311    -3.914634    -0.762401
 O    -0.112624    -4.565240    -1.465231
 H    -0.893365    -5.035316    -1.095873
 H    -6.234457     2.030556     3.128121
 O    -6.290426     2.183484     4.107815
 H    -7.040395     1.639796     4.419718
 H     1.122140    -3.738012     1.091523
 O     0.714615    -3.057875     0.513277
 H     1.401372    -2.394382     0.308807
 H    -2.891685     5.317210    -0.729113
 O    -2.710695     4.494177    -0.237456
 H    -3.598555     4.118572    -0.061719
 H    -5.504446    -1.302943     1.620329
 O    -5.234065    -0.632771     0.957142
 H    -5.342559    -1.050142     0.097310
 H    -0.231086    -3.444798     2.903602
 O    -0.034834    -2.576434     3.311164
 H     0.915577    -2.433854     3.142131
 H     5.249745     1.125336    -1.130702
 O     4.463642     0.587461    -0.959892
 H     4.692823     0.130315    -0.119784
 H     0.738363     2.382167     1.162896
 O     0.731508     2.000544     2.050177
 H     0.122410     1.239960     2.063892
 H     4.445365    -0.343566    -2.369128
 O     4.644460    -0.788134    -3.224467
 H     5.125383    -0.116379    -3.751254
 H     3.054738     3.345934    -0.843683
 O     3.933866     3.745247    -0.804251
 H     4.415875     3.491941    -1.614617
 H    -5.882604    -1.346241    -1.971154
 O    -5.354626    -2.068419    -1.566690
 H    -5.270254    -2.751673    -2.254018
 H    -4.915886    -4.068999     1.035032
 O    -5.604501    -3.424940     0.785055
 H    -5.374504    -3.096343    -0.094535
 H     2.711498     2.372269    -3.563730
 O     3.384203     1.702568    -3.804707
 H     3.451755     1.712175    -4.765014
 H    -5.139709     3.712538     3.931503
 O    -4.568439     4.324188     3.455054
 H    -4.039202     4.823427     4.113204
 H     0.634667     1.287180    -4.682025
 O     1.124017     1.212715    -5.527184
 H     1.727670     0.450576    -5.406856
 H     1.040767     5.940098    -1.999992
 O     1.834139     5.589726    -1.560059
 H     2.385071     5.174560    -2.252851
 H    -2.797363    -3.336815    -1.970074
 O    -2.947144    -3.632976    -1.056425
 H    -3.710947    -4.226472    -1.056201
 H     2.087128     5.430952    -4.281959
 O     1.211378     5.542646    -4.690943
 H     1.196453     4.880559    -5.408009
 H     7.774498     1.914751    -0.837915
 O     6.984926     1.577757    -1.299506
 H     7.341729     0.923131    -1.933498
 H     4.513757     2.793857     0.464255
 O     4.850149     2.393519     1.291665
 H     4.779485     3.109916     1.956270
 H     1.058754    -3.023245    -2.351221
 O     1.914143    -2.849572    -2.771343
 H     2.003141    -1.873798    -2.750629
 H     1.196825     4.671005    -0.370226
 O     0.739866     4.164782     0.339076
 H     0.063403     4.756968     0.713593
 H    -5.736542     0.979775     1.292766
 O    -6.220658     1.797589     1.525175
 H    -7.154075     1.574511     1.278236
 H    -2.274304    -2.608809     0.117569
 O    -1.797683    -2.069548     0.776489
 H    -0.888529    -2.417300     0.760646
 H    -3.666325    -0.532562     4.242402
 O    -3.658214    -0.714362     5.210036
 H    -4.412289    -1.304344     5.436819
 H    -6.058412    -2.990604     3.066271
 O    -5.612566    -2.137733     3.198497
 H    -4.659804    -2.364590     3.181575
 H    -2.864135    -0.204818    -3.023055
 O    -2.604678    -0.221624    -3.971435
 H    -2.448524    -1.183972    -4.098259
 H    -3.453934    -3.157611    -3.900314
 O    -2.592684    -2.790270    -3.640328
 H    -1.902259    -3.413276    -3.941897
 H     3.212149    -0.906156    -4.344143
 O     2.658479    -0.984403    -5.144514
 H     3.289602    -1.115051    -5.870439
 H     4.668537     2.713499    -6.511959
 O     4.137113     1.893162    -6.567650
 H     3.298748     2.150150    -6.960365
 H    -4.166196     0.690448     5.821177
 O    -4.646566     1.502202     6.126984
 H    -5.212082     1.765648     5.373035
 H    -3.941884    -0.165555     1.989095
 O    -3.402060     0.108242     2.750150
 H    -3.317326     1.082551     2.718514
 H    -5.799980     0.736085    -2.211541
 O    -6.345175     0.098142    -2.716964
 H    -5.919591     0.047723    -3.594710
 H     1.877095    -3.563599    -4.348290
 O     1.818390    -3.977156    -5.232105
 H     1.414738    -4.847549    -5.082886
 H     4.469834    -3.494100    -0.869326
 O     4.754368    -2.772982    -0.265431
 H     3.990010    -2.149895    -0.229639
 H    -0.238347     3.101529    -0.746308
 O    -0.988515     2.753722    -1.257011
 H    -1.702006     3.403824    -1.089306
 H     1.778794     4.337585     1.780265
 O     2.236173     4.425778     2.636437
 H     2.045369     3.609705     3.125078
 H     3.714166     1.119428     1.679331
 O     2.943785     0.533462     1.809410
 H     2.171476     1.108838     1.971337
 H     3.135705    -3.812001    -2.318059
 O     3.838078    -4.453946    -2.049085
 H     4.513727    -4.416637    -2.743763
 H     4.959662    -3.499103    -4.759584
 O     5.393281    -3.232286    -3.912267
 H     4.989832    -2.388836    -3.622205
 H    -1.058794     4.969630     2.380310
 O    -1.239235     5.567074     1.617173
 H    -1.876419     5.103271     1.014924
 H    -5.676950     3.189156     0.655473
 O    -5.226848     3.729212    -0.021861
 H    -5.677564     4.592345    -0.126395
 H     5.048616    -3.969414     2.669566
 O     4.292102    -3.764937     2.115868
 H     4.611480    -3.428962     1.248936
 H     5.845433    -1.335711     1.231782
 O     5.449381    -0.443287     1.272880
 H     6.234377     0.132931     1.350163
 H     1.592930    -6.471604    -3.435675
 O     1.408567    -6.638087    -4.385879
 H     2.282029    -6.690104    -4.800817
 H    -7.204191    -3.614115     0.583755
 O    -8.172683    -3.596974     0.386284
 H    -8.629649    -3.451347     1.243135
 H     3.235306    -2.551227     2.635959
 O     2.560200    -1.886550     2.866329
 H     2.780904    -1.060201     2.401700
 H    -1.894608     2.431163     5.230555
 O    -2.610398     3.066562     5.417449
 H    -3.350595     2.542393     5.777794
 H    -0.795729     0.711507     4.024403
 O    -0.673271     1.221003     4.857160
 H     0.166438     1.679878     4.746489
 H     0.255047     3.861538    -6.739380
 O     1.209794     3.655898    -6.632375
 H     1.226290     2.779854    -6.202080
 H     7.162970    -3.082280     4.496446
 O     6.405991    -3.509807     4.029073
 H     5.601877    -3.173561     4.494128
 H     8.003984     1.434580     1.433294
 O     7.920760     0.491690     1.670594
 H     8.403672    -0.027392     1.000906
 H    -4.096715    -0.191176    -4.684211
 O    -5.026615    -0.212017    -5.018636
 H    -5.016427     0.212414    -5.898269
 H     6.439637    -1.256909    -2.290331
 O     6.851979    -1.758412    -1.581689
 H     6.122247    -2.064833    -1.009949
 H     4.719843    -1.040942     4.346098
 O     5.133320    -0.272766     3.916956
 H     5.074713    -0.383220     2.944167
 H    -0.001626     3.178780     3.048594
 O    -0.627445     3.813867     3.451431
 H    -0.314471     4.022220     4.352825
 H     8.241496    -1.137292    -0.835278
 O     9.031501    -0.789224    -0.365315
 H     9.729425    -1.448214    -0.482161
 H     9.618183    -3.879753     1.869547
 O     9.318888    -3.641014     0.965749
 H     10.082215    -3.444682     0.411603
 H    -2.380115    -2.777030     3.683341
 O    -3.011786    -2.817510     2.955236
 H    -2.555389    -2.445637     2.157424
 H    -2.176532     1.167690    -6.232467
 O    -2.804362     1.916950    -6.228151
 H    -3.053792     2.048406    -5.289682
 H    -1.242459     4.184821    -5.295293
 O    -1.368091     4.204869    -6.272598
 H    -1.959220     3.452859    -6.456083
 H    -4.606084    -6.120524    -1.502089
 O    -5.077965    -5.397796    -1.061722
 H    -5.847277    -5.189073    -1.634143
 H     2.670394    -5.654628    -1.845456
 O     1.865310    -6.207245    -1.791902
 H     1.102788    -5.583318    -1.639176
 H     3.270099    -3.888496    -5.902872
 O     4.229501    -3.866533    -6.172574
 H     4.341137    -3.096518    -6.736604
 H     7.495937     3.385357     2.197205
 O     7.409947     3.077942     1.285935
 H     6.479080     2.751080     1.218821
 H     6.635991    -3.824382     0.073161
 O     7.123272    -4.622285    -0.191811
 H     8.012408    -4.480606     0.188628
 H    -7.503187    -4.232678    -2.699106
 O    -7.274112    -5.173448    -2.529679
 H    -7.892783    -5.482960    -1.840838
 H    -4.358643     6.539921     5.291694
 O    -3.472923     6.218047     5.038097
 H    -2.987619     5.966127     5.838571
 H     7.292304     3.322825     4.967442
 O     7.288183     2.970899     4.067691
 H     7.540739     2.031719     4.151529
 H    -5.771467     0.552481     6.978074
 O    -6.540331    -0.004488     7.241871
 H    -6.265603    -0.917630     7.054915
 H    -0.477487    -4.643699    -3.187207
 O    -0.648781    -4.496107    -4.135743
 H    -1.243348    -5.191579    -4.444895
 H     6.732662     0.048988     4.292604
 O     7.703040     0.241986     4.257212
 H     7.912970     0.253177     3.296623
 H     4.798642    -6.354950    -4.276048
 O     4.103768    -6.496334    -4.954554
 H     4.225825    -5.790750    -5.598424
 H    -5.926453    -1.541243    -5.341923
 O    -6.542908    -2.297977    -5.493466
 H    -7.396776    -1.862204    -5.748630
 H    -7.639306     0.356811     6.050884
 O    -8.203798     0.728994     5.326773
 H    -8.813845     1.334520     5.751221
 H    -5.215994     5.655028     2.600362
 O    -5.453521     6.580504     2.387125
 H    -4.596240     7.054915     2.392169
 H     5.768425     1.874543    -3.951563
 O     6.005273     1.122781    -4.537389
 H     5.509055     1.258635    -5.347061
 H    -5.861747     6.472796     0.728132
 O    -5.891644     6.300027    -0.236119
 H    -5.003007     6.554894    -0.563048
 H    -0.270681    -7.212993    -3.566212
 O    -0.968805    -7.377220    -2.921489
 H    -0.566201    -7.762617    -2.134599
 H    -2.504245    -1.855308     5.412307
 O    -1.852474    -2.588662     5.516259
 H    -1.016877    -2.133730     5.731501
 H     7.520447    -4.350845    -1.840935
 O     7.635093    -4.287267    -2.813285
 H     6.860749    -3.790224    -3.129508
 H    -8.834070    -2.698449    -3.429962
 O    -7.911613    -2.635799    -3.091547
 H    -7.369424    -2.403832    -3.860917
 H     8.820200    -3.085829    -3.137126
 O     9.451709    -2.352174    -3.293512
 H     8.951104    -1.528606    -3.151638
 H    -5.096496    -4.710405    -3.854114
 O    -5.060505    -3.755900    -3.672770
 H    -5.582779    -3.325014    -4.360577
 H    -3.664182     4.246631    -3.310971
 O    -3.373079     5.080278    -2.906820
 H    -3.662888     5.808713    -3.457334
 H    -0.260748     5.007874    -3.801698
 O    -0.916589     4.306272    -3.640973
 H    -1.698726     4.729317    -3.232731
 H    -1.971946    -4.317491     5.166797
 O    -2.292661    -5.175274     4.830592
 H    -3.220373    -4.966045     4.596693
 H    -2.420048     8.624616    -3.300191
 O    -2.624321     7.679946    -3.456379
 H    -2.429284     7.494252    -4.401358
 H    -2.972790     7.169826     3.620081
 O    -2.903647     7.416582     2.682545
 H    -2.306961     6.746254     2.291258
 H     4.825745     1.372441     4.226007
 O     4.669709     2.335255     4.112137
 H     5.542374     2.709223     3.887134
 H     7.905376    -2.052408     6.090741
 O     8.343507    -2.205370     5.230755
 H     8.298172    -1.332480     4.792344
 H     6.054581    -1.885670     7.623993
 O     6.757935    -1.342506     7.254929
 H     6.297700    -0.567851     6.860857
 H    -1.763814     6.036899    -6.163546
 O    -1.898152     6.965813    -5.920269
 H    -1.027932     7.396053    -5.997777
 H    -8.176446    -0.365543     3.946888
 O    -7.995239    -0.859559     3.134909
 H    -7.090042    -1.210631     3.213262
 H    -8.516506     0.162936     0.218058
 O    -8.544406     0.762948     0.981764
 H    -8.513296     0.176598     1.756876
 H     0.859858    -0.820127     5.845172
 O     0.028809    -0.921750     6.366327
 H    -0.476038    -0.133995     6.099217
 H    -0.473101     7.134534    -1.301233
 O    -0.434037     6.797673    -2.218851
 H    -1.290906     7.019219    -2.648202
 H     0.557751    -8.257396     0.052038
 O    -0.374421    -8.340096    -0.212010
 H    -0.834063    -8.415377     0.661890
 H     2.035242     2.426919     5.346863
 O     2.040811     2.197204     4.393700
 H     2.980726     2.232012     4.138734
 H    -7.999281    -5.161087    -5.788593
 O    -7.104363    -5.000408    -6.130220
 H    -6.950573    -4.052190    -6.026431
 H     3.066881    -7.648437     0.511452
 O     2.149013    -7.345495     0.561478
 H     2.037150    -6.909926    -0.323818
 H     3.292980     6.116175    -7.139310
 O     3.445372     5.162487    -7.311854
 H     2.617163     4.701205    -7.107445
 H    -0.516899     6.983606     0.863588
 O    -0.213425     7.719644     0.305792
 H    -0.888712     8.407035     0.396600
 H     4.456016     3.411836     5.369799
 O     4.373247     4.020202     6.143577
 H     5.256445     4.062628     6.519645
 H     7.670595     2.479571     6.893406
 O     7.142243     3.320918     6.864316
 H     7.631773     3.955080     7.386952
 H     4.048237    -7.897490    -1.484607
 O     4.573885    -7.399087    -0.837501
 H     5.010237    -6.721553    -1.379059
 H     6.704970    -5.755737    -3.041656
 O     5.937219    -6.356829    -3.020798
 H     6.275281    -7.270075    -3.002098
 H    -8.986087    -2.236815     2.903670
 O    -9.471865    -3.042143     2.626463
 H    -10.210990    -2.708581     2.089870
 H    -2.675344     8.721087     1.455356
 O    -2.537513     9.124234     0.582020
 H    -3.334736     9.693439     0.444531
 H     8.124065     0.304651     7.324276
 O     8.464175     1.030230     6.789555
 H     8.311177     0.751723     5.869987
 H    -2.340173     4.743860     7.913208
 O    -2.062940     5.008470     7.037240
 H    -2.256847     4.232817     6.430231
 H    -6.315920    -6.181710    -3.648727
 O    -5.650837    -6.342291    -4.342801
 H    -6.094908    -6.013245    -5.154035
 H     6.795584    -2.885824     2.484497
 O     6.914305    -2.579394     1.566654
 H     7.860059    -2.646533     1.370582
 H     2.321715     6.780062    -0.511841
 O     2.579314     7.488324     0.120168
 H     1.736740     7.807801     0.465971
 H    -4.211896    -7.143664    -3.262319
 O    -3.646959    -7.230415    -2.485894
 H    -2.738094    -7.333225    -2.821217
 H     0.853205     7.032034    -5.298412
 O     0.679246     7.925092    -5.677293
 H     0.699770     8.518002    -4.897843
 H    -8.290698    -1.500287    -1.729318
 O    -8.579447    -1.278562    -0.830374
 H    -8.347306    -2.093634    -0.330992
 H    -3.282861     7.263716    -1.820448
 O    -3.376879     7.035578    -0.885775
 H    -3.071977     7.812483    -0.371724
 H     2.890067    -4.599348     1.888406
 O     1.971834    -4.932921     1.881273
 H     2.044653    -5.827435     1.484198
 H    -8.855253    -0.445380    -5.036932
 O    -8.770580    -0.980584    -5.860341
 H    -8.487612    -0.345058    -6.541365
 H     7.516643     0.192830    -3.959015
 O     8.165123     0.118049    -3.239850
 H     8.837664     0.793408    -3.406909
 H     4.215978     6.708495     0.225143
 O     4.923530     6.084123    -0.002537
 H     4.462874     5.260080    -0.276598
 H    -7.976184     0.366171    -3.178926
 O    -8.875292     0.402689    -3.566196
 H    -9.475350     0.132193    -2.869844
 H     6.103624     4.002169    -3.126212
 O     5.629482     3.200702    -2.837299
 H     6.219329     2.741763    -2.193261
 H    -1.345299    -6.873929    -0.267762
 O    -1.965231    -6.127921    -0.400166
 H    -2.557989    -6.395952    -1.108822
 H    -3.968940    -7.794466     0.591979
 O    -4.184366    -7.588019     1.504544
 H    -3.972301    -6.629994     1.616714
 H    -2.868748    -5.105846     0.905044
 O    -3.576858    -5.021267     1.564283
 H    -3.290995    -4.333663     2.200252
 H     5.392878    -6.545005     4.386370
 O     4.541197    -6.381607     3.956978
 H     4.788111    -6.294697     3.016842
 H    -9.597250    -5.948716    -4.185243
 O    -9.615254    -5.444936    -5.031229
 H    -10.258468    -5.886918    -5.585795
 H     6.271465    -5.688724     0.866779
 O     5.760506    -6.309849     1.426003
 H     5.303454    -6.866638     0.784143
 H    -1.430067    -7.048820     2.232555
 O    -1.580055    -8.020001     2.184157
 H    -2.550972    -8.104259     2.168095
 H    -10.102939    -3.755493    -4.652386
 O    -10.229826    -2.844580    -4.337767
 H    -9.999559    -2.256519    -5.069896
 H     0.448234     8.147549    -2.861406
 O     0.767676     9.001478    -3.221026
 H     1.670237     9.122819    -2.859545
 H    -9.128065    -7.769325    -2.896048
 O    -9.716059    -7.013578    -2.856344
 H    -9.592693    -6.624180    -1.971783
 H     2.092985     0.446869     4.576660
 O     2.191019    -0.425989     5.001821
 H     2.396171    -1.072053     4.291098
 H    -6.589158     0.819177    -7.551199
 O    -7.547573     0.899744    -7.415722
 H    -7.700098     1.786281    -7.086254
 H     6.204363     4.285867    -7.119364
 O     5.617685     4.185018    -6.369795
 H     4.770728     4.658928    -6.636090
 H    -5.334766     10.279076     1.178236
 O    -4.846711     10.341524     0.346283
 H    -5.435215     9.890704    -0.290937
 H    -0.833611    -0.789629    -5.817709
 O    -0.999244    -0.098382    -6.495276
 H    -0.213640     0.476307    -6.416117
 H     4.711182    -0.059999    -6.991725
 O     4.794913    -1.003690    -6.817666
 H     5.642767    -1.127804    -6.355633
 H     2.501609    -8.666329    -3.098071
 O     3.458749    -8.598702    -3.095254
 H     3.683852    -7.974848    -3.801270
 H    -4.273015    -0.001695    -7.888429
 O    -4.780314     0.734768    -7.514329
 H    -4.099000     1.358508    -7.173898
 H     1.363686     3.425644     6.834730
 O     2.110082     2.820696     7.012512
 H     2.923268     3.349290     6.912916
 H    -11.347950    -2.595460    -0.090795
 O    -10.927745    -1.992013     0.522261
 H    -10.196956    -1.575472     0.032114
 H    -7.392251     1.658906     7.708184
 O    -7.865280     2.502601     7.669172
 H    -7.979497     2.795288     8.572808
 H     6.172639    -8.953030    -1.649630
 O     6.252833    -9.026071    -2.605634
 H     5.366008    -9.233026    -2.926229
 H     6.601545     5.294364    -0.562201
 O     7.239500     4.644498    -0.874806
 H     7.432262     4.072559    -0.103938
 H    -5.354352    -3.095526     5.702703
 O    -5.364443    -2.365289     6.360057
 H    -4.733751    -2.654294     7.042087
 H     2.633714     1.139742     7.518026
 O     3.100134     0.301692     7.388205
 H     2.776328    -0.041305     6.528296
 H    -2.686302    -3.156557     6.901546
 O    -3.170493    -3.332659     7.737592
 H    -2.547466    -3.037058     8.416913
 H     5.797719     1.734447     6.729144
 O     5.509605     0.874633     6.417402
 H     4.625136     0.705295     6.804642
 H     2.064614    -4.672204     3.833094
 O     2.570888    -4.534488     4.655548
 H     3.304158    -5.176292     4.547051
 H     10.416536    -2.602468    -1.979459
 O     10.916097    -2.654597    -1.119576
 H     11.844448    -2.616417    -1.343207
 H     3.871763     8.445967    -2.488317
 O     3.194509     9.002264    -2.084031
 H     3.022995     8.607972    -1.209302
 H    -8.169371    -6.435336     0.082478
 O    -8.818031    -5.984228    -0.481728
 H    -8.762000    -5.049116    -0.166024
 H    -0.741730     9.860011    -2.778478
 O    -1.678984     10.015939    -2.555098
 H    -1.741507     10.087764    -1.600165
 H     4.105281     4.225987    -3.579839
 O     3.554201     5.014244    -3.563070
 H     4.117210     5.777056    -3.316141
 H     5.164548     6.711983    -1.655282
 O     5.091657     6.968503    -2.595285
 H     5.871369     6.632510    -3.055750
 H    -0.366119     4.916192     6.338188
 O     0.351889     4.459761     5.877233
 H     1.042783     5.115620     5.617479
 H     3.215513     5.339937     5.405917
 O     2.451507     5.801359     5.029185
 H     2.395156     5.515362     4.103623
 H    -7.180166     9.019463     0.299278
 O    -6.893458     8.839639    -0.605753
 H    -6.661800     7.894336    -0.624778
 H    -1.435807    -5.244108     3.373126
 O    -0.814838    -5.276577     2.604816
 H    -0.062386    -5.789700     2.983816
 H     4.250931    -2.414792     6.109003
 O     4.254508    -2.518744     5.134090
 H     3.537257    -3.152738     4.921292
 H     7.110266    -6.282203     2.839401
 O     7.485258    -5.961929     3.669464
 H     7.020735    -5.125317     3.859223
 H     9.037945    -4.986421     3.638620
 O     9.670554    -4.251464     3.534409
 H     9.408259    -3.579808     4.175996
 H     3.026597     8.355583    -7.663285
 O     3.033148     7.780191    -6.899743
 H     2.162650     7.909784    -6.450486
 H    -0.566858    -1.673882     8.037376
 O    -0.770359    -2.342310     8.706867
 H    -0.061855    -2.988649     8.645403
 H     8.354635     4.624757    -2.073923
 O     9.029386     4.684194    -2.798702
 H     9.755710     5.180415    -2.421151
 H     6.362156     4.970120    -4.957874
 O     6.688368     5.325273    -4.109917
 H     7.635595     5.162423    -4.035479
 H     10.630504     2.392180    -4.109933
 O     9.897598     2.254755    -3.511759
 H     9.517904     3.137538    -3.302814
 H     3.171082    -2.774966     7.746374
 O     4.003018    -2.264597     7.778006
 H     3.727101    -1.343081     7.898547
 H    -2.460150    -1.504881    -8.854072
 O    -2.866017    -1.212550    -8.038927
 H    -2.159032    -0.783562    -7.509879
 H     5.106462     5.347601     1.782953
 O     4.903634     4.755429     2.518090
 H     3.934672     4.776229     2.622677
 H    -3.777384    -6.029483    -5.105677
 O    -2.969867    -5.514075    -5.164874
 H    -3.201214    -4.712200    -5.659944
 H    -6.547607     5.958343     5.255559
 O    -6.112633     6.795575     5.009583
 H    -5.984565     6.759293     4.035667
 H    -7.436600     3.870865     6.377566
 O    -7.180159     4.340276     5.573842
 H    -6.937218     3.642831     4.943483
 H    -7.251758     9.402394     2.954531
 O    -7.012647     9.835184     2.109405
 H    -7.480982     10.670675     2.101865
 H    -5.959059    -6.984554     1.401405
 O    -6.574177    -6.335949     1.025853
 H    -6.040225    -5.860811     0.353231
 H    -3.746251    -5.029903     7.419844
 O    -3.982842    -5.855621     6.960707
 H    -3.198732    -6.095314     6.451694
 H     9.544408     0.887706    -0.558355
 O     9.593597     1.851245    -0.696372
 H     9.897156     1.963159    -1.603342
 H    -7.949153    -4.320039     3.101785
 O    -7.023814    -4.585526     3.087935
 H    -6.899662    -5.189317     2.327782
 H     1.061680    -2.597074     6.781448
 O     1.586857    -3.360227     7.063889
 H     1.789173    -3.833127     6.232844
 H    -3.475436    -2.516760    -6.934526
 O    -3.886136    -3.172953    -6.352465
 H    -4.835049    -3.037042    -6.422527
 H    -8.679671     8.217527     4.315468
 O    -7.888440     8.743937     4.439153
 H    -7.208889     8.131068     4.791183
 H     7.990312    -1.824741    -5.306627
 O     7.065656    -1.572168    -5.313465
 H     6.600838    -2.240427    -4.774981
 H    -4.875099    -5.146477     5.578282
 O    -4.925348    -4.525078     4.825721
 H    -5.687015    -4.750413     4.272220
 N     0.866408    -7.144907     3.953249
 H     1.818235    -7.387537     3.698225
 H     0.279352    -7.955775     3.777057
 H     0.865403    -6.971434     4.953499
