# Supplementary material for: Theoretical Distribution of the Ammonia Binding Energy at Interstellar Icy Grains: A New Computational Framework
Source: ACS Earth Space Chem. 2022 Jun 2;6(6):1514–26. doi: 10.1021/acsearthspacechem.2c00040 (PMC9208021; doi:10.1021/acsearthspacechem.2c00040)
Supplement: Supplementary file 1 — sp2c00040_si_001.zip [file sp2c00040_si_001.zip › Supporting_Information_R1/structures/grain_mol159.xyz]

604
grain_mol159 // -1288.983468157895 // -19.6658698837 // -285.865712491596 // -1022.78362555 // -0.0178284998 // -0.58309983726 // -0.004142874458
 H    -1.722951    -0.262596     2.482781
 O    -0.748793    -0.172329     2.562083
 H    -0.416676    -1.045171     2.879148
 H    -0.242778    -1.903928    -2.871686
 O    -0.313348    -1.934637    -1.905076
 H    -1.264783    -1.905356    -1.709347
 H    -2.805786     1.585308     0.879038
 O    -2.668667     0.957830     0.149314
 H    -1.903294     1.295738    -0.349904
 H    -3.808263     1.658791    -2.990241
 O    -3.317704     2.043331    -3.754308
 H    -2.423992     2.230209    -3.448558
 H    -0.023170    -0.676668    -0.798134
 O     0.057165     0.055074    -0.156157
 H    -0.351662    -0.264162     0.659133
 H     1.109955    -1.865607    -4.800655
 O     0.185777    -2.107914    -4.625050
 H     0.153881    -3.075530    -4.667507
 H    -5.036876     2.039642    -1.242306
 O    -4.618449     1.241993    -1.621297
 H    -3.926294     1.002187    -0.960219
 H    -3.707271     3.062823     2.537368
 O    -2.947022     2.492792     2.310184
 H    -2.198247     2.881406     2.798672
 H     2.575889     0.399441    -2.930623
 O     2.013237    -0.275361    -2.498803
 H     1.091848    -0.022053    -2.700447
 H    -1.114468     0.229009    -3.585009
 O    -0.340074     0.756945    -3.299371
 H    -0.625236     1.331956    -2.570112
 H     2.751601    -0.466489     0.571294
 O     2.706306    -1.212591    -0.061703
 H     2.416961    -0.841249    -0.916915
 H    -2.769659    -0.695657    -0.585622
 O    -2.877365    -1.159277    -1.426790
 H    -3.645561    -1.754611    -1.354386
 H     2.781565     1.384672    -0.783544
 O     1.931419     1.844029    -0.664319
 H     1.258663     1.151378    -0.492944
 H     0.410195     3.188307    -3.202411
 O     1.338705     3.060423    -2.967627
 H     1.371236     2.594808    -2.112065
 H     0.420368    -4.024145    -0.573372
 O     0.231817    -4.720032    -1.242906
 H    -0.521385    -5.224019    -0.858136
 H    -6.317731     1.666659     3.045496
 O    -6.386863     1.856106     4.017590
 H    -7.103539     1.281351     4.351219
 H     1.417611    -3.705444     1.281706
 O     0.964173    -3.081773     0.685503
 H     1.601223    -2.380435     0.439841
 H    -3.172636     4.989382    -0.944255
 O    -2.941899     4.200304    -0.419017
 H    -3.805286     3.777915    -0.227520
 H    -5.370930    -1.675744     1.685980
 O    -5.138876    -1.019698     0.994481
 H    -5.218590    -1.479913     0.153640
 H    -0.092917    -3.292275     3.025666
 O     0.165746    -2.466120     3.468174
 H     1.101890    -2.307326     3.263738
 H     5.220060     1.309204    -1.148290
 O     4.469353     0.729697    -0.955064
 H     4.724309     0.326251    -0.095050
 H     0.628252     2.377526     1.079861
 O     0.644107     2.032923     1.982017
 H     0.080646     1.238960     2.028222
 H     4.517264    -0.259220    -2.323052
 O     4.747409    -0.727402    -3.157721
 H     5.187660    -0.050173    -3.712572
 H     2.887814     3.397155    -0.962644
 O     3.740013     3.852091    -0.938874
 H     4.240775     3.595269    -1.736631
 H    -5.728557    -1.899012    -1.901264
 O    -5.156180    -2.567267    -1.465685
 H    -5.027069    -3.273717    -2.121933
 H    -4.606337    -4.421553     1.222574
 O    -5.332121    -3.832701     0.942960
 H    -5.119485    -3.530163     0.049905
 H     2.619894     2.285585    -3.638102
 O     3.334166     1.649338    -3.848189
 H     3.406497     1.622585    -4.807854
 H    -5.335650     3.449703     3.778028
 O    -4.799649     4.071989     3.275349
 H    -4.309134     4.635928     3.911440
 H     0.621328     1.023543    -4.711832
 O     1.118107     0.943547    -5.552111
 H     1.768601     0.227543    -5.397637
 H     0.718905     5.804784    -2.234730
 O     1.530830     5.524784    -1.778687
 H     2.110345     5.116141    -2.451671
 H    -2.523800    -3.686867    -1.807376
 O    -2.655736    -3.953286    -0.881783
 H    -3.382336    -4.591765    -0.856068
 H     1.806068     5.264749    -4.490312
 O     0.926931     5.302693    -4.905563
 H     0.957473     4.610419    -5.593005
 H     7.688542     2.269816    -0.885408
 O     6.923992     1.863434    -1.333225
 H     7.324946     1.206273    -1.937562
 H     4.372673     2.995376     0.371351
 O     4.729012     2.652561     1.216034
 H     4.611019     3.391586     1.848528
 H     1.305027    -3.144670    -2.198275
 O     2.151958    -2.935930    -2.619051
 H     2.178705    -1.956304    -2.643092
 H     0.947203     4.620232    -0.550537
 O     0.519916     4.116510     0.178556
 H    -0.194439     4.680306     0.526699
 H    -5.745795     0.570947     1.258078
 O    -6.281407     1.365912     1.453037
 H    -7.197920     1.073885     1.215154
 H    -2.059843    -2.837677     0.246045
 O    -1.618228    -2.242287     0.881541
 H    -0.690103    -2.529218     0.876491
 H    -3.598402    -0.677295     4.275276
 O    -3.581520    -0.817411     5.249539
 H    -4.298354    -1.443037     5.501220
 H    -5.823770    -3.331222     3.203353
 O    -5.433330    -2.446558     3.297485
 H    -4.468456    -2.613707     3.293901
 H    -2.783762    -0.614541    -2.996115
 O    -2.518620    -0.655974    -3.942147
 H    -2.301909    -1.611174    -4.026852
 H    -3.181255    -3.633990    -3.744308
 O    -2.345965    -3.201916    -3.498859
 H    -1.616543    -3.792069    -3.772978
 H     3.331597    -0.984422    -4.274144
 O     2.787179    -1.133088    -5.070870
 H     3.428517    -1.254325    -5.789540
 H     4.565154     2.622571    -6.594739
 O     4.086803     1.768573    -6.615172
 H     3.235958     1.954437    -7.020915
 H    -4.181005     0.579263     5.798312
 O    -4.713255     1.370859     6.067404
 H    -5.291127     1.565216     5.301804
 H    -3.886130    -0.425862     2.007532
 O    -3.366722    -0.086018     2.756143
 H    -3.345136     0.889831     2.683351
 H    -5.777262     0.172316    -2.231834
 O    -6.278148    -0.520503    -2.710121
 H    -5.846333    -0.581705    -3.584048
 H     2.167555    -3.719356    -4.165100
 O     2.138680    -4.173434    -5.030030
 H     1.790603    -5.060665    -4.844241
 H     4.735034    -3.334319    -0.687277
 O     4.967908    -2.572551    -0.111926
 H     4.167331    -1.996641    -0.107816
 H    -0.383830     2.948163    -0.860720
 O    -1.107776     2.531068    -1.357427
 H    -1.862017     3.141231    -1.219192
 H     1.539109     4.418286     1.613090
 O     1.986735     4.572016     2.465093
 H     1.845083     3.767915     2.988873
 H     3.675190     1.325762     1.657193
 O     2.942666     0.697865     1.810712
 H     2.134924     1.231032     1.945100
 H     3.430225    -3.798029    -2.124716
 O     4.169177    -4.382501    -1.824893
 H     4.845535    -4.333615    -2.518441
 H     5.241501    -3.477195    -4.572484
 O     5.652137    -3.147435    -3.735943
 H     5.195824    -2.318572    -3.485007
 H    -1.335517     4.894026     2.179797
 O    -1.546780     5.443278     1.389008
 H    -2.153452     4.915714     0.808524
 H    -5.822843     2.751281     0.525387
 O    -5.405558     3.287446    -0.175634
 H    -5.908483     4.116381    -0.316516
 H     5.304412    -3.633268     2.872496
 O     4.541120    -3.494939     2.305488
 H     4.853453    -3.176922     1.428657
 H     5.961581    -1.004197     1.321123
 O     5.508044    -0.138259     1.321887
 H     6.254299     0.490101     1.375585
 H     2.064127    -6.597729    -3.128381
 O     1.895159    -6.814855    -4.070593
 H     2.772299    -6.830198    -4.480900
 H    -6.915704    -4.133030     0.748100
 O    -7.882284    -4.185783     0.547720
 H    -8.351566    -4.032874     1.396741
 H     3.432194    -2.317755     2.767917
 O     2.707005    -1.695223     2.964502
 H     2.877700    -0.871412     2.473221
 H    -2.022163     2.433232     5.137174
 O    -2.777566     3.029390     5.293476
 H    -3.485180     2.476311     5.675284
 H    -0.811624     0.739633     4.007212
 O    -0.723467     1.287927     4.818863
 H     0.085017     1.795454     4.689871
 H     0.088550     3.476691    -6.880518
 O     1.053857     3.337084    -6.762707
 H     1.124049     2.483369    -6.294665
 H     7.370595    -2.518897     4.660449
 O     6.644776    -3.010596     4.207301
 H     5.818926    -2.713633     4.658460
 H     7.937778     1.904216     1.405001
 O     7.912353     0.969007     1.682450
 H     8.431376     0.453152     1.037704
 H    -4.006802    -0.751102    -4.659015
 O    -4.931824    -0.845382    -4.993808
 H    -4.944561    -0.460177    -5.891258
 H     6.564325    -1.040318    -2.200613
 O     7.004215    -1.483525    -1.470043
 H     6.293670    -1.810034    -0.885959
 H     4.804325    -0.646846     4.417063
 O     5.168428     0.126924     3.955175
 H     5.123642    -0.029215     2.987975
 H    -0.168984     3.204980     2.928336
 O    -0.836429     3.814972     3.301273
 H    -0.542490     4.082791     4.193427
 H     8.348844    -0.743328    -0.748547
 O     9.112675    -0.325312    -0.292900
 H     9.851592    -0.943160    -0.378873
 H     9.882968    -3.272295     2.076286
 O     9.573545    -3.092294     1.161981
 H     10.325955    -2.872800     0.601734
 H    -2.175285    -2.850481     3.821504
 O    -2.793284    -2.967954     3.090158
 H    -2.360896    -2.601167     2.278285
 H    -2.169501     0.658393    -6.261210
 O    -2.843425     1.365848    -6.290646
 H    -3.105241     1.521547    -5.359263
 H    -1.433023     3.766607    -5.454582
 O    -1.555555     3.736528    -6.432071
 H    -2.096488     2.940896    -6.583751
 H    -4.154258    -6.557369    -1.221648
 O    -4.671604    -5.845783    -0.815677
 H    -5.451183    -5.713257    -1.396908
 H     3.081854    -5.644193    -1.574789
 O     2.313254    -6.244400    -1.495296
 H     1.511059    -5.665726    -1.373689
 H     3.585508    -4.021839    -5.701702
 O     4.542811    -3.950531    -5.969597
 H     4.608261    -3.200400    -6.566714
 H     7.303352     3.850200     2.082310
 O     7.241062     3.498756     1.185095
 H     6.333341     3.110672     1.130748
 H     6.913490    -3.484350     0.274710
 O     7.450981    -4.259973     0.042565
 H     8.327548    -4.047110     0.419283
 H    -7.159420    -4.911672    -2.505188
 O    -6.871457    -5.827551    -2.294694
 H    -7.472369    -6.145982    -1.594049
 H    -4.742911     6.376661     5.008671
 O    -3.836135     6.099086     4.773906
 H    -3.341161     5.916857     5.586775
 H     7.091250     3.895526     4.851881
 O     7.113108     3.505081     3.968373
 H     7.424902     2.588557     4.093773
 H    -5.779749     0.389139     6.957121
 O    -6.512666    -0.204050     7.243168
 H    -6.179853    -1.105044     7.096843
 H    -0.120254    -4.897132    -2.963525
 O    -0.295226    -4.800500    -3.917367
 H    -0.843777    -5.544425    -4.197914
 H     6.743829     0.566731     4.320033
 O     7.699734     0.819693     4.277308
 H     7.913089     0.801465     3.317642
 H     5.260109    -6.313714    -3.965422
 O     4.577821    -6.527459    -4.637859
 H     4.658903    -5.844966    -5.312350
 H    -5.744207    -2.242293    -5.260513
 O    -6.310441    -3.042559    -5.380279
 H    -7.189244    -2.673661    -5.655521
 H    -7.627426     0.035449     6.035535
 O    -8.210979     0.338725     5.294715
 H    -8.859607     0.922983     5.690972
 H    -5.527837     5.321151     2.362768
 O    -5.824916     6.215985     2.101560
 H    -5.004330     6.750233     2.092510
 H     5.704188     1.967191    -3.998040
 O     5.990224     1.206804    -4.549880
 H     5.490796     1.276146    -5.365970
 H    -6.218101     6.011393     0.453957
 O    -6.231430     5.797058    -0.503510
 H    -5.359069     6.095138    -0.836344
 H     0.252096    -7.461885    -3.228920
 O    -0.437483    -7.637891    -2.578334
 H    -0.016914    -7.966750    -1.775121
 H    -2.360194    -1.871234     5.505039
 O    -1.661938    -2.556137     5.637591
 H    -0.859681    -2.038752     5.839505
 H     7.837852    -4.036561    -1.614657
 O     7.952337    -4.008247    -2.588842
 H     7.149584    -3.575555    -2.927669
 H    -8.581288    -3.498308    -3.305138
 O    -7.666141    -3.362153    -2.968367
 H    -7.136440    -3.129962    -3.746242
 H     9.060496    -2.749027    -2.962467
 O     9.644522    -1.984077    -3.150125
 H     9.092245    -1.188652    -3.044407
 H    -4.722091    -5.284824    -3.633887
 O    -4.746525    -4.322731    -3.495145
 H    -5.292709    -3.956498    -4.201598
 H    -3.863045     3.759930    -3.479326
 O    -3.626938     4.627499    -3.112448
 H    -3.960032     5.311070    -3.694898
 H    -0.512324     4.714406    -3.996443
 O    -1.123147     3.980108    -3.806876
 H    -1.932355     4.369714    -3.418534
 H    -1.621249    -4.311337     5.314516
 O    -1.859348    -5.185647     4.968134
 H    -2.800391    -5.098756     4.735358
 H    -2.897154     8.205079    -3.657812
 O    -3.044482     7.244135    -3.773998
 H    -2.830524     7.029267    -4.708708
 H    -3.393927     7.020864     3.317315
 O    -3.331553     7.230105     2.370249
 H    -2.692360     6.581919     2.012115
 H     4.756950     1.762377     4.192441
 O     4.540462     2.706920     4.034601
 H     5.389058     3.125665     3.796442
 H     8.038782    -1.376440     6.210208
 O     8.489728    -1.538048     5.358473
 H     8.391440    -0.689821     4.882376
 H     6.174677    -1.261123     7.731025
 O     6.843354    -0.690534     7.339370
 H     6.336354     0.035329     6.911596
 H    -2.066872     5.542365    -6.403600
 O    -2.260948     6.470726    -6.201862
 H    -1.419012     6.951219    -6.296043
 H    -8.107838    -0.809841     3.963963
 O    -7.891698    -1.326074     3.174576
 H    -6.966588    -1.615300     3.270331
 H    -8.463087    -0.467129     0.215276
 O    -8.532354     0.162867     0.951618
 H    -8.468026    -0.385607     1.752034
 H     0.929622    -0.605764     5.897429
 O     0.104440    -0.738038     6.420104
 H    -0.447981     0.004412     6.119354
 H    -0.870821     6.929772    -1.590925
 O    -0.806435     6.557115    -2.493535
 H    -1.673853     6.703809    -2.932709
 H     1.143105    -8.033334     0.502360
 O     0.253900    -8.335635     0.262350
 H    -0.190313    -8.435064     1.132343
 H     1.899669     2.684373     5.260373
 O     1.924927     2.412604     4.318359
 H     2.861670     2.498412     4.063746
 H    -7.581041    -6.002956    -5.552572
 O    -6.696613    -5.800350    -5.899301
 H    -6.604049    -4.840681    -5.836550
 H     3.570836    -7.436130     0.981346
 O     2.662572    -7.126513     0.941829
 H     2.555877    -6.789404     0.015240
 H     2.979462     5.900325    -7.372634
 O     3.192691     4.951666    -7.503136
 H     2.394450     4.448049    -7.280383
 H    -0.914971     6.870688     0.577347
 O    -0.657369     7.599380    -0.012318
 H    -1.375880     8.245376     0.049430
 H     4.253309     3.821488     5.244649
 O     4.128484     4.456155     5.990965
 H     5.005342     4.570899     6.366757
 H     7.513283     3.162303     6.813615
 O     6.932935     3.966395     6.746233
 H     7.378169     4.652210     7.242609
 H     4.596837    -7.778869    -1.112959
 O     5.082599    -7.218045    -0.486114
 H     5.481603    -6.540291    -1.055474
 H     7.118530    -5.541518    -2.754468
 O     6.389911    -6.188327    -2.709108
 H     6.784934    -7.076826    -2.649692
 H    -8.791826    -2.772673     3.002144
 O    -9.224097    -3.618452     2.758847
 H    -9.980759    -3.355989     2.207511
 H    -3.186735     8.490577     1.088494
 O    -3.066566     8.859634     0.197443
 H    -3.890745     9.383574     0.031021
 H     8.101891     1.041112     7.340066
 O     8.397259     1.763158     6.774802
 H     8.267073     1.435621     5.868041
 H    -2.626556     4.827889     7.714747
 O    -2.359167     5.070349     6.829384
 H    -2.503660     4.259848     6.255653
 H    -5.846139    -6.820680    -3.367098
 O    -5.168801    -6.967593    -4.052328
 H    -5.629500    -6.703660    -4.877949
 H     6.998699    -2.437479     2.641010
 O     7.102329    -2.162674     1.710781
 H     8.051770    -2.177577     1.521018
 H     1.936704     6.788338    -0.782077
 O     2.145969     7.538585    -0.181594
 H     1.283353     7.818263     0.149079
 H    -3.687455    -7.629339    -2.934507
 O    -3.121313    -7.644792    -2.154288
 H    -2.206460    -7.705367    -2.483349
 H     0.477957     6.738404    -5.578077
 O     0.248672     7.601264    -5.995659
 H     0.228673     8.227496    -5.242632
 H    -8.122988    -2.195780    -1.657564
 O    -8.429063    -1.953419    -0.769822
 H    -8.148617    -2.729649    -0.234433
 H    -3.678274     6.858294    -2.120997
 O    -3.764811     6.665220    -1.178020
 H    -3.510830     7.480471    -0.695152
 H     3.148411    -4.455417     2.276478
 O     2.256627    -4.855401     2.281940
 H     2.368378    -5.737112     1.870467
 H    -8.738023    -1.322932    -5.008853
 O    -8.615520    -1.886766    -5.808076
 H    -8.370535    -1.264741    -6.515681
 H     7.555468     0.401463    -3.929007
 O     8.203566     0.399424    -3.205677
 H     8.833090     1.107987    -3.400669
 H     3.828413     6.869503    -0.039127
 O     4.575173     6.282199    -0.238562
 H     4.169067     5.419285    -0.476697
 H    -7.920977    -0.377261    -3.186235
 O    -8.818603    -0.414393    -3.576816
 H    -9.403615    -0.692440    -2.870665
 H     5.899622     4.145414    -3.265788
 O     5.475973     3.328591    -2.943214
 H     6.090755     2.936794    -2.278403
 H    -0.858815    -7.050000     0.047802
 O    -1.519406    -6.347103    -0.119324
 H    -2.095492    -6.683607    -0.812531
 H    -3.420077    -8.096921     0.945164
 O    -3.660035    -7.862862     1.844779
 H    -3.506001    -6.890450     1.916220
 H    -2.497988    -5.329794     1.140053
 O    -3.213987    -5.261682     1.792383
 H    -2.974097    -4.532693     2.399939
 H     5.690528    -5.960217     4.750197
 O     4.921002    -5.760183     4.213898
 H     5.219746    -5.825759     3.291396
 H    -9.133122    -6.820129    -3.919509
 O    -9.179145    -6.355575    -4.786713
 H    -9.790471    -6.861298    -5.322583
 H     6.664365    -5.333455     1.144607
 O     6.191094    -5.959358     1.730708
 H     5.772176    -6.573077     1.115681
 H    -0.896525    -6.902771     2.522856
 O    -0.977382    -7.870406     2.569494
 H    -1.928179    -8.053687     2.564853
 H    -9.774981    -4.686101    -4.482389
 O    -9.960551    -3.772117    -4.208331
 H    -9.764864    -3.203261    -4.965225
 H    -0.008897     7.930769    -3.192400
 O     0.257005     8.786881    -3.588734
 H     1.148483     8.980895    -3.231211
 H    -8.555736    -8.549627    -2.550956
 O    -9.190134    -7.831301    -2.545977
 H    -9.096308    -7.397079    -1.678799
 H     2.086968     0.682962     4.577572
 O     2.237402    -0.164025     5.039113
 H     2.489086    -0.824493     4.359510
 H    -6.544891    -0.027055    -7.571891
 O    -7.507104    -0.001577    -7.442016
 H    -7.717100     0.886785    -7.151446
 H     6.001054     4.261401    -7.267169
 O     5.418250     4.155862    -6.515223
 H     4.544379     4.563216    -6.803507
 H    -5.788191     9.910911     0.750853
 O    -5.389271     10.014601    -0.133392
 H    -5.957436     9.397392    -0.649865
 H    -0.707254    -1.189705    -5.758632
 O    -0.912915    -0.540583    -6.466074
 H    -0.165676     0.085751    -6.410719
 H     4.785902    -0.160796    -6.953171
 O     4.928103    -1.088724    -6.737334
 H     5.780266    -1.138622    -6.269243
 H     3.108244    -8.714251    -2.693201
 O     4.058808    -8.583586    -2.690200
 H     4.247588    -7.979259    -3.423317
 H    -4.179914    -0.712819    -7.868576
 O    -4.734447     0.005635    -7.527964
 H    -4.095558     0.685477    -7.213839
 H     1.158913     3.702433     6.701753
 O     1.941547     3.154008     6.905751
 H     2.719911     3.728825     6.786298
 H    -11.112130    -3.410625     0.021679
 O    -10.734204    -2.755167     0.608276
 H    -10.028947    -2.314780     0.101970
 H    -7.470386     1.420623     7.636335
 O    -7.997175     2.228895     7.558129
 H    -8.133588     2.555284     8.447035
 H     6.784540    -8.703421    -1.225306
 O     6.872366    -8.810171    -2.177469
 H     6.002502    -9.089272    -2.489625
 H     6.302737     5.577001    -0.759522
 O     6.981628     4.955638    -1.042480
 H     7.207052     4.431490    -0.246882
 H    -5.123773    -3.279810     5.841774
 O    -5.184614    -2.522875     6.465346
 H    -4.541329    -2.740136     7.162108
 H     2.568088     1.534578     7.486899
 O     3.087844     0.723376     7.394409
 H     2.789996     0.322666     6.550706
 H    -2.464709    -3.117080     7.048022
 O    -2.940979    -3.286132     7.889523
 H    -2.340545    -2.923174     8.556773
 H     5.692664     2.293118     6.678521
 O     5.460191     1.404572     6.402956
 H     4.587007     1.196351     6.796830
 H     2.301077    -4.309809     4.103585
 O     2.781135    -4.221412     4.939602
 H     3.520231    -4.848762     4.851606
 H     10.617690    -2.115115    -1.823982
 O     11.115052    -2.097433    -0.961627
 H     12.040365    -2.011081    -1.184422
 H     3.387280     8.462088    -2.826683
 O     2.673656     8.990830    -2.448855
 H     2.523734     8.625251    -1.557774
 H    -7.697438    -7.029096     0.368054
 O    -8.370265    -6.644876    -0.217167
 H    -8.375652    -5.695503     0.058269
 H    -1.305670     9.565648    -3.186799
 O    -2.251939     9.672444    -2.972187
 H    -2.322442     9.779648    -2.020999
 H     3.893447     4.222121    -3.732487
 O     3.293242     4.973581    -3.751356
 H     3.805509     5.780715    -3.536586
 H     4.783482     6.851648    -1.916280
 O     4.698834     7.061634    -2.866845
 H     5.500692     6.756547    -3.310465
 H    -0.659738     5.055300     6.137812
 O     0.088368     4.626804     5.697921
 H     0.736532     5.314201     5.411591
 H     2.892759     5.666464     5.194365
 O     2.102955     6.061583     4.796194
 H     2.068973     5.732749     3.883963
 H    -7.572692     8.372846     0.072233
 O    -7.405763     8.254779    -0.885303
 H    -7.134873     7.318513    -0.951781
 H    -0.938381    -5.183863     3.571393
 O    -0.499164    -5.061067     2.698884
 H     0.434478    -5.267843     2.792599
 H     4.415244    -1.967277     6.237846
 O     4.422772    -2.115993     5.267887
 H     3.750503    -2.805932     5.093258
 H     7.533778    -5.783355     3.142701
 O     7.888682    -5.400044     3.954610
 H     7.363081    -4.593143     4.111646
 H     9.368403    -4.334377     3.887473
 O     9.953580    -3.565167     3.753771
 H     9.645214    -2.885777     4.365973
 H     2.574252     8.093517    -7.994227
 O     2.613214     7.553290    -7.206359
 H     1.734216     7.646813    -6.764991
 H    -0.450466    -1.452271     8.123686
 O    -0.615920    -2.103620     8.819692
 H     0.133665    -2.704755     8.789154
 H     8.101736     4.955178    -2.237171
 O     8.774534     5.025887    -2.962753
 H     9.466314     5.583089    -2.605954
 H     6.105098     5.047509    -5.137352
 O     6.403829     5.459010    -4.304938
 H     7.359173     5.360509    -4.221480
 H     10.524337     2.785361    -4.169193
 O     9.798230     2.627769    -3.567714
 H     9.362689     3.492997    -3.398007
 H     3.354507    -2.321846     7.890808
 O     4.153322    -1.759285     7.894118
 H     3.818468    -0.853379     7.977337
 H    -2.270971    -2.138307    -8.764280
 O    -2.698197    -1.836907    -7.963473
 H    -2.022187    -1.341463    -7.452419
 H     4.796451     5.636816     1.578210
 O     4.628258     5.064539     2.337401
 H     3.659495     5.028974     2.439874
 H    -3.314982    -6.570508    -4.824234
 O    -2.541922    -6.007277    -4.904758
 H    -2.822215    -5.244349    -5.434857
 H    -6.888580     5.653545     4.999694
 O    -6.498693     6.502073     4.720899
 H    -6.374690     6.440147     3.748185
 H    -7.650210     3.564352     6.209655
 O    -7.420253     4.013355     5.386639
 H    -7.130518     3.306806     4.787421
 H    -7.717571     8.998929     2.600149
 O    -7.366943     9.307204     1.742242
 H    -7.926834     10.067496     1.462166
 H    -5.463556    -7.378792     1.712926
 O    -6.117133    -6.786953     1.308884
 H    -5.611050    -6.308306     0.617906
 H    -3.402298    -5.030399     7.644630
 O    -3.583842    -5.885937     7.215654
 H    -2.778707    -6.105579     6.732700
 H     9.519084     1.370866    -0.557750
 O     9.506947     2.328605    -0.737935
 H     9.807777     2.420058    -1.648094
 H    -7.625511    -4.775370     3.293576
 O    -6.684808    -4.980222     3.292307
 H    -6.519243    -5.608652     2.560565
 H     1.266769    -2.321163     6.915603
 O     1.814097    -3.029628     7.271454
 H     2.059880    -3.583841     6.514222
 H    -3.229033    -3.128107    -6.804569
 O    -3.599517    -3.782869    -6.194611
 H    -4.554875    -3.711760    -6.272587
 H    -9.153733     7.734651     3.948738
 O    -8.401998     8.313598     4.081767
 H    -7.687911     7.754928     4.450517
 H     8.162246    -1.638249    -5.186515
 O     7.223330    -1.445983    -5.205704
 H     6.800062    -2.118677    -4.639443
 H    -4.507741    -5.299290     5.806387
 O    -4.592589    -4.717115     5.026088
 H    -5.340942    -5.011399     4.487112
 N    -8.393384     11.369639     0.127186
 H    -8.831125     12.275519     0.258032
 H    -8.911319     10.874776    -0.593049
 H    -7.453615     11.516623    -0.236914
