# Supplementary material for: Theoretical Distribution of the Ammonia Binding Energy at Interstellar Icy Grains: A New Computational Framework
Source: ACS Earth Space Chem. 2022 Jun 2;6(6):1514–26. doi: 10.1021/acsearthspacechem.2c00040 (PMC9208021; doi:10.1021/acsearthspacechem.2c00040)
Supplement: Supplementary file 1 — sp2c00040_si_001.zip [file sp2c00040_si_001.zip › Supporting_Information_R1/structures/grain_mol28.xyz]

604
grain_mol28 // -1503.05348121662 // -34.9021589945 // -515.16887975112 // -1022.78676046 // -0.028953585 // -0.583005375264 // -0.007559758852
 H    -1.785353    -0.183023     2.423982
 O    -0.807621    -0.183075     2.513677
 H    -0.555827    -1.100679     2.772694
 H    -0.392293    -1.576558    -3.024244
 O    -0.475017    -1.667495    -2.062437
 H    -1.422444    -1.569947    -1.869081
 H    -2.688433     1.855709     0.944323
 O    -2.597263     1.270536     0.173593
 H    -1.800293     1.574573    -0.297028
 H    -3.638019     2.279009    -2.915871
 O    -3.107763     2.670761    -3.649044
 H    -2.204969     2.759470    -3.326313
 H    -0.091074    -0.517298    -0.869587
 O     0.045405     0.158959    -0.178155
 H    -0.399744    -0.178275     0.610500
 H     0.980770    -1.523891    -4.938989
 O     0.037445    -1.697327    -4.785183
 H    -0.076701    -2.653403    -4.894243
 H    -4.848836     2.644121    -1.152305
 O    -4.495872     1.841266    -1.582960
 H    -3.834336     1.497935    -0.936363
 H    -3.478725     3.290079     2.694526
 O    -2.766965     2.674714     2.432962
 H    -1.993659     2.961968     2.952235
 H     2.613925     0.474095    -2.909786
 O     1.991235    -0.177931    -2.528284
 H     1.096981     0.166717    -2.716561
 H    -1.069869     0.666704    -3.593398
 O    -0.256117     1.104877    -3.267897
 H    -0.499279     1.651824    -2.502756
 H     2.676424    -0.639719     0.525026
 O     2.575825    -1.334314    -0.158213
 H     2.327497    -0.882400    -0.987219
 H    -2.830824    -0.315128    -0.673465
 O    -2.968584    -0.708459    -1.545478
 H    -3.785899    -1.238716    -1.518271
 H     2.879180     1.289354    -0.699095
 O     2.070313     1.810972    -0.552327
 H     1.338824     1.168742    -0.432775
 H     0.698026     3.451277    -3.000347
 O     1.609430     3.227743    -2.769897
 H     1.592157     2.704004    -1.948241
 H     0.062116    -3.898235    -0.873880
 O    -0.177548    -4.528975    -1.590036
 H    -0.975967    -4.989472    -1.243827
 H    -6.205079     2.091518     3.092973
 O    -6.268843     2.222586     4.075109
 H    -7.033747     1.687747     4.366014
 H     1.063719    -3.792185     1.001969
 O     0.673109    -3.092826     0.447577
 H     1.370058    -2.433332     0.254824
 H    -2.742415     5.394964    -0.642988
 O    -2.585765     4.555834    -0.170525
 H    -3.484021     4.196698    -0.013647
 H    -5.531177    -1.219697     1.513879
 O    -5.237187    -0.540284     0.869513
 H    -5.346845    -0.934463    -0.000929
 H    -0.426576    -3.363311     2.749272
 O    -0.101298    -2.605655     3.263858
 H     0.846677    -2.511368     3.075122
 H     5.306452     1.029605    -1.055323
 O     4.506993     0.504829    -0.906407
 H     4.716704     0.023515    -0.074805
 H     0.797805     2.333838     1.217557
 O     0.774481     1.928718     2.094027
 H     0.144723     1.184721     2.082914
 H     4.485127    -0.389010    -2.338968
 O     4.684281    -0.817625    -3.202351
 H     5.186341    -0.144290    -3.707245
 H     3.159141     3.292965    -0.738407
 O     4.047035     3.669641    -0.678789
 H     4.532424     3.426029    -1.490074
 H    -5.867304    -1.165977    -2.084374
 O    -5.358141    -1.908951    -1.693750
 H    -5.283629    -2.577681    -2.396243
 H    -5.000656    -3.981347     0.865288
 O    -5.670592    -3.315966     0.620006
 H    -5.421043    -2.972789    -0.248278
 H     2.826919     2.393040    -3.485341
 O     3.486583     1.713548    -3.735064
 H     3.566797     1.746307    -4.693930
 H    -5.082217     3.727608     3.949660
 O    -4.491270     4.337851     3.495710
 H    -3.959189     4.808037     4.172611
 H     0.739705     1.383796    -4.653751
 O     1.237357     1.318740    -5.494825
 H     1.822280     0.540490    -5.386700
 H     1.218033     5.959292    -1.852758
 O     1.997961     5.579718    -1.412892
 H     2.547696     5.169822    -2.109698
 H    -2.828900    -3.225190    -2.097269
 O    -2.991524    -3.543348    -1.193258
 H    -3.771616    -4.115401    -1.213987
 H     2.280318     5.482393    -4.134890
 O     1.412210     5.623799    -4.550821
 H     1.390978     4.980198    -5.284333
 H     7.844895     1.754055    -0.713642
 O     7.053510     1.446071    -1.192214
 H     7.403595     0.799945    -1.838559
 H     4.589425     2.674617     0.572392
 O     4.905868     2.245749     1.393398
 H     4.844332     2.947506     2.074485
 H     1.036553    -2.988689    -2.429521
 O     1.903135    -2.826197    -2.830339
 H     2.013945    -1.853112    -2.787287
 H     1.325774     4.647402    -0.253263
 O     0.849172     4.134067     0.437752
 H     0.181614     4.732047     0.819384
 H    -5.708621     1.074254     1.238280
 O    -6.176198     1.897910     1.483708
 H    -7.111780     1.701853     1.221906
 H    -2.315962    -2.561126     0.012167
 O    -1.830394    -2.048286     0.686284
 H    -0.931747    -2.416352     0.667813
 H    -3.709676    -0.558825     4.174723
 O    -3.714141    -0.760946     5.137490
 H    -4.482303    -1.341988     5.344978
 H    -6.141103    -2.932928     2.915525
 O    -5.678691    -2.090949     3.064352
 H    -4.731242    -2.338902     3.056280
 H    -2.811524    -0.068117    -3.072630
 O    -2.540141    -0.067503    -4.017853
 H    -2.405299    -1.029777    -4.167152
 H    -3.457479    -2.984050    -4.029155
 O    -2.590801    -2.643221    -3.750904
 H    -1.911769    -3.273931    -4.061100
 H     3.263615    -0.875029    -4.341238
 O     2.717489    -0.922246    -5.149129
 H     3.354101    -1.048399    -5.871131
 H     4.826570     2.762278    -6.401720
 O     4.277438     1.955823    -6.483308
 H     3.450039     2.241356    -6.879578
 H    -4.199277     0.637970     5.775889
 O    -4.663187     1.454502     6.095470
 H    -5.215033     1.747946     5.342707
 H    -3.948840    -0.127875     1.926102
 O    -3.409563     0.115412     2.697947
 H    -3.306022     1.088230     2.693088
 H    -5.735253     0.919319    -2.271598
 O    -6.288147     0.306571    -2.799202
 H    -5.853427     0.268235    -3.672976
 H     1.868749    -3.500629    -4.426622
 O     1.811517    -3.891005    -5.320775
 H     1.385164    -4.754684    -5.198718
 H     4.420915    -3.575754    -0.917647
 O     4.711805    -2.878295    -0.289510
 H     3.963802    -2.236573    -0.250378
 H    -0.139552     3.121151    -0.684653
 O    -0.890798     2.802599    -1.212661
 H    -1.591767     3.464412    -1.037157
 H     1.874396     4.248277     1.894588
 O     2.323975     4.304466     2.757548
 H     2.108224     3.481635     3.223835
 H     3.737353     0.987906     1.736696
 O     2.952485     0.416010     1.843212
 H     2.191460     1.006045     2.009296
 H     3.096997    -3.826718    -2.389832
 O     3.780091    -4.491734    -2.127355
 H     4.465717    -4.453371    -2.812473
 H     4.956662    -3.496860    -4.800456
 O     5.384369    -3.261722    -3.940790
 H     4.998186    -2.415371    -3.636127
 H    -0.955424     4.929732     2.477438
 O    -1.112389     5.549068     1.726719
 H    -1.753353     5.115136     1.106489
 H    -5.591084     3.296763     0.655885
 O    -5.120730     3.843486    -0.002353
 H    -5.551152     4.718714    -0.090282
 H     4.925580    -4.162408     2.615683
 O     4.182253    -3.923494     2.055701
 H     4.529096    -3.573616     1.204147
 H     5.820187    -1.502041     1.252780
 O     5.442250    -0.602504     1.311232
 H     6.238722    -0.045585     1.411699
 H     1.508695    -6.423563    -3.590300
 O     1.331877    -6.562366    -4.545687
 H     2.208740    -6.623342    -4.952312
 H    -7.270899    -3.465209     0.399349
 O    -8.236276    -3.420966     0.190660
 H    -8.699604    -3.286872     1.046388
 H     3.172970    -2.688287     2.591519
 O     2.501247    -2.021149     2.827273
 H     2.746316    -1.183046     2.395076
 H    -1.882677     2.341537     5.255261
 O    -2.586069     2.988599     5.448375
 H    -3.342535     2.472403     5.786842
 H    -0.809394     0.630491     4.018126
 O    -0.682931     1.114025     4.865099
 H     0.167818     1.556562     4.774998
 H     0.442921     4.015921    -6.651152
 O     1.391476     3.785840    -6.538489
 H     1.382989     2.899498    -6.129809
 H     7.057328    -3.356163     4.487462
 O     6.297148    -3.752300     3.998214
 H     5.494832    -3.416264     4.464247
 H     8.036296     1.213069     1.547371
 O     7.928281     0.266684     1.759587
 H     8.408427    -0.246465     1.083361
 H    -4.023280     0.014727    -4.747355
 O    -4.949096     0.022853    -5.092742
 H    -4.919169     0.468386    -5.961427
 H     6.456417    -1.349874    -2.259810
 O     6.848739    -1.878433    -1.559480
 H     6.106472    -2.181228    -1.002789
 H     4.662766    -1.258034     4.360076
 O     5.097789    -0.489458     3.954518
 H     5.049992    -0.574323     2.978575
 H     0.054006     3.099262     3.114081
 O    -0.562083     3.738597     3.524582
 H    -0.256429     3.917476     4.434832
 H     8.243629    -1.307177    -0.781699
 O     9.035190    -0.988803    -0.293998
 H     9.719791    -1.660186    -0.419311
 H     9.524960    -4.145268     1.870371
 O     9.242036    -3.877808     0.969088
 H     10.016467    -3.685573     0.429156
 H    -2.479916    -2.806144     3.576833
 O    -3.093379    -2.815205     2.832364
 H    -2.618315    -2.435165     2.051980
 H    -2.054768     1.366556    -6.239016
 O    -2.665326     2.129679    -6.223296
 H    -2.923229     2.243768    -5.284818
 H    -1.064163     4.337693    -5.216746
 O    -1.177182     4.384260    -6.194669
 H    -1.783234     3.650984    -6.403513
 H    -4.704519    -5.978097    -1.720494
 O    -5.163124    -5.254597    -1.267987
 H    -5.922891    -5.015577    -1.841420
 H     2.585936    -5.669167    -1.969824
 O     1.768086    -6.205130    -1.934720
 H     1.016767    -5.568650    -1.778522
 H     3.273166    -3.818775    -5.973038
 O     4.235950    -3.812159    -6.230403
 H     4.371880    -3.031406    -6.774007
 H     7.563352     3.155750     2.353292
 O     7.481245     2.872473     1.433853
 H     6.544187     2.568922     1.348102
 H     6.567930    -3.978009     0.042911
 O     7.039632    -4.779731    -0.238347
 H     7.927113    -4.668720     0.156171
 H    -7.543484    -3.996979    -2.901192
 O    -7.337303    -4.946498    -2.752755
 H    -7.970725    -5.258544    -2.078166
 H    -4.253801     6.502488     5.388981
 O    -3.372249     6.167517     5.137680
 H    -2.902696     5.884472     5.937169
 H     7.325249     3.030173     5.118393
 O     7.323585     2.700294     4.210272
 H     7.554506     1.754005     4.273935
 H    -5.820297     0.506487     6.910959
 O    -6.605575    -0.037892     7.150023
 H    -6.350506    -0.952747     6.943321
 H    -0.525010    -4.556225    -3.320438
 O    -0.678999    -4.381299    -4.266765
 H    -1.287540    -5.053147    -4.600463
 H     6.700626    -0.212665     4.356879
 O     7.675143    -0.040995     4.336674
 H     7.896630    -0.011361     3.379096
 H     4.726066    -6.358846    -4.389767
 O     4.035504    -6.467321    -5.078730
 H     4.181654    -5.749995    -5.704373
 H    -5.874964    -1.277397    -5.459224
 O    -6.505964    -2.016083    -5.636926
 H    -7.347064    -1.554969    -5.890390
 H    -7.680923     0.377800     5.956558
 O    -8.227493     0.782616     5.235926
 H    -8.829763     1.389444     5.669433
 H    -5.098466     5.703704     2.667331
 O    -5.312393     6.639227     2.473642
 H    -4.444960     7.093867     2.500651
 H     5.876669     1.835819    -3.850333
 O     6.102718     1.092927    -4.451665
 H     5.620136     1.260581    -5.263632
 H    -5.703191     6.581547     0.808283
 O    -5.725162     6.433524    -0.160340
 H    -4.827123     6.676034    -0.470334
 H    -0.369579    -7.118284    -3.761828
 O    -1.078103    -7.280443    -3.128094
 H    -0.694600    -7.697224    -2.347870
 H    -2.590842    -1.940461     5.328586
 O    -1.953055    -2.688198     5.409541
 H    -1.114453    -2.255028     5.653459
 H     7.462627    -4.477466    -1.874876
 O     7.589765    -4.393161    -2.844162
 H     6.830866    -3.870718    -3.156648
 H    -8.830516    -2.415106    -3.609226
 O    -7.910712    -2.381883    -3.259563
 H    -7.354869    -2.142843    -4.016809
 H     8.805646    -3.210895    -3.124671
 O     9.455060    -2.488137    -3.255938
 H     8.971686    -1.657045    -3.099140
 H    -5.135166    -4.500203    -4.040669
 O    -5.077938    -3.551281    -3.836678
 H    -5.583664    -3.091962    -4.518478
 H    -3.508146     4.406107    -3.259424
 O    -3.201864     5.222430    -2.831947
 H    -3.469527     5.970886    -3.366605
 H    -0.082427     5.101506    -3.692074
 O    -0.755264     4.410843    -3.556159
 H    -1.532984     4.841340    -3.147026
 H    -2.017711    -4.400826     4.914847
 O    -2.321542    -5.202488     4.452529
 H    -3.290783    -5.041312     4.362969
 H    -2.165515     8.752861    -3.125783
 O    -2.388786     7.817118    -3.307713
 H    -2.186936     7.650443    -4.254762
 H    -2.834354     7.141597     3.749611
 O    -2.747693     7.409903     2.819412
 H    -2.161879     6.735827     2.418584
 H     4.824644     1.155639     4.301678
 O     4.691557     2.123838     4.208184
 H     5.575313     2.483303     4.003449
 H     7.803353    -2.383998     6.115480
 O     8.248090    -2.525688     5.256945
 H     8.228144    -1.641595     4.839853
 H     5.938888    -2.212269     7.631214
 O     6.658486    -1.676635     7.282907
 H     6.220579    -0.881968     6.903678
 H    -1.533169     6.221799    -6.044972
 O    -1.649473     7.147224    -5.780181
 H    -0.769002     7.559411    -5.837086
 H    -8.208811    -0.280403     3.830574
 O    -8.029197    -0.756020     3.007375
 H    -7.134319    -1.132627     3.087678
 H    -8.492710     0.347885     0.112682
 O    -8.515940     0.930061     0.890168
 H    -8.507009     0.324571     1.651234
 H     0.791253    -0.983291     5.820143
 O    -0.046453    -1.080014     6.329807
 H    -0.533273    -0.276500     6.077008
 H    -0.276799     7.170267    -1.142194
 O    -0.234087     6.855111    -2.067367
 H    -1.080561     7.106599    -2.500939
 H     0.426384    -8.017913    -0.065312
 O    -0.484317    -8.228710    -0.322777
 H    -0.940282    -8.344321     0.538501
 H     2.044863     2.245136     5.415574
 O     2.057426     2.037583     4.457145
 H     3.000842     2.059522     4.213995
 H    -8.023035    -4.837714    -6.018498
 O    -7.120634    -4.688961    -6.345691
 H    -6.947207    -3.747227    -6.216921
 H     2.893091    -7.665545     0.456192
 O     2.013934    -7.279348     0.435575
 H     1.945307    -6.870170    -0.465631
 H     3.535473     6.209822    -6.960265
 O     3.668501     5.257322    -7.154311
 H     2.827595     4.810295    -6.971239
 H    -0.349993     6.967357     1.017406
 O    -0.023257     7.709706     0.481545
 H    -0.683988     8.409864     0.581714
 H     4.487147     3.174241     5.490328
 O     4.408916     3.764981     6.277904
 H     5.288215     3.777935     6.665112
 H     7.661532     2.131529     7.027103
 O     7.152677     2.985155     7.012266
 H     7.649490     3.594946     7.556602
 H     3.908307    -7.952485    -1.649124
 O     4.432975    -7.480124    -0.981959
 H     4.894990    -6.801762    -1.500800
 H     6.629824    -5.833769    -3.118943
 O     5.848399    -6.417512    -3.121377
 H     6.165858    -7.338422    -3.122082
 H    -9.048180    -2.105549     2.731092
 O    -9.549912    -2.890777     2.426359
 H    -10.274811    -2.525321     1.891413
 H    -2.475717     8.738438     1.627461
 O    -2.318406     9.159570     0.765966
 H    -3.101001     9.750006     0.633639
 H     8.060507    -0.063417     7.409418
 O     8.423005     0.667160     6.896644
 H     8.275164     0.414629     5.968833
 H    -2.307991     4.597621     7.987788
 O    -2.013549     4.876581     7.121928
 H    -2.218725     4.120610     6.493919
 H    -6.389049    -5.947899    -3.885241
 O    -5.719214    -6.106455    -4.575374
 H    -6.146338    -5.748011    -5.383297
 H     6.716813    -3.105392     2.476703
 O     6.853409    -2.778525     1.567935
 H     7.800166    -2.861321     1.382311
 H     2.499542     6.732944    -0.329918
 O     2.765626     7.419206     0.322440
 H     1.926456     7.749462     0.666451
 H    -4.312728    -6.966600    -3.498924
 O    -3.757966    -7.085869    -2.719421
 H    -2.848260    -7.200472    -3.048051
 H     1.094865     7.135635    -5.125250
 O     0.945815     8.041388    -5.483912
 H     0.970136     8.614426    -4.689818
 H    -8.280842    -1.272395    -1.873192
 O    -8.574877    -1.065457    -0.972571
 H    -8.367843    -1.897600    -0.490051
 H    -3.076420     7.376312    -1.690119
 O    -3.186325     7.127155    -0.762602
 H    -2.870727     7.884216    -0.225835
 H     2.713768    -4.755014     1.953219
 O     1.791699    -5.078144     1.928628
 H     1.832262    -5.935021     1.456234
 H    -8.781871    -0.123492    -5.160192
 O    -8.698923    -0.639983    -5.995715
 H    -8.394126     0.005719    -6.657429
 H     7.586291     0.116179    -3.879359
 O     8.224063     0.008672    -3.154803
 H     8.913832     0.672280    -3.297152
 H     4.382888     6.600218     0.426756
 O     5.078881     5.965606     0.191748
 H     4.603090     5.159264    -0.107736
 H    -7.907396     0.622390    -3.272645
 O    -8.800518     0.688586    -3.669563
 H    -9.414895     0.415121    -2.986959
 H     6.249232     3.934152    -2.969276
 O     5.754016     3.136635    -2.705585
 H     6.325615     2.649497    -2.065873
 H    -1.478158    -6.839519    -0.471375
 O    -2.074563    -6.073192    -0.592111
 H    -2.669454    -6.308579    -1.310547
 H    -4.132270    -7.714322     0.339125
 O    -4.344101    -7.529283     1.257095
 H    -4.122570    -6.576064     1.394243
 H    -2.975624    -5.056149     0.732853
 O    -3.694811    -4.976037     1.380150
 H    -3.405413    -4.316492     2.043445
 H     5.091074    -6.635341     4.330228
 O     4.343251    -6.342138     3.806009
 H     4.646080    -6.364577     2.882662
 H    -9.657525    -5.627326    -4.453486
 O    -9.653693    -5.103037    -5.287200
 H    -10.300779    -5.516052    -5.859315
 H     6.152319    -5.853305     0.783163
 O     5.620645    -6.474809     1.322134
 H     5.158076    -7.006747     0.663754
 H    -1.571780    -6.925468     2.007281
 O    -1.728003    -7.891278     2.009580
 H    -2.697880    -7.961736     1.923197
 H    -10.108118    -3.412616    -4.872088
 O    -10.218168    -2.506977    -4.536622
 H    -9.966136    -1.906577    -5.251320
 H     0.685751     8.199978    -2.666104
 O     1.028795     9.054791    -3.001017
 H     1.929341     9.146786    -2.626171
 H    -9.245407    -7.488937    -3.203814
 O    -9.816459    -6.720974    -3.152970
 H    -9.695158    -6.355769    -2.257768
 H     2.068445     0.286822     4.597172
 O     2.142565    -0.599292     4.999990
 H     2.342340    -1.231160     4.277546
 H    -6.457945     1.151209    -7.616445
 O    -7.415838     1.250060    -7.490015
 H    -7.552572     2.131346    -7.140155
 H     6.404411     4.313808    -6.952227
 O     5.806564     4.207582    -6.212279
 H     4.973768     4.707284    -6.476377
 H    -5.095738     10.363017     1.358770
 O    -4.596501     10.434562     0.534200
 H    -5.187520     10.013002    -0.120522
 H    -0.761454    -0.630279    -5.857393
 O    -0.902709     0.080541    -6.519792
 H    -0.105619     0.635359    -6.417340
 H     4.812608     0.000864    -6.949621
 O     4.872770    -0.948387    -6.797352
 H     5.712322    -1.102976    -6.329386
 H     2.362613    -8.646016    -3.298670
 O     3.320778    -8.598631    -3.280218
 H     3.569621    -7.964291    -3.968761
 H    -4.156898     0.286138    -7.947499
 O    -4.651799     1.024619    -7.561038
 H    -3.960857     1.624249    -7.197626
 H     1.377913     3.221796     6.920041
 O     2.108864     2.595988     7.089811
 H     2.934520     3.108864     7.014032
 H    -11.380851    -2.336802    -0.298322
 O    -10.956981    -1.754769     0.332657
 H    -10.209343    -1.345531    -0.137722
 H    -7.425490     1.633091     7.648008
 O    -7.877217     2.489075     7.626029
 H    -7.996542     2.759649     8.535860
 H     6.009793    -9.052092    -1.812812
 O     6.098965    -9.101709    -2.769514
 H     5.211911    -9.282295    -3.104936
 H     6.745352     5.151833    -0.368116
 O     7.371795     4.495037    -0.689446
 H     7.542837     3.900636     0.069416
 H    -5.467229    -3.118243     5.547735
 O    -5.469994    -2.397233     6.214413
 H    -4.862647    -2.717668     6.904023
 H     2.587841     0.892330     7.561647
 O     3.038222     0.048209     7.415510
 H     2.715888    -0.266777     6.544865
 H    -2.853314    -3.272709     6.804760
 O    -3.359323    -3.394215     7.638056
 H    -2.686983    -3.144825     8.298247
 H     5.774721     1.433200     6.822896
 O     5.470560     0.588505     6.486047
 H     4.578091     0.430162     6.859557
 H     1.860178    -4.661880     3.781867
 O     2.335566    -4.676658     4.625181
 H     3.021998    -5.354504     4.494206
 H     10.398701    -2.792472    -1.937176
 O     10.886280    -2.876624    -1.073114
 H     11.817965    -2.853879    -1.284685
 H     4.110550     8.411028    -2.246530
 O     3.441135     8.972457    -1.836375
 H     3.250306     8.560983    -0.973659
 H    -8.292864    -6.250076    -0.183480
 O    -8.923318    -5.770281    -0.744709
 H    -8.850569    -4.844970    -0.403753
 H    -0.466252     9.936622    -2.554318
 O    -1.402422     10.108136    -2.338066
 H    -1.475015     10.158013    -1.382441
 H     4.262479     4.214879    -3.439907
 O     3.728862     5.014610    -3.409490
 H     4.305778     5.758312    -3.137434
 H     5.353777     6.628250    -1.442020
 O     5.297949     6.908896    -2.376280
 H     6.075655     6.566972    -2.835732
 H    -0.312116     4.762087     6.440965
 O     0.401548     4.301904     5.976757
 H     1.109363     4.948755     5.741660
 H     3.289834     5.128489     5.560062
 O     2.541037     5.616224     5.186037
 H     2.489250     5.354312     4.253159
 H    -6.958546     9.167691     0.427615
 O    -6.664741     9.003661    -0.478152
 H    -6.454513     8.053998    -0.517899
 H    -1.423564    -5.137301     3.062343
 O    -0.971173    -5.022809     2.185161
 H    -0.057374    -5.318665     2.290052
 H     4.142113    -2.661148     6.083907
 O     4.147986    -2.744919     5.106134
 H     3.420317    -3.359673     4.881203
 H     6.957798    -6.511382     2.749814
 O     7.333170    -6.217569     3.589393
 H     6.879048    -5.379327     3.797264
 H     8.900850    -5.280358     3.602744
 O     9.550908    -4.557086     3.524778
 H     9.295322    -3.896599     4.180449
 H     3.325881     8.466715    -7.431575
 O     3.310220     7.872624    -6.682621
 H     2.437572     8.011163    -6.240214
 H    -0.682871    -1.858082     7.974513
 O    -0.907115    -2.534927     8.628453
 H    -0.215943    -3.198880     8.554661
 H     8.501000     4.479789    -1.875496
 O     9.185562     4.541401    -2.590803
 H     9.918170     5.011938    -2.193046
 H     6.551572     4.940949    -4.772979
 O     6.875377     5.266970    -3.912494
 H     7.817908     5.081517    -3.831603
 H     10.750570     2.246360    -3.939608
 O     10.007334     2.111098    -3.353805
 H     9.645346     2.997018    -3.127350
 H     3.035999    -3.034116     7.702788
 O     3.880499    -2.544996     7.749025
 H     3.624219    -1.621058     7.892298
 H    -2.366973    -1.233649    -8.929401
 O    -2.775681    -0.952679    -8.111689
 H    -2.065736    -0.552679    -7.564372
 H     5.223951     5.181449     1.960431
 O     4.999205     4.575371     2.677644
 H     4.029861     4.616291     2.772341
 H    -3.829878    -5.817816    -5.308878
 O    -3.010262    -5.319652    -5.346727
 H    -3.218351    -4.500835    -5.824198
 H    -6.454501     5.971737     5.314012
 O    -5.997995     6.804716     5.093529
 H    -5.859577     6.789263     4.120575
 H    -7.403209     3.878632     6.373462
 O    -7.126828     4.361728     5.584542
 H    -6.892462     3.674345     4.939976
 H    -7.053362     9.486675     3.090520
 O    -6.794298     9.934736     2.259304
 H    -7.243938     10.780430     2.267177
 H    -6.111884    -6.882117     1.149997
 O    -6.706782    -6.213679     0.777929
 H    -6.152514    -5.732659     0.126833
 H    -4.250781    -5.148040     7.414809
 O    -4.798194    -5.846381     7.010098
 H    -4.161860    -6.579792     6.808488
 H     9.588201     0.680415    -0.439633
 O     9.660114     1.645695    -0.553133
 H     9.977622     1.773124    -1.453257
 H    -8.056194    -4.216945     2.900052
 O    -7.135302    -4.497073     2.885372
 H    -7.020200    -5.086946     2.114182
 H     0.966511    -2.789471     6.721481
 O     1.448644    -3.565559     7.027639
 H     1.655391    -4.082315     6.233313
 H    -3.427782    -2.269155    -7.047195
 O    -3.859470    -2.930213    -6.486222
 H    -4.804320    -2.771343    -6.563180
 H    -8.523807     8.301712     4.405486
 O    -7.722349     8.806693     4.550825
 H    -7.061221     8.170029     4.895655
 H     8.030579    -1.878426    -5.271390
 O     7.111742    -1.605488    -5.282076
 H     6.626354    -2.276243    -4.765627
 H    -5.110597    -5.154249     5.494419
 O    -5.025238    -4.566444     4.693339
 H    -5.759963    -4.755182     4.085677
 N    -2.862852    -7.717279     6.144050
 H    -3.148010    -8.480342     5.537380
 H    -2.182777    -8.093723     6.796868
 H    -2.385450    -7.033888     5.555908
