# Supplementary material for: Theoretical Distribution of the Ammonia Binding Energy at Interstellar Icy Grains: A New Computational Framework
Source: ACS Earth Space Chem. 2022 Jun 2;6(6):1514–26. doi: 10.1021/acsearthspacechem.2c00040 (PMC9208021; doi:10.1021/acsearthspacechem.2c00040)
Supplement: Supplementary file 1 — sp2c00040_si_001.zip [file sp2c00040_si_001.zip › Supporting_Information_R1/structures/CP_grain_mol123.xyz]

40
CP_grain_mol123 // 0.000343135488 // -973.778877759 // -0.0656841218
 H    -2.968472    -1.845454     1.891195
 O    -2.035752    -1.723208     2.194222
 H    -1.769462    -0.852294     1.829545
 H    -1.042656    -2.642078     0.977518
 O    -0.420739    -3.120347     0.385391
 H     0.317947    -3.374882     0.964870
 H    -0.019270     0.114831     1.402281
 O    -0.866316     0.638867     1.330952
 H    -1.059418     0.998196     2.233580
 H     0.982811    -1.685713     2.141797
 O     1.273665    -0.845643     1.730120
 H     1.883264    -1.091643     0.996106
 H     2.951585     3.640052     0.342308
 O     2.636665     2.711797     0.286173
 H     3.383008     2.188134    -0.060455
 H     0.880774     2.823767    -0.107687
 O    -0.072004     2.938155     0.088275
 H    -0.326117     2.086992     0.517668
 H    -2.202876     0.736878     0.147736
 O    -3.054108     0.865122    -0.319323
 H    -3.048766     1.805311    -0.592124
 H    -1.665087     3.490641    -0.545099
 O    -2.645139     3.549120    -0.556515
 H    -2.818893     4.520159    -0.640976
 H     5.448223     0.789407    -0.160326
 O     4.487497     0.716107    -0.160170
 H     4.253980     0.562521     0.803357
 H    -4.117684    -1.812241    -0.251576
 O    -3.834552    -1.706584    -1.191880
 H    -3.476028    -0.799281    -1.165219
 H     3.481281    -0.802389    -0.584690
 O     2.990335    -1.594923    -0.306933
 H     2.351143    -1.875134    -1.016134
 H     1.497882    -3.650386    -1.986527
 O     1.169953    -2.739913    -1.878844
 H     0.501351    -2.798727    -1.162754
 N    -0.035499     0.171703    -1.767677
 H    -0.996478     0.368043    -2.034571
 H     0.285865    -0.596207    -2.350199
 H     0.504548     0.991170    -2.027623
