# Supplementary material for: Theoretical Distribution of the Ammonia Binding Energy at Interstellar Icy Grains: A New Computational Framework
Source: ACS Earth Space Chem. 2022 Jun 2;6(6):1514–26. doi: 10.1021/acsearthspacechem.2c00040 (PMC9208021; doi:10.1021/acsearthspacechem.2c00040)
Supplement: Supplementary file 1 — sp2c00040_si_001.zip [file sp2c00040_si_001.zip › Supporting_Information_R1/structures/CP_grain_mol136.xyz]

37
CP_grain_mol136 // 0.000409278534 // -897.331027101 // -0.0571859855
 H    -1.188929     0.809511     2.583309
 O    -1.480328     0.038529     2.030219
 H    -2.175608     0.416240     1.449551
 H    -0.562193    -0.846572     1.009509
 O    -0.112071    -1.535365     0.444531
 H    -0.831863    -2.200084     0.217985
 H     3.067828    -0.625240     1.128850
 O     2.259475    -0.622105     1.682982
 H     1.591648    -1.056299     1.131325
 H     2.101050    -2.821615    -1.593513
 O     1.972265    -1.856525    -1.558261
 H     1.229718    -1.748835    -0.935268
 H     4.223072    -2.115896     0.387699
 O     4.348483    -1.277612    -0.101065
 H     3.638765    -1.345877    -0.770576
 H    -2.155415    -3.638839     0.910617
 O    -1.947161    -3.338451    -0.008745
 H    -2.724668    -2.798306    -0.263084
 H    -3.764721    -0.550900    -0.376708
 O    -3.863484    -1.439092    -0.778536
 H    -4.808736    -1.621042    -0.754806
 H    -2.869303     1.828769    -0.133880
 O    -3.348216     1.097564     0.318263
 H    -3.733661     1.568840     1.088601
 H    -2.763633     4.018431    -0.769499
 O    -2.041213     3.403155    -0.594861
 H    -1.718855     3.686051     0.289731
 H     4.202100     2.211607    -0.732375
 O     3.787579     1.946570     0.092760
 H     2.827065     2.171477     0.002992
 H     0.897876     3.436861     0.001779
 O     1.139131     2.525278     0.192986
 H     0.649301     1.972755    -0.482454
 N    -0.035618     0.845802    -1.646024
 H    -0.409384     0.041667    -1.144080
 H     0.614288     0.474091    -2.334192
 H    -0.802100     1.277025    -2.151520
