# Supplementary material for: Theoretical Distribution of the Ammonia Binding Energy at Interstellar Icy Grains: A New Computational Framework
Source: ACS Earth Space Chem. 2022 Jun 2;6(6):1514–26. doi: 10.1021/acsearthspacechem.2c00040 (PMC9208021; doi:10.1021/acsearthspacechem.2c00040)
Supplement: Supplementary file 1 — sp2c00040_si_001.zip [file sp2c00040_si_001.zip › Supporting_Information_R1/structures/CP_grain_mol122.xyz]

31
CP_grain_mol122 // 0.000355201894 // -744.487898611 // -0.0482069009
 H     0.013513     0.067157     2.888797
 O     0.098765     0.950176     2.468110
 H    -0.171354     0.803890     1.547179
 H     1.919728    -1.297809     1.599530
 O     1.559501    -1.029629     0.725387
 H     1.763089    -0.064589     0.669940
 H     2.264962     2.068037     1.296012
 O     2.505861     1.575998     0.484548
 H     2.084301     2.117757    -0.217228
 H    -1.894196     1.202219    -0.200502
 O    -0.920205     1.246350    -0.318897
 H    -0.687070     0.559281    -1.008795
 H    -0.287550    -3.404148     0.262175
 O    -0.656483    -2.488788     0.221325
 H     0.096356    -1.903531     0.480256
 H    -3.937022    -2.075585     0.250026
 O    -3.268568    -1.464338    -0.133259
 H    -2.405010    -1.881980     0.054655
 H    -4.264029     1.276054    -0.282119
 O    -3.638032     1.030208     0.407951
 H    -3.530198     0.026535     0.289338
 H     4.279363    -1.528635     0.027275
 O     3.681370    -2.148211    -0.453548
 H     2.808208    -1.776961    -0.181480
 H     0.225240     2.621509    -1.104231
 O     1.025244     3.155426    -1.272157
 H     0.795511     4.022140    -0.880806
 N    -0.237941    -0.656166    -2.188090
 H    -0.405408    -1.529842    -1.688625
 H     0.726327    -0.667803    -2.507007
 H    -0.828787    -0.658056    -3.013434
