# Supplementary material for: Theoretical Distribution of the Ammonia Binding Energy at Interstellar Icy Grains: A New Computational Framework
Source: ACS Earth Space Chem. 2022 Jun 2;6(6):1514–26. doi: 10.1021/acsearthspacechem.2c00040 (PMC9208021; doi:10.1021/acsearthspacechem.2c00040)
Supplement: Supplementary file 1 — sp2c00040_si_001.zip [file sp2c00040_si_001.zip › Supporting_Information_R1/structures/CP_grain_mol16.xyz]

34
CP_grain_mol16 // 0.000390727305 // -820.888758825 // -0.0518521212
 H     1.025765    -1.366392     1.875092
 O     1.923918    -1.398294     2.263655
 H     2.123909    -0.472596     2.498749
 H     1.701917    -3.294623    -0.301829
 O     0.832202    -3.397593    -0.731570
 H     0.566093    -4.292642    -0.436260
 H    -3.925586     0.732161     0.144491
 O    -4.400270    -0.111094     0.239888
 H    -3.920819    -0.695233    -0.400071
 H    -2.586585     2.978255     0.343909
 O    -2.582810     2.027112     0.522993
 H    -2.982052     1.996495     1.431647
 H     0.314955     2.036337     1.728851
 O    -0.127463     1.205707     1.466566
 H    -0.968508     1.501146     1.056097
 H     1.523096     4.367584    -1.336300
 O     1.103355     3.588163    -0.945458
 H     0.530570     3.975586    -0.256840
 H    -2.048821    -1.783835    -0.416087
 O    -2.737857    -1.751537    -1.117669
 H    -3.041409    -2.675135    -1.187376
 H     1.490441     0.911275     0.379422
 O     2.304533     1.235171    -0.049595
 H     1.997424     2.076605    -0.448396
 H    -0.068710    -2.302002     0.191025
 O    -0.499663    -1.561049     0.683189
 H    -0.363287    -0.808102     0.060621
 H     4.721625    -0.934475    -0.017429
 O     4.572713    -0.341470    -0.768534
 H     3.713358     0.081356    -0.573780
 N    -0.285980     0.160014    -1.581274
 H    -0.393263     1.169157    -1.579425
 H    -1.074067    -0.237072    -2.085682
 H     0.556549    -0.044881    -2.109249
