# Supplementary material for: Theoretical Distribution of the Ammonia Binding Energy at Interstellar Icy Grains: A New Computational Framework
Source: ACS Earth Space Chem. 2022 Jun 2;6(6):1514–26. doi: 10.1021/acsearthspacechem.2c00040 (PMC9208021; doi:10.1021/acsearthspacechem.2c00040)
Supplement: Supplementary file 1 — sp2c00040_si_001.zip [file sp2c00040_si_001.zip › Supporting_Information_R1/structures/grain_mol15.xyz]

604
grain_mol15 // -1574.407444653328 // -39.9933081569 // -591.615088890227 // -1022.78566392 // -0.0350220598 // -0.583362534864 // -0.009442985537
 H    -1.754771    -0.236736     2.471702
 O    -0.776545    -0.193610     2.539612
 H    -0.478969    -1.096814     2.799735
 H    -0.438662    -1.634604    -2.993704
 O    -0.494578    -1.714600    -2.028983
 H    -1.440417    -1.657386    -1.813942
 H    -2.780933     1.745851     0.994326
 O    -2.684656     1.154962     0.228696
 H    -1.913015     1.485699    -0.265735
 H    -3.843692     2.080699    -2.845226
 O    -3.349467     2.486566    -3.595543
 H    -2.443199     2.616494    -3.297365
 H    -0.129845    -0.536335    -0.859618
 O    -0.008370     0.154234    -0.179328
 H    -0.415242    -0.195030     0.624383
 H     0.881850    -1.546136    -4.942434
 O    -0.049293    -1.757394    -4.763598
 H    -0.124598    -2.718902    -4.858584
 H    -5.024823     2.415408    -1.055440
 O    -4.649023     1.622869    -1.485686
 H    -3.956995     1.315993    -0.852858
 H    -3.588280     3.164944     2.748492
 O    -2.858048     2.576113     2.477046
 H    -2.084406     2.903522     2.971630
 H     2.478048     0.544438    -2.978087
 O     1.893020    -0.128226    -2.573753
 H     0.980555     0.175300    -2.743765
 H    -1.226731     0.571208    -3.570048
 O    -0.425289     1.048770    -3.270631
 H    -0.672278     1.592569    -2.504555
 H     2.673769    -0.525358     0.466223
 O     2.584849    -1.231035    -0.206656
 H     2.297956    -0.800036    -1.034023
 H    -2.870662    -0.449690    -0.594959
 O    -3.014161    -0.857924    -1.459039
 H    -3.805694    -1.423880    -1.405092
 H     2.762993     1.396229    -0.783217
 O     1.936290     1.884740    -0.621751
 H     1.236394     1.213069    -0.477452
 H     0.434323     3.434949    -3.052139
 O     1.360023     3.254467    -2.842042
 H     1.386074     2.739358    -2.015138
 H     0.169119    -3.908426    -0.827598
 O    -0.063467    -4.554207    -1.533306
 H    -0.830034    -5.047499    -1.161990
 H    -6.249616     1.856639     3.228736
 O    -6.294689     1.995703     4.211034
 H    -7.029398     1.433199     4.526048
 H     1.210251    -3.745061     1.011442
 O     0.770537    -3.060862     0.469172
 H     1.436170    -2.378706     0.249267
 H    -3.026293     5.259327    -0.629994
 O    -2.822265     4.433696    -0.151852
 H    -3.700090     4.038379     0.031068
 H    -5.475051    -1.441839     1.667021
 O    -5.226191    -0.757765     1.009355
 H    -5.339303    -1.165837     0.145634
 H    -0.251768    -3.359688     2.807134
 O     0.053608    -2.576526     3.297218
 H     0.988159    -2.433422     3.072219
 H     5.189613     1.235507    -1.198236
 O     4.416714     0.679993    -1.023226
 H     4.667801     0.216330    -0.192902
 H     0.687657     2.374140     1.172858
 O     0.701352     1.980449     2.054760
 H     0.105683     1.209159     2.066788
 H     4.397790    -0.232186    -2.444843
 O     4.592814    -0.661365    -3.308848
 H     5.053686     0.026268    -3.833121
 H     2.955867     3.408727    -0.852095
 O     3.827444     3.824744    -0.819149
 H     4.303133     3.591771    -1.639334
 H    -5.902165    -1.445830    -1.919538
 O    -5.353409    -2.161866    -1.532251
 H    -5.266021    -2.835060    -2.229127
 H    -4.841132    -4.187361     1.037057
 O    -5.544718    -3.552542     0.804915
 H    -5.333648    -3.209863    -0.073933
 H     2.594006     2.463770    -3.579863
 O     3.276130     1.810460    -3.838606
 H     3.330506     1.833951    -4.799537
 H    -5.177230     3.549730     4.039232
 O    -4.624612     4.178626     3.563192
 H    -4.096436     4.679860     4.220685
 H     0.523685     1.352035    -4.683891
 O     1.002624     1.298349    -5.536489
 H     1.622888     0.546901    -5.434666
 H     0.875054     5.976960    -1.946177
 O     1.681163     5.636680    -1.521717
 H     2.230625     5.241745    -2.227405
 H    -2.778575    -3.374236    -1.986582
 O    -2.909011    -3.684134    -1.074445
 H    -3.660597    -4.293445    -1.071047
 H     1.899351     5.518396    -4.248710
 O     1.015920     5.617861    -4.644097
 H     1.004130     4.965048    -5.369694
 H     7.702307     2.071781    -0.929594
 O     6.913095     1.725246    -1.384728
 H     7.274016     1.085944    -2.031992
 H     4.443444     2.868467     0.428657
 O     4.798437     2.464032     1.246252
 H     4.723582     3.170666     1.920781
 H     1.064270    -2.978651    -2.418720
 O     1.911234    -2.782071    -2.845279
 H     1.980937    -1.804971    -2.813927
 H     1.078853     4.690193    -0.335735
 O     0.641802     4.165766     0.372949
 H    -0.040888     4.739544     0.764502
 H    -5.756671     0.839852     1.372912
 O    -6.253357     1.644920     1.622641
 H    -7.185667     1.406344     1.385780
 H    -2.243004    -2.662872     0.102541
 O    -1.764626    -2.124546     0.761856
 H    -0.850147    -2.451366     0.721347
 H    -3.616757    -0.669304     4.273971
 O    -3.590541    -0.863600     5.238714
 H    -4.329342    -1.471968     5.468408
 H    -5.975559    -3.158951     3.098259
 O    -5.545042    -2.298698     3.234696
 H    -4.588645    -2.506971     3.202684
 H    -2.921789    -0.230833    -2.997197
 O    -2.674669    -0.230239    -3.948931
 H    -2.501877    -1.187699    -4.090738
 H    -3.465236    -3.183125    -3.904908
 O    -2.607817    -2.802061    -3.651690
 H    -1.909695    -3.407246    -3.971424
 H     3.148687    -0.793644    -4.410369
 O     2.585243    -0.872289    -5.203865
 H     3.208581    -0.981286    -5.940076
 H     4.502681     2.882198    -6.549570
 O     3.986773     2.052253    -6.608630
 H     3.138239     2.297422    -6.986783
 H    -4.117929     0.523148     5.875327
 O    -4.609580     1.321354     6.198129
 H    -5.191027     1.582992     5.455730
 H    -3.930923    -0.278109     2.029392
 O    -3.384990    -0.003602     2.785991
 H    -3.320877     0.972694     2.766752
 H    -5.864039     0.640887    -2.133226
 O    -6.403360    -0.001179    -2.639552
 H    -5.989212    -0.031792    -3.523647
 H     1.866544    -3.477030    -4.431860
 O     1.802714    -3.879555    -5.320174
 H     1.420305    -4.760694    -5.176814
 H     4.506478    -3.401893    -0.986428
 O     4.784185    -2.682524    -0.377608
 H     4.008794    -2.075953    -0.323513
 H    -0.330215     3.097542    -0.712875
 O    -1.080514     2.741111    -1.217450
 H    -1.804187     3.374976    -1.031846
 H     1.697190     4.340651     1.802054
 O     2.164493     4.426748     2.653066
 H     1.996872     3.600690     3.133253
 H     3.694188     1.160987     1.632402
 O     2.936752     0.558806     1.765834
 H     2.156236     1.118271     1.944634
 H     3.158706    -3.725784    -2.423369
 O     3.876053    -4.357523    -2.171412
 H     4.542014    -4.299475    -2.873939
 H     4.940775    -3.345875    -4.883974
 O     5.380757    -3.081092    -4.039332
 H     4.964490    -2.250031    -3.732520
 H    -1.143941     4.908080     2.449265
 O    -1.346534     5.511533     1.696541
 H    -1.982906     5.043129     1.096990
 H    -5.749612     3.058210     0.764202
 O    -5.319476     3.616002     0.088213
 H    -5.788742     4.471171     0.001141
 H     5.118134    -3.935418     2.537652
 O     4.354062    -3.709004     2.002246
 H     4.666227    -3.369125     1.134851
 H     5.866524    -1.243754     1.123594
 O     5.453730    -0.359576     1.181451
 H     6.228609     0.230636     1.255155
 H     1.651475    -6.401039    -3.556959
 O     1.457753    -6.556562    -4.507116
 H     2.326978    -6.588332    -4.932866
 H    -7.142782    -3.772564     0.623429
 O    -8.114108    -3.771609     0.439216
 H    -8.561710    -3.647157     1.304284
 H     3.304012    -2.527898     2.545003
 O     2.612407    -1.882655     2.790005
 H     2.813547    -1.043054     2.339336
 H    -1.889567     2.316775     5.277053
 O    -2.615240     2.935152     5.481708
 H    -3.339863     2.391647     5.845216
 H    -0.774919     0.638067     4.032319
 O    -0.649240     1.136293     4.871037
 H     0.179443     1.613498     4.754949
 H     0.064599     3.944791    -6.701504
 O     1.024620     3.756965    -6.610092
 H     1.064477     2.875834    -6.191921
 H     7.285621    -3.020609     4.320688
 O     6.519727    -3.464882     3.879733
 H     5.731045    -3.159261     4.416565
 H     7.973516     1.566350     1.331394
 O     7.911959     0.619245     1.557969
 H     8.395114     0.117993     0.874855
 H    -4.177221    -0.220117    -4.641160
 O    -5.111056    -0.254844    -4.962811
 H    -5.121577     0.180772    -5.836970
 H     6.409749    -1.107199    -2.405877
 O     6.842497    -1.607730    -1.708891
 H     6.127766    -1.938178    -1.131570
 H     4.785697    -1.015160     4.256224
 O     5.169992    -0.228957     3.831422
 H     5.103001    -0.329202     2.858057
 H    -0.042012     3.130515     3.079090
 O    -0.674860     3.747140     3.499111
 H    -0.353417     3.950209     4.398764
 H     8.229419    -0.969804    -0.973334
 O     9.018978    -0.611673    -0.510153
 H     9.728013    -1.255119    -0.645184
 H     9.708914    -3.699334     1.673204
 O     9.384228    -3.471267     0.775606
 H     10.132239    -3.253521     0.208529
 H    -2.299140    -2.873855     3.672051
 O    -2.934825    -2.920472     2.948065
 H    -2.499393    -2.529752     2.148805
 H    -2.305978     1.196633    -6.197218
 O    -2.948198     1.933232    -6.174344
 H    -3.187312     2.047389    -5.230968
 H    -1.418826     4.219414    -5.232917
 O    -1.558355     4.249646    -6.208030
 H    -2.137012     3.488453    -6.393441
 H    -4.524984    -6.199417    -1.530463
 O    -5.003995    -5.490373    -1.075752
 H    -5.785910    -5.291266    -1.634226
 H     2.737435    -5.582594    -1.971857
 O     1.943708    -6.151666    -1.916772
 H     1.171358    -5.547198    -1.742190
 H     3.243308    -3.753749    -6.009421
 O     4.198272    -3.708931    -6.291662
 H     4.286898    -2.929636    -6.846941
 H     7.437247     3.496852     2.128080
 O     7.344461     3.199889     1.214034
 H     6.419650     2.855016     1.155407
 H     6.690530    -3.700489    -0.077674
 O     7.190194    -4.482909    -0.364614
 H     8.080688    -4.331402     0.007736
 H    -7.475442    -4.354313    -2.662786
 O    -7.225465    -5.292422    -2.509540
 H    -7.827806    -5.623404    -1.816091
 H    -4.433271     6.374164     5.426003
 O    -3.544940     6.073352     5.156104
 H    -3.043661     5.820894     5.946494
 H     7.273714     3.394031     4.899654
 O     7.263926     3.053725     3.995506
 H     7.535697     2.118655     4.063314
 H    -5.703610     0.337584     7.052243
 O    -6.457567    -0.237979     7.318783
 H    -6.167694    -1.142992     7.115885
 H    -0.450342    -4.619663    -3.253715
 O    -0.638168    -4.461577    -4.196985
 H    -1.222225    -5.165223    -4.507933
 H     6.768087     0.118466     4.188673
 O     7.734225     0.330590     4.143437
 H     7.931189     0.358873     3.180413
 H     4.843058    -6.210722    -4.436178
 O     4.141652    -6.356123    -5.107253
 H     4.241566    -5.639868    -5.743045
 H    -5.989036    -1.597744    -5.291390
 O    -6.592420    -2.364496    -5.444578
 H    -7.458272    -1.942623    -5.682148
 H    -7.580154     0.117166     6.147953
 O    -8.161600     0.487976     5.436709
 H    -8.777815     1.075218     5.877594
 H    -5.310357     5.507411     2.735197
 O    -5.569011     6.430662     2.537512
 H    -4.721310     6.921986     2.537152
 H     5.654473     2.032103    -4.015882
 O     5.897844     1.292807    -4.614699
 H     5.387911     1.429171    -5.415712
 H    -5.998128     6.336414     0.882946
 O    -6.037953     6.175559    -0.083003
 H    -5.159203     6.452402    -0.418632
 H    -0.197344    -7.179472    -3.668233
 O    -0.883765    -7.363117    -3.016411
 H    -0.464750    -7.752868    -2.239921
 H    -2.410962    -1.982370     5.411749
 O    -1.742630    -2.703826     5.492701
 H    -0.913622    -2.236261     5.707354
 H     7.558324    -4.183877    -2.011827
 O     7.658942    -4.104488    -2.984981
 H     6.870059    -3.620041    -3.283972
 H    -8.846256    -2.837406    -3.355265
 O    -7.920617    -2.760274    -3.028710
 H    -7.393873    -2.508183    -3.802435
 H     8.814329    -2.876931    -3.308840
 O     9.428927    -2.128686    -3.464867
 H     8.914287    -1.317307    -3.304518
 H    -5.075873    -4.768869    -3.856830
 O    -5.055911    -3.816075    -3.663894
 H    -5.596454    -3.387147    -4.338664
 H    -3.813366     4.207211    -3.215011
 O    -3.533133     5.041145    -2.803853
 H    -3.844993     5.770744    -3.340613
 H    -0.432804     5.042362    -3.742219
 O    -1.072277     4.325788    -3.581476
 H    -1.856927     4.728000    -3.157284
 H    -1.786190    -4.438565     5.071455
 O    -2.069692    -5.281192     4.683614
 H    -3.008709    -5.139480     4.471265
 H    -2.655990     8.608604    -3.163204
 O    -2.843604     7.662125    -3.329044
 H    -2.658194     7.492649    -4.279002
 H    -3.083524     7.053293     3.744184
 O    -3.032241     7.313566     2.809152
 H    -2.427972     6.660446     2.400867
 H     4.835594     1.404872     4.165576
 O     4.659189     2.365949     4.067785
 H     5.520951     2.760072     3.835327
 H     7.999292    -1.976082     5.945044
 O     8.434606    -2.113458     5.080632
 H     8.365236    -1.238633     4.649157
 H     6.168241    -1.866089     7.503658
 O     6.862238    -1.309800     7.135393
 H     6.386855    -0.537031     6.755578
 H    -1.988681     6.071883    -6.069299
 O    -2.137880     6.994675    -5.811818
 H    -1.277505     7.443150    -5.895598
 H    -8.132021    -0.588241     4.042324
 O    -7.952397    -1.067229     3.221087
 H    -7.039744    -1.402071     3.282487
 H    -8.534500    -0.018063     0.325739
 O    -8.563311     0.571463     1.097573
 H    -8.510096    -0.024230     1.864360
 H     0.935359    -0.888140     5.808372
 O     0.116013    -1.010211     6.342839
 H    -0.408202    -0.229535     6.092975
 H    -0.652343     7.131822    -1.210963
 O    -0.619404     6.807621    -2.133359
 H    -1.486338     7.017719    -2.548059
 H     0.728642    -7.998151     0.005259
 O    -0.177684    -8.248205    -0.233650
 H    -0.608999    -8.377954     0.638451
 H     2.041110     2.388894     5.339273
 O     2.038098     2.170954     4.383241
 H     2.973436     2.229055     4.115806
 H    -7.995980    -5.252069    -5.757519
 O    -7.109471    -5.068914    -6.109638
 H    -6.972943    -4.119333    -5.994958
 H     3.185714    -7.534393     0.481829
 O     2.287776    -7.194900     0.461033
 H     2.190722    -6.794785    -0.439536
 H     3.051485     6.264591    -7.112945
 O     3.220310     5.316453    -7.300154
 H     2.404312     4.836101    -7.090651
 H    -0.662975     6.951972     0.952119
 O    -0.381868     7.701066     0.400042
 H    -1.069292     8.373620     0.509144
 H     4.441951     3.421628     5.342144
 O     4.357874     4.018105     6.124967
 H     5.245273     4.073843     6.489178
 H     7.695613     2.534528     6.808562
 O     7.150085     3.365210     6.798398
 H     7.634577     4.002547     7.321862
 H     4.164857    -7.802894    -1.652005
 O     4.688643    -7.303192    -1.004712
 H     5.104146    -6.609107    -1.540905
 H     6.754632    -5.589294    -3.220105
 O     5.998963    -6.205271    -3.198542
 H     6.354594    -7.112060    -3.193562
 H    -8.919073    -2.461407     2.985326
 O    -9.392983    -3.272311     2.704131
 H    -10.145766    -2.946457     2.182028
 H    -2.846893     8.638200     1.596302
 O    -2.729211     9.055286     0.726577
 H    -3.539369     9.610255     0.607581
 H     8.198146     0.364482     7.204092
 O     8.516885     1.102841     6.673836
 H     8.355889     0.833035     5.752964
 H    -2.343408     4.584978     7.995606
 O    -2.083307     4.866299     7.119586
 H    -2.270611     4.095005     6.505056
 H    -6.262790    -6.267004    -3.654895
 O    -5.604470    -6.404368    -4.360285
 H    -6.066595    -6.074074    -5.160806
 H     6.860347    -2.797163     2.340417
 O     6.963327    -2.468884     1.427910
 H     7.907220    -2.517391     1.217899
 H     2.159697     6.822912    -0.464616
 O     2.411999     7.527802     0.173255
 H     1.568143     7.826008     0.534595
 H    -4.134703    -7.191971    -3.310007
 O    -3.557687    -7.276118    -2.542297
 H    -2.651590    -7.357823    -2.890726
 H     0.620018     7.107650    -5.226876
 O     0.423186     8.001896    -5.591447
 H     0.442831     8.584939    -4.804572
 H    -8.303072    -1.651125    -1.646326
 O    -8.583307    -1.446585    -0.740642
 H    -8.328409    -2.263461    -0.255249
 H    -3.471081     7.211657    -1.689936
 O    -3.547409     6.969530    -0.757171
 H    -3.250894     7.745688    -0.237104
 H     2.906647    -4.628401     1.969584
 O     1.993623    -4.967514     1.913280
 H     2.074341    -5.838930     1.477810
 H    -8.934392    -0.564544    -4.931780
 O    -8.850579    -1.087156    -5.763327
 H    -8.589790    -0.437338    -6.439675
 H     7.435395     0.385513    -4.069281
 O     8.094996     0.315097    -3.359894
 H     8.751687     1.005703    -3.527549
 H     4.065024     6.779486     0.245432
 O     4.781563     6.172313     0.000032
 H     4.333579     5.342903    -0.278773
 H    -8.045733     0.240044    -3.075419
 O    -8.950678     0.263987    -3.449777
 H    -9.535414    -0.028082    -2.749104
 H     5.959062     4.155031    -3.166781
 O     5.504732     3.340678    -2.882080
 H     6.112536     2.884939    -2.252546
 H    -1.233196    -6.905220    -0.352724
 O    -1.866120    -6.166748    -0.467819
 H    -2.466649    -6.438669    -1.168470
 H    -3.823475    -7.889521     0.532955
 O    -4.041121    -7.695545     1.447670
 H    -3.840728    -6.736816     1.570375
 H    -2.776571    -5.181397     0.863781
 O    -3.478411    -5.117747     1.532000
 H    -3.195055    -4.436416     2.174840
 H     4.596661    -6.511294     4.398691
 O     3.984109    -6.259453     3.657385
 H     4.540084    -6.144019     2.870336
 H    -9.555387    -6.092349    -4.142923
 O    -9.595285    -5.577979    -4.981833
 H    -10.237130    -6.025718    -5.533363
 H     6.321787    -5.557703     0.726290
 O     5.852158    -6.195048     1.306041
 H     5.462773    -6.801867     0.657566
 H    -1.222244    -6.898065     2.125904
 O    -1.348690    -7.861743     2.120803
 H    -2.306715    -8.001004     2.124289
 H    -10.110885    -3.903871    -4.573892
 O    -10.251335    -2.999702    -4.245793
 H    -10.042870    -2.397920    -4.973269
 H     0.227058     8.183123    -2.769981
 O     0.524529     9.047845    -3.122544
 H     1.429465     9.182465    -2.771872
 H    -9.032513    -7.919723    -2.884717
 O    -9.634677    -7.176381    -2.827017
 H    -9.506606    -6.796247    -1.939064
 H     2.127930     0.421584     4.542071
 O     2.248047    -0.455317     4.953509
 H     2.459699    -1.086898     4.233193
 H    -6.728879     0.777421    -7.459927
 O    -7.686702     0.837190    -7.310343
 H    -7.852085     1.716126    -6.967010
 H     5.998547     4.492556    -7.156966
 O     5.424435     4.370404    -6.400861
 H     4.564677     4.830735    -6.649333
 H    -5.540180     10.146289     1.376316
 O    -5.065027     10.229229     0.538700
 H    -5.653351     9.775130    -0.096364
 H    -0.918993    -0.738827    -5.826628
 O    -1.107640    -0.042234    -6.492532
 H    -0.332468     0.546870    -6.416795
 H     4.594063     0.116344    -7.066252
 O     4.698375    -0.827696    -6.905832
 H     5.554901    -0.941334    -6.457225
 H     2.609584    -8.582402    -3.256029
 O     3.565069    -8.495428    -3.267605
 H     3.766700    -7.857893    -3.968345
 H    -4.401887     0.007339    -7.839660
 O    -4.918313     0.728633    -7.448855
 H    -4.244786     1.361391    -7.109689
 H     1.370815     3.354160     6.849619
 O     2.131491     2.761920     7.008575
 H     2.932494     3.308076     6.905234
 H    -11.314591    -2.828530     0.019404
 O    -10.898446    -2.223839     0.634014
 H    -10.182549    -1.787176     0.139448
 H    -7.335855     1.402301     7.818808
 O    -7.825636     2.237020     7.797547
 H    -7.933374     2.515241     8.706530
 H     6.304040    -8.813387    -1.861876
 O     6.373426    -8.873234    -2.819712
 H     5.486448    -9.093281    -3.131132
 H     6.466810     5.423711    -0.593118
 O     7.113018     4.790811    -0.923078
 H     7.327853     4.212801    -0.162665
 H    -5.230550    -3.286666     5.721919
 O    -5.247236    -2.564230     6.388024
 H    -4.602365    -2.848656     7.058680
 H     2.696024     1.084212     7.484350
 O     3.178259     0.258266     7.336438
 H     2.848292    -0.081210     6.477697
 H    -2.547052    -3.309075     6.883958
 O    -3.016324    -3.503509     7.723949
 H    -2.388650    -3.205695     8.398420
 H     5.835041     1.755272     6.659925
 O     5.561942     0.892893     6.341865
 H     4.685695     0.700427     6.737125
 H     1.724423    -4.143381     3.986074
 O     2.424825    -4.334296     4.625137
 H     2.951687    -5.077303     4.212550
 H     10.416610    -2.375630    -2.168494
 O     10.930079    -2.428010    -1.316724
 H     11.854027    -2.368754    -1.553424
 H     3.648877     8.544864    -2.439794
 O     2.966464     9.082240    -2.018931
 H     2.814989     8.673312    -1.147241
 H    -8.058731    -6.605591     0.097703
 O    -8.724071    -6.160254    -0.451750
 H    -8.682285    -5.228559    -0.124199
 H    -0.995266     9.870306    -2.648112
 O    -1.932207     10.004600    -2.409877
 H    -1.982817     10.062770    -1.453311
 H     3.950515     4.344921    -3.590251
 O     3.384186     5.121693    -3.555321
 H     3.935444     5.892360    -3.306250
 H     4.987187     6.826326    -1.647613
 O     4.896065     7.093533    -2.583014
 H     5.675722     6.779129    -3.058596
 H    -0.394904     4.816662     6.396349
 O     0.325487     4.380670     5.919545
 H     0.999556     5.053565     5.659178
 H     3.164239     5.324055     5.420697
 O     2.386018     5.774959     5.060716
 H     2.322422     5.500225     4.132231
 H    -7.372432     8.861616     0.505992
 O    -7.094687     8.699390    -0.405140
 H    -6.844849     7.759190    -0.439949
 H    -1.166257    -5.243364     3.270634
 O    -0.739768    -5.084055     2.398673
 H     0.185470    -5.341632     2.453629
 H     4.374002    -2.404207     6.012862
 O     4.366220    -2.511528     5.035108
 H     3.606142    -3.124537     4.853537
 H     7.322962    -6.285678     2.764707
 O     7.733822    -5.884578     3.548026
 H     7.179979    -5.086607     3.717561
 H     9.267659    -4.764361     3.467924
 O     9.901116    -4.026724     3.343523
 H     9.647923    -3.374571     4.015558
 H     2.733620     8.504757    -7.603586
 O     2.762247     7.919872    -6.847803
 H     1.895707     8.026238    -6.385019
 H    -0.447895    -1.795839     8.012779
 O    -0.627672    -2.477076     8.675774
 H     0.094406    -3.106978     8.595477
 H     8.211610     4.808941    -2.137381
 O     8.874860     4.891424    -2.870444
 H     9.596476     5.396914    -2.496183
 H     6.172787     5.151771    -4.988975
 O     6.503639     5.502372    -4.140921
 H     7.454847     5.357518    -4.081563
 H     10.502588     2.649093    -4.233899
 O     9.781087     2.489263    -3.627489
 H     9.386891     3.361434    -3.401641
 H     3.333543    -2.811111     7.666564
 O     4.159562    -2.287562     7.688634
 H     3.866096    -1.373218     7.820935
 H    -2.573212    -1.446960    -8.849752
 O    -2.973436    -1.172868    -8.025528
 H    -2.267701    -0.737034    -7.500504
 H     5.003999     5.416407     1.772647
 O     4.823082     4.810913     2.502660
 H     3.855453     4.811223     2.620655
 H    -3.748072    -6.045096    -5.143977
 O    -2.952068    -5.512554    -5.207739
 H    -3.206574    -4.709265    -5.688889
 H    -6.610512     5.749510     5.412255
 O    -6.195571     6.598347     5.171443
 H    -6.080546     6.577314     4.195466
 H    -7.442394     3.630251     6.518455
 O    -7.206288     4.115126     5.717677
 H    -6.958700     3.430882     5.074788
 H    -7.414575     9.208518     3.166885
 O    -7.195771     9.656959     2.324416
 H    -7.680723     10.482893     2.334284
 H    -5.820809    -7.127333     1.377327
 O    -6.454512    -6.485559     1.020260
 H    -5.939251    -5.991253     0.347232
 H    -3.558335    -5.210212     7.390590
 O    -3.784962    -6.031785     6.918936
 H    -2.999312    -6.257567     6.407362
 H     9.495719     1.076776    -0.687901
 O     9.524203     2.042880    -0.813746
 H     9.812876     2.172438    -1.723217
 H    -7.838308    -4.526556     3.141923
 O    -6.907769    -4.771525     3.111672
 H    -6.782058    -5.364212     2.342956
 H     1.236373    -2.632085     6.782903
 O     1.748704    -3.394577     7.073362
 H     1.950203    -3.898743     6.266973
 H    -3.541715    -2.503190    -6.930310
 O    -3.931082    -3.174734    -6.351139
 H    -4.883429    -3.057434    -6.406690
 H    -8.799724     7.977779     4.531315
 O    -8.017393     8.518198     4.651156
 H    -7.321074     7.914483     4.985774
 H     7.929845    -1.604619    -5.449708
 O     7.000420    -1.370244    -5.440632
 H     6.556385    -2.054708    -4.904879
 H    -4.705736    -5.326256     5.561974
 O    -4.778623    -4.696527     4.818304
 H    -5.547130    -4.927986     4.277053
 N     5.753496    -6.766766     5.745997
 H     5.722630    -6.019759     6.433715
 H     6.653756    -6.705280     5.268927
 H     5.723267    -7.644847     6.253838
