# Supplementary material for: Theoretical Distribution of the Ammonia Binding Energy at Interstellar Icy Grains: A New Computational Framework
Source: ACS Earth Space Chem. 2022 Jun 2;6(6):1514–26. doi: 10.1021/acsearthspacechem.2c00040 (PMC9208021; doi:10.1021/acsearthspacechem.2c00040)
Supplement: Supplementary file 1 — sp2c00040_si_001.zip [file sp2c00040_si_001.zip › Supporting_Information_R1/structures/grain_mol160.xyz]

604
grain_mol160 // -1645.758332377422 // -45.0439258854 // -668.018385232822 // -1022.78387303 // -0.0410914494 // -0.583499403038 // -0.011523949518
 H    -1.708739    -0.267241     2.518536
 O    -0.731069    -0.218399     2.589123
 H    -0.430022    -1.115762     2.866013
 H    -0.362697    -1.750807    -2.915939
 O    -0.422431    -1.819188    -1.950474
 H    -1.369375    -1.758264    -1.740666
 H    -2.736434     1.684499     1.004034
 O    -2.632570     1.080186     0.249888
 H    -1.863353     1.410581    -0.249265
 H    -3.761990     1.825311    -2.834657
 O    -3.237520     2.194563    -3.586057
 H    -2.366365     2.381023    -3.206431
 H    -0.068218    -0.617494    -0.799967
 O     0.051054     0.083193    -0.130010
 H    -0.362526    -0.250715     0.676785
 H     0.965789    -1.689938    -4.861246
 O     0.035270    -1.903165    -4.681768
 H    -0.035453    -2.866193    -4.762111
 H    -4.974649     2.310681    -1.066047
 O    -4.597505     1.506611    -1.473402
 H    -3.905045     1.217771    -0.832654
 H    -3.557709     3.129697     2.729700
 O    -2.824184     2.538289     2.473032
 H    -2.053810     2.878669     2.964011
 H     2.544453     0.439298    -2.924538
 O     1.961298    -0.229928    -2.511753
 H     1.048078     0.067464    -2.690198
 H    -1.157754     0.442124    -3.534525
 O    -0.357653     0.922795    -3.236635
 H    -0.611095     1.482526    -2.484069
 H     2.729473    -0.571273     0.537392
 O     2.646870    -1.289441    -0.123478
 H     2.361456    -0.873322    -0.959310
 H    -2.810201    -0.535591    -0.549612
 O    -2.946567    -0.962393    -1.405910
 H    -3.737394    -1.528472    -1.345900
 H     2.816115     1.329965    -0.744727
 O     1.986823     1.817681    -0.595614
 H     1.289158     1.145954    -0.441907
 H     0.483628     3.327745    -3.057983
 O     1.407752     3.146627    -2.844392
 H     1.433739     2.648355    -2.007103
 H     0.243918    -3.985771    -0.712745
 O     0.019436    -4.647231    -1.405682
 H    -0.748681    -5.135372    -1.030291
 H    -6.215046     1.818243     3.221604
 O    -6.265278     1.973190     4.201369
 H    -6.999095     1.412996     4.522212
 H     1.276601    -3.780580     1.139342
 O     0.840772    -3.116415     0.574675
 H     1.502021    -2.431411     0.347312
 H    -2.995217     5.161997    -0.616337
 O    -2.785135     4.323229    -0.153213
 H    -3.676996     3.951036     0.057909
 H    -5.420028    -1.503009     1.718484
 O    -5.171032    -0.829117     1.050603
 H    -5.278962    -1.251361     0.193120
 H    -0.194299    -3.377756     2.919192
 O     0.102769    -2.581151     3.390754
 H     1.041708    -2.450929     3.178926
 H     5.245163     1.172553    -1.145967
 O     4.474696     0.615500    -0.965012
 H     4.723916     0.168789    -0.125048
 H     0.728315     2.332501     1.187186
 O     0.741701     1.951484     2.074733
 H     0.147534     1.179256     2.097113
 H     4.465531    -0.319096    -2.371202
 O     4.666951    -0.762603    -3.226526
 H     5.126268    -0.081473    -3.760768
 H     3.000651     3.342676    -0.845675
 O     3.871632     3.760228    -0.815510
 H     4.350406     3.516859    -1.630691
 H    -5.830955    -1.568182    -1.869353
 O    -5.281741    -2.275943    -1.467534
 H    -5.188228    -2.959944    -2.152898
 H    -4.771645    -4.255796     1.137451
 O    -5.477030    -3.628285     0.891660
 H    -5.263671    -3.298636     0.008375
 H     2.653949     2.349158    -3.559113
 O     3.340233     1.694718    -3.802857
 H     3.399078     1.702497    -4.763830
 H    -5.153500     3.529290     4.008081
 O    -4.601792     4.152231     3.523358
 H    -4.078599     4.667368     4.174024
 H     0.593643     1.210418    -4.652173
 O     1.076687     1.143754    -5.501672
 H     1.699505     0.397044    -5.384570
 H     0.914738     5.882962    -1.986865
 O     1.722097     5.550057    -1.556347
 H     2.272786     5.147776    -2.256347
 H    -2.699291    -3.484141    -1.889716
 O    -2.830366    -3.782214    -0.973529
 H    -3.581827    -4.391559    -0.963112
 H     1.948881     5.390963    -4.282885
 O     1.067412     5.482860    -4.682448
 H     1.056466     4.814933    -5.392646
 H     7.753503     2.023669    -0.880327
 O     6.967824     1.665534    -1.332615
 H     7.334390     1.017830    -1.968127
 H     4.485187     2.828743     0.450412
 O     4.838396     2.439147     1.276111
 H     4.757679     3.156856     1.938278
 H     1.142330    -3.077743    -2.314354
 O     1.991924    -2.886581    -2.738107
 H     2.057418    -1.908473    -2.724545
 H     1.116164     4.623168    -0.358800
 O     0.679174     4.108873     0.357716
 H    -0.009109     4.685785     0.734824
 H    -5.709895     0.772653     1.385028
 O    -6.211542     1.578899     1.620170
 H    -7.141422     1.332899     1.382646
 H    -2.176336    -2.735808     0.187852
 O    -1.703505    -2.184850     0.840777
 H    -0.787507    -2.507057     0.810394
 H    -3.576319    -0.677894     4.320006
 O    -3.553407    -0.856859     5.287901
 H    -4.291141    -1.463731     5.524482
 H    -5.919311    -3.197979     3.176723
 O    -5.493034    -2.333748     3.300436
 H    -4.535612    -2.538153     3.275927
 H    -2.850337    -0.360137    -2.957257
 O    -2.599261    -0.379218    -3.907359
 H    -2.421940    -1.337818    -4.029934
 H    -3.378684    -3.330270    -3.814033
 O    -2.523765    -2.943131    -3.561840
 H    -1.821583    -3.548658    -3.870918
 H     3.227555    -0.919058    -4.331962
 O     2.667900    -1.015265    -5.126102
 H     3.294692    -1.132173    -5.858119
 H     4.574547     2.725830    -6.526856
 O     4.062814     1.892564    -6.574714
 H     3.214335     2.128223    -6.959140
 H    -4.089436     0.538733     5.899005
 O    -4.586352     1.339617     6.206346
 H    -5.165299     1.586611     5.456926
 H    -3.882338    -0.326057     2.067965
 O    -3.341296    -0.037125     2.822621
 H    -3.280529     0.939130     2.787192
 H    -5.801949     0.513506    -2.117049
 O    -6.335953    -0.138970    -2.616195
 H    -5.916535    -0.181733    -3.497296
 H     1.956537    -3.607694    -4.313886
 O     1.899200    -4.026195    -5.195227
 H     1.517546    -4.905278    -5.039359
 H     4.580847    -3.462782    -0.860311
 O     4.851228    -2.734433    -0.258677
 H     4.074476    -2.127797    -0.220941
 H    -0.284925     3.018709    -0.715258
 O    -1.031175     2.647513    -1.215050
 H    -1.756602     3.285950    -1.050178
 H     1.726489     4.313297     1.786895
 O     2.190602     4.414491     2.638228
 H     2.023464     3.595978     3.131082
 H     3.737600     1.138658     1.679460
 O     2.982762     0.534440     1.819377
 H     2.198492     1.093308     1.984866
 H     3.240500    -3.817237    -2.296064
 O     3.959308    -4.441933    -2.029991
 H     4.628213    -4.391975    -2.730666
 H     5.032313    -3.471169    -4.754905
 O     5.466365    -3.191475    -3.911962
 H     5.046784    -2.355806    -3.622302
 H    -1.121981     4.877783     2.410359
 O    -1.322750     5.467716     1.647115
 H    -1.954297     4.988087     1.050210
 H    -5.720546     2.945654     0.745345
 O    -5.299254     3.506165     0.058893
 H    -5.789093     4.356702     0.004028
 H     5.182760    -3.925037     2.676483
 O     4.418393    -3.734525     2.126327
 H     4.731923    -3.394364     1.258206
 H     5.924754    -1.264582     1.220373
 O     5.506273    -0.382178     1.261869
 H     6.277593     0.213739     1.329141
 H     1.751321    -6.519018    -3.389032
 O     1.561953    -6.692480    -4.336387
 H     2.432467    -6.725242    -4.759578
 H    -7.073312    -3.857928     0.707281
 O    -8.043805    -3.864533     0.518935
 H    -8.495665    -3.727194     1.379892
 H     3.363295    -2.533574     2.650090
 O     2.666173    -1.891285     2.881528
 H     2.863149    -1.056007     2.420259
 H    -1.866403     2.331573     5.280006
 O    -2.595491     2.950070     5.471605
 H    -3.319430     2.409717     5.840855
 H    -0.739274     0.637305     4.068289
 O    -0.619265     1.149252     4.899567
 H     0.207372     1.628857     4.778854
 H     0.131159     3.769171    -6.710407
 O     1.091590     3.582721    -6.620824
 H     1.133437     2.711063    -6.184086
 H     7.314021    -2.964984     4.477540
 O     6.563536    -3.409462     4.015910
 H     5.755903    -3.098185     4.489802
 H     8.016321     1.557934     1.390189
 O     7.957496     0.614137     1.631270
 H     8.447067     0.104351     0.959259
 H    -4.099305    -0.380712    -4.603255
 O    -5.031665    -0.427400    -4.929279
 H    -5.040133    -0.003746    -5.808990
 H     6.481133    -1.184516    -2.308230
 O     6.912221    -1.673580    -1.602031
 H     6.196567    -1.994530    -1.021116
 H     4.821726    -0.984955     4.343826
 O     5.210798    -0.208437     3.907685
 H     5.147536    -0.323964     2.935750
 H    -0.012188     3.116079     3.076923
 O    -0.650179     3.735976     3.483819
 H    -0.333563     3.956443     4.380999
 H     8.294208    -1.016100    -0.871264
 O     9.079868    -0.647140    -0.410338
 H     9.792317    -1.289739    -0.531052
 H     9.761675    -3.713735     1.830473
 O     9.448192    -3.485667     0.928395
 H     10.201578    -3.273790     0.366526
 H    -2.247218    -2.886215     3.761243
 O    -2.878892    -2.950011     3.034989
 H    -2.442285    -2.569054     2.231738
 H    -2.229527     1.022654    -6.175734
 O    -2.875622     1.755722    -6.168232
 H    -3.114798     1.883266    -5.226109
 H    -1.395736     4.076215    -5.283368
 O    -1.482682     4.085420    -6.273177
 H    -2.088579     3.339145    -6.456104
 H    -4.436035    -6.309195    -1.394422
 O    -4.919799    -5.594821    -0.953424
 H    -5.700207    -5.408219    -1.518363
 H     2.825737    -5.668577    -1.814099
 O     2.034957    -6.240876    -1.747022
 H     1.258048    -5.636294    -1.591605
 H     3.342016    -3.904861    -5.880861
 O     4.297913    -3.860942    -6.159571
 H     4.385666    -3.090567    -6.727352
 H     7.468932     3.499061     2.151833
 O     7.381530     3.185807     1.242674
 H     6.458180     2.836712     1.185843
 H     6.763434    -3.736900     0.063952
 O     7.266618    -4.523334    -0.205704
 H     8.155636    -4.360167     0.166575
 H    -7.388814    -4.496527    -2.570057
 O    -7.135550    -5.430835    -2.399925
 H    -7.739557    -5.752650    -1.703567
 H    -4.427989     6.379921     5.349756
 O    -3.537387     6.077988     5.089065
 H    -3.038480     5.841327     5.885736
 H     7.293689     3.442519     4.924097
 O     7.289030     3.087043     4.025733
 H     7.565315     2.154625     4.110542
 H    -5.679641     0.366186     7.071890
 O    -6.432239    -0.208218     7.344996
 H    -6.137529    -1.115200     7.158826
 H    -0.360925    -4.741529    -3.126793
 O    -0.543314    -4.601280    -4.073808
 H    -1.125263    -5.310903    -4.375022
 H     6.806869     0.153883     4.267009
 O     7.771557     0.370348     4.220860
 H     7.971900     0.382019     3.258243
 H     4.945174    -6.328068    -4.259746
 O     4.246670    -6.488113    -4.930437
 H     4.346150    -5.782826    -5.578522
 H    -5.902289    -1.778000    -5.238475
 O    -6.502035    -2.549903    -5.381703
 H    -7.368462    -2.136092    -5.629806
 H    -7.551189     0.122128     6.163578
 O    -8.131510     0.477906     5.443778
 H    -8.751528     1.070456     5.872069
 H    -5.289449     5.464551     2.669006
 O    -5.551257     6.383559     2.456885
 H    -4.705052     6.877859     2.450074
 H     5.719366     1.923430    -3.974304
 O     5.967834     1.174900    -4.559656
 H     5.461007     1.296380    -5.365057
 H    -6.004864     6.284736     0.797372
 O    -6.024021     6.110499    -0.169512
 H    -5.129793     6.415246    -0.464009
 H    -0.095069    -7.306168    -3.497719
 O    -0.782925    -7.481142    -2.845004
 H    -0.365557    -7.857424    -2.061180
 H    -2.371646    -1.967786     5.484420
 O    -1.699946    -2.684462     5.580606
 H    -0.874974    -2.207635     5.790764
 H     7.641204    -4.249517    -1.858369
 O     7.744465    -4.187227    -2.832213
 H     6.955477    -3.709999    -3.142467
 H    -8.763182    -2.997512    -3.293963
 O    -7.839321    -2.910979    -2.964977
 H    -7.310179    -2.669266    -3.740339
 H     8.897255    -2.958760    -3.171795
 O     9.509104    -2.210663    -3.337449
 H     8.990359    -1.398849    -3.193167
 H    -4.982824    -4.920575    -3.746985
 O    -4.967859    -3.964684    -3.569817
 H    -5.506852    -3.549136    -4.254099
 H    -3.820833     3.897296    -3.330319
 O    -3.675122     4.824690    -3.074390
 H    -4.422123     5.326644    -3.474980
 H    -0.452296     4.968271    -3.702137
 O    -1.109994     4.256187    -3.599393
 H    -1.945309     4.690174    -3.295935
 H    -1.733287    -4.425733     5.188114
 O    -2.010614    -5.275674     4.811608
 H    -2.950116    -5.142425     4.595215
 H    -2.538921     8.514603    -3.329722
 O    -2.739725     7.559393    -3.405637
 H    -2.555728     7.288556    -4.348758
 H    -3.073220     7.036572     3.661521
 O    -3.019931     7.281670     2.722654
 H    -2.411977     6.624392     2.326659
 H     4.867897     1.431128     4.214428
 O     4.687343     2.389089     4.097510
 H     5.548663     2.783210     3.863093
 H     8.046774    -1.912184     6.061203
 O     8.480258    -2.057532     5.197568
 H     8.409806    -1.187900     4.756369
 H     6.207966    -1.784043     7.611554
 O     6.894027    -1.225134     7.233363
 H     6.411149    -0.463478     6.841378
 H    -1.949316     5.902133    -6.087046
 O    -2.114783     6.843938    -5.892756
 H    -1.241171     7.267202    -6.012033
 H    -8.090953    -0.620801     4.067680
 O    -7.905796    -1.113222     3.255627
 H    -6.991792    -1.442401     3.326519
 H    -8.479534    -0.115339     0.340430
 O    -8.515161     0.486852     1.102044
 H    -8.461891    -0.095402     1.879057
 H     0.970722    -0.849919     5.879435
 O     0.147502    -0.969935     6.408260
 H    -0.378401    -0.194954     6.144254
 H    -0.613218     7.042066    -1.277259
 O    -0.566015     6.706849    -2.194149
 H    -1.438348     6.898855    -2.616301
 H     0.819383    -8.060059     0.195257
 O    -0.084113    -8.317586    -0.043647
 H    -0.520922    -8.433592     0.828019
 H     2.063625     2.421684     5.358321
 O     2.065869     2.186600     4.406286
 H     3.001859     2.245842     4.141450
 H    -7.892216    -5.448339    -5.651417
 O    -7.004981    -5.267355    -6.002829
 H    -6.872820    -4.315421    -5.903524
 H     3.274883    -7.578530     0.662671
 O     2.379233    -7.232163     0.648268
 H     2.274411    -6.854413    -0.262792
 H     3.111251     6.091433    -7.152601
 O     3.284680     5.141459    -7.324563
 H     2.470073     4.661237    -7.108572
 H    -0.640892     6.898344     0.885228
 O    -0.357478     7.641653     0.326723
 H    -1.051804     8.310008     0.416033
 H     4.460127     3.465101     5.353713
 O     4.370188     4.073922     6.126227
 H     5.255702     4.138985     6.493519
 H     7.710678     2.615874     6.849446
 O     7.162105     3.444280     6.822092
 H     7.640969     4.091861     7.338115
 H     4.259838    -7.878075    -1.457677
 O     4.775666    -7.362388    -0.816264
 H     5.194017    -6.678618    -1.364158
 H     6.848017    -5.678458    -3.045826
 O     6.094886    -6.297494    -3.015474
 H     6.454936    -7.202441    -2.996574
 H    -8.865150    -2.515101     3.039301
 O    -9.334330    -3.332671     2.769479
 H    -10.086403    -3.018746     2.239154
 H    -2.835712     8.584122     1.479076
 O    -2.714445     8.989674     0.604621
 H    -3.526050     9.538159     0.475466
 H     8.220684     0.454053     7.283749
 O     8.537669     1.185767     6.743164
 H     8.382966     0.899981     5.826161
 H    -2.341660     4.642768     7.958405
 O    -2.078931     4.910700     7.078990
 H    -2.260286     4.128645     6.476431
 H    -6.163948    -6.420116    -3.524582
 O    -5.501907    -6.566764    -4.224645
 H    -5.961818    -6.251978    -5.032652
 H     6.920375    -2.788928     2.468246
 O     7.023176    -2.481834     1.548117
 H     7.968784    -2.526430     1.344455
 H     2.189032     6.757638    -0.519647
 O     2.435842     7.474645     0.107117
 H     1.588950     7.774536     0.460190
 H    -4.033960    -7.329798    -3.154601
 O    -3.459311    -7.398738    -2.383558
 H    -2.551725    -7.482055    -2.727496
 H     0.664834     6.954307    -5.293489
 O     0.459804     7.841904    -5.672910
 H     0.480507     8.437430    -4.895307
 H    -8.232206    -1.780239    -1.602966
 O    -8.518063    -1.561906    -0.702320
 H    -8.261415    -2.369045    -0.201844
 H    -3.368929     7.109321    -1.836761
 O    -3.477020     6.849351    -0.896166
 H    -3.205538     7.632500    -0.372120
 H     2.988137    -4.637279     2.079532
 O     2.081290    -5.001886     2.082295
 H     2.152518    -5.870139     1.634789
 H    -8.854068    -0.751340    -4.908467
 O    -8.765120    -1.287288    -5.731059
 H    -8.503501    -0.648548    -6.417323
 H     7.507081     0.284717    -3.992758
 O     8.163994     0.227931    -3.279640
 H     8.818651     0.918496    -3.455474
 H     4.090998     6.734683     0.199146
 O     4.811434     6.126420    -0.032241
 H     4.367886     5.290773    -0.299193
 H    -7.976451     0.088237    -3.063015
 O    -8.880081     0.102875    -3.441732
 H    -9.466322    -0.181422    -2.739072
 H     6.011062     4.061312    -3.160232
 O     5.559785     3.249301    -2.864070
 H     6.166374     2.808014    -2.223366
 H    -1.147244    -6.981439    -0.192044
 O    -1.781537    -6.247165    -0.321773
 H    -2.378985    -6.532568    -1.019787
 H    -3.736751    -7.961146     0.699872
 O    -3.956106    -7.753688     1.611203
 H    -3.762185    -6.791738     1.718477
 H    -2.702792    -5.242365     0.989721
 O    -3.407060    -5.172194     1.654527
 H    -3.130499    -4.477778     2.286492
 H     5.499210    -6.338074     4.456104
 O     4.731390    -6.087061     3.939142
 H     5.015577    -6.127414     3.010601
 H    -9.455052    -6.267951    -4.029731
 O    -9.493646    -5.767859    -4.877324
 H    -10.130984    -6.227852    -5.423978
 H     6.451674    -5.607656     0.864534
 O     5.961335    -6.237318     1.432328
 H     5.510396    -6.808997     0.799681
 H    -1.147796    -6.931102     2.287043
 O    -1.266810    -7.895891     2.297252
 H    -2.224167    -8.041053     2.298587
 H    -10.018110    -4.089692    -4.499560
 O    -10.163965    -3.180578    -4.187829
 H    -9.954430    -2.590590    -4.924541
 H     0.258788     8.070443    -2.854049
 O     0.554609     8.930796    -3.222161
 H     1.457280     9.074773    -2.869782
 H    -8.929998    -8.071718    -2.738648
 O    -9.535343    -7.329931    -2.696256
 H    -9.412968    -6.934467    -1.814208
 H     2.161897     0.443368     4.594961
 O     2.284139    -0.426561     5.020875
 H     2.500711    -1.068800     4.312257
 H    -6.642073     0.556526    -7.449575
 O    -7.601464     0.615310    -7.308259
 H    -7.772615     1.497068    -6.975513
 H     6.065954     4.332399    -7.155314
 O     5.489180     4.220291    -6.399700
 H     4.628313     4.672576    -6.659261
 H    -5.533341     10.077789     1.231758
 O    -5.058504     10.150294     0.393040
 H    -5.641284     9.679115    -0.234227
 H    -0.835391    -0.904965    -5.766256
 O    -1.022712    -0.222158    -6.446261
 H    -0.251758     0.373043    -6.375143
 H     4.679290    -0.047427    -6.997017
 O     4.787628    -0.988158    -6.820340
 H     5.642708    -1.089845    -6.366240
 H     2.715361    -8.690417    -3.052148
 O     3.670387    -8.597877    -3.057589
 H     3.873914    -7.972616    -3.768897
 H    -4.312726    -0.206479    -7.805470
 O    -4.833023     0.520716    -7.431087
 H    -4.161633     1.158708    -7.095070
 H     1.382347     3.410459     6.848519
 O     2.144778     2.824058     7.020655
 H     2.944075     3.371701     6.911941
 H    -11.246142    -2.942629     0.069632
 O    -10.835629    -2.325511     0.675613
 H    -10.119223    -1.894253     0.177062
 H    -7.319525     1.436420     7.813669
 O    -7.813223     2.268245     7.776162
 H    -7.925548     2.561713     8.679785
 H     6.407160    -8.882937    -1.637049
 O     6.478833    -8.955647    -2.593763
 H     5.594552    -9.187147    -2.904354
 H     6.502284     5.375125    -0.606057
 O     7.152847     4.739583    -0.922245
 H     7.366665     4.175638    -0.151092
 H    -5.185070    -3.278327     5.804907
 O    -5.207929    -2.545077     6.458690
 H    -4.564774    -2.815090     7.136895
 H     2.713346     1.159334     7.528071
 O     3.198856     0.332437     7.396728
 H     2.874835    -0.022313     6.542115
 H    -2.506629    -3.268883     6.978801
 O    -2.978641    -3.452104     7.819791
 H    -2.355555    -3.140104     8.492034
 H     5.855230     1.825487     6.705911
 O     5.584131     0.958253     6.399480
 H     4.708216     0.769305     6.796922
 H     2.170440    -4.530867     3.922821
 O     2.664032    -4.494971     4.754872
 H     3.376338    -5.146918     4.631712
 H     10.492674    -2.432568    -2.031514
 O     11.001353    -2.469016    -1.176328
 H     11.926423    -2.410003    -1.408823
 H     3.678683     8.452769    -2.516665
 O     2.992783     8.994958    -2.107876
 H     2.838129     8.599214    -1.230561
 H    -7.974898    -6.703486     0.225386
 O    -8.639435    -6.270181    -0.334501
 H    -8.603119    -5.332968    -0.022229
 H    -0.955979     9.760154    -2.754183
 O    -1.893620     9.909943    -2.526232
 H    -1.956449     9.963408    -1.570050
 H     4.005376     4.234734    -3.594862
 O     3.435438     5.009205    -3.576503
 H     3.981034     5.786799    -3.337412
 H     5.021162     6.753776    -1.689704
 O     4.933903     7.005188    -2.629817
 H     5.716736     6.685513    -3.096437
 H    -0.387558     4.856511     6.363492
 O     0.336983     4.415685     5.897555
 H     1.009060     5.087137     5.628392
 H     3.173938     5.362809     5.394723
 O     2.395215     5.803954     5.023973
 H     2.336840     5.513582     4.099869
 H    -7.428617     8.904833     0.357157
 O    -7.155704     8.674642    -0.547215
 H    -6.876196     7.740080    -0.463193
 H    -1.107627    -5.254992     3.402725
 O    -0.675181    -5.115345     2.529464
 H     0.250734    -5.361757     2.601666
 H     4.403149    -2.360397     6.116976
 O     4.392565    -2.470676     5.141981
 H     3.691060    -3.125992     4.949855
 H     7.327515    -6.170470     2.830901
 O     7.707583    -5.834113     3.652187
 H     7.216751    -5.013899     3.848039
 H     9.227720    -4.825750     3.605814
 O     9.841611    -4.075628     3.494242
 H     9.568209    -3.409328     4.136699
 H     2.784819     8.324306    -7.681197
 O     2.810962     7.751162    -6.916351
 H     1.941563     7.860310    -6.460091
 H    -0.413972    -1.728981     8.090031
 O    -0.596502    -2.400120     8.762597
 H     0.127814    -3.028888     8.697693
 H     8.256442     4.742134    -2.132017
 O     8.922762     4.814732    -2.863407
 H     9.640399     5.329887    -2.494711
 H     6.228345     5.028310    -4.997683
 O     6.554575     5.394149    -4.154314
 H     7.506087     5.254255    -4.088788
 H     10.565709     2.557049    -4.181769
 O     9.841924     2.404295    -3.576262
 H     9.443283     3.278555    -3.366609
 H     3.349836    -2.738058     7.769592
 O     4.170516    -2.208094     7.783941
 H     3.873254    -1.293640     7.906925
 H    -2.472499    -1.671524    -8.783593
 O    -2.878232    -1.385159    -7.966239
 H    -2.176812    -0.937269    -7.445191
 H     5.029194     5.401437     1.753518
 O     4.847969     4.807046     2.492564
 H     3.879831     4.805396     2.606663
 H    -3.643602    -6.212281    -5.006514
 O    -2.849564    -5.677495    -5.075835
 H    -3.105434    -4.883520    -5.571607
 H    -6.602588     5.746093     5.336287
 O    -6.190639     6.592752     5.083318
 H    -6.069722     6.555578     4.108289
 H    -7.430012     3.641591     6.475336
 O    -7.193086     4.113980     5.667396
 H    -6.938992     3.420281     5.037305
 H    -7.412199     9.161671     3.028405
 O    -7.193866     9.596688     2.178748
 H    -7.678752     10.422669     2.176319
 H    -5.740123    -7.194015     1.523848
 O    -6.374690    -6.561342     1.152674
 H    -5.858585    -6.076031     0.473781
 H    -3.512144    -5.165906     7.513240
 O    -3.733158    -5.996034     7.053947
 H    -2.943747    -6.227763     6.551057
 H     9.550431     1.040815    -0.614376
 O     9.574835     2.004695    -0.756508
 H     9.867046     2.120330    -1.666727
 H    -7.776287    -4.572347     3.235486
 O    -6.844661    -4.814062     3.213189
 H    -6.713336    -5.418811     2.454977
 H     1.251965    -2.616237     6.824746
 O     1.774666    -3.359459     7.144933
 H     1.988775    -3.892315     6.363121
 H    -3.444505    -2.699732    -6.851086
 O    -3.833353    -3.364119    -6.263255
 H    -4.785918    -3.251246    -6.323961
 H    -8.796998     7.949265     4.409445
 O    -8.017694     8.495391     4.522939
 H    -7.319890     7.900410     4.870249
 H     8.016413    -1.726155    -5.337339
 O     7.085760    -1.496468    -5.336207
 H     6.642833    -2.173607    -4.790669
 H    -4.650611    -5.317860     5.681797
 O    -4.722193    -4.701967     4.926476
 H    -5.488084    -4.945191     4.386682
 N    -5.703634     6.600056    -3.883670
 H    -6.398207     6.761925    -3.159211
 H    -6.191099     6.628463    -4.773618
 H    -5.067388     7.394791    -3.867973
