# Supplementary material for: Theoretical Distribution of the Ammonia Binding Energy at Interstellar Icy Grains: A New Computational Framework
Source: ACS Earth Space Chem. 2022 Jun 2;6(6):1514–26. doi: 10.1021/acsearthspacechem.2c00040 (PMC9208021; doi:10.1021/acsearthspacechem.2c00040)
Supplement: Supplementary file 1 — sp2c00040_si_001.zip [file sp2c00040_si_001.zip › Supporting_Information_R1/structures/grain_mol148.xyz]

604
grain_mol148 // -1859.825338846419 // -60.2944350856 // -897.332696142019 // -1022.78707779 // -0.0608692758 // -0.584003905117 // -0.017090186709
 H    -1.691116    -0.180703     2.531029
 O    -0.712649    -0.142606     2.595369
 H    -0.421413    -1.038439     2.888193
 H    -0.387763    -1.782331    -2.881327
 O    -0.445090    -1.828399    -1.914271
 H    -1.390558    -1.754803    -1.702950
 H    -2.701183     1.756962     0.983300
 O    -2.612368     1.140566     0.236998
 H    -1.835277     1.444795    -0.266297
 H    -3.692485     1.984708    -2.866077
 O    -3.260655     2.362856    -3.675400
 H    -2.342448     2.538434    -3.420839
 H    -0.070375    -0.611780    -0.788071
 O     0.057339     0.101029    -0.132356
 H    -0.351549    -0.215879     0.683708
 H     0.932723    -1.774067    -4.832638
 O     0.000442    -1.971036    -4.643785
 H    -0.084077    -2.934301    -4.707603
 H    -4.896825     2.398260    -1.088358
 O    -4.566781     1.569820    -1.499971
 H    -3.896246     1.266078    -0.838609
 H    -3.495225     3.244139     2.687991
 O    -2.770618     2.640035     2.435598
 H    -1.993731     2.977268     2.918593
 H     2.546795     0.370648    -2.943143
 O     1.956106    -0.281986    -2.514568
 H     1.046376     0.023411    -2.695973
 H    -1.156741     0.407295    -3.536213
 O    -0.352206     0.890348    -3.253280
 H    -0.595790     1.463174    -2.507441
 H     2.734186    -0.577560     0.536803
 O     2.638313    -1.306644    -0.110099
 H     2.355735    -0.902577    -0.952686
 H    -2.809325    -0.495846    -0.523974
 O    -2.959248    -0.928173    -1.375108
 H    -3.751912    -1.490466    -1.300922
 H     2.839542     1.298100    -0.779942
 O     2.016835     1.798479    -0.635437
 H     1.311354     1.138240    -0.468134
 H     0.527696     3.273872    -3.119215
 O     1.451842     3.094000    -2.902727
 H     1.473781     2.607890    -2.058344
 H     0.199058    -3.982643    -0.638435
 O    -0.037089    -4.653010    -1.318677
 H    -0.809372    -5.125126    -0.931439
 H    -6.167988     1.975750     3.213425
 O    -6.211514     2.150004     4.189676
 H    -6.950549     1.605174     4.525363
 H     1.242290    -3.756512     1.204456
 O     0.812351    -3.096690     0.630110
 H     1.481860    -2.425413     0.386718
 H    -2.917367     5.214168    -0.762644
 O    -2.720730     4.403029    -0.257422
 H    -3.601226     4.021804    -0.060463
 H    -5.421199    -1.381372     1.770058
 O    -5.168498    -0.723836     1.086976
 H    -5.282549    -1.164989     0.239812
 H    -0.215056    -3.301835     2.982960
 O     0.093838    -2.499520     3.437171
 H     1.033786    -2.386216     3.220044
 H     5.264267     1.102063    -1.189042
 O     4.486981     0.559304    -0.994029
 H     4.734785     0.124403    -0.147393
 H     0.773646     2.361736     1.140198
 O     0.784143     1.999332     2.035459
 H     0.181695     1.234199     2.074930
 H     4.460294    -0.401496    -2.382998
 O     4.651785    -0.863464    -3.230683
 H     5.117955    -0.198740    -3.779528
 H     3.049345     3.305230    -0.920614
 O     3.924603     3.714157    -0.901735
 H     4.398329     3.448796    -1.713233
 H    -5.846007    -1.518772    -1.810785
 O    -5.303122    -2.225769    -1.399218
 H    -5.221922    -2.921157    -2.074924
 H    -4.811683    -4.154157     1.237532
 O    -5.509220    -3.521326     0.983471
 H    -5.296175    -3.213330     0.092092
 H     2.679073     2.266817    -3.612516
 O     3.354986     1.598358    -3.847517
 H     3.410106     1.587960    -4.808710
 H    -5.080429     3.688004     3.964033
 O    -4.523251     4.294710     3.465042
 H    -3.990422     4.814915     4.104046
 H     0.599505     1.134431    -4.676505
 O     1.078768     1.047453    -5.526010
 H     1.691645     0.294044    -5.398292
 H     0.990333     5.850004    -2.104768
 O     1.793233     5.518148    -1.667967
 H     2.339937     5.094468    -2.359102
 H    -2.742606    -3.465463    -1.814485
 O    -2.873745    -3.742866    -0.891778
 H    -3.631847    -4.343657    -0.866353
 H     2.008504     5.301896    -4.389071
 O     1.125085     5.393543    -4.786510
 H     1.108831     4.716832    -5.490109
 H     7.784167     1.925730    -0.949923
 O     6.991758     1.569713    -1.392188
 H     7.347432     0.905681    -2.017090
 H     4.532554     2.797527     0.379261
 O     4.883502     2.418590     1.210698
 H     4.815840     3.149423     1.859810
 H     1.102177    -3.116620    -2.260965
 O     1.952238    -2.943483    -2.691348
 H     2.030074    -1.966352    -2.696615
 H     1.183648     4.619401    -0.449676
 O     0.741871     4.124091     0.276916
 H     0.064947     4.717607     0.648296
 H    -5.683879     0.889564     1.394876
 O    -6.173600     1.707920     1.613483
 H    -7.107964     1.468244     1.386962
 H    -2.200753    -2.685990     0.247877
 O    -1.718410    -2.127340     0.887318
 H    -0.806859    -2.462460     0.860595
 H    -3.556479    -0.533945     4.347225
 O    -3.531433    -0.693956     5.318112
 H    -4.275140    -1.287581     5.569900
 H    -5.936577    -3.042848     3.259873
 O    -5.498744    -2.181798     3.365002
 H    -4.544219    -2.399575     3.341624
 H    -2.858780    -0.359194    -2.935363
 O    -2.610113    -0.389256    -3.885779
 H    -2.448606    -1.352241    -3.998172
 H    -3.428569    -3.333844    -3.739603
 O    -2.567997    -2.953005    -3.496515
 H    -1.875714    -3.574186    -3.796916
 H     3.206517    -1.022259    -4.327331
 O     2.641625    -1.125182    -5.116936
 H     3.263448    -1.264398    -5.849391
 H     4.590215     2.564182    -6.595171
 O     4.067315     1.736972    -6.623784
 H     3.221132     1.975091    -7.011599
 H    -4.046360     0.718975     5.905804
 O    -4.531192     1.532214     6.199999
 H    -5.110590     1.772296     5.448959
 H    -3.867830    -0.219013     2.089506
 O    -3.319692     0.077386     2.836059
 H    -3.246658     1.051786     2.782622
 H    -5.802575     0.540483    -2.067497
 O    -6.350024    -0.109348    -2.565414
 H    -5.932226    -0.133005    -3.460622
 H     1.900793    -3.693898    -4.253557
 O     1.833953    -4.127251    -5.126887
 H     1.441815    -4.998461    -4.953631
 H     4.541936    -3.518501    -0.814452
 O     4.824038    -2.782517    -0.227571
 H     4.055367    -2.165526    -0.197962
 H    -0.238659     3.026559    -0.769304
 O    -0.992158     2.657816    -1.260088
 H    -1.709877     3.304690    -1.099987
 H     1.799625     4.340453     1.699238
 O     2.267152     4.452992     2.546935
 H     2.093251     3.645765     3.056013
 H     3.769084     1.139919     1.642785
 O     3.006758     0.548583     1.796873
 H     2.231075     1.120685     1.956185
 H     3.190945    -3.882181    -2.237758
 O     3.902741    -4.510848    -1.962789
 H     4.569134    -4.482966    -2.667107
 H     4.976174    -3.605032    -4.709967
 O     5.417081    -3.315311    -3.873908
 H     5.009587    -2.469030    -3.598512
 H    -1.036073     4.954625     2.326707
 O    -1.234494     5.532870     1.553169
 H    -1.874432     5.048674     0.970849
 H    -5.657785     3.086180     0.707774
 O    -5.228285     3.613289     0.007006
 H    -5.683853     4.473863    -0.103019
 H     5.152899    -3.923054     2.727869
 O     4.388709    -3.731962     2.177635
 H     4.703054    -3.412640     1.301944
 H     5.922850    -1.299340     1.219319
 O     5.515847    -0.410935     1.245983
 H     6.295275     0.175893     1.299024
 H     1.662168    -6.584333    -3.274256
 O     1.466193    -6.772219    -4.217443
 H     2.334254    -6.824740    -4.643652
 H    -7.109087    -3.734026     0.809551
 O    -8.080577    -3.729923     0.626046
 H    -8.526555    -3.573318     1.486686
 H     3.351525    -2.508732     2.683420
 O     2.663698    -1.853062     2.905340
 H     2.869938    -1.029333     2.427801
 H    -1.803401     2.471800     5.243895
 O    -2.524263     3.102840     5.425619
 H    -3.252660     2.578733     5.809425
 H    -0.703057     0.740591     4.059102
 O    -0.573472     1.267241     4.879576
 H     0.259423     1.732788     4.747326
 H     0.160748     3.658176    -6.785636
 O     1.119287     3.466782    -6.685476
 H     1.152134     2.599970    -6.237977
 H     7.304639    -2.956992     4.501661
 O     6.546329    -3.399974     4.051470
 H     5.744993    -3.069679     4.523005
 H     8.051610     1.498595     1.327654
 O     7.980892     0.560409     1.586488
 H     8.461323     0.031682     0.922465
 H    -4.120383    -0.448778    -4.571026
 O    -5.059632    -0.488377    -4.875929
 H    -5.035094    -0.090691    -5.781217
 H     6.464625    -1.292275    -2.312836
 O     6.892553    -1.772875    -1.598972
 H     6.175568    -2.074274    -1.009386
 H     4.837560    -0.947856     4.341504
 O     5.233874    -0.184253     3.889347
 H     5.165675    -0.317377     2.920011
 H     0.050615     3.191426     3.018605
 O    -0.577612     3.827360     3.416165
 H    -0.254172     4.060242     4.307998
 H     8.286299    -1.120022    -0.886255
 O     9.078434    -0.752748    -0.435271
 H     9.782310    -1.406327    -0.547430
 H     9.730691    -3.785972     1.858930
 O     9.416176    -3.570271     0.954155
 H     10.169847    -3.378778     0.385375
 H    -2.257789    -2.768488     3.823818
 O    -2.893710    -2.836050     3.101593
 H    -2.455340    -2.476857     2.289515
 H    -2.200258     0.959999    -6.284644
 O    -2.840103     1.703658    -6.258336
 H    -3.074608     1.767289    -5.301224
 H    -1.320313     3.995985    -5.328258
 O    -1.458978     3.993960    -6.303062
 H    -2.043281     3.230681    -6.465104
 H    -4.513401    -6.257236    -1.258768
 O    -4.985743    -5.528519    -0.828933
 H    -5.766406    -5.342485    -1.393998
 H     2.754481    -5.718764    -1.719682
 O     1.956532    -6.279162    -1.638632
 H     1.188245    -5.661851    -1.491640
 H     3.275538    -4.037569    -5.820845
 O     4.230807    -4.010836    -6.103588
 H     4.325956    -3.252913    -6.686715
 H     7.532102     3.460471     2.055898
 O     7.436451     3.132123     1.152909
 H     6.508907     2.793280     1.106462
 H     6.724936    -3.803128     0.105946
 O     7.216619    -4.600929    -0.151147
 H     8.109400    -4.442499     0.214148
 H    -7.449079    -4.426872    -2.455181
 O    -7.205409    -5.360586    -2.268048
 H    -7.811558    -5.663115    -1.565142
 H    -4.312509     6.553202     5.249327
 O    -3.427323     6.234693     4.989658
 H    -2.927469     6.006780     5.788443
 H     7.368449     3.457691     4.829118
 O     7.354359     3.085595     3.937578
 H     7.619819     2.151590     4.038428
 H    -5.633568     0.588259     7.088473
 O    -6.392708     0.028913     7.373916
 H    -6.110277    -0.885206     7.204228
 H    -0.426554    -4.775420    -3.036953
 O    -0.611630    -4.648614    -3.985209
 H    -1.203864    -5.355837    -4.271881
 H     6.836553     0.163994     4.235307
 O     7.803591     0.367353     4.180975
 H     7.999937     0.358249     3.217512
 H     4.854566    -6.450736    -4.161186
 O     4.150753    -6.613951    -4.825508
 H     4.256778    -5.922762    -5.487574
 H    -5.927321    -1.834561    -5.185329
 O    -6.594952    -2.560338    -5.306678
 H    -7.438464    -2.055914    -5.518868
 H    -7.512036     0.352270     6.191865
 O    -8.090245     0.702991     5.467735
 H    -8.701877     1.309845     5.888013
 H    -5.197567     5.599170     2.591296
 O    -5.448814     6.516186     2.358146
 H    -4.597273     7.000744     2.342029
 H     5.735574     1.794368    -4.032814
 O     5.971807     1.031790    -4.604738
 H     5.463646     1.144664    -5.410542
 H    -5.879013     6.367262     0.709821
 O    -5.919906     6.170196    -0.249662
 H    -5.039560     6.430530    -0.595014
 H    -0.195187    -7.349376    -3.361026
 O    -0.881877    -7.502177    -2.701553
 H    -0.465801    -7.870593    -1.913344
 H    -2.362549    -1.816531     5.530381
 O    -1.699749    -2.539867     5.636407
 H    -0.867824    -2.070140     5.834805
 H     7.587467    -4.362727    -1.810288
 O     7.687291    -4.319662    -2.785496
 H     6.902985    -3.838513    -3.101412
 H    -8.806851    -2.923805    -3.201522
 O    -7.881721    -2.841786    -2.873694
 H    -7.351228    -2.626729    -3.657486
 H     8.854128    -3.112663    -3.152978
 O     9.474646    -2.375615    -3.335028
 H     8.967047    -1.554671    -3.203657
 H    -5.053997    -4.902256    -3.637364
 O    -5.025435    -3.943707    -3.477201
 H    -5.563466    -3.532340    -4.165232
 H    -3.708536     4.141311    -3.384430
 O    -3.431823     4.959861    -2.933357
 H    -3.748236     5.703452    -3.460155
 H    -0.326408     4.860007    -3.868147
 O    -0.974842     4.158182    -3.677909
 H    -1.750132     4.586682    -3.263647
 H    -1.757374    -4.287905     5.276987
 O    -2.047414    -5.140719     4.917030
 H    -2.986154    -4.999456     4.702514
 H    -2.519526     8.466400    -3.413603
 O    -2.715281     7.516279    -3.547000
 H    -2.528797     7.312807    -4.490412
 H    -2.957915     7.161034     3.544351
 O    -2.905509     7.386784     2.600429
 H    -2.305858     6.715173     2.216036
 H     4.913766     1.464876     4.167160
 O     4.744828     2.422705     4.032752
 H     5.610454     2.801132     3.788196
 H     8.057828    -1.884456     6.062478
 O     8.485318    -2.051358     5.199771
 H     8.424422    -1.189210     4.742862
 H     6.227711    -1.703866     7.617854
 O     6.919028    -1.160873     7.226297
 H     6.444232    -0.400524     6.822250
 H    -1.875057     5.823042    -6.230062
 O    -2.015103     6.754788    -6.000781
 H    -1.151842     7.193399    -6.104326
 H    -8.070798    -0.422175     4.112673
 O    -7.895216    -0.929493     3.307659
 H    -6.986109    -1.271480     3.381486
 H    -8.468137     0.013130     0.379537
 O    -8.492879     0.634685     1.125918
 H    -8.444923     0.070083     1.916360
 H     0.995142    -0.734520     5.890347
 O     0.172666    -0.834066     6.424558
 H    -0.344384    -0.057323     6.148890
 H    -0.527007     7.043557    -1.410457
 O    -0.498514     6.685058    -2.320258
 H    -1.362597     6.890385    -2.742730
 H     0.726301    -8.046404     0.341702
 O    -0.181673    -8.295920     0.111460
 H    -0.615827    -8.391096     0.986895
 H     2.127730     2.512851     5.303653
 O     2.122641     2.260672     4.355926
 H     3.058422     2.302042     4.086715
 H    -7.977484    -5.426093    -5.518575
 O    -7.089034    -5.257757    -5.873156
 H    -6.951543    -4.304484    -5.793891
 H     3.189645    -7.587956     0.790210
 O     2.298561    -7.230082     0.773199
 H     2.194620    -6.868297    -0.144417
 H     3.167507     5.936485    -7.278095
 O     3.328350     4.980788    -7.430710
 H     2.507991     4.515223    -7.205523
 H    -0.538530     6.940491     0.757886
 O    -0.251818     7.666707     0.178857
 H    -0.932945     8.348966     0.264497
 H     4.537438     3.524684     5.269890
 O     4.458258     4.149114     6.031037
 H     5.345995     4.209615     6.393800
 H     7.783109     2.661820     6.767616
 O     7.244952     3.496529     6.727075
 H     7.734583     4.147413     7.228662
 H     4.161658    -7.939538    -1.328116
 O     4.686340    -7.418276    -0.698470
 H     5.111619    -6.750797    -1.260936
 H     6.770958    -5.803438    -2.967604
 O     6.009916    -6.411735    -2.922254
 H     6.358195    -7.320901    -2.888311
 H    -8.873965    -2.324310     3.123170
 O    -9.354462    -3.140744     2.870973
 H    -10.105274    -2.827804     2.338330
 H    -2.708342     8.666720     1.341763
 O    -2.587898     9.050393     0.457166
 H    -3.392478     9.608937     0.318866
 H     8.267547     0.501793     7.240118
 O     8.590862     1.219418     6.684610
 H     8.429015     0.918408     5.773761
 H    -2.236797     4.838903     7.880351
 O    -1.975555     5.086504     6.994535
 H    -2.169333     4.295308     6.408193
 H    -6.252759    -6.384107    -3.380142
 O    -5.595654    -6.551507    -4.080106
 H    -6.054769    -6.244770    -4.891589
 H     6.904379    -2.813063     2.491162
 O     7.007008    -2.523974     1.565189
 H     7.951058    -2.584882     1.358342
 H     2.282263     6.737156    -0.653571
 O     2.540756     7.461784    -0.040855
 H     1.699763     7.780211     0.309600
 H    -4.132414    -7.315006    -3.001192
 O    -3.555216    -7.376905    -2.231418
 H    -2.650420    -7.478853    -2.577656
 H     0.743139     6.865982    -5.423018
 O     0.553854     7.748288    -5.819045
 H     0.579123     8.359029    -5.053762
 H    -8.253231    -1.703675    -1.532902
 O    -8.526747    -1.448157    -0.637162
 H    -8.282939    -2.245986    -0.115391
 H    -3.345426     7.130494    -1.891562
 O    -3.424974     6.921741    -0.951085
 H    -3.120741     7.712793    -0.458213
 H     2.947056    -4.617514     2.153105
 O     2.035525    -4.970061     2.165995
 H     2.093852    -5.847498     1.734635
 H    -8.945237    -0.693555    -4.763017
 O    -8.813263    -1.172664    -5.611852
 H    -8.546631    -0.453274    -6.241305
 H     7.502524     0.132265    -4.028032
 O     8.161238     0.081190    -3.316175
 H     8.824170     0.759547    -3.507922
 H     4.187534     6.702874     0.057799
 O     4.898696     6.081238    -0.165956
 H     4.443677     5.246355    -0.415305
 H    -8.053395     0.130445    -2.787126
 O    -8.954752     0.204184    -3.186683
 H    -9.577353     0.082773    -2.462053
 H     6.057922     3.943097    -3.259956
 O     5.596908     3.143249    -2.946050
 H     6.201312     2.705501    -2.300695
 H    -1.228146    -6.949559    -0.057474
 O    -1.853583    -6.209636    -0.198236
 H    -2.457426    -6.500442    -0.888543
 H    -3.825934    -7.879706     0.863019
 O    -4.038496    -7.652364     1.771214
 H    -3.831923    -6.691261     1.859675
 H    -2.755745    -5.169785     1.098252
 O    -3.455981    -5.077565     1.764649
 H    -3.167513    -4.375558     2.382521
 H     5.446266    -6.306434     4.550676
 O     4.679815    -6.054351     4.032205
 H     4.959428    -6.116206     3.103446
 H    -9.544010    -6.197675    -3.874836
 O    -9.578554    -5.713699    -4.731552
 H    -10.224822    -6.174642    -5.266774
 H     6.392661    -5.654862     0.942175
 O     5.896255    -6.267074     1.523614
 H     5.435769    -6.844951     0.903581
 H    -1.217437    -6.853488     2.420198
 O    -1.348472    -7.816209     2.449281
 H    -2.307544    -7.949395     2.457044
 H    -10.077631    -4.014469    -4.394406
 O    -10.210163    -3.101331    -4.089462
 H    -9.998916    -2.516518    -4.830478
 H     0.361223     8.030967    -3.005812
 O     0.664959     8.880420    -3.388261
 H     1.571320     9.019966    -3.043080
 H    -9.035390    -7.986563    -2.551746
 O    -9.630417    -7.235960    -2.520175
 H    -9.499671    -6.826816    -1.645781
 H     2.197556     0.519250     4.576734
 O     2.309679    -0.344033     5.018401
 H     2.515645    -1.002301     4.321345
 H    -6.917405     0.724502    -7.408031
 O    -7.815519     0.876951    -7.075287
 H    -7.690857     1.532428    -6.340503
 H     6.099521     4.139233    -7.258876
 O     5.524550     4.048598    -6.498986
 H     4.668672     4.507163    -6.763720
 H    -5.389546     10.188681     1.067828
 O    -4.913085     10.237495     0.228262
 H    -5.505070     9.767597    -0.391381
 H    -0.861145    -0.982624    -5.744714
 O    -1.043068    -0.309115    -6.435277
 H    -0.263638     0.276234    -6.380689
 H     4.657854    -0.219323    -7.014225
 O     4.754220    -1.157661    -6.819108
 H     5.610362    -1.262101    -6.367595
 H     2.599704    -8.761480    -2.901008
 O     3.555750    -8.680761    -2.911498
 H     3.764333    -8.072007    -3.635547
 H    -4.405490    -0.371268    -7.790833
 O    -4.902149     0.382612    -7.426212
 H    -4.184931     1.004033    -7.149576
 H     1.465773     3.537757     6.778484
 O     2.221249     2.944654     6.957380
 H     3.027221     3.479763     6.835841
 H    -11.273552    -2.778488     0.173903
 O    -10.851711    -2.153466     0.763798
 H    -10.131587    -1.744313     0.252491
 H    -7.256440     1.693873     7.816870
 O    -7.738750     2.531575     7.765123
 H    -7.845193     2.842797     8.663505
 H     6.295050    -8.975367    -1.497606
 O     6.361448    -9.065976    -2.453162
 H     5.473105    -9.292446    -2.755750
 H     6.577608     5.297996    -0.732061
 O     7.217593     4.647767    -1.039671
 H     7.428422     4.095783    -0.259100
 H    -5.191259    -3.084926     5.886913
 O    -5.201478    -2.338746     6.526380
 H    -4.559433    -2.604606     7.207341
 H     2.770546     1.282168     7.494321
 O     3.244767     0.446832     7.376192
 H     2.912679     0.080495     6.529657
 H    -2.507851    -3.088170     7.049063
 O    -2.978881    -3.249013     7.895068
 H    -2.348834    -2.933184     8.559000
 H     5.917476     1.892473     6.646773
 O     5.633359     1.023663     6.357063
 H     4.757246     0.853214     6.762220
 H     2.139057    -4.466907     3.997249
 O     2.636528    -4.421403     4.826511
 H     3.340031    -5.084597     4.712930
 H     10.461239    -2.585830    -2.029266
 O     10.972991    -2.612495    -1.175588
 H     11.897754    -2.569911    -1.412882
 H     3.785474     8.375612    -2.688813
 O     3.107194     8.932692    -2.287317
 H     2.953438     8.556726    -1.401356
 H    -8.049611    -6.575983     0.383715
 O    -8.711049    -6.144387    -0.181055
 H    -8.661596    -5.202334     0.113231
 H    -0.848067     9.731890    -2.944851
 O    -1.783869     9.880707    -2.710627
 H    -1.832460     9.975637    -1.756913
 H     4.050745     4.135430    -3.690099
 O     3.490784     4.917537    -3.681480
 H     4.049043     5.691821    -3.460522
 H     5.109629     6.674847    -1.835995
 O     5.019968     6.909182    -2.780286
 H     5.796970     6.572040    -3.244536
 H    -0.287515     4.997439     6.273769
 O     0.428295     4.538600     5.811771
 H     1.108780     5.195770     5.528605
 H     3.275699     5.439386     5.281416
 O     2.500894     5.883259     4.905592
 H     2.435359     5.576838     3.987261
 H    -7.231421     8.890960     0.244256
 O    -6.957515     8.691640    -0.660735
 H    -6.714525     7.749305    -0.660153
 H    -1.150159    -5.157817     3.504631
 O    -0.719787    -5.038298     2.627364
 H     0.202787    -5.297015     2.699456
 H     4.408949    -2.284579     6.141671
 O     4.392229    -2.412390     5.168878
 H     3.682019    -3.062602     4.992032
 H     7.269766    -6.192397     2.914908
 O     7.657566    -5.845785     3.728269
 H     7.178194    -5.015856     3.910891
 H     9.190451    -4.858199     3.656863
 O     9.813123    -4.118062     3.528611
 H     9.551394    -3.436682     4.159990
 H     2.868869     8.159609    -7.848001
 O     2.892374     7.602290    -7.071476
 H     2.026626     7.732355    -6.613569
 H    -0.390594    -1.554779     8.122810
 O    -0.579326    -2.211240     8.807975
 H     0.136775    -2.850227     8.752327
 H     8.316588     4.614126    -2.253673
 O     8.980086     4.664839    -2.989317
 H     9.706154     5.177297    -2.633584
 H     6.279826     4.873219    -5.115941
 O     6.613547     5.250036    -4.280318
 H     7.563704     5.100272    -4.216197
 H     10.588884     2.361431    -4.271592
 O     9.865695     2.229624    -3.660455
 H     9.479283     3.112761    -3.465936
 H     3.358360    -2.618131     7.805591
 O     4.185666    -2.098430     7.806215
 H     3.900697    -1.178183     7.913903
 H    -2.510495    -1.787220    -8.748459
 O    -2.904419    -1.500569    -7.925839
 H    -2.202215    -1.037932    -7.419924
 H     5.115534     5.386583     1.632117
 O     4.929356     4.808339     2.382615
 H     3.961942     4.821810     2.500946
 H    -3.735106    -6.237646    -4.875788
 O    -2.935411    -5.713082    -4.957158
 H    -3.184611    -4.925469    -5.466535
 H    -6.495135     5.946655     5.257806
 O    -6.073051     6.782692     4.986489
 H    -5.959366     6.726186     4.012020
 H    -7.344307     3.875797     6.438273
 O    -7.104758     4.329354     5.620316
 H    -6.862941     3.620270     5.002778
 H    -7.271330     9.330646     2.889413
 O    -7.049329     9.746596     2.031216
 H    -7.525327     10.577610     2.012901
 H    -5.815783    -7.071514     1.681073
 O    -6.443257    -6.436777     1.301498
 H    -5.924224    -5.971913     0.610591
 H    -3.535435    -4.961796     7.622823
 O    -3.769472    -5.796775     7.179106
 H    -2.984995    -6.048798     6.678280
 H     9.569719     0.924970    -0.672937
 O     9.605060     1.885705    -0.833019
 H     9.895652     1.980909    -1.746130
 H    -7.810299    -4.393707     3.353331
 O    -6.881479    -4.645720     3.330288
 H    -6.761313    -5.267088     2.583606
 H     1.257932    -2.486802     6.867015
 O     1.772349    -3.230632     7.198865
 H     1.976371    -3.780698     6.426324
 H    -3.497499    -2.769978    -6.784057
 O    -3.899385    -3.408293    -6.176200
 H    -4.849397    -3.281938    -6.245651
 H    -8.665720     8.161304     4.299396
 O    -7.878234     8.698632     4.397262
 H    -7.187154     8.102115     4.754596
 H     7.979611    -1.909537    -5.337778
 O     7.052106    -1.667439    -5.335628
 H     6.603243    -2.329290    -4.776392
 H    -4.683432    -5.132469     5.799227
 O    -4.751065    -4.529506     5.033059
 H    -5.522049    -4.773592     4.500931
 N    -7.533930     2.503409    -4.785011
 H    -7.771878     3.487877    -4.853408
 H    -6.613626     2.449864    -4.358810
 H    -8.186434     2.069959    -4.131390
