# Supplementary material for: Theoretical Distribution of the Ammonia Binding Energy at Interstellar Icy Grains: A New Computational Framework
Source: ACS Earth Space Chem. 2022 Jun 2;6(6):1514–26. doi: 10.1021/acsearthspacechem.2c00040 (PMC9208021; doi:10.1021/acsearthspacechem.2c00040)
Supplement: Supplementary file 1 — sp2c00040_si_001.zip [file sp2c00040_si_001.zip › Supporting_Information_R1/structures/grain_mol11.xyz]

604
grain_mol11 // -1645.747592985649 // -45.0360875146 // -668.00713402025 // -1022.77654648 // -0.0392272684 // -0.583601635938 // -0.011113992645
 H    -1.773531    -0.174564     2.455270
 O    -0.795549    -0.150372     2.534599
 H    -0.518984    -1.056764     2.808167
 H    -0.407901    -1.640511    -2.979761
 O    -0.479748    -1.715558    -2.015597
 H    -1.427174    -1.633771    -1.815242
 H    -2.737477     1.815015     0.949713
 O    -2.641445     1.216629     0.189765
 H    -1.857525     1.530398    -0.296513
 H    -3.738522     2.143804    -2.906722
 O    -3.225365     2.532987    -3.653074
 H    -2.321325     2.648632    -3.342562
 H    -0.107988    -0.534213    -0.850094
 O     0.020492     0.157670    -0.172703
 H    -0.408044    -0.173903     0.627293
 H     0.941257    -1.592846    -4.911217
 O     0.003929    -1.784423    -4.742630
 H    -0.089810    -2.744597    -4.833893
 H    -4.938038     2.515527    -1.136692
 O    -4.572144     1.712156    -1.555466
 H    -3.895642     1.396677    -0.910336
 H    -3.540395     3.263161     2.682280
 O    -2.818634     2.657451     2.425314
 H    -2.045515     2.973142     2.928368
 H     2.551955     0.477812    -2.938312
 O     1.947750    -0.179971    -2.537287
 H     1.044324     0.141546    -2.722454
 H    -1.142844     0.576592    -3.583669
 O    -0.335649     1.038331    -3.275062
 H    -0.582601     1.594466    -2.517821
 H     2.676688    -0.569643     0.515628
 O     2.581744    -1.279237    -0.152907
 H     2.316687    -0.848028    -0.987762
 H    -2.850146    -0.387450    -0.626054
 O    -2.987669    -0.802564    -1.487915
 H    -3.793224    -1.349240    -1.442059
 H     2.823361     1.341036    -0.746133
 O     2.004388     1.846930    -0.599877
 H     1.289060     1.190838    -0.460736
 H     0.568772     3.410293    -3.062376
 O     1.487305     3.210940    -2.838268
 H     1.490940     2.702662    -2.006839
 H     0.120206    -3.909362    -0.792712
 O    -0.112959    -4.558783    -1.493701
 H    -0.897250    -5.030576    -1.131498
 H    -6.234322     2.012916     3.133637
 O    -6.289920     2.159531     4.114194
 H    -7.040798     1.615046     4.422776
 H     1.143327    -3.747593     1.069609
 O     0.727214    -3.067139     0.510312
 H     1.406463    -2.395886     0.294298
 H    -2.887680     5.321566    -0.702537
 O    -2.707554     4.494960    -0.216427
 H    -3.595954     4.119388    -0.043194
 H    -5.505368    -1.311705     1.606397
 O    -5.232211    -0.638139     0.947534
 H    -5.343098    -1.049436     0.085105
 H    -0.292756    -3.294197     2.799769
 O    -0.020234    -2.522521     3.331022
 H     0.930643    -2.401957     3.138409
 H     5.251056     1.127665    -1.125329
 O     4.465189     0.588296    -0.957108
 H     4.695571     0.127480    -0.119283
 H     0.741082     2.375920     1.173599
 O     0.735305     1.986842     2.057643
 H     0.122314     1.229176     2.066597
 H     4.448069    -0.332212    -2.372881
 O     4.646391    -0.772452    -3.230555
 H     5.128370    -0.098179    -3.753525
 H     3.057800     3.348989    -0.826780
 O     3.937582     3.746238    -0.783794
 H     4.419853     3.498260    -1.595681
 H    -5.881134    -1.333599    -1.985554
 O    -5.351945    -2.057880    -1.586147
 H    -5.269756    -2.737578    -2.277366
 H    -4.919272    -4.074338     1.004183
 O    -5.605423    -3.426185     0.757904
 H    -5.375825    -3.094392    -0.120474
 H     2.715531     2.390175    -3.552143
 O     3.386825     1.720276    -3.796446
 H     3.456803     1.737230    -4.756550
 H    -5.139185     3.690347     3.947410
 O    -4.566738     4.303659     3.474498
 H    -4.038285     4.799658     4.135857
 H     0.638855     1.313255    -4.677526
 O     1.128065     1.243073    -5.523030
 H     1.731844     0.480451    -5.407067
 H     1.045434     5.950065    -1.967956
 O     1.838142     5.595953    -1.529723
 H     2.389780     5.185797    -2.224945
 H    -2.797215    -3.324597    -1.994313
 O    -2.943595    -3.629827    -1.082814
 H    -3.711550    -4.218514    -1.085845
 H     2.092786     5.453914    -4.252515
 O     1.217054     5.567913    -4.660862
 H     1.202460     4.910603    -5.382301
 H     7.776381     1.914499    -0.826346
 O     6.986699     1.580288    -1.290015
 H     7.344185     0.930008    -1.928164
 H     4.515667     2.787006     0.479619
 O     4.849781     2.380385     1.304886
 H     4.781023     3.093420     1.973435
 H     1.057158    -3.008552    -2.376805
 O     1.915736    -2.834440    -2.789501
 H     2.005457    -1.858499    -2.766108
 H     1.200017     4.671083    -0.345934
 O     0.742071     4.160463     0.359704
 H     0.066219     4.751151     0.737938
 H    -5.736000     0.972889     1.291944
 O    -6.219535     1.789628     1.528842
 H    -7.153171     1.568446     1.280522
 H    -2.277796    -2.609463     0.094641
 O    -1.797491    -2.076270     0.756882
 H    -0.889474    -2.420156     0.730830
 H    -3.669238    -0.557625     4.233595
 O    -3.660178    -0.746520     5.199760
 H    -4.414781    -1.337538     5.423482
 H    -6.061051    -3.008190     3.043348
 O    -5.614565    -2.155952     3.179121
 H    -4.662427    -2.384119     3.161783
 H    -2.861909    -0.187013    -3.029367
 O    -2.600918    -0.198617    -3.977266
 H    -2.446162    -1.160279    -4.110154
 H    -3.453069    -3.134062    -3.923698
 O    -2.591606    -2.769506    -3.659696
 H    -1.901781    -3.389976    -3.967224
 H     3.215833    -0.882792    -4.351968
 O     2.661567    -0.957321    -5.152266
 H     3.292742    -1.082976    -5.879171
 H     4.674275     2.748582    -6.497210
 O     4.142041     1.928968    -6.557042
 H     3.304551     2.188622    -6.949877
 H    -4.167458     0.656318     5.819841
 O    -4.647465     1.466235     6.129795
 H    -5.213029     1.734201     5.377406
 H    -3.943153    -0.176575     1.982651
 O    -3.401982     0.091830     2.744833
 H    -3.317869     1.066620     2.720167
 H    -5.797882     0.750408    -2.213664
 O    -6.342298     0.114840    -2.722678
 H    -5.917121     0.070061    -3.600935
 H     1.879096    -3.539859    -4.372805
 O     1.819662    -3.947753    -5.258874
 H     1.415679    -4.818955    -5.115688
 H     4.470795    -3.492579    -0.891860
 O     4.752088    -2.777034    -0.279970
 H     3.990540    -2.151579    -0.244575
 H    -0.235769     3.105034    -0.731819
 O    -0.986005     2.759436    -1.244162
 H    -1.698929     3.409804    -1.074178
 H     1.781086     4.324986     1.802745
 O     2.237839     4.407665     2.659717
 H     2.046735     3.588779     3.143304
 H     3.714639     1.103198     1.684725
 O     2.943386     0.516734     1.810719
 H     2.171958     1.093573     1.974476
 H     3.136883    -3.799973    -2.344714
 O     3.836771    -4.444920    -2.077045
 H     4.514350    -4.405158    -2.770074
 H     4.961602    -3.474959    -4.781385
 O     5.392889    -3.214334    -3.930956
 H     4.991607    -2.370903    -3.638103
 H    -1.056999     4.954415     2.405515
 O    -1.236051     5.556018     1.645411
 H    -1.873663     5.096609     1.040352
 H    -5.675135     3.186603     0.667744
 O    -5.224133     3.729949    -0.006346
 H    -5.674085     4.594234    -0.106036
 H     5.022009    -4.003849     2.646710
 O     4.268658    -3.789340     2.089823
 H     4.600912    -3.448664     1.228861
 H     5.847164    -1.348077     1.223978
 O     5.449397    -0.456210     1.269454
 H     6.234344     0.120017     1.350471
 H     1.593702    -6.454285    -3.477890
 O     1.409175    -6.613149    -4.428563
 H     2.282629    -6.663701    -4.843970
 H    -7.205319    -3.615696     0.556126
 O    -8.173482    -3.596874     0.357763
 H    -8.630983    -3.456560     1.215360
 H     3.241544    -2.566473     2.614644
 O     2.556221    -1.910642     2.844252
 H     2.778995    -1.075103     2.395168
 H    -1.895210     2.399996     5.240772
 O    -2.611181     3.034291     5.429920
 H    -3.351622     2.508567     5.787532
 H    -0.797239     0.691132     4.023082
 O    -0.673329     1.191780     4.860437
 H     0.166324     1.651629     4.753444
 H     0.261168     3.899903    -6.720232
 O     1.215723     3.693114    -6.613725
 H     1.231597     2.814530    -6.188859
 H     7.159632    -3.114419     4.477432
 O     6.402304    -3.534070     4.003816
 H     5.598638    -3.208426     4.474175
 H     8.005229     1.420475     1.441858
 O     7.919678     0.476238     1.672706
 H     8.404250    -0.039184     1.001299
 H    -4.093621    -0.162371    -4.691562
 O    -5.023273    -0.181009    -5.025838
 H    -5.012960     0.248230    -5.903240
 H     6.440803    -1.247824    -2.298485
 O     6.852411    -1.754077    -1.592820
 H     6.123548    -2.062826    -1.022004
 H     4.718867    -1.072334     4.338715
 O     5.130326    -0.301096     3.914131
 H     5.075471    -0.405807     2.940509
 H     0.000314     3.159841     3.064049
 O    -0.626614     3.791535     3.470019
 H    -0.314111     3.995843     4.372675
 H     8.243029    -1.137819    -0.841556
 O     9.032444    -0.792496    -0.369094
 H     9.730456    -1.450977    -0.489063
 H     9.615073    -3.896658     1.848317
 O     9.316954    -3.651672     0.945251
 H     10.081483    -3.453460     0.393598
 H    -2.390286    -2.786820     3.665379
 O    -3.014372    -2.831028     2.931385
 H    -2.560893    -2.453825     2.136077
 H    -2.171969     1.204165    -6.230492
 O    -2.799379     1.953629    -6.221909
 H    -3.049383     2.079672    -5.282908
 H    -1.237078     4.215151    -5.274797
 O    -1.361899     4.240854    -6.251979
 H    -1.953599     3.490575    -6.440459
 H    -4.607725    -6.110657    -1.544505
 O    -5.077572    -5.389048    -1.100277
 H    -5.848273    -5.177878    -1.670291
 H     2.672663    -5.645563    -1.884443
 O     1.867222    -6.198630    -1.828616
 H     1.103945    -5.576455    -1.677025
 H     3.272730    -3.855563    -5.929196
 O     4.232251    -3.832521    -6.197129
 H     4.345092    -3.059486    -6.756799
 H     7.497493     3.367119     2.217527
 O     7.411435     3.065402     1.304320
 H     6.480866     2.739050     1.234991
 H     6.636986    -3.828577     0.052691
 O     7.122681    -4.624772    -0.220337
 H     8.011870    -4.487689     0.162231
 H    -7.502897    -4.215230    -2.730761
 O    -7.273131    -5.156651    -2.565985
 H    -7.893064    -5.470651    -1.880102
 H    -4.357532     6.508907     5.324250
 O    -3.471953     6.187611     5.069153
 H    -2.986961     5.931653     5.868531
 H     7.292758     3.288659     4.986720
 O     7.287513     2.941751     4.084968
 H     7.540832     2.002229     4.163480
 H    -5.773262     0.510765     6.975400
 O    -6.542600    -0.047549     7.234388
 H    -6.268713    -0.959748     7.042811
 H    -0.478073    -4.627857    -3.220645
 O    -0.647650    -4.472639    -4.167564
 H    -1.243531    -5.164647    -4.482406
 H     6.732164     0.019311     4.293055
 O     7.701984     0.212910     4.258085
 H     7.912424     0.228187     3.297726
 H     4.799507    -6.333288    -4.315016
 O     4.103493    -6.469149    -4.993642
 H     4.227720    -5.761311    -5.634613
 H    -5.923795    -1.508392    -5.357653
 O    -6.540227    -2.264072    -5.513470
 H    -7.394042    -1.826617    -5.766495
 H    -7.641368     0.322401     6.045487
 O    -8.204612     0.699708     5.323170
 H    -8.815431     1.302127     5.750918
 H    -5.213793     5.640259     2.627539
 O    -5.450878     6.566952     2.419397
 H    -4.593599     7.041261     2.427911
 H     5.772786     1.893813    -3.941169
 O     6.008285     1.144683    -4.531001
 H     5.513663     1.286553    -5.340618
 H    -5.858528     6.469321     0.759750
 O    -5.887534     6.301599    -0.205441
 H    -4.998875     6.558917    -0.530355
 H    -0.271596    -7.193599    -3.615923
 O    -0.968909    -7.355995    -2.970007
 H    -0.567998    -7.753545    -2.188200
 H    -2.508366    -1.884177     5.398680
 O    -1.853659    -2.616771     5.493719
 H    -1.020011    -2.161987     5.719612
 H     7.521015    -4.344595    -1.866548
 O     7.635429    -4.275686    -2.838680
 H     6.861680    -3.776167    -3.152015
 H    -8.832535    -2.676316    -3.453395
 O    -7.910023    -2.615828    -3.114369
 H    -7.367861    -2.379366    -3.882367
 H     8.821519    -3.072411    -3.155270
 O     9.452820    -2.337915    -3.307932
 H     8.952879    -1.515040    -3.160327
 H    -5.096402    -4.686628    -3.887949
 O    -5.058872    -3.733061    -3.701362
 H    -5.581441    -3.297931    -4.386355
 H    -3.660448     4.266752    -3.292044
 O    -3.368056     5.097109    -2.882363
 H    -3.657185     5.829741    -3.427700
 H    -0.255706     5.028743    -3.776243
 O    -0.911654     4.326362    -3.618988
 H    -1.693961     4.747876    -3.209357
 H    -1.962530    -4.337726     5.128092
 O    -2.213289    -5.202963     4.753070
 H    -3.157215    -5.057441     4.541678
 H    -2.413720     8.643488    -3.253761
 O    -2.618017     7.699735    -3.415709
 H    -2.422825     7.519896    -4.361780
 H    -2.970573     7.148141     3.657462
 O    -2.900724     7.400268     2.721386
 H    -2.303966     6.732287     2.326537
 H     4.825600     1.344406     4.233967
 O     4.669604     2.307336     4.123155
 H     5.543185     2.682242     3.902555
 H     7.902568    -2.094757     6.078660
 O     8.340485    -2.242243     5.217627
 H     8.296709    -1.366794     4.784880
 H     6.052409    -1.935564     7.611899
 O     6.755249    -1.389739     7.245489
 H     6.294846    -0.612876     6.856663
 H    -1.756964     6.072693    -6.132664
 O    -1.891038     6.999974    -5.883274
 H    -1.020783     7.430614    -5.958217
 H    -8.177782    -0.386800     3.937240
 O    -7.995937    -0.875582     3.122231
 H    -7.091345    -1.228257     3.199553
 H    -8.515737     0.163714     0.211378
 O    -8.542967     0.759375     0.978502
 H    -8.513346     0.168513     1.750263
 H     0.856941    -0.855805     5.837185
 O     0.024796    -0.960286     6.355024
 H    -0.478116    -0.169004     6.094885
 H    -0.468284     7.140992    -1.263083
 O    -0.429010     6.808878    -2.182430
 H    -1.285297     7.034073    -2.611170
 H     0.573239    -8.269181     0.012280
 O    -0.365926    -8.326767    -0.229434
 H    -0.805416    -8.359789     0.656534
 H     2.035077     2.392958     5.358549
 O     2.041342     2.167021     4.404140
 H     2.981370     2.205634     4.149764
 H    -7.997786    -5.125282    -5.826469
 O    -7.102342    -4.962719    -6.165948
 H    -6.948919    -4.015032    -6.057151
 H     3.082372    -7.626052     0.481692
 O     2.167521    -7.312146     0.526706
 H     2.055175    -6.895109    -0.369001
 H     3.300432     6.155515    -7.105243
 O     3.452507     5.202655    -7.282809
 H     2.623786     4.740760    -7.082106
 H    -0.513128     6.977466     0.900914
 O    -0.209114     7.716408     0.347375
 H    -0.884068     8.403669     0.441907
 H     4.456543     3.376745     5.388161
 O     4.373274     3.980476     6.165327
 H     5.256117     4.020124     6.542627
 H     7.669492     2.433744     6.907852
 O     7.141730     3.275685     6.882796
 H     7.630938     3.906189     7.410164
 H     4.047628    -7.893034    -1.535887
 O     4.566761    -7.394436    -0.883743
 H     5.010040    -6.718050    -1.421148
 H     6.704954    -5.742397    -3.075907
 O     5.936407    -6.342748    -3.058765
 H     6.273941    -7.256527    -3.045534
 H    -8.987367    -2.251816     2.882748
 O    -9.472768    -3.055385     2.600160
 H    -10.212150    -2.718659     2.065956
 H    -2.671196     8.712268     1.501925
 O    -2.532924     9.119873     0.630756
 H    -3.329677     9.690613     0.496367
 H     8.122069     0.255579     7.326464
 O     8.461632     0.984707     6.796166
 H     8.310048     0.711190     5.874974
 H    -2.340571     4.697251     7.936309
 O    -2.062700     4.966357     7.061900
 H    -2.257334     4.194585     6.450533
 H    -6.316022    -6.159091    -3.691496
 O    -5.650079    -6.314860    -4.385876
 H    -6.094049    -5.981813    -5.195589
 H     6.791331    -2.908861     2.466569
 O     6.910901    -2.595106     1.550608
 H     7.857299    -2.660953     1.356224
 H     2.325900     6.780463    -0.474282
 O     2.583694     7.484474     0.162266
 H     1.741239     7.802904     0.509319
 H    -4.213151    -7.124244    -3.308925
 O    -3.647136    -7.214068    -2.533583
 H    -2.738972    -7.316624    -2.870650
 H     0.859881     7.061499    -5.259905
 O     0.686454     7.956699    -5.633693
 H     0.706913     8.545197    -4.850901
 H    -8.289734    -1.488482    -1.745858
 O    -8.577711    -1.271312    -0.845578
 H    -8.347280    -2.089747    -0.350783
 H    -3.277733     7.274503    -1.782584
 O    -3.372056     7.040410    -0.849411
 H    -3.067483     7.814303    -0.330482
 H     2.834466    -4.633084     1.963406
 O     1.933713    -5.015710     1.905158
 H     2.076446    -5.884739     1.456570
 H    -8.852172    -0.413556    -5.047366
 O    -8.766794    -0.944022    -5.873727
 H    -8.483838    -0.304498    -6.550993
 H     7.520050     0.212021    -3.957888
 O     8.167499     0.132680    -3.238345
 H     8.841025     0.808229    -3.400912
 H     4.220044     6.703801     0.263332
 O     4.927364     6.080396     0.032294
 H     4.466563     5.258219    -0.246809
 H    -7.973786     0.386573    -3.183602
 O    -8.872391     0.425831    -3.571435
 H    -9.473321     0.152033    -2.877127
 H     6.107954     4.015895    -3.103589
 O     5.633400     3.212850    -2.819394
 H     6.222933     2.750437    -2.177479
 H    -1.346542    -6.876833    -0.322518
 O    -1.963478    -6.127330    -0.444593
 H    -2.561258    -6.387139    -1.151825
 H    -3.970780    -7.799683     0.540376
 O    -4.182946    -7.598499     1.454824
 H    -3.975784    -6.640336     1.571044
 H    -2.875348    -5.105291     0.866413
 O    -3.583591    -5.028736     1.526174
 H    -3.299887    -4.345980     2.167735
 H     5.353465    -6.582245     4.384308
 O     4.539181    -6.312360     3.939232
 H     4.805507    -6.268901     3.002398
 H    -9.596810    -5.921343    -4.228777
 O    -9.614008    -5.412317    -5.071658
 H    -10.257395    -5.850416    -5.629123
 H     6.271295    -5.699057     0.830156
 O     5.758431    -6.321816     1.385829
 H     5.301382    -6.876468     0.742443
 H    -1.440490    -6.877532     2.157625
 O    -1.543294    -7.852721     2.164063
 H    -2.508210    -7.991735     2.165799
 H    -10.101601    -3.725393    -4.682434
 O    -10.227400    -2.816239    -4.362262
 H    -9.997533    -2.224024    -5.091134
 H     0.454452     8.162627    -2.816633
 O     0.774359     9.018419    -3.171169
 H     1.676770     9.137459    -2.808572
 H    -9.129568    -7.750183    -2.949321
 O    -9.715976    -6.993393    -2.906218
 H    -9.593973    -6.609989    -2.018907
 H     2.093152     0.420781     4.576940
 O     2.188184    -0.456272     4.995085
 H     2.398325    -1.096741     4.283368
 H    -6.584452     0.865430    -7.553146
 O    -7.542754     0.945310    -7.416860
 H    -7.695279     1.830249    -7.083137
 H     6.211071     4.323749    -7.094335
 O     5.623705     4.218227    -6.345933
 H     4.777277     4.694483    -6.609833
 H    -5.329746     10.273002     1.232788
 O    -4.841027     10.339693     0.401544
 H    -5.429630     9.893344    -0.238703
 H    -0.830252    -0.756038    -5.826122
 O    -0.994927    -0.061069    -6.499798
 H    -0.209172     0.512955    -6.417237
 H     4.716119    -0.022393    -6.993575
 O     4.798615    -0.966977    -6.823844
 H     5.646703    -1.094378    -6.363071
 H     2.499762    -8.651827    -3.154910
 O     3.456650    -8.581634    -3.147724
 H     3.683781    -7.955734    -3.851278
 H    -4.268407     0.045310    -7.894191
 O    -4.775444     0.779511    -7.515352
 H    -4.094121     1.401393    -7.171755
 H     1.362942     3.384172     6.851798
 O     2.108875     2.777206     7.024298
 H     2.922632     3.305991     6.930217
 H    -11.348302    -2.591527    -0.114471
 O    -10.927428    -1.992112     0.502066
 H    -10.196717    -1.572866     0.014286
 H    -7.394188     1.614472     7.711332
 O    -7.866284     2.458792     7.676132
 H    -7.982335     2.746245     8.581221
 H     6.172304    -8.949069    -1.702990
 O     6.250908    -9.012320    -2.659802
 H     5.364785    -9.220988    -2.981030
 H     6.605564     5.293309    -0.531204
 O     7.242387     4.644222    -0.847700
 H     7.435391     4.068347    -0.079870
 H    -5.353805    -3.134579     5.675785
 O    -5.365934    -2.406639     6.335149
 H    -4.738668    -2.698320     7.019074
 H     2.631169     1.094435     7.522702
 O     3.097831     0.257387     7.387912
 H     2.773674    -0.081865     6.527288
 H    -2.687292    -3.201686     6.876749
 O    -3.173163    -3.382294     7.710108
 H    -2.549341    -3.094342     8.392712
 H     5.797320     1.690150     6.738546
 O     5.507244     0.833661     6.419566
 H     4.623617     0.662029     6.807658
 H     2.028297    -4.673062     3.845554
 O     2.479348    -4.554366     4.698960
 H     3.201077    -5.211214     4.619892
 H     10.417955    -2.596200    -1.994104
 O     10.916343    -2.652721    -1.134110
 H     11.845053    -2.614671    -1.356283
 H     3.878058     8.457380    -2.440179
 O     3.200473     9.011174    -2.033058
 H     3.028836     8.612269    -1.160501
 H    -8.171332    -6.434208     0.037799
 O    -8.818408    -5.979070    -0.524932
 H    -8.762971    -5.046083    -0.203045
 H    -0.735065     9.875310    -2.724298
 O    -1.672429     10.029615    -2.500368
 H    -1.735270     10.096667    -1.545112
 H     4.110392     4.244047    -3.556731
 O     3.559173     5.032042    -3.534694
 H     4.122439     5.793391    -3.283475
 H     5.169616     6.717974    -1.616760
 O     5.096909     6.979476    -2.555392
 H     5.877044     6.646504    -3.017330
 H    -0.366019     4.877438     6.363246
 O     0.351534     4.423584     5.898956
 H     1.043274     5.080598     5.644296
 H     3.216638     5.305166     5.435403
 O     2.452647     5.768564     5.061040
 H     2.397140     5.488854     4.133581
 H    -7.175384     9.019349     0.345366
 O    -6.887985     8.844563    -0.560451
 H    -6.657502     7.899190    -0.585036
 H    -1.332512    -5.139707     3.330538
 O    -0.862127    -5.030038     2.461911
 H     0.050266    -5.323066     2.593390
 H     4.247567    -2.453014     6.094265
 O     4.241263    -2.555588     5.117882
 H     3.524983    -3.191261     4.917022
 H     7.111664    -6.303110     2.799733
 O     7.493647    -5.982500     3.626184
 H     7.015963    -5.156706     3.829680
 H     9.036688    -5.012076     3.606087
 O     9.669738    -4.275980     3.507866
 H     9.406627    -3.609996     4.154900
 H     3.035740     8.397944    -7.615766
 O     3.040997     7.817687    -6.855898
 H     2.170322     7.945407    -6.406539
 H    -0.569613    -1.723286     8.025646
 O    -0.779126    -2.397617     8.686856
 H    -0.069462    -3.043499     8.625448
 H     8.358951     4.631833    -2.045866
 O     9.033816     4.695260    -2.770135
 H     9.760300     5.189022    -2.389663
 H     6.368175     4.995016    -4.929082
 O     6.693653     5.344209    -4.078398
 H     7.640997     5.181596    -4.004603
 H     10.635217     2.409956    -4.093208
 O     9.901109     2.269573    -3.497189
 H     9.522211     3.151464    -3.283151
 H     3.171933    -2.821001     7.733130
 O     4.004329    -2.309757     7.757345
 H     3.727394    -1.390433     7.889317
 H    -2.456159    -1.452365    -8.868095
 O    -2.861689    -1.165525    -8.050829
 H    -2.154741    -0.739522    -7.519500
 H     5.109680     5.332932     1.813263
 O     4.905919     4.735673     2.544022
 H     3.937101     4.757464     2.648960
 H    -3.775779    -5.999209    -5.146990
 O    -2.968625    -5.482683    -5.201993
 H    -3.200085    -4.678471    -5.693288
 H    -6.546476     5.928400     5.284328
 O    -6.110731     6.766650     5.043259
 H    -5.983016     6.736281     4.069165
 H    -7.436959     3.834764     6.393402
 O    -7.179481     4.308555     5.592564
 H    -6.937187     3.614570     4.958260
 H    -7.248276     9.386452     3.002590
 O    -7.008389     9.824043     2.160160
 H    -7.476310     10.659807     2.157321
 H    -5.961517    -6.992793     1.355135
 O    -6.574944    -6.340974     0.982657
 H    -6.040507    -5.863021     0.312783
 H    -3.886867    -5.014524     7.449255
 O    -4.175078    -5.851411     7.027706
 H    -3.343350    -6.203046     6.680202
 H     9.546308     0.885374    -0.551898
 O     9.594742     1.849710    -0.684470
 H     9.900144     1.966981    -1.590142
 H    -7.950137    -4.336881     3.071779
 O    -7.024217    -4.600300     3.055571
 H    -6.900938    -5.201212     2.293205
 H     1.059460    -2.622459     6.788669
 O     1.572447    -3.383710     7.098214
 H     1.761108    -3.892325     6.286665
 H    -3.472413    -2.475643    -6.954937
 O    -3.883164    -3.134377    -6.375749
 H    -4.832131    -2.999065    -6.446514
 H    -8.677349     8.194056     4.356594
 O    -7.885715     8.719244     4.482849
 H    -7.206753     8.104387     4.832310
 H     7.993137    -1.797682    -5.317583
 O     7.068272    -1.545670    -5.322518
 H     6.604194    -2.217420    -4.788150
 H    -4.868034    -5.179705     5.546120
 O    -4.907416    -4.565780     4.786437
 H    -5.677948    -4.781162     4.241207
 N     0.854020    -7.657072     4.542801
 H     0.716524    -6.724594     4.918047
 H     0.058244    -7.881871     3.952669
 H     1.680325    -7.624135     3.955129
