# Supplementary material for: Theoretical Distribution of the Ammonia Binding Energy at Interstellar Icy Grains: A New Computational Framework
Source: ACS Earth Space Chem. 2022 Jun 2;6(6):1514–26. doi: 10.1021/acsearthspacechem.2c00040 (PMC9208021; doi:10.1021/acsearthspacechem.2c00040)
Supplement: Supplementary file 1 — sp2c00040_si_001.zip [file sp2c00040_si_001.zip › Supporting_Information_R1/structures/grain_mol39.xyz]

604
grain_mol39 // -2073.880487180208 // -75.5143027464 // -1126.615657446607 // -1022.77913248 // -0.0791855524 // -0.583700652802 // -0.022950197865
 H    -1.773020    -0.097933     2.429854
 O    -0.795300    -0.078262     2.498356
 H    -0.525302    -0.967504     2.829088
 H    -0.395423    -1.816629    -2.921468
 O    -0.469998    -1.844889    -1.955143
 H    -1.417618    -1.752369    -1.760938
 H    -2.726179     1.827753     0.831989
 O    -2.632242     1.195814     0.099905
 H    -1.841662     1.478321    -0.394314
 H    -3.710943     1.979078    -3.039709
 O    -3.193397     2.332504    -3.800812
 H    -2.289770     2.456767    -3.492391
 H    -0.099301    -0.612484    -0.841484
 O     0.027569     0.113396    -0.200654
 H    -0.398272    -0.179221     0.616976
 H     0.962898    -1.864447    -4.846379
 O     0.023838    -2.044115    -4.674543
 H    -0.073188    -3.007293    -4.719218
 H    -4.916191     2.437607    -1.294122
 O    -4.551973     1.614612    -1.673879
 H    -3.878756     1.326575    -1.012282
 H    -3.530004     3.361767     2.489681
 O    -2.809568     2.741935     2.264974
 H    -2.034726     3.078051     2.750055
 H     2.573065     0.291672    -2.966047
 O     1.965037    -0.344692    -2.537571
 H     1.063232    -0.029706    -2.740722
 H    -1.118325     0.372257    -3.630802
 O    -0.310959     0.846428    -3.342076
 H    -0.558494     1.436439    -2.611153
 H     2.679223    -0.594439     0.534870
 O     2.586630    -1.333017    -0.101325
 H     2.324704    -0.940666    -0.955901
 H    -2.839233    -0.448671    -0.637405
 O    -2.977941    -0.898172    -1.481633
 H    -3.783604    -1.442007    -1.412283
 H     2.837999     1.254372    -0.815175
 O     2.020807     1.770132    -0.695923
 H     1.301800     1.123579    -0.529673
 H     0.601948     3.220432    -3.235581
 O     1.519039     3.030490    -2.997840
 H     1.517373     2.560384    -2.144135
 H     0.117384    -3.983148    -0.627359
 O    -0.116588    -4.662643    -1.299787
 H    -0.902988    -5.115366    -0.917750
 H    -6.229777     2.141311     2.992027
 O    -6.290423     2.335864     3.964326
 H    -7.042801     1.805822     4.293636
 H     1.126961    -3.736770     1.231424
 O     0.719161    -3.083549     0.633663
 H     1.402574    -2.425233     0.394715
 H    -2.858112     5.252617    -0.984904
 O    -2.682795     4.449965    -0.458675
 H    -3.572883     4.085456    -0.271299
 H    -5.508238    -1.254645     1.623085
 O    -5.233186    -0.612656     0.934073
 H    -5.339111    -1.064981     0.091793
 H    -0.356712    -3.230181     2.969944
 O    -0.047251    -2.423037     3.413517
 H     0.899895    -2.328769     3.221747
 H     5.267966     1.015326    -1.173416
 O     4.478781     0.488140    -0.983899
 H     4.703076     0.065140    -0.124717
 H     0.750966     2.381694     1.046721
 O     0.738862     2.040882     1.950437
 H     0.125245     1.283577     1.994837
 H     4.463619    -0.498696    -2.354739
 O     4.664216    -0.978829    -3.190190
 H     5.150829    -0.331422    -3.741799
 H     3.081403     3.255049    -0.988099
 O     3.962039     3.652025    -0.960622
 H     4.446747     3.364086    -1.757761
 H    -5.870577    -1.443328    -1.965691
 O    -5.346407    -2.149852    -1.529977
 H    -5.262848    -2.861690    -2.187778
 H    -4.930048    -4.043549     1.155195
 O    -5.614240    -3.407027     0.874445
 H    -5.378344    -3.117393    -0.017013
 H     2.746563     2.172339    -3.667814
 O     3.417215     1.490260    -3.877781
 H     3.489755     1.460654    -4.837352
 H    -5.134878     3.849799     3.726088
 O    -4.558054     4.439756     3.229348
 H    -4.028977     4.961336     3.869762
 H     0.670300     1.050761    -4.750723
 O     1.163330     0.939952    -5.589705
 H     1.763214     0.180954    -5.435619
 H     1.083904     5.808005    -2.259718
 O     1.873680     5.472776    -1.801847
 H     2.426087     5.027314    -2.474382
 H    -2.794424    -3.444363    -1.869294
 O    -2.947245    -3.703659    -0.944981
 H    -3.714956    -4.292103    -0.922748
 H     2.138557     5.201551    -4.513794
 O     1.265133     5.299935    -4.931052
 H     1.250687     4.609175    -5.620593
 H     7.794773     1.806451    -0.900925
 O     7.005728     1.454230    -1.352055
 H     7.362955     0.772859    -1.957093
 H     4.531894     2.751054     0.348490
 O     4.861892     2.383678     1.193654
 H     4.791912     3.127459     1.827410
 H     1.063791    -3.160754    -2.246613
 O     1.923726    -3.008558    -2.665370
 H     2.016820    -2.033004    -2.685882
 H     1.227074     4.605869    -0.578876
 O     0.764342     4.131598     0.148641
 H     0.088291     4.741835     0.493476
 H    -5.729487     1.013983     1.202763
 O    -6.211081     1.842600     1.400061
 H    -7.144188     1.612983     1.157410
 H    -2.279903    -2.636634     0.188648
 O    -1.802874    -2.072117     0.826296
 H    -0.895407    -2.418726     0.825215
 H    -3.755356    -0.363946     4.207723
 O    -3.770738    -0.464951     5.189329
 H    -4.514864    -1.082496     5.384751
 H    -6.075369    -2.879663     3.135210
 O    -5.627309    -2.023091     3.232668
 H    -4.675182    -2.254452     3.231859
 H    -2.842507    -0.357890    -3.048743
 O    -2.578265    -0.414407    -3.994241
 H    -2.426247    -1.381861    -4.081132
 H    -3.440943    -3.341586    -3.807205
 O    -2.579157    -2.967256    -3.558676
 H    -1.890323    -3.604881    -3.831671
 H     3.237290    -1.136848    -4.311178
 O     2.686703    -1.245876    -5.110052
 H     3.320594    -1.408540    -5.827127
 H     4.718778     2.384945    -6.618119
 O     4.184040     1.565226    -6.642379
 H     3.348777     1.809114    -7.049785
 H    -4.297650     0.927635     5.696751
 O    -4.707427     1.775733     6.053656
 H    -5.284304     2.051668     5.307794
 H    -3.943453    -0.108511     1.950256
 O    -3.407193     0.193996     2.703049
 H    -3.315636     1.165153     2.630889
 H    -5.778032     0.627133    -2.290564
 O    -6.323662    -0.028557    -2.772090
 H    -5.894284    -0.116768    -3.644962
 H     1.890861    -3.786957    -4.213350
 O     1.834045    -4.235701    -5.079709
 H     1.426315    -5.097918    -4.897337
 H     4.468610    -3.585362    -0.727590
 O     4.751497    -2.842063    -0.150583
 H     3.990951    -2.214279    -0.145438
 H    -0.213017     3.028122    -0.896996
 O    -0.962076     2.662837    -1.396908
 H    -1.673882     3.321778    -1.259508
 H     1.797773     4.360544     1.583706
 O     2.251496     4.485790     2.436767
 H     2.056216     3.692456     2.961536
 H     3.719124     1.130551     1.627135
 O     2.945187     0.554105     1.778320
 H     2.174359     1.139617     1.908441
 H     3.139373    -3.956348    -2.169652
 O     3.836467    -4.590191    -1.869904
 H     4.516436    -4.585125    -2.561545
 H     4.975405    -3.751947    -4.611837
 O     5.405315    -3.452706    -3.773501
 H     5.004840    -2.595996    -3.520905
 H    -1.038683     5.033322     2.139842
 O    -1.217201     5.598308     1.351490
 H    -1.852327     5.109067     0.767553
 H    -5.658334     3.194341     0.474797
 O    -5.202479     3.705013    -0.221288
 H    -5.649618     4.564466    -0.363983
 H     5.005677    -3.932287     2.833448
 O     4.256102    -3.743725     2.262811
 H     4.592171    -3.443059     1.388966
 H     5.842952    -1.349180     1.291555
 O     5.449671    -0.454226     1.293560
 H     6.236903     0.121411     1.350901
 H     1.589907    -6.654331    -3.185635
 O     1.409625    -6.857066    -4.129060
 H     2.285020    -6.930652    -4.536716
 H    -7.213183    -3.599296     0.673949
 O    -8.180753    -3.585606     0.471009
 H    -8.640727    -3.404541     1.319369
 H     3.226476    -2.494450     2.728529
 O     2.544656    -1.823242     2.922570
 H     2.774950    -1.013898     2.434645
 H    -1.969111     2.693480     5.090419
 O    -2.645011     3.331813     5.410805
 H    -3.402889     2.775220     5.712602
 H    -0.896233     0.743870     4.088554
 O    -0.754037     1.399863     4.801777
 H     0.041054     1.854652     4.493373
 H     0.311098     3.540256    -6.913690
 O     1.264465     3.335518    -6.793465
 H     1.275330     2.477666    -6.327837
 H     7.136018    -2.965341     4.630824
 O     6.380029    -3.404766     4.174024
 H     5.574288    -3.054229     4.624192
 H     8.012329     1.418288     1.388404
 O     7.922961     0.486527     1.663828
 H     8.407152    -0.062003     1.018845
 H    -4.067327    -0.407197    -4.715136
 O    -4.995672    -0.437736    -5.052691
 H    -4.979715    -0.050084    -5.949068
 H     6.452856    -1.416607    -2.229423
 O     6.860127    -1.889673    -1.498684
 H     6.127385    -2.169861    -0.917758
 H     4.701761    -0.923624     4.385892
 O     5.118976    -0.173867     3.927901
 H     5.067340    -0.324843     2.960193
 H     0.027863     3.340970     2.840294
 O    -0.618700     3.963274     3.237589
 H    -0.239569     4.233384     4.104302
 H     8.249131    -1.244500    -0.771173
 O     9.038257    -0.880157    -0.312398
 H     9.733929    -1.546359    -0.398249
 H     9.600823    -3.878966     2.050610
 O     9.307233    -3.675669     1.135914
 H     10.074483    -3.506271     0.578483
 H    -2.411816    -2.635994     3.772016
 O    -3.028399    -2.719332     3.034739
 H    -2.568948    -2.381805     2.225788
 H    -2.134285     0.879276    -6.308523
 O    -2.758757     1.630750    -6.337779
 H    -3.012183     1.801367    -5.406739
 H    -1.191760     3.928383    -5.491285
 O    -1.312764     3.908947    -6.469137
 H    -1.906209     3.152429    -6.624552
 H    -4.616620    -6.199372    -1.294720
 O    -5.086266    -5.455595    -0.888429
 H    -5.853006    -5.269061    -1.471737
 H     2.665279    -5.776034    -1.626450
 O     1.857667    -6.323191    -1.551697
 H     1.096032    -5.692007    -1.429603
 H     3.289612    -4.180529    -5.746877
 O     4.250334    -4.173335    -6.012155
 H     4.368004    -3.427629    -6.606794
 H     7.508543     3.400810     2.070307
 O     7.425123     3.057581     1.171706
 H     6.493676     2.731179     1.113503
 H     6.629007    -3.884920     0.239933
 O     7.114124    -4.693880     0.006247
 H     8.001690    -4.541987     0.386612
 H    -7.500155    -4.350408    -2.581834
 O    -7.275746    -5.284388    -2.373704
 H    -7.898361    -5.563327    -1.675245
 H    -4.346061     6.728255     4.974291
 O    -3.459784     6.392968     4.740192
 H    -2.978545     6.172670     5.552739
 H     7.291830     3.451849     4.840247
 O     7.289125     3.064070     3.955149
 H     7.538265     2.128140     4.077803
 H    -5.786247     0.824835     6.900469
 O    -6.556534     0.280442     7.182662
 H    -6.286217    -0.640688     7.029824
 H    -0.474594    -4.810241    -3.021004
 O    -0.640110    -4.699750    -3.975140
 H    -1.236523    -5.404525    -4.259022
 H     6.721057     0.156355     4.296895
 O     7.691610     0.346515     4.257507
 H     7.906747     0.314749     3.298571
 H     4.800442    -6.584881    -4.013040
 O     4.107468    -6.750329    -4.688154
 H     4.236207    -6.072711    -5.360134
 H    -5.899816    -1.775744    -5.325574
 O    -6.518657    -2.535497    -5.449023
 H    -7.369606    -2.107207    -5.725739
 H    -7.656051     0.593095     5.973322
 O    -8.214940     0.938006     5.232360
 H    -8.826443     1.561291     5.627868
 H    -5.195737     5.737039     2.318200
 O    -5.428387     6.654403     2.067986
 H    -4.568838     7.124658     2.056040
 H     5.803250     1.647058    -4.020190
 O     6.039290     0.870839    -4.573505
 H     5.547736     0.975592    -5.390607
 H    -5.829200     6.480064     0.411627
 O    -5.855425     6.267749    -0.544641
 H    -4.964307     6.505358    -0.877882
 H    -0.275787    -7.393957    -3.292737
 O    -0.977885    -7.525403    -2.645041
 H    -0.582939    -7.883066    -1.841074
 H    -2.577507    -1.613666     5.423071
 O    -1.969434    -2.371890     5.583637
 H    -1.110967    -1.920922     5.821731
 H     7.519524    -4.493213    -1.648581
 O     7.638690    -4.469976    -2.622411
 H     6.867821    -3.983409    -2.962160
 H    -8.821001    -2.841963    -3.381522
 O    -7.899881    -2.768561    -3.041584
 H    -7.353183    -2.571185    -3.817341
 H     8.830141    -3.287811    -2.989279
 O     9.465119    -2.563563    -3.173252
 H     8.967546    -1.732973    -3.066524
 H    -5.090107    -4.884714    -3.705032
 O    -5.050215    -3.923560    -3.563481
 H    -5.568140    -3.519413    -4.270526
 H    -3.622054     4.081008    -3.522575
 O    -3.329907     4.929627    -3.151605
 H    -3.613870     5.635626    -3.733500
 H    -0.213391     4.807945    -4.028082
 O    -0.872888     4.116200    -3.841587
 H    -1.655137     4.558816    -3.454949
 H    -1.956049    -4.131716     5.258820
 O    -2.249098    -4.987797     4.911679
 H    -3.181360    -4.842022     4.675591
 H    -2.359865     8.450959    -3.685370
 O    -2.567321     7.501484    -3.803492
 H    -2.368776     7.276349    -4.739158
 H    -2.950080     7.282876     3.285245
 O    -2.876547     7.491238     2.339009
 H    -2.281316     6.803346     1.976308
 H     4.820706     1.481680     4.166905
 O     4.670006     2.440841     4.016396
 H     5.544958     2.801000     3.776469
 H     7.875994    -1.874414     6.185150
 O     8.318751    -2.063079     5.334610
 H     8.278686    -1.209307     4.860381
 H     6.018847    -1.640597     7.699359
 O     6.726677    -1.113848     7.314479
 H     6.271037    -0.355547     6.885779
 H    -1.701347     5.745514    -6.437021
 O    -1.832760     6.684111    -6.232363
 H    -0.960414     7.107294    -6.323569
 H    -8.186310    -0.213574     3.897276
 O    -8.003636    -0.739251     3.106049
 H    -7.100736    -1.092265     3.202475
 H    -8.507892     0.165372     0.147857
 O    -8.536372     0.796126     0.886445
 H    -8.511556     0.241210     1.684618
 H     0.729962    -0.714534     5.792988
 O     0.133450    -1.123934     6.462708
 H    -0.177540    -0.380115     7.047153
 H    -0.428171     7.036329    -1.617796
 O    -0.386521     6.661678    -2.520528
 H    -1.240394     6.869065    -2.962759
 H     0.563358    -8.034441     0.438455
 O    -0.343500    -8.275583     0.195208
 H    -0.795826    -8.346227     1.063976
 H     2.100119     2.679778     5.224403
 O     2.064508     2.426061     4.277100
 H     3.009149     2.397186     4.018323
 H    -7.985833    -5.402503    -5.633420
 O    -7.088846    -5.259307    -5.977455
 H    -6.931561    -4.308308    -5.911494
 H     3.025374    -7.604173     0.925131
 O     2.139695    -7.235212     0.883452
 H     2.058770    -6.888028    -0.041865
 H     3.360458     5.764438    -7.390871
 O     3.509646     4.803860    -7.523340
 H     2.678509     4.354678    -7.304433
 H    -0.483241     6.974193     0.548947
 O    -0.172659     7.686659    -0.035295
 H    -0.846006     8.379316     0.023637
 H     4.452677     3.566221     5.227406
 O     4.364913     4.202503     5.978100
 H     5.247870     4.262901     6.352350
 H     7.655306     2.687087     6.800591
 O     7.131467     3.529598     6.735136
 H     7.624888     4.182294     7.230587
 H     4.031422    -8.009564    -1.166924
 O     4.552745    -7.484873    -0.537387
 H     4.997659    -6.833609    -1.103572
 H     6.703586    -5.943190    -2.794793
 O     5.932842    -6.539435    -2.753740
 H     6.266656    -7.452763    -2.695496
 H    -8.999985    -2.121354     2.926514
 O    -9.488764    -2.934737     2.680420
 H    -10.223391    -2.620168     2.126494
 H    -2.636695     8.743215     1.060615
 O    -2.493034     9.109934     0.172371
 H    -3.287304     9.676049     0.007818
 H     8.099253     0.530139     7.321711
 O     8.443693     1.232982     6.759951
 H     8.295109     0.917306     5.851754
 H    -2.133279     5.241959     7.805874
 O    -2.073322     5.381064     6.856327
 H    -2.287324     4.495764     6.401905
 H    -6.316268    -6.341764    -3.445904
 O    -5.648637    -6.532324    -4.129876
 H    -6.088062    -6.235442    -4.955883
 H     6.777058    -2.853252     2.610038
 O     6.902538    -2.582735     1.681168
 H     7.849289    -2.661903     1.494140
 H     2.361675     6.703045    -0.800872
 O     2.618959     7.435370    -0.196759
 H     1.775748     7.772343     0.130466
 H    -4.218325    -7.295589    -3.010185
 O    -3.657161    -7.351465    -2.228252
 H    -2.747350    -7.472794    -2.554551
 H     0.916052     6.764657    -5.600845
 O     0.747528     7.642128    -6.016741
 H     0.767003     8.266418    -5.262204
 H    -8.280447    -1.577488    -1.728404
 O    -8.572159    -1.317715    -0.840678
 H    -8.345747    -2.112785    -0.307225
 H    -3.235515     7.154979    -2.155389
 O    -3.335037     6.966010    -1.212549
 H    -3.028757     7.762048    -0.729617
 H     2.799741    -4.605594     2.228321
 O     1.882990    -4.944288     2.226735
 H     1.937071    -5.831046     1.815007
 H    -8.825348    -0.656484    -5.079495
 O    -8.739077    -1.225280    -5.879891
 H    -8.450398    -0.619393    -6.585069
 H     7.544432    -0.040298    -3.950281
 O     8.188827    -0.087700    -3.225193
 H     8.865357     0.577111    -3.416675
 H     4.251776     6.653875    -0.052225
 O     4.957776     6.017675    -0.249948
 H     4.494982     5.185147    -0.492982
 H    -7.951360     0.226649    -3.252187
 O    -8.848552     0.251518    -3.644742
 H    -9.452764     0.010961    -2.941019
 H     6.143628     3.805089    -3.280850
 O     5.664546     3.018223    -2.961468
 H     6.249613     2.583454    -2.296545
 H    -1.366017    -6.916366    -0.017269
 O    -1.977274    -6.170296    -0.184983
 H    -2.572326    -6.465710    -0.880822
 H    -3.994027    -7.790210     0.870035
 O    -4.222160    -7.542211     1.768988
 H    -4.001397    -6.582987     1.844014
 H    -2.888008    -5.092187     1.076169
 O    -3.600207    -4.976429     1.725956
 H    -3.311628    -4.268372     2.337160
 H     5.230151    -6.286024     4.702587
 O     4.477067    -6.036998     4.163605
 H     4.774429    -6.116476     3.241876
 H    -9.594254    -6.117480    -4.006706
 O    -9.606415    -5.648537    -4.872679
 H    -10.248741    -6.110555    -5.411738
 H     6.253616    -5.715586     1.102290
 O     5.738612    -6.310459     1.685332
 H     5.279580    -6.892065     1.067770
 H    -1.398957    -6.774202     2.458771
 O    -1.546743    -7.734612     2.499889
 H    -2.507748    -7.851942     2.493601
 H    -10.088710    -3.943370    -4.565383
 O    -10.213109    -3.019687    -4.289252
 H    -9.976952    -2.463328    -5.043912
 H     0.504575     7.980654    -3.213551
 O     0.829212     8.817959    -3.606043
 H     1.730628     8.950318    -3.245619
 H    -9.138818    -7.885599    -2.642097
 O    -9.723601    -7.126336    -2.636250
 H    -9.602608    -6.701807    -1.767626
 H     2.053357     0.596050     4.488668
 O     2.116303    -0.248931     4.974431
 H     2.356796    -0.930240     4.308237
 H    -6.542341     0.494741    -7.632824
 O    -7.500984     0.584742    -7.505287
 H    -7.651254     1.484637    -7.213121
 H     6.264115     3.924875    -7.281727
 O     5.673459     3.857199    -6.531544
 H     4.829795     4.323178    -6.821222
 H    -5.288663     10.298935     0.707904
 O    -4.796241     10.325342    -0.123370
 H    -5.383527     9.851410    -0.744744
 H    -0.801635    -1.064686    -5.807440
 O    -0.961012    -0.401122    -6.513473
 H    -0.173342     0.173104    -6.454329
 H     4.752272    -0.406063    -6.983676
 O     4.830836    -1.342110    -6.770397
 H     5.676201    -1.450875    -6.299957
 H     2.487686    -8.837656    -2.753068
 O     3.444946    -8.772125    -2.748037
 H     3.675914    -8.179558    -3.478658
 H    -4.228138    -0.348472    -7.925176
 O    -4.733947     0.404740    -7.583834
 H    -4.051588     1.039170    -7.266165
 H     1.376429     3.806762     6.696217
 O     2.063344     3.171823     7.010069
 H     2.907054     3.648736     6.880017
 H    -11.349269    -2.592985    -0.060587
 O    -10.930072    -1.965009     0.528057
 H    -10.194646    -1.573211     0.024607
 H    -7.413051     1.958552     7.575487
 O    -7.877062     2.804890     7.500806
 H    -8.002296     3.129561     8.391851
 H     6.152047    -9.079273    -1.275932
 O     6.235357    -9.189620    -2.228110
 H     5.349403    -9.408064    -2.543376
 H     6.634890     5.199369    -0.769341
 O     7.271377     4.534628    -1.052173
 H     7.458447     3.993945    -0.257744
 H    -5.381791    -2.885776     5.778091
 O    -5.403061    -2.128929     6.406791
 H    -4.784873    -2.393096     7.107126
 H     2.609850     1.412668     7.379424
 O     3.069140     0.557896     7.330065
 H     2.762042     0.181277     6.466369
 H    -2.736870    -2.892879     6.983106
 O    -3.208250    -3.085296     7.826601
 H    -2.522700    -2.931853     8.498315
 H     5.777241     1.942889     6.661659
 O     5.490667     1.071897     6.381217
 H     4.600766     0.917247     6.762503
 H     1.960649    -4.408616     4.050438
 O     2.449069    -4.356243     4.883940
 H     3.141863    -5.033768     4.796323
 H     10.423260    -2.763404    -1.844891
 O     10.918596    -2.781299    -0.981346
 H     11.848137    -2.756869    -1.201888
 H     3.927584     8.280357    -2.836383
 O     3.250860     8.855435    -2.458329
 H     3.073663     8.497915    -1.569089
 H    -8.187778    -6.434641     0.283685
 O    -8.831960    -6.004387    -0.301842
 H    -8.773615    -5.057556    -0.024014
 H    -0.678692     9.699855    -3.206625
 O    -1.616245     9.868662    -2.994104
 H    -1.682655     9.979758    -2.043212
 H     4.148371     4.018255    -3.753149
 O     3.600485     4.808711    -3.771027
 H     4.165652     5.578734    -3.553164
 H     5.209407     6.576590    -1.926676
 O     5.141727     6.794795    -2.876611
 H     5.922038     6.437094    -3.319424
 H    -0.368253     5.263836     6.170809
 O     0.312274     4.758590     5.675908
 H     1.025755     5.382004     5.394005
 H     3.220603     5.501447     5.175244
 O     2.458527     5.948245     4.777199
 H     2.407535     5.628108     3.862181
 H    -7.135269     9.011586    -0.127507
 O    -6.844727     8.794051    -1.022944
 H    -6.617116     7.847804    -1.002595
 H    -1.327606    -5.056169     3.513473
 O    -0.882561    -4.971465     2.639412
 H     0.037151    -5.232469     2.736166
 H     4.218169    -2.218044     6.202572
 O     4.221113    -2.360814     5.231333
 H     3.503103    -3.002375     5.052061
 H     7.084715    -6.228286     3.102496
 O     7.463593    -5.871217     3.915556
 H     6.991436    -5.032337     4.074919
 H     9.010566    -4.908740     3.855993
 O     9.647188    -4.180512     3.727029
 H     9.382856    -3.483718     4.340249
 H     3.106054     7.981337    -8.007463
 O     3.106622     7.437911    -7.220817
 H     2.234547     7.589259    -6.781609
 H     0.111112    -3.178901     8.387908
 O    -0.642476    -3.151099     9.010749
 H    -0.390914    -3.776205     9.698297
 H     8.392258     4.461469    -2.243966
 O     9.070468     4.488762    -2.967356
 H     9.797303     4.996736    -2.606800
 H     6.414719     4.696428    -5.149355
 O     6.738344     5.084570    -4.314966
 H     7.684570     4.921309    -4.229388
 H     10.668297     2.138393    -4.175715
 O     9.931805     2.028623    -3.576233
 H     9.554982     2.920743    -3.405427
 H     3.130275    -2.512773     7.840159
 O     3.966787    -1.999709     7.858758
 H     3.686781    -1.076308     7.938048
 H    -2.417199    -1.897232    -8.819822
 O    -2.825496    -1.569837    -8.019349
 H    -2.119104    -1.122554    -7.504983
 H     5.129944     5.353481     1.564614
 O     4.919874     4.794295     2.323254
 H     3.950029     4.822841     2.419012
 H    -3.770060    -6.259242    -4.895473
 O    -2.960382    -5.749512    -4.972411
 H    -3.186803    -4.967836    -5.500913
 H    -6.537573     6.154059     4.952536
 O    -6.096229     6.978227     4.675922
 H    -5.964607     6.902755     3.704471
 H    -7.442092     4.116091     6.154889
 O    -7.175731     4.552616     5.336105
 H    -6.936852     3.829804     4.733088
 H    -7.217063     9.503786     2.510187
 O    -6.972004     9.900409     1.649292
 H    -7.437471     10.736342     1.604385
 H    -5.986755    -6.937789     1.633376
 O    -6.598183    -6.302337     1.229325
 H    -6.058743    -5.856842     0.541400
 H    -3.791552    -4.751686     7.566461
 O    -4.029445    -5.597540     7.140424
 H    -3.238190    -5.868213     6.660599
 H     9.559035     0.784934    -0.570945
 O     9.612556     1.741868    -0.748161
 H     9.921379     1.815174    -1.657290
 H    -7.972877    -4.199611     3.214987
 O    -7.048038    -4.466786     3.216038
 H    -6.922438    -5.103402     2.483374
 H     1.080015    -2.376805     6.900869
 O     1.580995    -3.142619     7.230957
 H     1.776586    -3.683075     6.455416
 H    -3.445717    -2.825241    -6.865494
 O    -3.861598    -3.455251    -6.258742
 H    -4.809679    -3.319109    -6.338946
 H    -8.656278     8.380951     3.910665
 O    -7.863477     8.908592     4.018022
 H    -7.188222     8.307685     4.397385
 H     8.015667    -2.113241    -5.212140
 O     7.092028    -1.857665    -5.233531
 H     6.622325    -2.501707    -4.670474
 H    -4.902045    -4.939464     5.736310
 O    -4.949963    -4.347013     4.959757
 H    -5.712624    -4.591726     4.416386
 N    -0.751832     0.981704     8.010174
 H    -1.264436     1.544951     7.338035
 H     0.017896     1.547442     8.354040
 H    -1.365949     0.785040     8.794201
