# Supplementary material for: Theoretical Distribution of the Ammonia Binding Energy at Interstellar Icy Grains: A New Computational Framework
Source: ACS Earth Space Chem. 2022 Jun 2;6(6):1514–26. doi: 10.1021/acsearthspacechem.2c00040 (PMC9208021; doi:10.1021/acsearthspacechem.2c00040)
Supplement: Supplementary file 1 — sp2c00040_si_001.zip [file sp2c00040_si_001.zip › Supporting_Information_R1/structures/CP_grain_mol132.xyz]

22
CP_grain_mol132 // 0.00028167453 // -515.15629127 // -0.0303299227
 H     2.502266    -1.406289    -1.792005
 O     2.514371    -0.709696    -1.097887
 H     3.466307    -0.662389    -0.868110
 H     1.437739     2.262807     1.076226
 O     1.748415     2.157134     0.143161
 H     2.675333     1.878478     0.255700
 H    -1.129479    -0.795389    -1.385041
 O    -1.755612    -1.505310    -1.655069
 H    -2.389984    -1.011191    -2.209068
 H     0.501451     0.906017    -0.414268
 O    -0.338407     0.658893    -0.849635
 H    -0.535988     1.465234    -1.378391
 H     1.850982    -1.020742     0.589397
 O     1.657519    -0.992035     1.546177
 H     0.672820    -1.046946     1.609210
 H    -2.571939     2.337929     0.769285
 O    -2.767544     1.523507     0.291760
 H    -1.881435     1.183476     0.034752
 N    -1.193463    -1.297380     1.664409
 H    -1.564535    -1.648997     0.783554
 H    -1.714935    -0.448382     1.865387
 H    -1.434299    -1.971899     2.384458
