# Supplementary material for: Theoretical Distribution of the Ammonia Binding Energy at Interstellar Icy Grains: A New Computational Framework
Source: ACS Earth Space Chem. 2022 Jun 2;6(6):1514–26. doi: 10.1021/acsearthspacechem.2c00040 (PMC9208021; doi:10.1021/acsearthspacechem.2c00040)
Supplement: Supplementary file 1 — sp2c00040_si_001.zip [file sp2c00040_si_001.zip › Supporting_Information_R1/structures/CP_grain_mol133.xyz]

19
CP_grain_mol133 // 0.000152692537 // -438.720092116 // -0.0222871458
 H     2.004707     0.832350    -1.652229
 O     2.423461     0.867563    -0.755572
 H     1.722730     1.342161    -0.245000
 H     0.215660     2.713344    -0.651821
 O     0.333765     2.325703     0.245640
 H    -0.499897     1.811103     0.389361
 H    -2.075406     0.166358     0.096408
 O    -2.016286     1.006131     0.583499
 H    -2.642205     1.586364     0.101142
 H    -3.442826    -0.730303    -1.608915
 O    -2.603745    -1.129039    -1.296334
 H    -2.671089    -2.076016    -1.504857
 H     2.653807    -2.161908     0.074004
 O     2.055057    -1.762554    -0.565681
 H     2.240828    -0.781849    -0.530269
 N     0.133546    -1.399953     2.055758
 H     0.410700    -0.465399     2.346081
 H    -0.880795    -1.376063     1.995008
 H     0.490949    -1.522898     1.108356
