# Supplementary material for: Theoretical Distribution of the Ammonia Binding Energy at Interstellar Icy Grains: A New Computational Framework
Source: ACS Earth Space Chem. 2022 Jun 2;6(6):1514–26. doi: 10.1021/acsearthspacechem.2c00040 (PMC9208021; doi:10.1021/acsearthspacechem.2c00040)
Supplement: Supplementary file 1 — sp2c00040_si_001.zip [file sp2c00040_si_001.zip › Supporting_Information_R1/structures/grain_mol10.xyz]

604
grain_mol10 // -1574.405585019626 // -39.9853308991 // -591.605274058726 // -1022.78564186 // -0.035072555 // -0.5833777845 // -0.009277352842
 H    -1.806178    -0.133825     2.483615
 O    -0.830799    -0.061426     2.565515
 H    -0.515186    -0.941540     2.879273
 H    -0.356151    -1.793776    -2.873787
 O    -0.428615    -1.820480    -1.907082
 H    -1.379616    -1.776979    -1.712743
 H    -2.853637     1.738170     0.882927
 O    -2.728575     1.108866     0.152930
 H    -1.957090     1.432461    -0.346481
 H    -3.854312     1.836186    -2.986739
 O    -3.356813     2.213457    -3.749635
 H    -2.459413     2.382104    -3.444124
 H    -0.114404    -0.572524    -0.799118
 O    -0.020513     0.155579    -0.154369
 H    -0.435612    -0.159018     0.659337
 H     0.996518    -1.777475    -4.802320
 O     0.067741    -2.001957    -4.627232
 H     0.018274    -2.968962    -4.671363
 H    -5.075677     2.237528    -1.237853
 O    -4.672769     1.432592    -1.617539
 H    -3.985049     1.178232    -0.957431
 H    -3.727633     3.229173     2.542881
 O    -2.978266     2.645254     2.316680
 H    -2.222069     3.018971     2.805323
 H     2.504794     0.457560    -2.928929
 O     1.929205    -0.205457    -2.495992
 H     1.012808     0.063672    -2.699560
 H    -1.187937     0.356605    -3.583749
 O    -0.404397     0.870482    -3.297193
 H    -0.679002     1.448562    -2.566513
 H     2.663324    -0.417358     0.571132
 O     2.605162    -1.162094    -0.061941
 H     2.322613    -0.785380    -0.917161
 H    -2.860929    -0.542235    -0.584759
 O    -2.978417    -1.000149    -1.427555
 H    -3.756386    -1.582775    -1.356403
 H     2.728106     1.434911    -0.780316
 O     1.887073     1.909990    -0.657593
 H     1.201435     1.229123    -0.490069
 H     0.392039     3.286273    -3.195638
 O     1.317829     3.141660    -2.959761
 H     1.341208     2.672669    -2.105851
 H     0.262176    -3.926476    -0.578369
 O     0.058025    -4.614287    -1.250559
 H    -0.700868    -5.108937    -0.865774
 H    -6.364059     1.881187     3.049314
 O    -6.430235     2.072116     4.021695
 H    -7.156674     1.509173     4.354582
 H     1.269171    -3.633210     1.276159
 O     0.826603    -2.997207     0.685135
 H     1.478049    -2.310453     0.436421
 H    -3.155964     5.150495    -0.935596
 O    -2.940389     4.357712    -0.409315
 H    -3.811416     3.950577    -0.219889
 H    -5.480449    -1.476412     1.683520
 O    -5.236192    -0.822856     0.993980
 H    -5.323577    -1.279721     0.151938
 H    -0.234254    -3.193594     3.021450
 O     0.041461    -2.374211     3.466871
 H     0.979589    -2.232622     3.259363
 H     5.165774     1.313727    -1.144458
 O     4.403083     0.750211    -0.950948
 H     4.650353     0.339074    -0.092793
 H     0.595120     2.463767     1.085204
 O     0.602816     2.118457     1.987272
 H     0.025220     1.334581     2.031306
 H     4.432471    -0.237680    -2.322050
 O     4.653960    -0.708921    -3.156807
 H     5.107776    -0.040317    -3.710900
 H     2.872961     3.444900    -0.955438
 O     3.733692     3.883369    -0.929836
 H     4.229654     3.619073    -1.728339
 H    -5.841813    -1.686322    -1.903874
 O    -5.282842    -2.365936    -1.468526
 H    -5.165979    -3.073464    -2.126043
 H    -4.767828    -4.235078     1.215571
 O    -5.482112    -3.631426     0.937763
 H    -5.264000    -3.331983     0.044887
 H     2.584016     2.343734    -3.633135
 O     3.286872     1.695130    -3.843501
 H     3.358163     1.666621    -4.803230
 H    -5.348814     3.642835     3.783641
 O    -4.803097     4.258717     3.283255
 H    -4.299666     4.808475     3.921082
 H     0.562428     1.120493    -4.709121
 O     1.058155     1.033382    -5.549178
 H     1.694723     0.304400    -5.396261
 H     0.749682     5.895147    -2.223033
 O     1.556069     5.599143    -1.767044
 H     2.127798     5.180760    -2.440864
 H    -2.670577    -3.534957    -1.812443
 O    -2.810957    -3.797181    -0.886730
 H    -3.546774    -4.425000    -0.863248
 H     1.826666     5.338400    -4.479757
 O     0.948359     5.393570    -4.894715
 H     0.965866     4.702138    -5.583569
 H     7.651742     2.227192    -0.880064
 O     6.879255     1.836212    -1.327714
 H     7.267048     1.172857    -1.934257
 H     4.349839     3.011983     0.377956
 O     4.699391     2.662113     1.222776
 H     4.595029     3.402953     1.855438
 H     1.166449    -3.065007    -2.203544
 O     2.015322    -2.868049    -2.625585
 H     2.060339    -1.889433    -2.645873
 H     0.955925     4.703481    -0.541350
 O     0.519377     4.207594     0.187961
 H    -0.184588     4.784029     0.535468
 H    -5.812613     0.778087     1.260418
 O    -6.333464     1.582474     1.457533
 H    -7.255140     1.307623     1.218272
 H    -2.191878    -2.697082     0.242400
 O    -1.739320    -2.111767     0.879783
 H    -0.816676    -2.416056     0.873318
 H    -3.689238    -0.515829     4.275327
 O    -3.675524    -0.657346     5.249558
 H    -4.403758    -1.270352     5.499716
 H    -5.964415    -3.125266     3.198398
 O    -5.557594    -2.248284     3.295365
 H    -4.596000    -2.433487     3.290148
 H    -2.873146    -0.455820    -2.996426
 O    -2.608635    -0.500798    -3.942309
 H    -2.409749    -1.459945    -4.028330
 H    -3.326878    -3.465915    -3.749967
 O    -2.484422    -3.049754    -3.502191
 H    -1.765342    -3.653320    -3.776661
 H     3.234557    -0.939537    -4.274295
 O     2.687100    -1.073433    -5.071495
 H     3.325845    -1.208773    -5.789987
 H     4.535449     2.648931    -6.588351
 O     4.041395     1.804095    -6.610025
 H     3.194303     2.005777    -7.016034
 H    -4.248578     0.748614     5.800349
 O    -4.765516     1.550210     6.070608
 H    -5.339778     1.756172     5.305368
 H    -3.972149    -0.255550     2.007919
 O    -3.447127     0.073542     2.757552
 H    -3.406656     1.048677     2.685728
 H    -5.851227     0.386045    -2.231102
 O    -6.365217    -0.296272    -2.710330
 H    -5.934427    -0.364395    -3.584362
 H     2.019331    -3.652517    -4.171351
 O     1.978901    -4.103479    -5.037131
 H     1.625325    -4.988656    -4.849150
 H     4.591696    -3.321861    -0.695197
 O     4.840917    -2.567490    -0.112869
 H     4.052426    -1.975386    -0.109938
 H    -0.406318     3.057270    -0.854284
 O    -1.138423     2.654616    -1.350700
 H    -1.880652     3.279140    -1.212884
 H     1.543716     4.487141     1.622149
 O     1.993281     4.630691     2.475064
 H     1.836874     3.827814     2.996383
 H     3.620363     1.354524     1.660929
 O     2.876706     0.740276     1.816213
 H     2.078793     1.288278     1.948919
 H     3.278461    -3.754633    -2.136622
 O     4.006923    -4.345061    -1.827309
 H     4.682702    -4.331260    -2.522129
 H     5.098068    -3.468728    -4.576613
 O     5.517838    -3.142466    -3.743237
 H     5.070869    -2.310440    -3.488524
 H    -1.322165     5.015410     2.189575
 O    -1.525615     5.571641     1.401659
 H    -2.139286     5.055350     0.817879
 H    -5.849237     2.959518     0.531374
 O    -5.420521     3.490604    -0.166637
 H    -5.909152     4.327392    -0.308627
 H     5.158464    -3.625651     2.867337
 O     4.398955    -3.488569     2.295376
 H     4.713181    -3.168786     1.418578
 H     5.861944    -1.017255     1.318963
 O     5.425485    -0.142870     1.325401
 H     6.183723     0.471021     1.377966
 H     1.862753    -6.530376    -3.134378
 O     1.689810    -6.736014    -4.078568
 H     2.569767    -6.776897    -4.483140
 H    -7.070792    -3.902178     0.741625
 O    -8.038320    -3.936211     0.541474
 H    -8.504540    -3.776383     1.390727
 H     3.309410    -2.288056     2.761133
 O     2.598612    -1.651371     2.964033
 H     2.781975    -0.830338     2.472413
 H    -2.054756     2.563166     5.142463
 O    -2.798838     3.173165     5.300690
 H    -3.516624     2.632071     5.680969
 H    -0.876732     0.848611     4.010213
 O    -0.778266     1.394012     4.822978
 H     0.039658     1.886281     4.694310
 H     0.076309     3.587188    -6.873151
 O     1.038811     3.429608    -6.755003
 H     1.092917     2.573548    -6.288968
 H     7.242022    -2.567114     4.658992
 O     6.508351    -3.048032     4.206149
 H     5.687521    -2.733393     4.655766
 H     7.892888     1.852944     1.410711
 O     7.850966     0.917949     1.687259
 H     8.359415     0.393977     1.040519
 H    -4.098197    -0.566894    -4.659321
 O    -5.025016    -0.642493    -4.993987
 H    -5.030230    -0.255845    -5.890955
 H     6.465257    -1.063523    -2.202660
 O     6.895787    -1.504968    -1.465465
 H     6.177933    -1.825690    -0.887411
 H     4.711604    -0.643776     4.416781
 O     5.091886     0.123275     3.957212
 H     5.043521    -0.028735     2.989162
 H    -0.187796     3.303411     2.934457
 O    -0.843248     3.925364     3.309450
 H    -0.543463     4.185489     4.201839
 H     8.254581    -0.795226    -0.747969
 O     9.026595    -0.395806    -0.288808
 H     9.754029    -1.025959    -0.382584
 H     9.747026    -3.353666     2.071462
 O     9.438261    -3.172244     1.158236
 H     10.190857    -2.961431     0.594233
 H    -2.307027    -2.714548     3.817213
 O    -2.927988    -2.817999     3.086449
 H    -2.488484    -2.459601     2.274343
 H    -2.234384     0.810593    -6.258952
 O    -2.894772     1.530835    -6.287279
 H    -3.153948     1.689773    -5.355815
 H    -1.439994     3.903133    -5.446892
 O    -1.562608     3.876954    -6.424335
 H    -2.118561     3.092022    -6.577573
 H    -4.354885    -6.374772    -1.232321
 O    -4.859722    -5.655145    -0.824402
 H    -5.635786    -5.506289    -1.406278
 H     2.898605    -5.610381    -1.565934
 O     2.109193    -6.184134    -1.497660
 H     1.324226    -5.585617    -1.379626
 H     3.430398    -3.978568    -5.707443
 O     4.388685    -3.920982    -5.975309
 H     4.466485    -3.172075    -6.572235
 H     7.295454     3.809788     2.090665
 O     7.227079     3.459945     1.193359
 H     6.311958     3.089687     1.137638
 H     6.781109    -3.503827     0.271114
 O     7.298397    -4.297377     0.030788
 H     8.173109    -4.072822     0.417803
 H    -7.329140    -4.669980    -2.512970
 O    -7.058993    -5.591599    -2.303994
 H    -7.665780    -5.899697    -1.604008
 H    -4.699918     6.556494     5.025806
 O    -3.799660     6.264126     4.787938
 H    -3.306798     6.068255     5.599356
 H     7.084313     3.853276     4.861005
 O     7.098991     3.463907     3.976898
 H     7.393837     2.541775     4.100284
 H    -5.850333     0.586761     6.959080
 O    -6.594518     0.007400     7.244132
 H    -6.278982    -0.899587     7.095911
 H    -0.289222    -4.787608    -2.972094
 O    -0.467030    -4.683268    -3.924506
 H    -1.023609    -5.420159    -4.207243
 H     6.674725     0.531934     4.322462
 O     7.635878     0.764563     4.280853
 H     7.848119     0.747388     3.320656
 H     5.056747    -6.310696    -3.978146
 O     4.366890    -6.502922    -4.651389
 H     4.469909    -5.822163    -5.323897
 H    -5.863520    -2.023488    -5.263242
 O    -6.445145    -2.812498    -5.384074
 H    -7.316535    -2.426454    -5.659187
 H    -7.704309     0.269635     6.036762
 O    -8.281544     0.586210     5.296551
 H    -8.920115     1.180492     5.694062
 H    -5.506298     5.522610     2.372126
 O    -5.784016     6.426847     2.120020
 H    -4.948844     6.938997     2.106885
 H     5.661135     1.967573    -3.993557
 O     5.934349     1.203523    -4.546376
 H     5.435697     1.281748    -5.362128
 H    -6.180520     6.231877     0.465936
 O    -6.198740     6.017651    -0.490228
 H    -5.321162     6.298308    -0.825772
 H     0.034891    -7.357351    -3.241336
 O    -0.659594    -7.522087    -2.592600
 H    -0.245241    -7.860319    -1.790053
 H    -2.474208    -1.734958     5.502842
 O    -1.788839    -2.432696     5.635567
 H    -0.977026    -1.930570     5.837310
 H     7.682905    -4.079924    -1.624278
 O     7.807544    -4.033592    -2.595034
 H     7.003639    -3.604955    -2.935921
 H    -8.724103    -3.228654    -3.310595
 O    -7.806836    -3.110076    -2.973010
 H    -7.272247    -2.887487    -3.750442
 H     8.930781    -2.808624    -2.964202
 O     9.531837    -2.053637    -3.145624
 H     8.992002    -1.249369    -3.043739
 H    -4.898184    -5.087495    -3.642057
 O    -4.906428    -4.125536    -3.500571
 H    -5.444106    -3.747961    -4.207521
 H    -3.869550     3.939549    -3.471850
 O    -3.617799     4.801566    -3.102218
 H    -3.937570     5.492571    -3.683549
 H    -0.501770     4.830981    -3.987306
 O    -1.126140     4.108136    -3.797788
 H    -1.928110     4.512740    -3.409854
 H    -1.782097    -4.187324     5.308535
 O    -2.035991    -5.057232     4.962408
 H    -2.974677    -4.952643     4.727498
 H    -2.822346     8.365438    -3.641936
 O    -2.983385     7.406820    -3.758672
 H    -2.776704     7.190708    -4.694700
 H    -3.336944     7.177532     3.332367
 O    -3.275098     7.387846     2.385491
 H    -2.647636     6.729223     2.023718
 H     4.710443     1.765735     4.196771
 O     4.511683     2.714638     4.042170
 H     5.367403     3.117961     3.803029
 H     7.932017    -1.438796     6.208710
 O     8.379038    -1.608861     5.356350
 H     8.297276    -0.757438     4.881985
 H     6.070259    -1.289730     7.730632
 O     6.750318    -0.733004     7.338634
 H     6.257773     0.004272     6.913095
 H    -2.040131     5.692328    -6.392970
 O    -2.216605     6.623627    -6.188841
 H    -1.366185     7.088743    -6.282850
 H    -8.200283    -0.563016     3.963819
 O    -7.993926    -1.081232     3.173259
 H    -7.074583    -1.388707     3.268279
 H    -8.548974    -0.206252     0.215126
 O    -8.606201     0.423380     0.952975
 H    -8.552510    -0.128258     1.751983
 H     0.839436    -0.532382     5.897461
 O     0.012338    -0.649852     6.420635
 H    -0.526476     0.102874     6.120552
 H    -0.818872     7.048901    -1.578201
 O    -0.761069     6.675835    -2.480655
 H    -1.625146     6.840848    -2.920979
 H     0.901205    -7.949891     0.480483
 O     0.005928    -8.242808     0.247101
 H    -0.433301    -8.332731     1.119944
 H     1.871178     2.739537     5.266886
 O     1.891091     2.468512     4.324657
 H     2.829068     2.537686     4.069429
 H    -7.770980    -5.747731    -5.562283
 O    -6.882993    -5.561433    -5.908923
 H    -6.771871    -4.603864    -5.844176
 H     3.279745    -7.463182     1.020095
 O     2.403071    -7.083091     0.944425
 H     2.354644    -6.741187     0.012320
 H     3.011899     5.956985    -7.360768
 O     3.207513     5.004734    -7.492791
 H     2.399978     4.515596    -7.271137
 H    -0.864326     6.986705     0.591060
 O    -0.591645     7.711658     0.003700
 H    -1.297381     8.371277     0.064000
 H     4.245413     3.832503     5.253166
 O     4.132445     4.467776     6.000918
 H     5.011418     4.565906     6.376441
 H     7.492754     3.109298     6.821100
 O     6.927114     3.923795     6.755561
 H     7.385382     4.600858     7.252112
 H     4.337113    -7.668763    -1.103057
 O     4.697372    -6.920386    -0.595258
 H     5.257444    -6.473605    -1.267348
 H     6.970709    -5.565501    -2.799173
 O     6.226578    -6.201368    -2.786573
 H     6.615854    -7.113108    -2.747903
 H    -8.921601    -2.510468     2.997990
 O    -9.370000    -3.347462     2.753922
 H    -10.120960    -3.070090     2.202001
 H    -3.100461     8.648979     1.105041
 O    -2.977250     9.020950     0.215852
 H    -3.798534     9.547725     0.052952
 H     8.040873     0.976487     7.343598
 O     8.350443     1.693208     6.779234
 H     8.213553     1.369785     5.871935
 H    -2.613598     4.963887     7.724543
 O    -2.344225     5.203465     6.838967
 H    -2.501688     4.395494     6.264566
 H    -6.052103    -6.602182    -3.378227
 O    -5.377840    -6.761073    -4.063683
 H    -5.832948    -6.486725    -4.888926
 H     6.875718    -2.467633     2.641332
 O     6.982387    -2.197352     1.710905
 H     7.930628    -2.225731     1.518077
 H     1.985968     6.853016    -0.768892
 O     2.209269     7.597591    -0.166244
 H     1.351873     7.893549     0.163715
 H    -3.907336    -7.452491    -2.947557
 O    -3.342728    -7.479569    -2.166604
 H    -2.428579    -7.556869    -2.494869
 H     0.526579     6.838814    -5.564908
 O     0.314408     7.706603    -5.981170
 H     0.305364     8.331899    -5.227271
 H    -8.241574    -1.937701    -1.660245
 O    -8.543088    -1.691438    -0.771908
 H    -8.277083    -2.473983    -0.238372
 H    -3.629418     7.030203    -2.108187
 O    -3.716681     6.837336    -1.164938
 H    -3.448933     7.648012    -0.683367
 H     2.984614    -4.419274     2.266942
 O     2.084848    -4.799279     2.278423
 H     2.172127    -5.681460     1.861007
 H    -8.839543    -1.047741    -5.010526
 O    -8.727886    -1.612540    -5.810589
 H    -8.470721    -0.994130    -6.517103
 H     7.484067     0.363160    -3.926073
 O     8.130995     0.353162    -3.201673
 H     8.773199     1.049685    -3.398362
 H     3.878572     6.897053    -0.025530
 O     4.614213     6.295763    -0.224549
 H     4.191889     5.441382    -0.465536
 H    -8.004859    -0.121156    -3.186345
 O    -8.903221    -0.140496    -3.576474
 H    -9.493166    -0.409323    -2.870887
 H     5.898341     4.140633    -3.256504
 O     5.458882     3.332010    -2.934583
 H     6.066566     2.926365    -2.271630
 H    -1.070044    -6.932260     0.035199
 O    -1.718762    -6.216494    -0.127486
 H    -2.299122    -6.539752    -0.823414
 H    -3.649852    -7.931857     0.932149
 O    -3.886290    -7.694811     1.831966
 H    -3.714028    -6.725613     1.904749
 H    -2.677500    -5.183637     1.131255
 O    -3.391633    -5.102223     1.784391
 H    -3.137346    -4.378910     2.392533
 H     5.417460    -6.065252     4.686847
 O     4.657399    -5.839835     4.138445
 H     5.014047    -5.890127     3.228876
 H    -9.338397    -6.538744    -3.930472
 O    -9.375761    -6.071835    -4.796776
 H    -9.995823    -6.565431    -5.333906
 H     6.506640    -5.448627     1.128390
 O     6.027757    -6.153321     1.622168
 H     5.479470    -6.560299     0.911146
 H    -1.106163    -6.787802     2.510954
 O    -1.205194    -7.753218     2.563853
 H    -2.159230    -7.918688     2.552857
 H    -9.939668    -4.391871    -4.489957
 O    -10.108293    -3.475085    -4.214310
 H    -9.901469    -2.908645    -4.970087
 H     0.062685     8.035921    -3.177553
 O     0.345037     8.887598    -3.571805
 H     1.239857     9.064230    -3.213944
 H    -8.793456    -8.281018    -2.565636
 O    -9.414826    -7.551400    -2.558551
 H    -9.312260    -7.120541    -1.690710
 H     2.020523     0.736209     4.580525
 O     2.155872    -0.114426     5.040270
 H     2.394247    -0.777706     4.358686
 H    -6.621954     0.210298    -7.570978
 O    -7.583517     0.253719    -7.440969
 H    -7.776613     1.145584    -7.149352
 H     6.002146     4.261156    -7.257946
 O     5.417724     4.166465    -6.505812
 H     4.551432     4.589993    -6.793826
 H    -5.825627     10.073381     0.757481
 O    -5.337426     10.122727    -0.075268
 H    -5.902752     9.619959    -0.694355
 H    -0.806700    -1.066063    -5.759336
 O    -1.001048    -0.411313    -6.465042
 H    -0.241859     0.200343    -6.409433
 H     4.705453    -0.137288    -6.950880
 O     4.829233    -1.068306    -6.737402
 H     5.679836    -1.136733    -6.268641
 H     2.863936    -8.664843    -2.698563
 O     3.817034    -8.559162    -2.665663
 H     4.042279    -7.970514    -3.400494
 H    -4.270102    -0.519449    -7.868667
 O    -4.811235     0.208518    -7.526644
 H    -4.159762     0.875860    -7.211586
 H     1.149653     3.768534     6.710005
 O     1.921793     3.205390     6.913674
 H     2.710791     3.765650     6.794552
 H    -11.252979    -3.099547     0.016843
 O    -10.862820    -2.452128     0.604381
 H    -10.149246    -2.024672     0.098535
 H    -7.522002     1.649394     7.638696
 O    -8.031602     2.468960     7.563297
 H    -8.163004     2.793360     8.453669
 H     7.061104    -8.829787    -1.517845
 O     6.832278    -8.796541    -2.485126
 H     5.926292    -9.130919    -2.547311
 H     6.327651     5.559782    -0.747693
 O     6.995419     4.926902    -1.031554
 H     7.210600     4.396502    -0.237435
 H    -5.264132    -3.091260     5.837144
 O    -5.310578    -2.334458     6.462332
 H    -4.671538    -2.565459     7.158533
 H     2.517796     1.573391     7.491260
 O     3.021939     0.752542     7.397164
 H     2.716495     0.359595     6.552495
 H    -2.602451    -2.981026     7.044094
 O    -3.081615    -3.142408     7.885495
 H    -2.474531    -2.791892     8.553282
 H     5.655941     2.274105     6.683658
 O     5.407426     1.389856     6.408190
 H     4.529736     1.198341     6.800531
 H     2.141021    -4.258548     4.095635
 O     2.628837    -4.187822     4.929844
 H     3.350184    -4.831461     4.830084
 H     10.495443    -2.209960    -1.824140
 O     10.995358    -2.205840    -0.961448
 H     11.921141    -2.131853    -1.186829
 H     3.467919     8.502659    -2.810179
 O     2.764985     9.044450    -2.430795
 H     2.607881     8.679751    -1.540692
 H    -7.906967    -6.782300     0.356787
 O    -8.573105    -6.384675    -0.227126
 H    -8.560137    -5.435745     0.049276
 H    -1.202942     9.695445    -3.168873
 O    -2.147066     9.818431    -2.954040
 H    -2.216389     9.927292    -2.003093
 H     3.893611     4.255382    -3.723891
 O     3.307818     5.018214    -3.740262
 H     3.835540     5.815079    -3.525112
 H     4.833903     6.864521    -1.902566
 O     4.753052     7.078135    -2.852502
 H     5.548540     6.758261    -3.297260
 H    -0.642839     5.157652     6.148048
 O     0.096813     4.715188     5.708045
 H     0.758410     5.390221     5.422429
 H     2.920024     5.702928     5.205732
 O     2.137354     6.113045     4.808622
 H     2.097605     5.786985     3.895538
 H    -7.609550     8.696764    -0.071849
 O    -7.311253     8.492471    -0.967894
 H    -7.037878     7.558438    -0.947039
 H    -1.114579    -5.070726     3.564291
 O    -0.673958    -4.951093     2.692356
 H     0.254923    -5.179501     2.782420
 H     4.298471    -1.960633     6.235494
 O     4.305421    -2.110245     5.265521
 H     3.618447    -2.784753     5.088730
 H     7.373957    -5.861600     3.199947
 O     7.748082    -5.461951     3.999653
 H     7.206902    -4.652069     4.120076
 H     9.206044    -4.413239     3.879180
 O     9.806707    -3.656504     3.754136
 H     9.508168    -2.972354     4.366315
 H     2.648029     8.158114    -7.978829
 O     2.677360     7.616446    -7.191518
 H     1.800111     7.725507    -6.750065
 H    -0.556973    -1.356470     8.122406
 O    -0.734127    -2.005272     8.817916
 H     0.003352    -2.621042     8.785801
 H     8.114962     4.907101    -2.226972
 O     8.789213     4.966566    -2.952079
 H     9.491137     5.510158    -2.594134
 H     6.120285     5.041868    -5.126852
 O     6.427082     5.446259    -4.293759
 H     7.380366     5.329340    -4.210994
 H     10.495821     2.695357    -4.163639
 O     9.768810     2.550891    -3.559949
 H     9.348607     3.423553    -3.389949
 H     3.230946    -2.296997     7.888145
 O     4.040570    -1.750157     7.891773
 H     3.723186    -0.838060     7.976758
 H    -2.387919    -1.979990    -8.766200
 O    -2.809974    -1.670743    -7.965634
 H    -2.124635    -1.189591    -7.453301
 H     4.823009     5.643303     1.589568
 O     4.643895     5.073786     2.348483
 H     3.674567     5.056095     2.450079
 H    -3.517120    -6.397748    -4.835493
 O    -2.733755    -5.848723    -4.913365
 H    -2.998173    -5.079892    -5.442894
 H    -6.860367     5.876573     5.009899
 O    -6.462020     6.721324     4.729931
 H    -6.329020     6.650296     3.758596
 H    -7.659803     3.799918     6.216451
 O    -7.420984     4.246419     5.394446
 H    -7.145233     3.534798     4.794174
 H    -7.708571     9.186688     2.565029
 O    -7.485558     9.594081     1.703055
 H    -7.990900     10.406589     1.659371
 H    -5.680334    -7.176430     1.700663
 O    -6.322580    -6.571107     1.298410
 H    -5.807666    -6.101823     0.607328
 H    -3.575672    -4.877581     7.637118
 O    -3.773021    -5.729215     7.207510
 H    -2.972902    -5.962333     6.722494
 H     9.464325     1.292372    -0.554186
 O     9.471396     2.250757    -0.731418
 H     9.772812     2.338810    -1.641763
 H    -7.792990    -4.535713     3.285919
 O    -6.856306    -4.758200     3.284891
 H    -6.702169    -5.388180     2.551819
 H     1.143357    -2.256404     6.912982
 O     1.678669    -2.975317     7.266392
 H     1.911907    -3.533391     6.508440
 H    -3.364918    -2.953844    -6.808773
 O    -3.748566    -3.602003    -6.199909
 H    -4.702269    -3.512639    -6.278746
 H    -9.087547     7.996832     3.971476
 O    -8.321046     8.562780     4.074605
 H    -7.616282     7.996238     4.453534
 H     8.050350    -1.685928    -5.189746
 O     7.116751    -1.469477    -5.204081
 H     6.678378    -2.137676    -4.642734
 H    -4.686711    -5.122607     5.798205
 O    -4.760362    -4.536693     5.019724
 H    -5.513479    -4.815953     4.479264
 N     7.688352    -8.686512     0.215276
 H     8.692520    -8.536955     0.178274
 H     7.536918    -9.506482     0.795492
 H     7.282988    -7.891588     0.708478
