# Supplementary material for: Theoretical Distribution of the Ammonia Binding Energy at Interstellar Icy Grains: A New Computational Framework
Source: ACS Earth Space Chem. 2022 Jun 2;6(6):1514–26. doi: 10.1021/acsearthspacechem.2c00040 (PMC9208021; doi:10.1021/acsearthspacechem.2c00040)
Supplement: Supplementary file 1 — sp2c00040_si_001.zip [file sp2c00040_si_001.zip › Supporting_Information_R1/structures/grain_mol149.xyz]

604
grain_mol149 // -1788.464268800321 // -55.2123446353 // -820.891344615621 // -1022.78526882 // -0.0519011562 // -0.583292545309 // -0.014363471269
 H    -1.705455    -0.215727     2.515281
 O    -0.728582    -0.167467     2.591443
 H    -0.430215    -1.062539     2.878486
 H    -0.359161    -1.778775    -2.891533
 O    -0.421554    -1.842326    -1.925785
 H    -1.368548    -1.764602    -1.720968
 H    -2.717301     1.717318     0.971411
 O    -2.619909     1.099788     0.227925
 H    -1.853836     1.418278    -0.284282
 H    -3.851378     1.918648    -2.889969
 O    -3.430735     2.214846    -3.720681
 H    -3.439476     3.188494    -3.670762
 H    -0.063712    -0.618500    -0.798173
 O     0.064565     0.085144    -0.132640
 H    -0.360399    -0.233660     0.673735
 H     0.970977    -1.757431    -4.838642
 O     0.040700    -1.966989    -4.655236
 H    -0.032684    -2.930420    -4.722924
 H    -5.001174     2.287472    -0.958707
 O    -4.679382     1.474843    -1.403517
 H    -3.944808     1.177507    -0.815079
 H    -3.542548     3.194097     2.673136
 O    -2.811781     2.595277     2.428730
 H    -2.039717     2.939434     2.914432
 H     2.554308     0.394096    -2.932071
 O     1.969886    -0.266617    -2.508376
 H     1.056387     0.030994    -2.693231
 H    -1.148212     0.416519    -3.558615
 O    -0.336839     0.871016    -3.252115
 H    -0.607311     1.465492    -2.533187
 H     2.732279    -0.564068     0.543489
 O     2.649963    -1.292178    -0.105985
 H     2.364677    -0.888260    -0.948353
 H    -2.807217    -0.517033    -0.552860
 O    -2.942929    -0.962234    -1.399471
 H    -3.733496    -1.525599    -1.330065
 H     2.826991     1.316592    -0.766492
 O     2.001102     1.810631    -0.620100
 H     1.298919     1.143812    -0.464400
 H     0.512491     3.272764    -3.118380
 O     1.437160     3.111688    -2.887031
 H     1.452703     2.617113    -2.047751
 H     0.236700    -3.987117    -0.658193
 O     0.011390    -4.660737    -1.338954
 H    -0.759702    -5.138434    -0.957035
 H    -6.203981     1.888302     3.191025
 O    -6.256666     2.068302     4.165781
 H    -6.989920     1.512923     4.497116
 H     1.269435    -3.758344     1.192541
 O     0.835552    -3.101115     0.618652
 H     1.498840    -2.421857     0.379875
 H    -2.988273     5.277769    -0.666464
 O    -2.747508     4.417148    -0.255811
 H    -3.610979     4.039688     0.027912
 H    -5.419474    -1.451402     1.729573
 O    -5.170572    -0.786538     1.052513
 H    -5.275149    -1.220711     0.200396
 H    -0.202432    -3.323519     2.964036
 O     0.096993    -2.521974     3.425591
 H     1.036320    -2.397468     3.211752
 H     5.257187     1.145558    -1.162407
 O     4.484405     0.594542    -0.973536
 H     4.730679     0.159147    -0.127026
 H     0.743107     2.353060     1.146522
 O     0.750753     1.989882     2.041565
 H     0.156202     1.218253     2.073815
 H     4.472598    -0.361470    -2.366026
 O     4.676261    -0.819033    -3.213241
 H     5.136295    -0.146922    -3.757938
 H     3.019526     3.326080    -0.897680
 O     3.890705     3.744018    -0.872876
 H     4.370406     3.485562    -1.683003
 H    -5.822840    -1.555560    -1.859789
 O    -5.290562    -2.266473    -1.443026
 H    -5.192422    -2.958507    -2.119730
 H    -4.781377    -4.212609     1.191474
 O    -5.484571    -3.586439     0.935360
 H    -5.268490    -3.271369     0.047517
 H     2.671033     2.294059    -3.593578
 O     3.358300     1.636187    -3.828343
 H     3.413187     1.626561    -4.789394
 H    -5.136865     3.614761     3.946881
 O    -4.589153     4.232977     3.451640
 H    -4.059697     4.752697     4.093418
 H     0.601296     1.144130    -4.671526
 O     1.092186     1.070334    -5.517949
 H     1.709202     0.321047    -5.391331
 H     0.943702     5.853385    -2.085376
 O     1.748095     5.532046    -1.644688
 H     2.300303     5.111422    -2.333570
 H    -2.701152    -3.493836    -1.841387
 O    -2.837718    -3.777468    -0.920684
 H    -3.590371    -4.384732    -0.905116
 H     1.980008     5.325409    -4.366049
 O     1.099105     5.416233    -4.768835
 H     1.086788     4.737033    -5.470317
 H     7.768179     1.992026    -0.906829
 O     6.981595     1.630178    -1.354431
 H     7.346114     0.971509    -1.979827
 H     4.500483     2.828092     0.407522
 O     4.852133     2.450592     1.239481
 H     4.772834     3.178239     1.890649
 H     1.139179    -3.105471    -2.272784
 O     1.991550    -2.925484    -2.695958
 H     2.059774    -1.947143    -2.698620
 H     1.141004     4.622642    -0.431394
 O     0.703539     4.124352     0.295559
 H     0.015885     4.707906     0.661632
 H    -5.702129     0.808591     1.366419
 O    -6.206710     1.614817     1.599877
 H    -7.135790     1.370868     1.354935
 H    -2.179576    -2.714104     0.221682
 O    -1.706042    -2.158593     0.870432
 H    -0.790571    -2.482588     0.842155
 H    -3.576121    -0.591652     4.321528
 O    -3.555852    -0.755347     5.292252
 H    -4.295010    -1.357293     5.536717
 H    -5.926851    -3.120878     3.213435
 O    -5.499095    -2.255569     3.324045
 H    -4.541903    -2.462788     3.303964
 H    -2.835349    -0.369164    -2.978172
 O    -2.583824    -0.437602    -3.923763
 H    -2.412823    -1.400203    -4.009582
 H    -3.378968    -3.373141    -3.771203
 O    -2.523329    -2.991548    -3.514809
 H    -1.821221    -3.597832    -3.821626
 H     3.234943    -0.987258    -4.318339
 O     2.676682    -1.093971    -5.111798
 H     3.303609    -1.223745    -5.841259
 H     4.596521     2.619867    -6.567069
 O     4.083475     1.787116    -6.603728
 H     3.235031     2.018644    -6.990768
 H    -4.085834     0.649124     5.882664
 O    -4.580010     1.456630     6.178150
 H    -5.157093     1.694552     5.424596
 H    -3.877116    -0.272811     2.062058
 O    -3.340556     0.026407     2.815735
 H    -3.272513     1.001188     2.763392
 H    -5.790358     0.458200    -2.123962
 O    -6.346963    -0.169995    -2.648155
 H    -5.898842    -0.205968    -3.522162
 H     1.954618    -3.669850    -4.261241
 O     1.899276    -4.103278    -5.135555
 H     1.511004    -4.976947    -4.967140
 H     4.575975    -3.482374    -0.807776
 O     4.848489    -2.746426    -0.216296
 H     4.073780    -2.136247    -0.189213
 H    -0.259508     3.017946    -0.758379
 O    -1.002898     2.637013    -1.253532
 H    -1.732370     3.270748    -1.104925
 H     1.747199     4.342198     1.719385
 O     2.209371     4.455474     2.570470
 H     2.039842     3.644062     3.074210
 H     3.745889     1.159460     1.661326
 O     2.989225     0.560419     1.812250
 H     2.206340     1.124325     1.965501
 H     3.235323    -3.853691    -2.238829
 O     3.952177    -4.476795    -1.962894
 H     4.621467    -4.439407    -2.663981
 H     5.031509    -3.551394    -4.701213
 O     5.465973    -3.260642    -3.862088
 H     5.048718    -2.419430    -3.585354
 H    -1.096487     4.928765     2.333608
 O    -1.292861     5.518196     1.568361
 H    -1.918440     5.034749     0.966038
 H    -5.670970     3.022724     0.832658
 O    -5.241203     3.576780     0.147212
 H    -5.731821     4.424390     0.066406
 H     5.172942    -3.893618     2.735777
 O     4.409473    -3.708556     2.182593
 H     4.724557    -3.382649     1.309391
 H     5.925149    -1.257905     1.241277
 O     5.510075    -0.373410     1.269952
 H     6.283524     0.220587     1.328073
 H     1.738693    -6.567281    -3.292141
 O     1.549540    -6.756735    -4.236388
 H     2.420014    -6.796191    -4.659015
 H    -7.080818    -3.812785     0.751821
 O    -8.051643    -3.816963     0.563521
 H    -8.502837    -3.667925     1.422653
 H     3.357912    -2.496359     2.686984
 O     2.663239    -1.848097     2.909065
 H     2.862726    -1.021021     2.434227
 H    -1.856793     2.427057     5.236599
 O    -2.584858     3.050122     5.418627
 H    -3.309115     2.516525     5.796958
 H    -0.734951     0.709786     4.053294
 O    -0.614704     1.235298     4.876616
 H     0.214630     1.708536     4.749405
 H     0.155829     3.673844    -6.772874
 O     1.116859     3.491828    -6.672123
 H     1.155192     2.624587    -6.225298
 H     7.305627    -2.913787     4.525152
 O     6.554176    -3.362800     4.069688
 H     5.746998    -3.041485     4.537536
 H     8.026825     1.559593     1.370282
 O     7.964764     0.619929     1.626043
 H     8.452722     0.098104     0.962079
 H    -4.075576    -0.427131    -4.601454
 O    -5.011677    -0.483138    -4.924919
 H    -5.021593    -0.061274    -5.804979
 H     6.485047    -1.233603    -2.287852
 O     6.914463    -1.712321    -1.573446
 H     6.197130    -2.022540    -0.988755
 H     4.820345    -0.927181     4.358535
 O     5.212608    -0.158480     3.911590
 H     5.150033    -0.288342     2.941249
 H     0.000726     3.170591     3.022726
 O    -0.634829     3.799297     3.420919
 H    -0.316969     4.031323     4.314717
 H     8.297700    -1.048749    -0.851609
 O     9.084256    -0.675819    -0.395226
 H     9.794612    -1.322513    -0.506014
 H     9.753565    -3.710614     1.892211
 O     9.441782    -3.495035     0.986540
 H     10.196348    -3.294090     0.422249
 H    -2.254750    -2.812972     3.796766
 O    -2.887237    -2.883912     3.071991
 H    -2.447226    -2.519257     2.262280
 H    -2.214017     0.946104    -6.201881
 O    -2.857995     1.680049    -6.211439
 H    -3.092030     1.820904    -5.267206
 H    -1.332294     3.988230    -5.328348
 O    -1.467267     3.992843    -6.304114
 H    -2.046963     3.225089    -6.463303
 H    -4.449951    -6.305527    -1.308316
 O    -4.933404    -5.584380    -0.877930
 H    -5.710391    -5.401732    -1.448378
 H     2.814323    -5.696067    -1.729850
 O     2.021876    -6.265005    -1.654047
 H     1.246644    -5.655463    -1.509119
 H     3.341758    -3.996458    -5.821469
 O     4.298073    -3.960004    -6.100386
 H     4.388402    -3.198195    -6.679248
 H     7.485176     3.513809     2.102240
 O     7.397595     3.187624     1.197686
 H     6.473224     2.840453     1.144934
 H     6.756453    -3.750389     0.122518
 O     7.257522    -4.542561    -0.133936
 H     8.146648    -4.376460     0.236652
 H    -7.395583    -4.498468    -2.513956
 O    -7.147615    -5.431265    -2.330833
 H    -7.752433    -5.740583    -1.629746
 H    -4.403602     6.483703     5.246492
 O    -3.514584     6.176036     4.988746
 H    -3.016119     5.947540     5.788450
 H     7.307100     3.499478     4.875016
 O     7.302088     3.130878     3.981984
 H     7.574986     2.198794     4.080766
 H    -5.678617     0.500081     7.055487
 O    -6.434496    -0.067091     7.334807
 H    -6.142208    -0.977976     7.163763
 H    -0.366821    -4.778971    -3.059200
 O    -0.545338    -4.655992    -4.009340
 H    -1.132007    -5.366449    -4.298836
 H     6.809481     0.203232     4.266712
 O     7.774951     0.415966     4.218565
 H     7.976413     0.412256     3.256062
 H     4.933884    -6.399841    -4.162908
 O     4.235941    -6.568293    -4.832005
 H     4.337573    -5.872673    -5.490167
 H    -5.894760    -1.825437    -5.219761
 O    -6.500511    -2.596227    -5.352020
 H    -7.362590    -2.182279    -5.609984
 H    -7.549654     0.248482     6.148867
 O    -8.127964     0.596903     5.423330
 H    -8.746770     1.196644     5.843269
 H    -5.268538     5.529071     2.574241
 O    -5.530331     6.443458     2.339683
 H    -4.682524     6.935574     2.330329
 H     5.735369     1.852011    -4.001534
 O     5.983654     1.094825    -4.575426
 H     5.476687     1.204524    -5.382503
 H    -6.032283     6.355657     0.711334
 O    -6.050399     6.140995    -0.249286
 H    -5.168251     6.464948    -0.560190
 H    -0.111236    -7.348654    -3.391282
 O    -0.800214    -7.513021    -2.736908
 H    -0.384105    -7.877643    -1.946964
 H    -2.376964    -1.867911     5.506376
 O    -1.708417    -2.585435     5.614956
 H    -0.881615    -2.108581     5.817826
 H     7.634558    -4.294503    -1.790596
 O     7.739303    -4.247259    -2.765070
 H     6.952029    -3.772498    -3.083627
 H    -8.763271    -3.006353    -3.265599
 O    -7.840669    -2.912887    -2.934834
 H    -7.307292    -2.691898    -3.714095
 H     8.896410    -3.028062    -3.121860
 O     9.511273    -2.284726    -3.297733
 H     8.995024    -1.469018    -3.166899
 H    -4.989670    -4.950097    -3.682140
 O    -4.975687    -3.992249    -3.516789
 H    -5.506498    -3.584321    -4.211723
 H    -4.645348     4.897705    -3.318212
 O    -3.664330     4.964858    -3.489846
 H    -3.597671     5.497690    -4.292261
 H    -0.366409     4.868261    -3.849640
 O    -0.989848     4.140065    -3.681557
 H    -1.800235     4.525758    -3.294591
 H    -1.747235    -4.332259     5.247913
 O    -2.027630    -5.187041     4.884956
 H    -2.965964    -5.053426     4.664216
 H    -2.578265     8.444861    -3.408107
 O    -2.779011     7.495778    -3.549849
 H    -2.576695     7.295769    -4.493773
 H    -3.049414     7.109331     3.546944
 O    -2.998191     7.336679     2.603414
 H    -2.385120     6.674138     2.221364
 H     4.874835     1.486186     4.192670
 O     4.697809     2.443148     4.062117
 H     5.560591     2.830457     3.821839
 H     8.040457    -1.839505     6.093392
 O     8.474504    -1.999303     5.232630
 H     8.407240    -1.136347     4.778033
 H     6.200488    -1.682103     7.639515
 O     6.888954    -1.131081     7.254194
 H     6.409162    -0.373999     6.849805
 H    -1.908092     5.819178    -6.211629
 O    -2.049433     6.753212    -5.990160
 H    -1.185465     7.191851    -6.089664
 H    -8.090372    -0.523080     4.062989
 O    -7.906376    -1.024538     3.256259
 H    -6.994530    -1.359153     3.333216
 H    -8.473197    -0.077014     0.327196
 O    -8.509697     0.540786     1.076681
 H    -8.459226    -0.027498     1.864678
 H     0.968210    -0.755953     5.887867
 O     0.143966    -0.864520     6.417746
 H    -0.378758    -0.091903     6.140885
 H    -0.586126     7.033345    -1.388758
 O    -0.552175     6.681746    -2.301583
 H    -1.415344     6.877999    -2.723881
 H     0.797696    -8.050240     0.313100
 O    -0.106467    -8.308677     0.077653
 H    -0.544280    -8.409775     0.950571
 H     2.073498     2.503499     5.318917
 O     2.075288     2.254863     4.370495
 H     3.011740     2.305823     4.105433
 H    -7.899853    -5.495179    -5.581090
 O    -7.011626    -5.323387    -5.934360
 H    -6.874904    -4.370648    -5.849773
 H     3.254351    -7.570176     0.775483
 O     2.359800    -7.221256     0.755401
 H     2.257012    -6.856472    -0.161382
 H     3.145939     5.980175    -7.245041
 O     3.315992     5.027024    -7.401823
 H     2.499224     4.552722    -7.180379
 H    -0.608498     6.921474     0.775285
 O    -0.328276     7.652807     0.198438
 H    -1.015172     8.328464     0.286590
 H     4.473109     3.538596     5.301004
 O     4.384361     4.159655     6.064034
 H     5.269725     4.226872     6.431356
 H     7.719182     2.700755     6.812783
 O     7.173419     3.530584     6.772868
 H     7.654830     4.184340     7.278617
 H     4.240273    -7.905168    -1.338382
 O     4.757699    -7.382115    -0.704224
 H     5.178455    -6.707740    -1.261876
 H     6.837818    -5.738738    -2.956781
 O     6.082746    -6.354848    -2.917446
 H     6.439769    -7.260539    -2.884969
 H    -8.870552    -2.428689     3.062686
 O    -9.342837    -3.248297     2.805393
 H    -10.093141    -2.940131     2.269327
 H    -2.792598     8.628885     1.372248
 O    -2.672040     9.020219     0.490626
 H    -3.478821     9.572280     0.348170
 H     8.221421     0.544134     7.280039
 O     8.541365     1.266648     6.728921
 H     8.386638     0.967588     5.816119
 H    -2.326099     4.779262     7.880101
 O    -2.064963     5.033596     6.996162
 H    -2.246028     4.241681     6.406213
 H    -6.176453    -6.442505    -3.438692
 O    -5.514642    -6.603013    -4.135688
 H    -5.971807    -6.298023    -4.948880
 H     6.914718    -2.766825     2.512910
 O     7.019584    -2.473627     1.588569
 H     7.965150    -2.524699     1.386359
 H     2.219849     6.750150    -0.623834
 O     2.467526     7.476183    -0.007902
 H     1.621636     7.783547     0.340387
 H    -4.049500    -7.353599    -3.052874
 O    -3.476641    -7.413269    -2.279741
 H    -2.568693    -7.504651    -2.620886
 H     0.706729     6.880921    -5.401080
 O     0.508667     7.763910    -5.793645
 H     0.525259     8.371211    -5.025837
 H    -8.228187    -1.774197    -1.589544
 O    -8.515066    -1.533409    -0.694492
 H    -8.263148    -2.332148    -0.177532
 H    -3.446676     7.049231    -1.984730
 O    -3.518260     6.875864    -1.024572
 H    -3.209472     7.689205    -0.568677
 H     2.976146    -4.607159     2.147861
 O     2.068254    -4.969063     2.156153
 H     2.136904    -5.843810     1.721001
 H    -8.839404    -0.770970    -4.909226
 O    -8.762930    -1.324744    -5.719953
 H    -8.492706    -0.704052    -6.419796
 H     7.518279     0.207149    -3.992571
 O     8.174647     0.159195    -3.278229
 H     8.831587     0.844865    -3.464175
 H     4.120725     6.730879     0.097619
 O     4.838935     6.116842    -0.124290
 H     4.393044     5.278439    -0.379199
 H    -8.019008     0.087683    -3.031015
 O    -8.906995     0.136306    -3.462697
 H    -9.529300    -0.151979    -2.785638
 H     6.034837     4.001558    -3.218771
 O     5.579999     3.196350    -2.910239
 H     6.184658     2.761603    -2.263350
 H    -1.165125    -6.970934    -0.092272
 O    -1.797863    -6.237309    -0.232379
 H    -2.394091    -6.530101    -0.928333
 H    -3.758438    -7.927994     0.811455
 O    -3.979335    -7.705671     1.718922
 H    -3.781204    -6.743073     1.811777
 H    -2.717095    -5.208048     1.060677
 O    -3.421212    -5.125603     1.724409
 H    -3.141992    -4.422721     2.345641
 H     5.479447    -6.280430     4.552360
 O     4.712667    -6.034930     4.031237
 H     4.997383    -6.089898     3.103577
 H    -9.467054    -6.285590    -3.948902
 O    -9.504169    -5.797227    -4.803353
 H    -10.140338    -6.264872    -5.344873
 H     6.437728    -5.607571     0.951592
 O     5.944822    -6.227011     1.528384
 H     5.492406    -6.806448     0.903867
 H    -1.167732    -6.883229     2.385080
 O    -1.290476    -7.847298     2.411073
 H    -2.248311    -7.988848     2.412753
 H    -10.022000    -4.112190    -4.452621
 O    -10.164045    -3.197335    -4.155942
 H    -9.950830    -2.620392    -4.902004
 H     0.299309     8.034537    -2.980293
 O     0.594102     8.890098    -3.356123
 H     1.498535     9.035583    -3.007560
 H    -8.948838    -8.071972    -2.631727
 O    -9.551922    -7.327802    -2.599942
 H    -9.428393    -6.920169    -1.723672
 H     2.165157     0.513296     4.585090
 O     2.283855    -0.350141     5.024785
 H     2.499213    -1.003874     4.326107
 H    -6.623737     0.470597    -7.468849
 O    -7.583262     0.538241    -7.327720
 H    -7.746583     1.430490    -7.020280
 H     6.094373     4.212053    -7.217444
 O     5.516935     4.114690    -6.460291
 H     4.657363     4.564402    -6.728330
 H    -5.496506     10.122055     1.070790
 O    -5.013889     10.178159     0.235263
 H    -5.596510     9.709642    -0.392735
 H    -0.828982    -0.977993    -5.756087
 O    -1.005404    -0.311846    -6.454588
 H    -0.238015     0.287318    -6.384127
 H     4.692441    -0.160838    -6.994681
 O     4.798844    -1.099176    -6.804603
 H     5.652611    -1.196086    -6.347187
 H     2.694767    -8.735782    -2.922225
 O     3.650197    -8.647282    -2.928005
 H     3.856624    -8.033203    -3.648208
 H    -4.302409    -0.298245    -7.807074
 O    -4.821178     0.435288    -7.443754
 H    -4.146122     1.074863    -7.113605
 H     1.394138     3.517218     6.793248
 O     2.154191     2.931148     6.975809
 H     2.955726     3.473854     6.858692
 H    -11.249493    -2.895527     0.100156
 O    -10.838425    -2.266840     0.693789
 H    -10.119462    -1.848933     0.187822
 H    -7.315838     1.588580     7.778418
 O    -7.805564     2.422133     7.728072
 H    -7.919119     2.727947     8.627441
 H     6.383949    -8.920009    -1.500174
 O     6.456843    -9.008252    -2.455490
 H     5.571924    -9.240401    -2.763816
 H     6.527597     5.351588    -0.684362
 O     7.176844     4.709749    -0.990162
 H     7.387576     4.156106    -0.210725
 H    -5.195679    -3.163878     5.843966
 O    -5.217061    -2.420581     6.486608
 H    -4.575072    -2.682504     7.169163
 H     2.716245     1.271744     7.507992
 O     3.198876     0.441262     7.389706
 H     2.874784     0.074856     6.539962
 H    -2.518598    -3.146100     7.020128
 O    -2.992399    -3.314406     7.863320
 H    -2.368410    -2.995131     8.531317
 H     5.861195     1.914846     6.679275
 O     5.587542     1.043919     6.385939
 H     4.710543     0.863907     6.785024
 H     2.157364    -4.469973     3.988568
 O     2.650023    -4.423427     4.820722
 H     3.360270    -5.079495     4.707849
 H     10.492351    -2.490184    -1.987926
 O     11.000523    -2.515437    -1.131918
 H     11.925839    -2.462356    -1.364844
 H     3.716053     8.410042    -2.645453
 O     3.030829     8.959826    -2.245472
 H     2.876018     8.578299    -1.361918
 H    -7.991710    -6.662487     0.313411
 O    -8.655025    -6.235281    -0.252708
 H    -8.615195    -5.293673     0.044791
 H    -0.928444     9.721702    -2.923386
 O    -1.867296     9.858402    -2.691726
 H    -1.917845     9.953449    -1.738000
 H     4.027262     4.174873    -3.659280
 O     3.461496     4.952793    -3.651078
 H     4.011543     5.730779    -3.424247
 H     5.053010     6.718600    -1.790571
 O     4.967015     6.957541    -2.734040
 H     5.748421     6.627232    -3.195858
 H    -0.370076     4.963255     6.284111
 O     0.352605     4.512084     5.825609
 H     1.028485     5.176093     5.547157
 H     3.193318     5.441249     5.312116
 O     2.416503     5.879496     4.933828
 H     2.358246     5.574558     4.014311
 H    -7.394931     8.980015     0.250930
 O    -7.176595     8.750976    -0.669834
 H    -6.926534     7.810847    -0.609630
 H    -1.122061    -5.191248     3.476126
 O    -0.689416    -5.066232     2.601013
 H     0.235953    -5.313707     2.676902
 H     4.395173    -2.274840     6.152041
 O     4.385131    -2.399436     5.178871
 H     3.681682    -3.055249     4.995568
 H     7.309688    -6.143704     2.926880
 O     7.690050    -5.796501     3.743536
 H     7.201904    -4.971704     3.926427
 H     9.213562    -4.794147     3.683423
 O     9.830447    -4.048065     3.561616
 H     9.558394    -3.371082     4.193370
 H     2.828819     8.203227    -7.810010
 O     2.855629     7.645317    -7.034036
 H     1.986271     7.763782    -6.580078
 H    -0.421534    -1.597036     8.109973
 O    -0.607181    -2.257044     8.792651
 H     0.114793    -2.889483     8.737788
 H     8.281212     4.689796    -2.199154
 O     8.948493     4.749515    -2.930758
 H     9.667666     5.267226    -2.568703
 H     6.256321     4.940172    -5.070459
 O     6.583220     5.318291    -4.232616
 H     7.534074     5.175329    -4.164178
 H     10.584792     2.466288    -4.213480
 O     9.860825     2.325297    -3.605343
 H     9.464381     3.203795    -3.409955
 H     3.338806    -2.623712     7.809017
 O     4.161302    -2.096447     7.816751
 H     3.867108    -1.179171     7.925075
 H    -2.462384    -1.784831    -8.763957
 O    -2.869763    -1.488973    -7.950815
 H    -2.169277    -1.033132    -7.435120
 H     5.052463     5.418222     1.672346
 O     4.868200     4.836915     2.420946
 H     3.899843     4.839362     2.533259
 H    -3.654388    -6.265824    -4.921530
 O    -2.858257    -5.735040    -4.996297
 H    -3.109354    -4.947854    -5.505373
 H    -6.582046     5.855803     5.237964
 O    -6.168802     6.697655     4.970245
 H    -6.047243     6.643370     3.997099
 H    -7.416625     3.776005     6.407247
 O    -7.180405     4.233618     5.590559
 H    -6.924284     3.527768     4.974755
 H    -7.380147     9.238507     2.874861
 O    -7.160355     9.659392     2.017987
 H    -7.635152     10.491224     2.007503
 H    -5.760514    -7.141387     1.621035
 O    -6.392585    -6.511810     1.240243
 H    -5.873881    -6.039567     0.553841
 H    -3.531090    -5.031364     7.581902
 O    -3.754903    -5.867364     7.134813
 H    -2.965894    -6.109510     6.636140
 H     9.560908     1.006971    -0.624378
 O     9.589430     1.968601    -0.780543
 H     9.882427     2.069594    -1.692260
 H    -7.789094    -4.489079     3.290939
 O    -6.857994    -4.732721     3.272798
 H    -6.727341    -5.349879     2.524307
 H     1.242735    -2.508826     6.859903
 O     1.761998    -3.249136     7.192142
 H     1.975509    -3.794298     6.418618
 H    -3.438455    -2.782754    -6.815604
 O    -3.832478    -3.438989    -6.221559
 H    -4.783859    -3.318679    -6.284574
 H    -8.768170     8.054014     4.279135
 O    -7.985428     8.598301     4.376343
 H    -7.290553     8.008136     4.737746
 H     8.022707    -1.826501    -5.305892
 O     7.093122    -1.592657    -5.309200
 H     6.646306    -2.259944    -4.754696
 H    -4.667996    -5.206643     5.751944
 O    -4.737991    -4.601130     4.988056
 H    -5.503049    -4.851290     4.450348
 N    -6.363558     4.534726    -3.003763
 H    -6.522417     3.534381    -2.916600
 H    -7.000018     4.873345    -3.718946
 H    -6.654767     4.963875    -2.129938
