# Supplementary material for: Theoretical Distribution of the Ammonia Binding Energy at Interstellar Icy Grains: A New Computational Framework
Source: ACS Earth Space Chem. 2022 Jun 2;6(6):1514–26. doi: 10.1021/acsearthspacechem.2c00040 (PMC9208021; doi:10.1021/acsearthspacechem.2c00040)
Supplement: Supplementary file 1 — sp2c00040_si_001.zip [file sp2c00040_si_001.zip › Supporting_Information_R1/structures/grain_mol161.xyz]

604
grain_mol161 // -1645.758241170683 // -45.0445546115 // -668.017943052183 // -1022.78485273 // -0.041702732 // -0.583690118876 // -0.011662018475
 H    -1.710759    -0.266868     2.516983
 O    -0.733338    -0.217560     2.588806
 H    -0.432148    -1.114835     2.865912
 H    -0.361512    -1.753543    -2.915529
 O    -0.422244    -1.821751    -1.950075
 H    -1.369338    -1.760203    -1.741344
 H    -2.736719     1.684808     1.000005
 O    -2.634371     1.079875     0.246269
 H    -1.863935     1.408322    -0.252478
 H    -3.779390     1.935310    -2.851232
 O    -3.279690     2.311505    -3.610832
 H    -2.381925     2.482425    -3.307751
 H    -0.068641    -0.618748    -0.800745
 O     0.050037     0.081892    -0.130627
 H    -0.363766    -0.251951     0.675960
 H     0.967558    -1.693998    -4.860305
 O     0.037140    -1.907508    -4.680487
 H    -0.033464    -2.870496    -4.761102
 H    -4.975302     2.309114    -1.072526
 O    -4.596090     1.508175    -1.481200
 H    -3.903164     1.218319    -0.841332
 H    -3.559387     3.131025     2.725440
 O    -2.826796     2.538454     2.470479
 H    -2.055637     2.879859     2.959631
 H     2.545175     0.436433    -2.924585
 O     1.961910    -0.232386    -2.511060
 H     1.048807     0.065027    -2.690528
 H    -1.156522     0.439190    -3.536447
 O    -0.356420     0.919150    -3.238229
 H    -0.610900     1.481704    -2.487914
 H     2.728360    -0.571712     0.538262
 O     2.645964    -1.290458    -0.121954
 H     2.361245    -0.874889    -0.958392
 H    -2.810615    -0.536993    -0.551346
 O    -2.946812    -0.964335    -1.407357
 H    -3.737487    -1.530523    -1.347595
 H     2.815882     1.328332    -0.744539
 O     1.986875     1.815881    -0.593631
 H     1.288607     1.144289    -0.442697
 H     0.489494     3.321682    -3.060924
 O     1.414300     3.142566    -2.843550
 H     1.436121     2.644447    -2.006617
 H     0.243440    -3.987042    -0.710696
 O     0.019295    -4.649167    -1.403081
 H    -0.749033    -5.136936    -1.027808
 H    -6.217723     1.819092     3.216006
 O    -6.268911     1.976172     4.195179
 H    -7.001898     1.415211     4.517027
 H     1.275239    -3.780635     1.141732
 O     0.839482    -3.116727     0.576732
 H     1.500911    -2.432010     0.348806
 H    -2.990240     5.150680    -0.626736
 O    -2.783103     4.315125    -0.156818
 H    -3.676500     3.947428     0.056588
 H    -5.421728    -1.502336     1.715666
 O    -5.173499    -0.828304     1.047563
 H    -5.279507    -1.251774     0.190376
 H    -0.196558    -3.376617     2.920519
 O     0.100142    -2.579721     3.391836
 H     1.039210    -2.449568     3.180368
 H     5.244830     1.170934    -1.144946
 O     4.474414     0.613898    -0.963758
 H     4.723270     0.167888    -0.123393
 H     0.727404     2.332123     1.184824
 O     0.739249     1.952578     2.073082
 H     0.145721     1.179925     2.095206
 H     4.465908    -0.321503    -2.369578
 O     4.668317    -0.765842    -3.224192
 H     5.127341    -0.084846    -3.758915
 H     3.000160     3.341495    -0.847809
 O     3.871241     3.758785    -0.816749
 H     4.350419     3.515163    -1.631663
 H    -5.830781    -1.570334    -1.872614
 O    -5.282217    -2.277751    -1.469415
 H    -5.187763    -2.962191    -2.154297
 H    -4.773254    -4.255779     1.136958
 O    -5.478339    -3.628130     0.890511
 H    -5.264574    -3.299562     0.006897
 H     2.655293     2.345133    -3.559212
 O     3.341852     1.690392    -3.803344
 H     3.400383     1.698399    -4.764285
 H    -5.156060     3.530918     4.001884
 O    -4.606467     4.155681     3.516967
 H    -4.081328     4.669104     4.167575
 H     0.595267     1.206775    -4.653525
 O     1.078767     1.138854    -5.502709
 H     1.701411     0.392301    -5.384550
 H     0.912982     5.879999    -1.993919
 O     1.719760     5.549016    -1.560993
 H     2.272353     5.145358    -2.258836
 H    -2.698971    -3.486281    -1.889640
 O    -2.830990    -3.783443    -0.973228
 H    -3.582103    -4.393180    -0.963041
 H     1.953133     5.385057    -4.286746
 O     1.071964     5.475734    -4.688217
 H     1.062808     4.809097    -5.400694
 H     7.753256     2.022119    -0.878420
 O     6.967769     1.663527    -1.330633
 H     7.334575     1.015608    -1.965782
 H     4.484038     2.828037     0.449898
 O     4.836794     2.439180     1.276211
 H     4.755782     3.157506     1.937623
 H     1.142694    -3.079977    -2.312606
 O     1.992694    -2.889257    -2.735692
 H     2.058120    -1.911071    -2.723138
 H     1.115422     4.622084    -0.363029
 O     0.678364     4.108860     0.354358
 H    -0.010188     4.685926     0.730098
 H    -5.710939     0.773976     1.379929
 O    -6.213963     1.580175     1.613235
 H    -7.143515     1.330830     1.376873
 H    -2.177192    -2.736517     0.187687
 O    -1.704943    -2.185384     0.840915
 H    -0.788788    -2.507287     0.810869
 H    -3.579345    -0.675988     4.317819
 O    -3.557369    -0.853636     5.285995
 H    -4.294739    -1.460990     5.522568
 H    -5.921819    -3.196592     3.174822
 O    -5.495875    -2.332110     3.298128
 H    -4.538363    -2.536500     3.274309
 H    -2.850131    -0.361369    -2.958674
 O    -2.598818    -0.380382    -3.908680
 H    -2.420908    -1.339017    -4.031105
 H    -3.377373    -3.333241    -3.814828
 O    -2.522819    -2.945922    -3.561779
 H    -1.820430    -3.551512    -3.870336
 H     3.229222    -0.922922    -4.330428
 O     2.669872    -1.020545    -5.124568
 H     3.296911    -1.137081    -5.856424
 H     4.576954     2.720783    -6.527204
 O     4.065502     1.887318    -6.574710
 H     3.217098     2.122681    -6.959556
 H    -4.093303     0.541581     5.895793
 O    -4.590443     1.342914     6.202254
 H    -5.168803     1.589175     5.452386
 H    -3.884116    -0.325653     2.064892
 O    -3.344276    -0.036267     2.820191
 H    -3.282436     0.939860     2.783871
 H    -5.800542     0.511232    -2.122733
 O    -6.335401    -0.141180    -2.620782
 H    -5.915512    -0.185516    -3.501887
 H     1.958038    -3.611465    -4.311211
 O     1.901200    -4.030805    -5.192175
 H     1.519209    -4.909631    -5.035932
 H     4.580459    -3.464277    -0.856351
 O     4.850430    -2.735657    -0.254837
 H     4.073748    -2.128852    -0.218186
 H    -0.283825     3.016440    -0.719305
 O    -1.028116     2.642983    -1.219932
 H    -1.757535     3.276105    -1.051383
 H     1.725005     4.313663     1.783710
 O     2.187881     4.415709     2.635685
 H     2.021121     3.597125     3.128511
 H     3.735857     1.138863     1.679667
 O     2.981031     0.534807     1.820496
 H     2.196703     1.093964     1.984358
 H     3.240887    -3.819666    -2.292496
 O     3.959527    -4.444257    -2.025620
 H     4.628785    -4.394625    -2.726018
 H     5.034005    -3.475306    -4.750674
 O     5.467506    -3.195248    -3.907551
 H     5.047976    -2.359193    -3.618856
 H    -1.122875     4.879727     2.405517
 O    -1.325906     5.470233     1.643248
 H    -1.956524     4.987564     1.047933
 H    -5.723987     2.949379     0.736853
 O    -5.298633     3.508112     0.051455
 H    -5.783332     4.361561    -0.004256
 H     5.180497    -3.924150     2.681027
 O     4.416320    -3.733931     2.130514
 H     4.730238    -3.394425     1.262217
 H     5.923282    -1.264649     1.223635
 O     5.504788    -0.382235     1.264622
 H     6.276087     0.213752     1.331511
 H     1.752345    -6.522322    -3.384311
 O     1.563333    -6.696750    -4.331533
 H     2.433981    -6.729409    -4.754469
 H    -7.074417    -3.858204     0.705188
 O    -8.044902    -3.864533     0.516475
 H    -8.497055    -3.727267     1.377200
 H     3.360985    -2.532668     2.652871
 O     2.663767    -1.890211     2.883641
 H     2.860968    -1.055309     2.421730
 H    -1.869877     2.334799     5.276193
 O    -2.599507     2.953058     5.467113
 H    -3.322896     2.412421     5.836974
 H    -0.742187     0.639290     4.066685
 O    -0.622986     1.152261     4.897547
 H     0.204095     1.631195     4.777021
 H     0.134105     3.763647    -6.715368
 O     1.095486     3.578767    -6.621958
 H     1.136282     2.706738    -6.186071
 H     7.310826    -2.962846     4.482657
 O     6.560568    -3.407690     4.021025
 H     5.752696    -3.096022     4.494183
 H     8.014734     1.557950     1.392542
 O     7.955857     0.614339     1.634385
 H     8.445703     0.104082     0.962913
 H    -4.098281    -0.384497    -4.606241
 O    -5.030493    -0.431920    -4.932083
 H    -5.038550    -0.008741    -5.812460
 H     6.481521    -1.187017    -2.304787
 O     6.912257    -1.675592    -1.597993
 H     6.196273    -1.996083    -1.017278
 H     4.818663    -0.982880     4.346150
 O     5.207837    -0.206538     3.909833
 H     5.145295    -0.322707     2.937870
 H    -0.014966     3.117567     3.073129
 O    -0.653134     3.737637     3.479803
 H    -0.336406     3.958478     4.376827
 H     8.293839    -1.017524    -0.867010
 O     9.079218    -0.648421    -0.405697
 H     9.791766    -1.291016    -0.525826
 H     9.759947    -3.713388     1.837333
 O     9.446873    -3.485982     0.934976
 H     10.200496    -3.274414     0.373289
 H    -2.250007    -2.884629     3.761090
 O    -2.881643    -2.948340     3.034806
 H    -2.444262    -2.568618     2.231273
 H    -2.225609     1.012281    -6.179046
 O    -2.873327     1.743666    -6.175155
 H    -3.114339     1.877920    -5.234363
 H    -1.359029     4.059381    -5.259486
 O    -1.487147     4.068499    -6.237070
 H    -2.066395     3.305747    -6.410896
 H    -4.436130    -6.310955    -1.393221
 O    -4.920352    -5.596481    -0.952818
 H    -5.700176    -5.410078    -1.518616
 H     2.825924    -5.670685    -1.809545
 O     2.035120    -6.242973    -1.742244
 H     1.258141    -5.638269    -1.587852
 H     3.344406    -3.909665    -5.877288
 O     4.300444    -3.866031    -6.155447
 H     4.388509    -3.095986    -6.723653
 H     7.466888     3.499686     2.152627
 O     7.380054     3.185678     1.243694
 H     6.456719     2.836621     1.186430
 H     6.762529    -3.737800     0.069185
 O     7.265833    -4.524515    -0.199414
 H     8.154683    -4.360992     0.173091
 H    -7.388396    -4.498800    -2.571794
 O    -7.135299    -5.432960    -2.400741
 H    -7.739744    -5.754396    -1.704678
 H    -4.430975     6.382552     5.343883
 O    -3.540852     6.080637     5.082522
 H    -3.041614     5.843891     5.879156
 H     7.290255     3.444900     4.924934
 O     7.285928     3.088885     4.026798
 H     7.562315     2.156552     4.112203
 H    -5.684160     0.369814     7.068015
 O    -6.437266    -0.204188     7.340488
 H    -6.142264    -1.111380     7.155511
 H    -0.360164    -4.744636    -3.124569
 O    -0.542099    -4.605005    -4.071726
 H    -1.123947    -5.314734    -4.372847
 H     6.803806     0.155926     4.269641
 O     7.768521     0.372335     4.223928
 H     7.969385     0.383397     3.261375
 H     4.946564    -6.331831    -4.253606
 O     4.248406    -6.492441    -4.924506
 H     4.348134    -5.787587    -5.573040
 H    -5.900351    -1.782381    -5.241385
 O    -6.500549    -2.554342    -5.383267
 H    -7.366340    -2.140379    -5.633139
 H    -7.555003     0.125428     6.158628
 O    -8.134638     0.481552     5.438266
 H    -8.755495     1.073348     5.866345
 H    -5.291549     5.464426     2.663816
 O    -5.553756     6.382166     2.444764
 H    -4.707268     6.877156     2.442516
 H     5.720439     1.919765    -3.973479
 O     5.969421     1.170887    -4.558146
 H     5.462929     1.291895    -5.363866
 H    -5.995229     6.287740     0.785503
 O    -6.007878     6.116478    -0.182183
 H    -5.110697     6.421849    -0.468883
 H    -0.094263    -7.309395    -3.493582
 O    -0.782372    -7.483983    -2.841006
 H    -0.365239    -7.859762    -2.056829
 H    -2.375184    -1.964812     5.483781
 O    -1.703749    -2.681458     5.580871
 H    -0.878738    -2.204624     5.790984
 H     7.641317    -4.251668    -1.852293
 O     7.745081    -4.190113    -2.826100
 H     6.956263    -3.713071    -3.137150
 H    -8.762301    -3.000365    -3.297685
 O    -7.838861    -2.913025    -2.967719
 H    -7.308944    -2.672780    -3.743165
 H     8.898107    -2.961753    -3.165846
 O     9.510119    -2.213797    -3.331458
 H     8.991229    -1.401848    -3.188348
 H    -4.981560    -4.923833    -3.747190
 O    -4.967223    -3.967932    -3.570107
 H    -5.505239    -3.552739    -4.255405
 H    -3.776890     3.986291    -3.319277
 O    -3.580454     4.900341    -3.050059
 H    -4.333534     5.422675    -3.410131
 H    -0.389514     4.912222    -3.778033
 O    -1.019827     4.190417    -3.609673
 H    -1.822096     4.596314    -3.221120
 H    -1.736826    -4.423106     5.189453
 O    -2.014145    -5.273290     4.813532
 H    -2.953433    -5.140087     4.596333
 H    -2.541094     8.529243    -3.337497
 O    -2.742663     7.574388    -3.407978
 H    -2.563297     7.296737    -4.348251
 H    -3.075776     7.037859     3.654555
 O    -3.025850     7.280787     2.714952
 H    -2.415537     6.624663     2.319024
 H     4.864823     1.433115     4.215138
 O     4.684257     2.391045     4.097843
 H     5.545619     2.785008     3.863256
 H     8.042765    -1.908907     6.065985
 O     8.476679    -2.054861     5.202687
 H     8.406472    -1.185554     4.760795
 H     6.203085    -1.779805     7.615264
 O     6.889354    -1.221099     7.237166
 H     6.406723    -0.459765     6.844269
 H    -1.958197     5.890128    -6.074178
 O    -2.116175     6.836483    -5.897881
 H    -1.241002     7.253202    -6.022161
 H    -8.093709    -0.619159     4.063296
 O    -7.908184    -1.110935     3.250970
 H    -6.994538    -1.441222     3.322558
 H    -8.480377    -0.116297     0.335216
 O    -8.516249     0.487056     1.096116
 H    -8.463679    -0.094728     1.873666
 H     0.966767    -0.846795     5.879680
 O     0.143172    -0.966326     6.408140
 H    -0.382443    -0.191469     6.143286
 H    -0.618437     7.039598    -1.288597
 O    -0.572347     6.703028    -2.204950
 H    -1.444403     6.892843    -2.626689
 H     0.818422    -8.060800     0.200361
 O    -0.085013    -8.318441    -0.038694
 H    -0.522143    -8.433986     0.832831
 H     2.060172     2.424367     5.356943
 O     2.062692     2.188698     4.405117
 H     2.998804     2.247725     4.140536
 H    -7.890201    -5.452715    -5.652778
 O    -7.002644    -5.272230    -6.003549
 H    -6.870417    -4.320181    -5.905227
 H     3.273615    -7.578977     0.668797
 O     2.377958    -7.232635     0.653737
 H     2.273685    -6.855444    -0.257664
 H     3.114059     6.086385    -7.155876
 O     3.288142     5.135910    -7.326052
 H     2.472903     4.655912    -7.111751
 H    -0.642050     6.897541     0.878049
 O    -0.357066     7.640299     0.319586
 H    -1.048936     8.310564     0.409713
 H     4.456481     3.467839     5.352884
 O     4.365992     4.077174     6.125001
 H     5.251329     4.142515     6.492697
 H     7.706202     2.619602     6.850961
 O     7.157502     3.447927     6.823025
 H     7.636425     4.095974     7.338407
 H     4.259739    -7.879980    -1.450832
 O     4.775197    -7.363893    -0.809437
 H     5.193880    -6.680506    -1.357574
 H     6.848731    -5.681435    -3.039113
 O     6.095637    -6.300521    -3.008562
 H     6.455749    -7.205410    -2.989030
 H    -8.867702    -2.513645     3.035411
 O    -9.336885    -3.331297     2.766159
 H    -10.088528    -3.017899     2.234919
 H    -2.833280     8.586190     1.483406
 O    -2.710537     8.993485     0.609696
 H    -3.521645     9.539847     0.474408
 H     8.216067     0.458100     7.286924
 O     8.533233     1.189514     6.746043
 H     8.379097     0.903102     5.829124
 H    -2.346199     4.647458     7.953117
 O    -2.084672     4.915061     7.073233
 H    -2.264458     4.131887     6.471571
 H    -6.163010    -6.423347    -3.524320
 O    -5.500606    -6.570607    -4.223850
 H    -5.959945    -6.256223    -5.032360
 H     6.918319    -2.788176     2.473006
 O     7.021553    -2.481689     1.552755
 H     7.967247    -2.526419     1.349511
 H     2.188301     6.756410    -0.524554
 O     2.435111     7.473096     0.102607
 H     1.587895     7.773896     0.454118
 H    -4.033163    -7.332722    -3.152535
 O    -3.459017    -7.401160    -2.381061
 H    -2.551231    -7.484738    -2.724460
 H     0.668210     6.951354    -5.298308
 O     0.471064     7.839201    -5.678166
 H     0.485448     8.434703    -4.900873
 H    -8.232191    -1.782177    -1.606699
 O    -8.518442    -1.562803    -0.706310
 H    -8.262097    -2.369786    -0.205267
 H    -3.353303     7.120986    -1.826857
 O    -3.458932     6.857172    -0.887154
 H    -3.193251     7.640916    -0.361211
 H     2.986149    -4.636748     2.083461
 O     2.079313    -5.001438     2.086123
 H     2.150838    -5.869938     1.639109
 H    -8.852233    -0.754113    -4.913940
 O    -8.763178    -1.291112    -5.735564
 H    -8.500353    -0.653050    -6.422291
 H     7.508267     0.281247    -3.989742
 O     8.164921     0.224799    -3.276323
 H     8.819616     0.915305    -3.452277
 H     4.090041     6.733811     0.195704
 O     4.810668     6.125222    -0.034209
 H     4.367292     5.289514    -0.301368
 H    -7.975560     0.085041    -3.068523
 O    -8.879724     0.102050    -3.445916
 H    -9.465389    -0.186522    -2.744512
 H     6.011776     4.058218    -3.160981
 O     5.560422     3.246536    -2.863964
 H     6.166788     2.805803    -2.222784
 H    -1.148041    -6.982419    -0.188652
 O    -1.782520    -6.248386    -0.318942
 H    -2.379229    -6.534130    -1.017457
 H    -3.737954    -7.961601     0.702575
 O    -3.958050    -7.753380     1.613560
 H    -3.763989    -6.791412     1.720213
 H    -2.704347    -5.242623     0.990999
 O    -3.408947    -5.171767     1.655426
 H    -3.132466    -4.477046     2.287032
 H     5.496019    -6.335908     4.462540
 O     4.728399    -6.085311     3.945073
 H     5.013072    -6.126242     3.016691
 H    -9.453939    -6.271406    -4.031300
 O    -9.492253    -5.771663    -4.879069
 H    -10.128865    -6.232238    -5.426086
 H     6.450345    -5.607981     0.871074
 O     5.959669    -6.237259     1.439040
 H     5.509120    -6.809357     0.806487
 H    -1.149918    -6.930414     2.290291
 O    -1.268989    -7.895171     2.301473
 H    -2.226328    -8.040351     2.302173
 H    -10.016668    -4.093139    -4.503045
 O    -10.162578    -3.183772    -4.192037
 H    -9.952443    -2.594408    -4.929140
 H     0.258398     8.067384    -2.861839
 O     0.554321     8.929277    -3.225606
 H     1.457295     9.072312    -2.873988
 H    -8.929385    -8.074390    -2.738892
 O    -9.534811    -7.332639    -2.697004
 H    -9.412775    -6.936755    -1.815130
 H     2.158762     0.445522     4.594897
 O     2.280433    -0.424093     5.021610
 H     2.497702    -1.066804     4.313564
 H    -6.639425     0.550253    -7.454525
 O    -7.598631     0.609640    -7.311622
 H    -7.767884     1.493772    -6.984122
 H     6.068360     4.327189    -7.155785
 O     5.491480     4.215514    -6.400189
 H     4.630359     4.667484    -6.660735
 H    -5.536200     10.077138     1.221886
 O    -5.059716     10.148902     0.384050
 H    -5.640621     9.680185    -0.245683
 H    -0.831957    -0.910607    -5.766850
 O    -1.018823    -0.228869    -6.447902
 H    -0.248861     0.367676    -6.376582
 H     4.681809    -0.053029    -6.995472
 O     4.790361    -0.993599    -6.817944
 H     5.645235    -1.094650    -6.363382
 H     2.716086    -8.693356    -3.045718
 O     3.671121    -8.600870    -3.050546
 H     3.875123    -7.976081    -3.762147
 H    -4.309245    -0.213857    -7.808758
 O    -4.831259     0.511494    -7.433388
 H    -4.161085     1.152266    -7.099788
 H     1.378104     3.414301     6.846102
 O     2.140306     2.828019     7.019277
 H     2.939809     3.375374     6.910289
 H    -11.246925    -2.943824     0.065679
 O    -10.836972    -2.325184     0.670508
 H    -10.119932    -1.895441     0.171541
 H    -7.324575     1.441230     7.807758
 O    -7.817518     2.273505     7.769578
 H    -7.931077     2.566642     8.673158
 H     6.407069    -8.884999    -1.628315
 O     6.479324    -8.958495    -2.584922
 H     5.595192    -9.190042    -2.895899
 H     6.501660     5.373846    -0.607123
 O     7.152552     4.738214    -0.922440
 H     7.365887     4.174688    -0.150894
 H    -5.188974    -3.275189     5.803701
 O    -5.212185    -2.541333     6.456896
 H    -4.569364    -2.810977     7.135606
 H     2.708548     1.163524     7.527895
 O     3.193948     0.336440     7.397465
 H     2.870587    -0.018806     6.542791
 H    -2.511168    -3.265048     6.978933
 O    -2.983805    -3.447368     7.819781
 H    -2.360877    -3.135231     8.492122
 H     5.850929     1.829147     6.706908
 O     5.579908     0.961691     6.401045
 H     4.703816     0.773056     6.798147
 H     2.167621    -4.529137     3.926199
 O     2.660585    -4.492709     4.758614
 H     3.373069    -5.144634     4.636250
 H     10.492882    -2.434836    -2.024994
 O     11.001165    -2.470823    -1.169517
 H     11.926330    -2.411796    -1.401631
 H     3.679012     8.450148    -2.521760
 O     2.993809     8.992879    -2.112576
 H     2.838690     8.597116    -1.235454
 H    -7.975807    -6.704176     0.225051
 O    -8.640272    -6.271269    -0.335239
 H    -8.603962    -5.333839    -0.023901
 H    -0.960052     9.754764    -2.768382
 O    -1.896367     9.904979    -2.535017
 H    -1.951565     9.962239    -1.578708
 H     4.006017     4.231512    -3.596981
 O     3.436178     5.006074    -3.577554
 H     3.982095     5.783877    -3.339971
 H     5.021628     6.751650    -1.692535
 O     4.934653     7.002510    -2.632756
 H     5.717484     6.682440    -3.099121
 H    -0.391388     4.860645     6.358965
 O     0.332925     4.418971     5.893694
 H     1.005809     5.089741     5.624427
 H     3.170270     5.365591     5.391921
 O     2.391507     5.806226     5.020590
 H     2.333943     5.515451     4.096515
 H    -7.433298     8.907455     0.333874
 O    -7.152369     8.672508    -0.566748
 H    -6.865431     7.741028    -0.472885
 H    -1.110069    -5.253698     3.404993
 O    -0.677400    -5.114368     2.531858
 H     0.248495    -5.360817     2.604394
 H     4.399067    -2.357215     6.120147
 O     4.388881    -2.468048     5.145241
 H     3.687597    -3.123594     4.953131
 H     7.325175    -6.169468     2.838204
 O     7.704684    -5.832645     3.659564
 H     7.213856    -5.012212     3.854487
 H     9.224931    -4.824246     3.613261
 O     9.838909    -4.074225     3.501553
 H     9.565148    -3.407448     4.143351
 H     2.787443     8.315540    -7.688338
 O     2.816822     7.745463    -6.921338
 H     1.947009     7.854603    -6.464357
 H    -0.418968    -1.724405     8.090148
 O    -0.602066    -2.395057     8.763049
 H     0.122287    -3.023890     8.699070
 H     8.256650     4.739818    -2.131922
 O     8.923542     4.811783    -2.862805
 H     9.640831     5.327383    -2.494069
 H     6.229506     5.024355    -4.998905
 O     6.555659     5.390134    -4.155366
 H     7.507189     5.250527    -4.089959
 H     10.566859     2.553247    -4.178979
 O     9.843213     2.400929    -3.573187
 H     9.444228     3.275311    -3.364639
 H     3.344833    -2.733732     7.772487
 O     4.165487    -2.203765     7.786996
 H     3.868213    -1.289202     7.909084
 H    -2.468445    -1.677377    -8.785231
 O    -2.874250    -1.393161    -7.967192
 H    -2.173719    -0.943354    -7.446682
 H     5.027446     5.401563     1.751410
 O     4.845687     4.808107     2.491137
 H     3.877468     4.806491     2.604332
 H    -3.641908    -6.216530    -5.005304
 O    -2.847896    -5.681662    -5.074030
 H    -3.103262    -4.888121    -5.570827
 H    -6.606350     5.748147     5.328737
 O    -6.195471     6.595001     5.074076
 H    -6.074274     6.556079     4.099786
 H    -7.433821     3.646185     6.468100
 O    -7.197394     4.117348     5.659228
 H    -6.942127     3.422416     5.030906
 H    -7.417309     9.161107     3.010125
 O    -7.203209     9.594660     2.158322
 H    -7.677141     10.426922     2.165235
 H    -5.741855    -7.193798     1.524867
 O    -6.376153    -6.561131     1.153174
 H    -5.859695    -6.076682     0.473867
 H    -3.516953    -5.161661     7.514138
 O    -3.737902    -5.991952     7.055131
 H    -2.948190    -6.224228     6.552949
 H     9.549942     1.039440    -0.610914
 O     9.574536     2.003244    -0.753473
 H     9.867046     2.118432    -1.663662
 H    -7.778892    -4.571352     3.233648
 O    -6.847146    -4.812526     3.211860
 H    -6.715265    -5.418095     2.454328
 H     1.247636    -2.612487     6.826276
 O     1.769863    -3.355632     7.147374
 H     1.984644    -3.888930     6.366026
 H    -3.441257    -2.705763    -6.851843
 O    -3.830929    -3.369276    -6.263419
 H    -4.783340    -3.256121    -6.325562
 H    -8.800075     7.952480     4.399800
 O    -8.019755     8.498374     4.507252
 H    -7.322786     7.904826     4.858768
 H     8.018502    -1.730757    -5.332676
 O     7.087869    -1.501022    -5.332117
 H     6.644562    -2.177787    -4.786475
 H    -4.654375    -5.314705     5.682213
 O    -4.725977    -4.699034     4.926673
 H    -5.491239    -4.943086     4.386378
 N    -5.698806     6.627959    -3.788098
 H    -6.382160     6.770664    -3.049281
 H    -6.208369     6.614275    -4.665916
 H    -5.100813     7.451320    -3.804187
