# Supplementary material for: Theoretical Distribution of the Ammonia Binding Energy at Interstellar Icy Grains: A New Computational Framework
Source: ACS Earth Space Chem. 2022 Jun 2;6(6):1514–26. doi: 10.1021/acsearthspacechem.2c00040 (PMC9208021; doi:10.1021/acsearthspacechem.2c00040)
Supplement: Supplementary file 1 — sp2c00040_si_001.zip [file sp2c00040_si_001.zip › Supporting_Information_R1/structures/CP_grain_mol11.xyz]

28
CP_grain_mol11 // 0.000273599989 // -668.0071321 // -0.0392272685
 H     1.525013    -3.845497    -0.565858
 O     2.047338    -3.209127    -0.042057
 H     2.958962    -3.430821    -0.318919
 H     1.357910     3.045510     0.171769
 O     2.316973     2.948376     0.051206
 H     2.500218     2.101117     0.528442
 H    -1.262814     3.209764    -0.014073
 O    -0.483308     2.709765    -0.296715
 H    -0.228494     3.190720    -1.128931
 H    -2.071357     0.480155    -1.777674
 O    -1.127264     0.405975    -1.524025
 H    -0.954045     1.237416    -1.018538
 H    -4.663446     0.333211     1.266145
 O    -3.837989     0.283568     0.765999
 H    -3.847261     1.107778     0.245358
 H     2.376000    -0.043174     0.038272
 O     2.681188     0.389639     0.863583
 H     3.616973     0.127136     0.939673
 H    -1.808313    -1.290990    -0.783773
 O    -2.485504    -1.882401    -0.412986
 H    -3.000557    -1.254386     0.133742
 H     1.586430    -1.794087    -0.809255
 O     1.353003    -0.987454    -1.340909
 H     0.524158    -0.640581    -0.982706
 N    -0.247995    -0.805081     2.062048
 H    -0.420229    -1.606437     1.464224
 H     0.705530    -0.491643     1.905219
 H    -0.874202    -0.066354     1.759774
