# Supplementary material for: Theoretical Distribution of the Ammonia Binding Energy at Interstellar Icy Grains: A New Computational Framework
Source: ACS Earth Space Chem. 2022 Jun 2;6(6):1514–26. doi: 10.1021/acsearthspacechem.2c00040 (PMC9208021; doi:10.1021/acsearthspacechem.2c00040)
Supplement: Supplementary file 1 — sp2c00040_si_001.zip [file sp2c00040_si_001.zip › Supporting_Information_R1/structures/CP_grain_mol39.xyz]

46
CP_grain_mol39 // 0.000373503859 // -1126.61566181 // -0.0791855484
 H    -1.445916     3.265579    -1.942511
 O    -1.798411     3.194591    -1.023437
 H    -2.497123     3.887065    -0.948891
 H    -0.626063     3.749182    -0.133247
 O     0.069151     4.171438     0.460846
 H     0.486726     4.821451    -0.146073
 H     1.398550     1.573222    -0.405428
 O     1.882108     2.252490     0.115842
 H     1.213588     2.953021     0.309734
 H    -0.143280     0.487262    -1.954374
 O     0.314164     0.320801    -1.104510
 H     0.888995    -0.421490    -1.334051
 H     2.747677    -0.194894    -2.532359
 O     3.197986     0.447995    -1.943238
 H     3.260954     0.013075    -1.063027
 H    -2.880007     1.928270    -1.180155
 O    -3.608407     1.270579    -1.265678
 H    -3.174187     0.419883    -0.974481
 H    -1.872898    -1.347453    -0.805989
 O    -2.483323    -0.830285    -0.229899
 H    -1.940387    -0.530536     0.549156
 H     1.641970    -2.488407    -0.549278
 O     1.640246    -2.387866    -1.525450
 H     1.747043    -3.308133    -1.844590
 H     3.138713     1.644282     2.890353
 O     3.522801     1.670232     2.009224
 H     2.772341     1.874912     1.352742
 H    -0.178092    -2.488979    -1.803387
 O    -1.113266    -2.635487    -1.562751
 H    -1.579875    -2.855087    -2.399343
 H     2.294744    -1.831371     1.212041
 O     1.651063    -2.573805     1.301313
 H     2.204517    -3.378068     1.246028
 H    -0.099947    -3.239283     1.157011
 O    -0.877656    -3.736561     0.853859
 H    -1.038844    -3.379093    -0.056282
 H     3.709394     0.023827     1.205811
 O     3.399539    -0.638744     0.551359
 H     4.124097    -1.293273     0.397160
 H    -4.962746    -1.073432     1.082779
 O    -5.151142    -0.373431     1.739365
 H    -5.913251    -0.712939     2.219663
 N    -0.919004     0.031990     1.872831
 H    -0.239156     0.626822     1.408327
 H    -0.407964    -0.733183     2.301937
 H    -1.355359     0.568252     2.616156
