# Supplementary material for: Theoretical Distribution of the Ammonia Binding Energy at Interstellar Icy Grains: A New Computational Framework
Source: ACS Earth Space Chem. 2022 Jun 2;6(6):1514–26. doi: 10.1021/acsearthspacechem.2c00040 (PMC9208021; doi:10.1021/acsearthspacechem.2c00040)
Supplement: Supplementary file 1 — sp2c00040_si_001.zip [file sp2c00040_si_001.zip › Supporting_Information_R1/structures/CP_grain_mol125.xyz]

19
CP_grain_mol125 // 0.000215391794 // -438.732434213 // -0.0248287836
 H    -0.306406    -0.287655     2.991464
 O     0.062258    -0.114570     2.083977
 H    -0.739353     0.045258     1.505036
 H     0.103030     2.496952    -0.151524
 O    -0.724894     2.586270    -0.659851
 H    -1.151152     3.358808    -0.239532
 H    -1.531263     1.191572    -0.124948
 O    -1.856378     0.376450     0.337497
 H    -1.823542    -0.376772    -0.312215
 H     2.523938     0.941346    -1.558201
 O     2.744066     0.565208    -0.698763
 H     2.333088     1.185771    -0.065477
 H     1.804157    -0.976671    -0.241676
 O     1.326624    -1.722841     0.176988
 H     0.821253    -1.300505     0.904658
 N    -1.479871    -1.886153    -1.217678
 H    -1.566536    -1.862199    -2.228399
 H    -2.022150    -2.679890    -0.889978
 H    -0.499386    -2.057083    -0.984239
