# Supplementary material for: Theoretical Distribution of the Ammonia Binding Energy at Interstellar Icy Grains: A New Computational Framework
Source: ACS Earth Space Chem. 2022 Jun 2;6(6):1514–26. doi: 10.1021/acsearthspacechem.2c00040 (PMC9208021; doi:10.1021/acsearthspacechem.2c00040)
Supplement: Supplementary file 1 — sp2c00040_si_001.zip [file sp2c00040_si_001.zip › Supporting_Information_R1/structures/CP_grain_mol124.xyz]

34
CP_grain_mol124 // 0.000396790054 // -820.900378736 // -0.0510180332
 H    -0.503685     0.904812     2.595846
 O    -1.011307     0.249558     2.050648
 H    -1.589879     0.810707     1.490938
 H    -0.404595    -0.847199     0.993213
 O    -0.185101    -1.629572     0.415751
 H    -1.066989    -2.071414     0.221064
 H     3.158472    -1.469205     1.046617
 O     2.367164    -1.377806     1.619557
 H     1.628012    -1.637420     1.050454
 H     1.541480    -3.447040    -1.652746
 O     1.660224    -2.478963    -1.623897
 H     0.975444    -2.182974    -0.994916
 H    -2.700913    -3.105001     0.946406
 O    -2.449417    -2.865910     0.019653
 H    -3.053427    -2.128153    -0.206950
 H    -3.412477     0.332826    -0.295273
 O    -3.760618    -0.489672    -0.698651
 H    -4.718407    -0.394929    -0.670489
 H    -1.888747     2.368203    -0.070824
 O    -2.549257     1.801168     0.388605
 H    -2.772306     2.354793     1.168511
 H    -1.162431     4.420881    -0.750718
 O    -0.647971     3.626887    -0.561230
 H    -0.258535     3.822617     0.319852
 H     4.827705     0.131995    -0.678711
 O     4.500173     0.434257     0.171912
 H     3.628025     0.866968    -0.003941
 H     2.212526     2.684506    -0.157937
 O     2.129483     1.748745     0.050450
 H     1.488036     1.384199    -0.625126
 N     0.438380     0.559286    -1.774006
 H    -0.143827     1.220564    -2.276130
 H    -0.175277    -0.048089    -1.233716
 H     0.896167    -0.036183    -2.459773
