# Supplementary material for: Theoretical Distribution of the Ammonia Binding Energy at Interstellar Icy Grains: A New Computational Framework
Source: ACS Earth Space Chem. 2022 Jun 2;6(6):1514–26. doi: 10.1021/acsearthspacechem.2c00040 (PMC9208021; doi:10.1021/acsearthspacechem.2c00040)
Supplement: Supplementary file 1 — sp2c00040_si_001.zip [file sp2c00040_si_001.zip › Supporting_Information_R1/structures/CP_grain_mol10.xyz]

25
CP_grain_mol10 // 0.000285460686 // -591.605270735 // -0.035072556
 H     0.808136     2.915606    -0.483013
 O     0.291489     2.238081    -0.961658
 H     0.700783     2.288430    -1.853437
 H    -1.826135    -0.442919     2.160675
 O    -1.105182     0.073033     1.758511
 H    -1.602200     0.706710     1.195994
 H    -2.788388     2.034177    -0.517835
 O    -2.968692     1.456148     0.251313
 H    -3.259605     0.575478    -0.100953
 H     4.119909    -0.968060     0.883891
 O     3.709758    -0.544135     1.646331
 H     2.826264    -0.288667     1.312840
 H     0.953902     0.803896    -0.148450
 O     1.192060    -0.012764     0.347622
 H     0.404423    -0.132575     0.928204
 H    -2.711170    -1.472867    -0.503171
 O    -3.599317    -1.101133    -0.253953
 H    -3.740426    -1.365553     0.666186
 H     2.725112    -0.324458    -1.044980
 O     3.599637    -0.236748    -1.453309
 H     4.010228     0.498176    -0.948741
 N    -1.057835    -1.955294    -1.175049
 H    -1.076815    -1.833088    -2.183412
 H    -0.789814    -2.919970    -1.003296
 H    -0.307391    -1.367109    -0.814015
