# Supplementary material for: Theoretical Distribution of the Ammonia Binding Energy at Interstellar Icy Grains: A New Computational Framework
Source: ACS Earth Space Chem. 2022 Jun 2;6(6):1514–26. doi: 10.1021/acsearthspacechem.2c00040 (PMC9208021; doi:10.1021/acsearthspacechem.2c00040)
Supplement: Supplementary file 1 — sp2c00040_si_001.zip [file sp2c00040_si_001.zip › Supporting_Information_R1/structures/bare_grain.xyz]

600
 energy: -1018.314285903081 gnorm: 0.000678954706 xtb: 6.3.2 (452493c)
H         0.20373205225171    3.03040744856786   -0.67775912493761
O         0.72673193095509    2.36215788686916   -1.17090643698983
H         1.66549511342230    2.49122862431087   -0.89723063965722
H        -0.07226628006082   -1.30556129795707    3.15282911123589
O         0.31957784046006   -0.60544492396332    2.60819040601621
H        -0.15818251158692    0.20803543327223    2.84134370759795
H        -2.39550850436207    2.41046928097051   -0.53553740714950
O        -2.18477294865809    1.94014079958957    0.28854607226969
H        -2.20066033786024    0.99225351368933    0.06374388767521
H        -4.65940631519148    0.54759753791545    2.18242789553554
O        -4.97626688398283   -0.38585123962955    2.19552873550050
H        -4.47147532858164   -0.86332466383968    1.52897230678263
H         0.06720091826611   -0.30800108899040    0.95322554951092
O        -0.13060877110516   -0.07185913072418    0.02626227146050
H         0.20890369104064    0.82463633471160   -0.09497202701258
H        -0.15058947662808   -3.57535599733097    3.78038864375507
O        -0.42965173075627   -2.74526340141828    4.20080482656185
H         0.21642558263188   -2.57453695514373    4.90260390983522
H        -4.88359517848583    2.53092337400073    1.33009081560654
O        -4.24411488367539    2.12170606247305    1.94504517807480
H        -3.40136176164945    2.10395431799957    1.43230879078801
H        -3.24571948679066    3.89712721406651   -2.21193315422630
O        -2.50794003784154    3.30047216587942   -1.98078531165800
H        -2.14939573425495    3.01242605074429   -2.84035384383834
H        -0.12146135554212   -3.80435384804510    0.50595467050487
O         0.21835327179102   -2.98655933630745    0.92330384995436
H        -0.56904282951895   -2.50025990348446    1.23527753244903
H        -2.37454284668758   -1.53761995987668    2.47100946007381
O        -2.18543232843632   -2.00389209540775    1.63025462109892
H        -2.44359888588439   -1.41698665628675    0.90050785987763
H         2.07599418661596   -1.44337610949325   -1.11920422420214
O         2.30758409708505   -1.69577702396389   -0.20161679137831
H         1.51836928378472   -2.12337015680777    0.18231773152848
H        -1.38820918115832    1.82519888706741    1.91248194072991
O        -1.47982231285815    1.42773567363788    2.78862266970710
H        -1.46545175164916    2.14017150024644    3.45348520573120
H         0.21218441394501   -2.70358708934669   -1.56798326651444
O        -0.54351274311692   -2.09210236756365   -1.62279262872231
H        -0.36425914657665   -1.36540730531293   -0.98914986320666
H        -3.43353797440652   -2.92539509847089   -0.38962799845238
O        -2.71604284489402   -3.41760855525196   -0.80986859638650
H        -2.00611366843575   -2.78688646005640   -1.02874544265209
H         2.77518258540726    0.13008595164953    2.93510772506981
O         2.87459595786695   -0.05230696713660    3.89680112769405
H         2.96579664306871    0.84068142562579    4.30129253751518
H        -3.52704101363090    6.37982482174356   -0.54399694945889
O        -3.28868652204627    7.04225346030104   -1.24438378854052
H        -3.14710852750449    7.88750445615985   -0.77427693001714
H         3.90444446827016    0.58468940448050    1.18712971482163
O         2.95391126878866    0.40289632975318    1.30322507820118
H         2.71677053920835   -0.34974673165242    0.72412948332338
H        -5.77852618569325    0.84214289553885   -1.60458789687904
O        -4.86808790448117    1.16946904441907   -1.47825454752146
H        -4.97915764703641    1.99806412520781   -0.96695198401723
H        -1.20955469453239    5.39812978338100    2.20967507634012
O        -1.83428059885093    4.65074256538479    2.09319538888562
H        -1.91203936080756    4.23231296167113    2.95583481966244
H         3.49596946011071    2.76353391058862    0.42559067603278
O         3.24807443036501    2.72039767874362   -0.51356563023073
H         3.58094415419707    1.87779837438166   -0.86376615312335
H         1.49504603051879   -4.69777960012024   -2.24797549851386
O         1.55950643434698   -3.91993405780274   -1.67567694551507
H         2.35421800358554   -3.45905348367159   -2.02685935652093
H        -0.91898093730850   -0.08592860850899   -2.54779542522590
O        -0.28463201527077    0.56642405778877   -2.87186442716061
H        -0.02450212842034    1.14901792903999   -2.13505218779398
H         1.70355045054038   -4.68532446828051   -0.17680629460966
O         1.80963691052410   -5.32211967894556    0.56612529441040
H         1.34655859869016   -6.13339736517211    0.26986582422426
H        -1.22283403345768   -3.26626129738105   -2.87842994607228
O        -1.04925211074634   -3.94973796985348   -3.53909584103065
H        -0.92285950211210   -4.79661016077215   -3.07001525408964
H        -2.77848408479329    3.31020420547610    4.70456589900321
O        -1.79724191689382    3.30765405367736    4.67055031215308
H        -1.50443132654135    2.90599806984645    5.50686469013539
H         0.96404928475128    5.03613916447043    4.07581393062431
O         0.01793623394851    5.26820996834814    4.12792714145034
H        -0.45387340190144    4.46497605829576    4.38592338765095
H        -1.72705322202785   -4.65036818516976   -0.36975812755333
O        -0.96193500485048   -5.19110704688577   -0.08466128727344
H        -1.30957465592680   -5.87746516333389    0.49413505452838
H        -3.91557902488765    5.83121924951137   -2.59878724736597
O        -4.26612735440400    4.99700869049309   -2.92851477118056
H        -4.11100815160022    4.96202451469325   -3.89665925875752
H        -2.42772111108090   -3.68852912419141    1.93765456489868
O        -2.44590892148491   -4.59273594121380    2.31348440914037
H        -1.50606257021398   -4.83037350203788    2.45439733273563
H        -4.69227869530683   -2.98082156773110   -2.89738943921796
O        -3.83990711234017   -3.21372117611637   -3.30363320428488
H        -3.50877743019122   -4.00700862874066   -2.83789816806623
H         0.34186648708092    1.37848563684564    4.61564505580758
O         0.84760484310610    2.13866868625609    4.28162442308210
H         0.89646125680866    2.79773682533638    4.98838584790046
H        -4.65194012216873   -5.17072702054649   -1.56894824003515
O        -5.35384813012911   -4.81719655260431   -0.99539277161685
H        -5.14065232620186   -5.17118045104681   -0.11108896281428
H         2.33102719105462   -6.48493980376331   -4.03505854874911
O         1.99350027286894   -6.15528478662519   -3.18197942010863
H         2.42782115818191   -6.72790058024382   -2.51776155911848
H         0.47043068959940   -3.38009300969391   -4.00418849737731
O         1.27305307089556   -3.01302834484135   -4.42744327947995
H         0.95339263070261   -2.64173086231757   -5.27599508272615
H         1.96724046881567   -1.75185346038289    2.98308045292253
O         2.12229438532760   -2.68288096753809    2.76616141775280
H         1.43635115282018   -2.89667825290907    2.09930806410977
H        -3.01200511859015   -1.81015732870990   -3.20868778017727
O        -2.59000816517289   -0.92353674665540   -3.14399832905105
H        -3.24566388485600   -0.27810593939802   -3.46381964493833
H        -3.18834494727314    4.97585801929837    1.07939648048633
O        -3.97011713772812    5.34908691814549    0.62485087579866
H        -4.38538249566304    5.90697775060582    1.33093654324344
H         0.87827057176041    2.25468825611297    2.59140099726716
O         0.97916005445222    2.24975307637236    1.62019502382154
H         1.70620686228521    1.62658524849272    1.45620022863888
H         0.19238863597590    5.65658290726523   -0.75888256640107
O         0.71375282553003    6.31848219774415   -1.26801509866776
H         0.85558952475550    7.11851767152266   -0.71253421827094
H         0.34509970334132    7.03714198295342    2.58999847009541
O        -0.01701177377883    6.65638064839385    1.77274229798905
H         0.64704226989294    5.98570173570253    1.51155820986235
H        -2.47722475685660    0.21619513897357    3.34202017400864
O        -2.69901838254968   -0.59784997757532    3.84700072114457
H        -1.93847054722320   -0.63725103733841    4.46869349776199
H        -0.89132084472109    0.55574156221694    6.02608016464293
O        -0.61728560717628    0.03611945674453    5.25176711204539
H         0.09638098586974   -0.56713245375806    5.53856704840243
H         0.71310163706333   -4.99364764601951    1.98249914961499
O         0.17044376308208   -5.10247536681162    2.78681422368840
H         0.31458716641280   -6.02295302495685    3.05978588613656
H        -2.11588191090782   -8.08731554180849    0.45159648715478
O        -1.79385162569598   -7.59913374112275    1.23680440933591
H        -2.58032774616051   -7.28716550003634    1.69205501966392
H        -0.37784105729478    6.86320439358120   -2.32625958812656
O        -1.12435926440357    7.28308143801155   -2.82550200195227
H        -1.91425904793772    7.15674854534584   -2.26176212726404
H        -1.11122061303730    4.30977311180934    0.57390003345009
O        -0.73829503675277    4.37058996773877   -0.32223101365407
H        -1.44489303971941    4.12847449427360   -0.95455868428084
H        -4.40732056156978    2.74833465648367    3.50742271552283
O        -4.40583027714263    2.91884869612110    4.47197309705672
H        -4.48896782955432    2.03582892494777    4.88115379332291
H         2.02713564577573   -3.58043165306461    4.24597010313250
O         1.96368673231290   -4.05246202842765    5.09935892713293
H         2.47051197422244   -3.51530457845328    5.72977929200819
H         4.69010926233505   -3.19465837639991    0.84096373071759
O         4.52950833197491   -3.11852700529575   -0.12551234062625
H         3.67035223426496   -2.64154667131865   -0.20860157457636
H        -2.72031088369093   -0.74859416377149   -1.35088516230935
O        -3.04763669243800   -0.47838514540721   -0.47653740736530
H        -3.84813312489775    0.04739185028746   -0.68351600243011
H        -1.61478702866710   -0.76178957832661   -4.63076617712270
O        -1.10755016453879   -0.54597022202228   -5.43449118395624
H        -0.39824957482367    0.05099868775815   -5.14911340920070
H         1.79774303704199   -1.71545229438554   -3.37576818817296
O         1.88981059259567   -0.96841663764133   -2.75296529301957
H         1.11210399988017   -0.39171469724945   -2.88402372050733
H         3.66587866048104   -3.12237509343024    2.55247892064374
O         4.62492852527956   -3.35128296363255    2.47928432826720
H         4.68016362813047   -4.31130172672808    2.60631611955944
H         3.42832534184761   -6.12073478084772    3.12512742064068
O         3.78422384106411   -5.92161692280204    2.22459254554808
H         3.04733328624042   -5.57507741760467    1.68125713827213
H        -3.34173715153441    1.60993272111676   -4.17733845539908
O        -4.18659879396129    1.13926317327520   -3.98651194979819
H        -4.40407324719975    1.28513256823868   -3.02983421114794
H        -5.08058497522958    4.14757717611456    0.06638412710687
O        -5.51904851423425    3.28143784628661   -0.03667838877758
H        -6.44951927511017    3.40043907076136   -0.31831916295657
H         6.73583114613666   -1.18345117915914   -1.36251873081416
O         5.96399279300077   -1.03312480565382   -0.81027698005115
H         5.54488941591637   -1.90063347473191   -0.61173247829400
H         4.59608460140768   -3.17005248018806   -2.46948482349970
O         3.72847248148616   -2.99843841944872   -2.88578258523360
H         3.73160909632300   -3.61772401412340   -3.64146445008087
H         4.43865305527146   -2.29163380036784    5.62253150383815
O         4.09563736785253   -2.75674773939927    6.41588394677673
H         4.43011627706072   -3.66199343585877    6.33450591313280
H        -0.75196057957188    6.33940603199721    5.07455071156708
O        -1.34871691429960    6.91532907510581    5.61249662007227
H        -1.36224448146587    7.79226090761136    5.17076464404780
H         4.70081176058120   -0.13701923913438   -1.46574315078338
O         3.93360922051467    0.40553508379245   -1.72884800693834
H         3.24092346827395   -0.19501972342803   -2.05845850932853
H        -0.74075002553425    4.52262849064878   -4.03753735941147
O        -1.52349723956633    5.06547268475129   -4.24589066748799
H        -1.37227252816377    5.93226916601091   -3.82351599364095
H         0.66131738603547    3.20306317973239   -2.65784037946915
O         0.66864802394259    3.57968673021575   -3.56638860358128
H         0.71606222888226    2.81613968251606   -4.15176513349801
H        -5.38114747357323   -5.19282205508074    1.79668052159695
O        -4.68449329865410   -5.78768338127373    1.44155296729491
H        -3.84399089624210   -5.37155766990029    1.71189587968451
H         7.88238966875513   -1.69165583290489   -4.03357024754870
O         7.62446318422561   -1.37833989806471   -3.13397638766568
H         7.13783464265886   -0.53436482049999   -3.29068691097019
H         3.70276340092673   -5.07395992665408   -5.28850019741327
O         4.46576410637915   -4.70069184585115   -4.80809788805221
H         4.85044072330638   -5.41152015647280   -4.26232439061153
H        -3.78168823101658    0.01964443358245    4.93570451105679
O        -4.38234937500552    0.48376719623822    5.56836307932045
H        -5.04249557101861   -0.17431791813946    5.86033033544992
H         3.46872415636070   -5.94345305290556   -0.51985034752213
O         4.34119925150963   -5.69453704666016   -0.83681544763244
H         4.41578671981640   -4.73201680067333   -0.69266310311457
H         5.00181720538331   -0.33691222461735   -4.16093816501433
O         4.46653302355698   -1.04849828819256   -4.55045357058867
H         4.14067109283660   -1.63150859301025   -3.83224431722086
H        -1.17080533574401    1.57082601379567   -3.93657598793631
O        -1.82136412944969    2.19148607048862   -4.32201256672050
H        -1.46397432891725    2.52316700600742   -5.16839161315255
H         4.88892864747984   -6.32290740065807   -2.31350953907692
O         5.22134398149649   -6.64852170463231   -3.17912902378667
H         6.04062886487047   -7.12736071918472   -2.99276675151230
H         8.74300103264508   -5.09330294945112   -2.91553166959480
O         8.05162512424510   -5.51020201547980   -2.35683893487191
H         8.08649549324144   -6.46780891145450   -2.45722643653946
H         2.34036764881882    4.71985990273396    0.45106450282757
O         1.76115246021357    4.70218551765728    1.22226003142381
H         1.40365171349015    3.78192597617362    1.30022908890196
H        -4.41263017775473   -2.63310077017737    4.23301360857652
O        -5.30662086428042   -2.29359220534983    4.03064765840647
H        -5.16977012428858   -1.51264767833367    3.45485211864185
H        -5.84394160267401   -3.19510449417396    1.31942231496783
O        -6.30672605504173   -3.75181141406930    1.98806609738868
H        -6.11793300634357   -3.31609343085458    2.83841560963178
H         1.68899489295428    3.47106263095701    6.86224202290960
O         1.06592851286654    3.98634159700927    6.32827268639154
H         0.28296107319439    4.13949866387789    6.89985507308286
H         5.00362372304247   -2.16805741682209    3.61652366803384
O         5.02431091057358   -1.44939639560364    4.28014905645815
H         4.21236232921588   -0.89320666945017    4.12356447644060
H         2.39287887936336   -5.57444118511182    4.84058072506593
O         2.77225886137163   -6.45861905753998    4.58068009350642
H         2.02676305879711   -7.03993267425071    4.40793544946408
H         2.25769086793850   -4.51795123111414   -6.78929000702825
O         2.08966476904145   -5.00601084785769   -5.97326175339448
H         1.82435048758662   -4.31472876418357   -5.31810353116272
H         6.44132095085776   -4.10382297822859   -0.50048477988350
O         7.19505168778763   -4.50601085827671   -0.03727834864256
H         7.70237236368138   -4.92887015178953   -0.75799459513618
H        -1.72302227991800    4.49245181351113    7.70055081242755
O        -0.82412916555655    4.59085360804210    8.08581341855141
H        -0.64335670184177    5.55004426754848    8.10988194401020
H        -5.11762630132972    5.69165481742651   -5.59695379552274
O        -4.50980617311219    4.92830674796645   -5.61698553051211
H        -3.75266786206010    5.14277206404914   -6.18309392698527
H         3.28160139634123   -2.52955241307563   -8.43709598831694
O         3.19403178787887   -3.06219592956729   -7.63578984307321
H         4.07064487910851   -3.03784247025428   -7.20697615678915
H        -0.65918715529887    8.82630216532288   -2.28074677570406
O        -0.53607959984390    9.65510129927651   -1.76240703345933
H         0.22631013856627    9.48097112500965   -1.18573298280614
H         2.06896572874994   -0.91040306147917    5.21247816600032
O         1.49641645842547   -1.43611681845921    5.80028761252165
H         1.59035797837893   -1.09036020353537    6.69732766341862
H         5.20550234805483   -2.02627794098675   -5.69366681473083
O         5.55216557342486   -2.79266958086796   -6.21518012110250
H         5.27851501579293   -3.58249715560099   -5.69741889509508
H         5.69713967590612   -5.21407125638439    4.68900703647652
O         5.17479810248931   -5.12852658871383    5.51558570715094
H         4.45323943799286   -5.76049396746935    5.43028750689381
H        -3.97187289398975    1.14848029491561    7.00785421966527
O        -3.77970269915336    1.62459703088876    7.85151693180157
H        -4.65583351590274    2.01016651662595    8.11230747347387
H        -1.85020661607900    9.61459702398977   -0.74829407376464
O        -2.71045414997100    9.48825409933536   -0.27345817076072
H        -3.32189287160670   10.11644384338257   -0.66138725574108
H        -5.94734124920031    4.68815134354428   -2.93879970053892
O        -6.85604233366783    4.56905574941025   -3.28292846973359
H        -6.76566507690070    3.86635188467422   -3.95969783878815
H         0.09568470491121   -7.06432162961981   -1.13959378169591
O         0.55987140169760   -7.50016014139945   -0.39190802596756
H        -0.11916278123778   -7.69457399443465    0.25721703561723
H        -7.63651174477375    3.79051709363762   -1.97334640190552
O        -7.89769541349085    3.20398792435073   -1.23284815813359
H        -7.75477029930954    2.29509556213700   -1.57194838445224
H         3.97632156445611   -0.88962336852081    6.98682910323398
O         3.98514353874245    0.07453087459903    6.97829847041984
H         4.79704611592577    0.36442793338061    6.54593198206284
H         2.25949233171919    5.79625171593030   -1.18144486262876
O         3.19501170076172    5.50354189056042   -1.06686089245050
H         3.37175166301846    4.96293372066950   -1.85966671061012
H         6.55346158624461   -5.92993100374933    0.67538135145926
O         6.18443799558632   -6.66632709256473    1.20884940692865
H         5.27970476069140   -6.38930758799992    1.43512399088094
H        -3.86661559147721    4.73203576394500    7.78046664706826
O        -3.30001795519464    4.26913554718769    7.12152150521714
H        -3.49330840507703    3.32572782270316    7.23228950370662
H         5.76789331403552   -7.94589829297694    0.14040031256288
O         5.47998980249542   -8.63302649160673   -0.49729748817791
H         4.65064700347105   -8.30728860440352   -0.89103105932213
H        -0.55525088898226    2.04496815491824    7.69354154244484
O        -1.18861966514739    1.98011206215837    6.95860558339995
H        -2.05700743378158    1.83850958551773    7.35537876429565
H        -6.38108128944890   -0.12045477739901    1.06428471895630
O        -6.70179409774935   -0.20451569398434    0.15160717257994
H        -7.62056279154177   -0.47513633661097    0.17026271146304
H        -5.37050483381813   -3.06358832006113   -0.58588245303962
O        -5.11844052348545   -2.36121145711943    0.03974021027226
H        -5.68865079607286   -1.58849702101339   -0.14794397586922
H         4.31892471323173    5.57869290111641    0.31823860421395
O         4.65318037702888    5.67970845171437    1.22326512453008
H         3.95877896739088    6.19006705684767    1.67560635987717
H        -9.04307680354455   -1.74545102594425   -2.25041020832328
O        -8.49495890036535   -1.54362598637568   -1.46463167434279
H        -8.62213163027039   -2.27990578043226   -0.82647016613801
H        -5.52407984802217    3.46879913841495   -5.52742574619225
O        -6.04139843685139    2.75835242334527   -5.11231344418264
H        -5.37479703956609    2.17305615379885   -4.69834674684835
H         3.18048825187390   -0.89068374315090   -5.65544584455066
O         2.32440704486640   -1.01066097041823   -6.12103347328197
H         2.40962236005251   -1.85967397627176   -6.59443774604633
H         8.11418575377030   -1.35200838821067   -6.02986084169143
O         8.12234614830989   -2.21565161101402   -5.57275466895398
H         7.26641375449093   -2.61600376144923   -5.82345880555136
H         7.62032473238448    0.98858652967332   -6.31141235239477
O         7.43119251203192    0.14001328670264   -6.72403219780520
H         6.44983269710586    0.09028949028105   -6.76023635514398
H        -7.85924286656004   -3.69149814572238    0.93378367268095
O        -8.53782215143412   -3.58499313630616    0.24949853197617
H        -8.43967087020526   -4.34473397884377   -0.35180050041312
H        -2.40634684825407    8.73772584310580    1.29080498564421
O        -2.25529643058992    8.14962562459564    2.04413601220338
H        -1.48511410279965    7.59650952806455    1.82141516112808
H        -4.44244352499834    6.43744382863697    3.49605879428665
O        -4.61290320783700    6.86295691388540    2.63934770518707
H        -3.84965727580126    7.44902991455770    2.49936686590888
H         3.40172288297723    3.44559965421567   -3.57889559502848
O         3.24805296278399    4.41479744276158   -3.48512872126233
H         2.28324360287063    4.47932301464688   -3.59333914939623
H        -6.11524836618901   -1.60696197738641   -3.43964987585598
O        -6.19808282184702   -2.18595105429493   -2.65544741751530
H        -6.98190977612018   -1.87837755590383   -2.14676067894092
H         6.46968310541684    1.05268804996711    4.73871114392517
O         6.07598272938992    1.59151721282825    5.44180260279578
H         6.26327133839387    2.51019065657473    5.15022340609608
H         1.36210743637017    1.72051330101115   -5.82232087694171
O         1.16734375904264    1.12475666090374   -5.06805532924016
H         1.53109995325999    0.26173525848118   -5.33749738980637
H        -2.48686489264012    2.96816780814297   10.48415971637965
O        -2.27455819360132    2.06045380826316   10.21130533110591
H        -2.87226901186166    1.86035704942755    9.47905236765222
H         7.63051236569297   -0.49420713763742    3.08383261946388
O         6.87949646810002    0.08036763063094    3.25178910201723
H         6.18786550153771   -0.52058560587521    3.63149196566184
H        -5.65810035814498   -8.05392269045413   -0.69547274801978
O        -4.92313472806747   -8.12231936797273   -0.04916520233185
H        -4.92684547093230   -7.30474201707123    0.47236755508927
H        -5.17746645748197   -0.12048858925391   -4.71330740767554
O        -5.79463300003523   -0.83235229656395   -4.95257447470412
H        -6.63285199817240   -0.39075442737152   -5.15057275261472
H         1.88944362220690   -0.20053916871621   -7.51473459356830
O         1.68772850385294    0.27119283340625   -8.35874160675361
H         2.26429599731654   -0.13417827314903   -9.01185199906252
H         4.87135493173470   -1.39590917349341   -9.30412902067077
O         3.94625118481430   -1.16666473463305   -9.58630988961042
H         3.92627020983936   -1.28357969647538  -10.53545319035745
H         7.56506820166896   -2.56879762509567    4.20219122824895
O         7.71159283448415   -2.60521131424008    3.24273179064416
H         7.21844955185747   -3.39632445000335    2.97124765873079
H         6.72196349246458   -5.89372202956928    2.68802417606233
O         6.78362521281355   -5.21850357661447    3.38911672958830
H         7.65980278624813   -5.30313734209904    3.80650656237769
H        -1.81949675333555    8.94996978767025    3.49449504813116
O        -1.57164768356307    9.25516821747874    4.39262803249713
H        -2.42038438013101    9.38777283477592    4.84819487571039
H        -7.39049395337528    1.56588613899308   -5.24896969645361
O        -7.96520939579166    0.82186117636086   -5.00331296858725
H        -8.86693140537081    1.22150733437015   -4.92723482545489
H         6.92492726899164   -1.08577013792732   -8.40453629501267
O         6.34322824403207   -1.80705907103796   -8.66816526127162
H         6.11532680657399   -2.25682171880306   -7.83617409713489
H        -1.67715296652525    6.23953616947684   -7.02370276543284
O        -2.07487166647549    5.41423921921071   -6.74997914184128
H        -1.82608314394464    5.28344500868876   -5.78640071010083
H         0.00293933300413    3.31579700542664    9.02290734379762
O         0.20025522301218    2.39625314763714    9.27860560837942
H        -0.59806830471205    2.13210879311477    9.78507275978355
H         6.75628906964513   -2.78160385453457   -2.70397625620581
O         6.22603330800202   -3.52555581838263   -2.36213735785397
H         6.69555387512836   -4.33645436497705   -2.60664385841393
H        -4.07723153204940   -3.07488955922253   -4.94033406785551
O        -4.23224293055067   -2.96295753208218   -5.90510637226693
H        -4.77953199585877   -2.16992503263125   -5.96134122117445
H         1.98268811881923    2.18839942323922    8.46518864198776
O         2.64626731334807    2.30070194630598    7.77484459213986
H         3.06875544773959    1.43055926551299    7.65980731431925
H        -6.90724670910339   -5.20121692997080   -1.39044559384059
O        -7.82289270235491   -5.47094722473495   -1.63557666742226
H        -7.95674239459023   -5.06901358142417   -2.51877272087415
H        -3.82556203848298    5.25985116597087    5.69674806412775
O        -3.79294658762318    6.02802062228994    5.10559963744261
H        -2.85897916099327    6.32250605887928    5.19936084771489
H        -7.88441295686972    0.08770998330307   -1.96346222981325
O        -7.39495157861248    0.81126466231658   -2.37750963565544
H        -7.62356643017197    0.79974922169444   -3.33067376624975
H         5.83843607325575    0.13024896874932    0.41202126873437
O         5.61647455686655    0.85234265226506    1.03217209884320
H         6.12696796586323    0.65821667316084    1.84519249996586
H        -6.21321990636143    3.31544110070558    7.39712819882791
O        -6.08515901765648    2.79752200351440    8.22595838450056
H        -6.68534766754859    2.03608908750046    8.13801625525007
H         2.28046760155698   -8.07367451682448   -0.83445955434526
O         2.95712420768764   -8.06101054270110   -1.53066618549457
H         2.73221916214681   -8.77536451002693   -2.14345343709696
H        -2.74510851439632   -3.96453417785980   -6.19358184740555
O        -1.99115854149422   -4.53032329695033   -5.96182429112613
H        -1.71483509363682   -4.23837344733438   -5.06477939977306
H        -5.64215676739868    3.76507003720416    5.31001489568312
O        -6.29120114297142    4.16177462880355    5.92717442649825
H        -6.12773298154355    5.10583239277412    5.91338567465437
H        -1.01849063791051   -7.11513794729529   -3.15825469674496
O        -0.54599167673645   -6.44485469079337   -2.63068962795101
H         0.36174448840162   -6.37648657612756   -3.01106303892926
H         4.44674668753270    2.02040140688318    5.12878181278086
O         3.50495433939318    2.25922817445761    5.00858972108372
H         3.12077292223470    2.27610107820666    5.89052328289247
H         4.11181184681941    4.66202380672483    6.29942441893432
O         4.19246778246642    5.39177909785328    5.68085599789015
H         3.62442550782123    5.15079298676911    4.91039211042697
H         2.76662817428828    3.62044821753042    3.92234214331837
O         2.58904279172574    4.56043946001590    3.75575709926457
H         2.46928885727191    4.65831689243197    2.78928226198266
H         9.39346611425342    0.21045246695271   -1.07169437807844
O         8.58739837372600    0.37419451184131   -0.57850994429005
H         8.41187490734146   -0.44368083651110   -0.08372294744410
H        -2.09824741684131    5.32719089374246   10.65028043207623
O        -2.82023477284186    4.69881555424905   10.88219606893860
H        -3.03830506579433    4.87661816365257   11.79733113797687
H         7.97299473726557   -3.00783587564593    0.33031164445534
O         8.39499029118458   -2.16136084450986    0.58491111027376
H         8.32845464600446   -2.15547289677412    1.54715892440615
H         5.37226980845078    3.66790884789511    3.52345720971278
O         6.02868370109016    3.93378977786366    4.18933979040982
H         5.61611293691165    4.65214859982604    4.69072901989354
H        -4.20676438561598    5.02866473099787    9.78499415153777
O        -4.84006491222744    5.17907236242359    9.06305467140519
H        -5.45174418634567    4.43029832154004    9.06112890061689
H        -7.01116512959591   -3.47899500836772   -3.48081369703876
O        -7.63180857564526   -4.09107446025286   -3.92874689257195
H        -7.11086283144899   -4.53368169318613   -4.63066237152684
H         0.03053320092870    6.13474101937246   10.76901387139582
O        -0.83405572935468    6.46661646527462   10.52237296407553
H        -0.71870173140666    6.89685282241045    9.65583387267663
H         2.58954357891507    1.49465287246714   -4.10532228703180
O         3.46798348445161    1.84747782056232   -3.86709247660740
H         3.78824891797787    1.33305527873217   -3.09618470262105
H        -6.97040041984386   -0.21341619034094    7.22234727834668
O        -7.47902854594636    0.56523626057823    7.50220838699254
H        -8.10188395424091    0.74847311560117    6.79776428379709
H        -2.74189137004315   -9.87248927364961   -0.82143064141335
O        -2.67891622327145   -8.93099609778147   -0.98224983693621
H        -3.58485851402768   -8.56443408280219   -0.74185588224146
H       -10.06891402393204    3.07503207412264   -4.89581997317673
O       -10.18623182871537    2.15775337804954   -4.61457201886277
H       -10.40156159283937    2.24240963056830   -3.66478880704719
H        -2.06567355700334   -3.02067564019569    4.61766861766730
O        -2.94060093649514   -3.46073238917266    4.68767295124278
H        -2.93467403926785   -4.07883273494112    3.93161587890888
H        -0.18076973789711   -7.97884597003010    2.49299085923186
O         0.64619578312773   -7.76925111007288    2.94032091540001
H         1.36362383749068   -8.06573534986054    2.35300415278424
H         6.70833295827560   -2.37286415978077    6.39697781256308
O         7.15720829486976   -3.08257675371300    5.93270594133171
H         6.52701539395525   -3.81720817757008    5.89451211737478
H        -5.26973239011923   -1.99801932896748    6.94739658616593
O        -5.94620020655640   -1.50027998885132    6.46333771724816
H        -5.93012057788295   -1.87775605973660    5.55435393674735
H         0.83521693209378    3.03060747747424   -7.11472397128713
O         1.75286638005849    2.69985456389052   -7.17081148903097
H         1.73902507635468    1.95207365698610   -7.79634409022879
H        -3.95249731819661    8.76241314694592    6.67028378318001
O        -3.95090220992012    8.75964564748115    5.71291197975731
H        -4.07619196555816    7.83191653763890    5.44583945756142
H        -2.05952089110167   10.31381464011362   -2.74115477967023
O        -2.96127293571921   10.49517135488770   -3.04283807054742
H        -2.88974493668043   11.12788550605741   -3.75687677780949
H         9.41140737090590   -4.05888005446029    4.04720563064654
O         9.13220100657948   -4.73674377747371    4.67033288675771
H         8.70246437442490   -4.26412408511506    5.39420875360300
H        -0.73447671117532   -5.99946222048776   -5.83574474977894
O        -0.03107206770147   -6.56636814877183   -5.50275126242680
H         0.80447744479772   -6.10452810027424   -5.71948626566928
H         1.82656395058542    8.27725276438870    0.66084540779696
O         1.52292214917558    8.59800449498791   -0.21702110270547
H         2.33747853421104    8.63595324887494   -0.74769129811618
H         3.49749317477741    2.92789791285133   -6.66325534753699
O         4.32535559366558    2.63785156984267   -6.25435855116262
H         4.08065027645700    2.36493007848637   -5.34510535795030
H         3.73401639478135    7.12543856195419   -1.23344420371589
O         3.93971897726630    8.06100442215672   -1.44768504898286
H         4.30850435353299    8.00430499051048   -2.34115479224725
H         4.39323690375637   -0.01005735657662   -7.91194355746138
O         4.77061726561950    0.13666497813918   -7.04271316931798
H         4.58913990147805    1.06876804927302   -6.79961020435248
H         6.03060284025437    1.93306347273959   -0.47714906159181
O         6.59569430473982    2.12589768833648   -1.23917357328272
H         7.42054317201646    1.64680043754874   -1.04483434224774
H         6.68879141981742   -8.43049427363147   -1.60298929881641
O         7.32455085279050   -8.21953868390528   -2.33964842652451
H         7.69576020141617   -9.05299175102817   -2.62370959449042
H        -5.30226616690143   -5.79029724980269   -5.40101182858184
O        -5.91954079310460   -5.11851636539481   -5.71601858277792
H        -5.36845858131166   -4.35045586874060   -5.95347211783356
H         0.68513519450014    7.17965356172698    7.59879326211449
O        -0.21635034888737    7.20731140586129    7.95842763325894
H        -0.77195543083136    7.22170984152763    7.14100352647548
H        -8.89824096603992   -2.83416115639275   -4.09680525506211
O        -9.41851448832165   -2.02547201452606   -3.92957986240667
H        -9.13260846787224   -1.36097638262856   -4.56018903088284
H        -2.40964580842896   -5.98754723035963   -2.13802287754573
O        -3.28813907413316   -5.70198085052018   -2.40631802266032
H        -3.47557168382657   -6.07724958575840   -3.29175563694583
H        -2.98709434730323   -5.90199815188116   -5.40356404081381
O        -3.58698249386940   -6.51135774465815   -4.93083960337698
H        -3.10512908637828   -7.33154945848107   -4.76361227271521
H        -1.39161208910073    3.72491840012030   -6.98311180663811
O        -0.85129875629131    2.96926668218630   -6.71200865851237
H        -1.08849264790282    2.18378757690320   -7.26135992141571
H        -0.20553730962089    0.41512048019904   -8.21479791104229
O        -1.10152296448015    0.65037695185941   -7.93122521105953
H        -1.27643233375318    0.12706142344081   -7.13306324075170
H       -10.42258218426058    4.05411906670678   -2.73215721790733
O       -10.49022317065146    3.27593381448770   -2.16338596929874
H        -9.66059158195911    3.24945349676253   -1.65491649047780
H         4.58191778701207    4.08305141626845    1.71863794878892
O         4.37374302900696    3.16204094034910    1.99715116511527
H         5.08971416117943    2.58628651580821    1.71585623099022
H         6.48533901681640    1.39694129215921   -4.22121008668826
O         6.18245786546922    0.77307299035901   -3.52695581064378
H         6.21322658040870    1.26894521065671   -2.68337256272449
H         9.63272557027136   -2.22544354874557   -0.92875569819504
O         9.90855171094188   -2.01181852302505   -1.82895623292818
H         9.10766283865917   -1.67407667644505   -2.27216059446201
H         9.96874933773621   -3.32180495407697   -3.09838531688491
O         9.70158498445702   -3.97433928747415   -3.77275958941022
H         9.30751862313189   -3.46736941848299   -4.49326027818212
H        -7.69857813022669   -8.57338982012286   -1.65805108837607
O        -6.96075540577351   -7.97904970765825   -1.78651144157031
H        -7.33845043092306   -7.06604107527060   -1.77689379270906
H         4.16042262604911    6.08004527530348   -3.82429319481310
O         4.82109788978942    6.78178154417686   -3.73996469590091
H         5.65783844640402    6.32847578115362   -3.60357412497182
H         0.09778650560694   -8.17218598533482   -5.20719615581367
O         0.12216870233321   -9.15493512906218   -5.07416485571111
H         0.27340167144215   -9.51965023975344   -5.94623045552089
H        -2.33266525393923   -8.67357987197907   -2.70814466960352
O        -2.09949508142166   -8.41069956922083   -3.61812676327094
H        -1.45226764099258   -9.02891473577814   -3.97627103727855
H         2.18314908000527  -10.81633627700875   -3.48384076531463
O         2.13753474918695   -9.86182098150058   -3.46061490968754
H         1.35211090063373   -9.59112503185328   -3.98684660796605
H         6.83507981878786    3.32942363627231   -4.57683339717711
O         6.89334049584017    2.65099392577642   -5.27750629007478
H         6.09979823780125    2.78384940415054   -5.81815005941704
H        -3.56127697179169   -3.71636211160314    7.72556573847086
O        -3.67571376940606   -2.92889527413028    7.19503869227951
H        -3.42452608053476   -3.16847228539912    6.27684970878337
H        -0.63928790307833   -3.36441496198182   -6.72101060253356
O        -0.00914002680943   -2.63291669615877   -6.72919727037275
H        -0.49078256472905   -1.85730521208402   -6.38775572808339
H         0.64499103902854    0.46831766174720    8.75363550863636
O         0.65251483237183   -0.24715694403440    8.11381334437937
H        -0.26971986835740   -0.53614655696724    8.02653787617627
H        -5.83481282322665    7.36755119339417   -4.25231631252664
O        -6.33769714360150    6.74839035779423   -4.81304643891332
H        -6.62454646713829    6.01768272356881   -4.22149273675502
H        -4.27914993331337    9.10340169460010   -3.26571868085537
O        -4.81468645768249    8.30723613888775   -3.15881147299594
H        -4.40596130915717    7.82819610576840   -2.41976486641773
H        -9.71201645005453    5.79693858581404   -4.64501519058978
O       -10.24530374821117    4.99232700294388   -4.48084368084170
H       -11.12604997009180    5.19301991061607   -4.79937977137625
H         2.77109592726814    6.52135839493403    6.13715822741602
O         1.81104380870682    6.61783451117879    6.23554134609563
H         1.46749569351207    5.70442232925201    6.13370505055816
H         4.80432839498117    8.54945069226841    0.07888722131218
O         5.12213708987402    8.55106394640046    0.99968389582909
H         5.52933245388413    7.68695171809354    1.13104084852624
H         4.14323197087717   -7.42781916421155   -4.33828197556998
O         3.38451015675899   -7.71332071395328   -4.87918384908534
H         3.10412239474664   -8.55329275317678   -4.50078531759590
H         0.37906867241439    8.66429490019328    4.23067976073105
O         1.05682648439442    8.01963372323201    4.00277442213398
H         1.28354124079922    7.52731813640482    4.81770494953709
H         5.23510587701525    4.19108870266158   -3.16043293966666
O         6.19656785224061    4.16105989716689   -3.10772312011074
H         6.40545038971329    3.57990071781397   -2.35964556836228
H        -2.57456625158419   -1.53852888306610    7.57675466831219
O        -2.06430685404940   -0.74497494378576    7.79577552234021
H        -2.69003522312510   -0.11854060377547    8.16980158133790
H        -9.02817689239184    7.93717944143977   -4.14693749272414
O        -8.96526414514264    7.35209500603031   -4.90337126860572
H        -8.00822087850293    7.18773081458844   -5.03854998912181
H         3.52944282317983   -8.97821729214818    1.09697526804047
O         2.85232890101916   -8.34660605812707    1.34393639558177
H         3.32645787391338   -7.54110587742630    1.62409016516051
H         3.58554710851404    8.17510638478738    1.82469130822939
O         2.79508815199626    7.61164943951575    1.93771005212951
H         2.34924410755798    7.84791136835172    2.76389781965738
