# Supplementary material for: Theoretical Distribution of the Ammonia Binding Energy at Interstellar Icy Grains: A New Computational Framework
Source: ACS Earth Space Chem. 2022 Jun 2;6(6):1514–26. doi: 10.1021/acsearthspacechem.2c00040 (PMC9208021; doi:10.1021/acsearthspacechem.2c00040)
Supplement: Supplementary file 1 — sp2c00040_si_001.zip [file sp2c00040_si_001.zip › Supporting_Information_R1/structures/grain_mol139.xyz]

604
grain_mol139 // -1859.822722257162 // -60.2986929221 // -897.336236879262 // -1022.7851783 // -0.0579349038 // -0.583438076632 // -0.01621522714
 H    -1.743817    -0.155808     2.457414
 O    -0.768842    -0.091361     2.546644
 H    -0.464162    -0.969832     2.875988
 H    -0.257389    -1.897452    -2.863246
 O    -0.339126    -1.915193    -1.897112
 H    -1.291293    -1.856817    -1.712260
 H    -2.756736     1.706798     0.822182
 O    -2.631351     1.066578     0.101862
 H    -1.851706     1.376121    -0.394155
 H    -3.717993     1.762843    -3.058398
 O    -3.209377     2.124627    -3.821173
 H    -2.314006     2.291177    -3.508584
 H    -0.023982    -0.653591    -0.801561
 O     0.069673     0.082727    -0.166559
 H    -0.354938    -0.216670     0.648056
 H     1.114400    -1.919011    -4.778548
 O     0.182111    -2.133245    -4.609246
 H     0.123295    -3.099957    -4.642268
 H    -4.952163     2.198685    -1.328539
 O    -4.554541     1.384014    -1.691931
 H    -3.874864     1.133216    -1.022046
 H    -3.632334     3.231203     2.455773
 O    -2.889695     2.634391     2.243926
 H    -2.132311     3.005512     2.733448
 H     2.625861     0.323870    -2.918612
 O     2.039769    -0.329476    -2.484805
 H     1.128181    -0.052314    -2.699142
 H    -1.061219     0.251514    -3.609193
 O    -0.274986     0.759946    -3.320747
 H    -0.550913     1.351431    -2.601235
 H     2.741919    -0.507067     0.594215
 O     2.680883    -1.258742    -0.030768
 H     2.411634    -0.888878    -0.893196
 H    -2.771384    -0.593051    -0.616017
 O    -2.885017    -1.061426    -1.453593
 H    -3.669839    -1.634838    -1.382810
 H     2.838135     1.327418    -0.780334
 O     2.000138     1.811720    -0.674201
 H     1.306399     1.140183    -0.503168
 H     0.543394     3.170842    -3.243189
 O     1.465287     3.018124    -2.997397
 H     1.475851     2.561804    -2.136409
 H     0.321378    -4.009566    -0.534978
 O     0.119435    -4.707213    -1.198694
 H    -0.651391    -5.185440    -0.816166
 H    -6.321837     1.832549     2.945599
 O    -6.343299     2.075236     3.919085
 H    -7.064414     1.523533     4.289411
 H     1.308822    -3.698572     1.326273
 O     0.878865    -3.068641     0.719302
 H     1.538343    -2.388868     0.471926
 H    -3.008020     5.099137    -1.042072
 O    -2.804625     4.309434    -0.506045
 H    -3.680754     3.912408    -0.320172
 H    -5.422466    -1.472169     1.637809
 O    -5.167782    -0.828626     0.942434
 H    -5.248800    -1.296275     0.105652
 H    -0.206218    -3.223187     3.050059
 O     0.070876    -2.399459     3.485976
 H     1.013351    -2.269641     3.289948
 H     5.276714     1.178254    -1.119239
 O     4.507876     0.622579    -0.927128
 H     4.742969     0.221742    -0.060288
 H     0.696332     2.401989     1.049526
 O     0.691888     2.067551     1.955705
 H     0.106520     1.289886     2.003997
 H     4.541380    -0.382521    -2.283913
 O     4.766292    -0.866566    -3.110871
 H     5.231216    -0.208463    -3.668703
 H     3.003437     3.334059    -0.981000
 O     3.868269     3.764087    -0.952728
 H     4.369382     3.484680    -1.742696
 H    -5.750627    -1.725626    -1.950166
 O    -5.202535    -2.404700    -1.500306
 H    -5.086431    -3.121994    -2.147302
 H    -4.732764    -4.243427     1.213063
 O    -5.437969    -3.636253     0.920032
 H    -5.208226    -3.351424     0.025325
 H     2.730754     2.200008    -3.646302
 O     3.428174     1.540905    -3.841874
 H     3.509976     1.501948    -4.800399
 H    -5.226422     3.739509     3.749080
 O    -4.674972     4.294312     3.176365
 H    -4.170854     4.873077     3.796709
 H     0.707922     0.983470    -4.726472
 O     1.210185     0.879408    -5.560733
 H     1.838673     0.147251    -5.391689
 H     0.916655     5.787908    -2.300765
 O     1.715484     5.489211    -1.833292
 H     2.290055     5.057704    -2.496228
 H    -2.599188    -3.602988    -1.803059
 O    -2.749200    -3.853846    -0.875758
 H    -3.492805    -4.472450    -0.850984
 H     2.010521     5.191510    -4.539285
 O     1.136720     5.248935    -4.963341
 H     1.154814     4.549149    -5.643544
 H     7.768882     2.071266    -0.841263
 O     6.997513     1.681551    -1.292221
 H     7.385728     1.006846    -1.885469
 H     4.462919     2.904643     0.373032
 O     4.800352     2.561314     1.225291
 H     4.697748     3.310829     1.848047
 H     1.246934    -3.173914    -2.160538
 O     2.103689    -2.994111    -2.574612
 H     2.158743    -2.015982    -2.609402
 H     1.094656     4.615712    -0.602212
 O     0.645652     4.132624     0.128107
 H    -0.055104     4.720996     0.462483
 H    -5.741698     0.753170     1.167291
 O    -6.238793     1.583559     1.350125
 H    -7.159559     1.302021     1.105548
 H    -2.131807    -2.744251     0.245621
 O    -1.680260    -2.154597     0.879582
 H    -0.760449    -2.467407     0.886944
 H    -3.648027    -0.495557     4.235547
 O    -3.645896    -0.624015     5.211538
 H    -4.381358    -1.228135     5.462667
 H    -5.937592    -3.097193     3.169094
 O    -5.524223    -2.222271     3.257558
 H    -4.564249    -2.416249     3.265737
 H    -2.759663    -0.537771    -3.028455
 O    -2.486448    -0.597741    -3.970978
 H    -2.296082    -1.559542    -4.042971
 H    -3.235682    -3.553091    -3.747459
 O    -2.391171    -3.142447    -3.496915
 H    -1.675932    -3.755689    -3.757680
 H     3.355137    -1.095744    -4.238953
 O     2.814475    -1.238202    -5.039355
 H     3.459205    -1.385302    -5.750162
 H     4.714180     2.448535    -6.586086
 O     4.211719     1.608342    -6.601625
 H     3.370863     1.813728    -7.018643
 H    -4.206236     0.791218     5.743775
 O    -4.719668     1.601120     5.997331
 H    -5.282546     1.797968     5.222131
 H    -3.905588    -0.261430     1.960819
 O    -3.386717     0.072439     2.712461
 H    -3.333748     1.045980     2.628178
 H    -5.736299     0.341972    -2.304457
 O    -6.252837    -0.341406    -2.779418
 H    -5.814362    -0.425281    -3.648341
 H     2.112405    -3.795120    -4.111966
 O     2.078767    -4.257832    -4.972093
 H     1.704139    -5.132836    -4.780133
 H     4.654925    -3.444262    -0.612200
 O     4.903503    -2.683060    -0.042673
 H     4.119850    -2.084534    -0.053359
 H    -0.280224     2.978906    -0.907435
 O    -1.011376     2.576061    -1.405444
 H    -1.748194     3.210493    -1.284177
 H     1.659152     4.421691     1.569658
 O     2.101490     4.572271     2.424972
 H     1.932745     3.777973     2.955554
 H     3.705423     1.270169     1.669795
 O     2.953616     0.665266     1.823038
 H     2.160432     1.222872     1.943091
 H     3.351853    -3.886709    -2.057883
 O     4.070607    -4.488631    -1.743944
 H     4.755084    -4.466755    -2.430934
 H     5.195830    -3.645212    -4.490166
 O     5.606941    -3.318050    -3.652826
 H     5.172334    -2.473499    -3.416131
 H    -1.206174     4.985181     2.102249
 O    -1.394630     5.531887     1.304135
 H    -2.008744     5.015259     0.721787
 H    -5.770140     2.927019     0.369339
 O    -5.306896     3.466548    -0.306222
 H    -5.769562     4.327417    -0.450540
 H     5.179725    -3.719341     2.956305
 O     4.426303    -3.565323     2.380184
 H     4.756471    -3.266461     1.503099
 H     5.927473    -1.127473     1.383017
 O     5.498732    -0.249062     1.369777
 H     6.262123     0.358385     1.424014
 H     1.916464    -6.657605    -3.044808
 O     1.750506    -6.880282    -3.986225
 H     2.630854    -6.925344    -4.387420
 H    -7.027233    -3.894908     0.711344
 O    -7.993023    -3.921376     0.501766
 H    -8.465938    -3.747613     1.344490
 H     3.347031    -2.352150     2.818230
 O     2.637865    -1.707057     3.000338
 H     2.837267    -0.894078     2.501847
 H    -1.991383     2.579795     5.077457
 O    -2.733148     3.196502     5.220125
 H    -3.455618     2.665914     5.605210
 H    -0.819173     0.838499     3.980106
 O    -0.724705     1.393959     4.786249
 H     0.099916     1.875888     4.660828
 H     0.267117     3.426221    -6.927485
 O     1.226794     3.260302    -6.798098
 H     1.267676     2.410279    -6.320129
 H     7.259310    -2.644058     4.752949
 O     6.524136    -3.119908     4.297874
 H     5.702799    -2.794474     4.737280
 H     7.984925     1.724289     1.455325
 O     7.929783     0.793359     1.742690
 H     8.440472     0.255765     1.109106
 H    -3.969673    -0.658283    -4.702059
 O    -4.893831    -0.729849    -5.044626
 H    -4.886705    -0.354790    -5.946606
 H     6.563827    -1.220274    -2.131973
 O     6.983606    -1.667615    -1.392139
 H     6.258382    -1.967151    -0.811755
 H     4.750263    -0.702773     4.462563
 O     5.140365     0.055380     3.996099
 H     5.101365    -0.110361     3.030199
 H    -0.096230     3.272247     2.880588
 O    -0.751219     3.903281     3.240753
 H    -0.457072     4.174568     4.131942
 H     8.341683    -0.957791    -0.664844
 O     9.112400    -0.556718    -0.205650
 H     9.834440    -1.195961    -0.277820
 H     9.774670    -3.497463     2.203196
 O     9.479633    -3.318930     1.283871
 H     10.243589    -3.127154     0.729087
 H    -2.283467    -2.713603     3.819426
 O    -2.898262    -2.819556     3.083622
 H    -2.446411    -2.476491     2.271808
 H    -2.076627     0.680082    -6.300793
 O    -2.730083     1.405701    -6.344904
 H    -2.996365     1.579634    -5.418161
 H    -1.260229     3.775152    -5.520505
 O    -1.372880     3.736783    -6.498724
 H    -1.935492     2.955881    -6.647558
 H    -4.316983    -6.418811    -1.202450
 O    -4.818189    -5.688511    -0.809522
 H    -5.587393    -5.540314    -1.400756
 H     2.945558    -5.715988    -1.491463
 O     2.159246    -6.293039    -1.413105
 H     1.372889    -5.690440    -1.306301
 H     3.536306    -4.154901    -5.630669
 O     4.497893    -4.113977    -5.889129
 H     4.590949    -3.372805    -6.493737
 H     7.399583     3.695157     2.104703
 O     7.336173     3.335408     1.210879
 H     6.418424     2.972707     1.151372
 H     6.818613    -3.645158     0.373799
 O     7.335847    -4.438446     0.155820
 H     8.214452    -4.246390     0.538952
 H    -7.261415    -4.702251    -2.534942
 O    -7.001581    -5.623401    -2.311432
 H    -7.618521    -5.917392    -1.614193
 H    -4.598791     6.584720     4.882815
 O    -3.691857     6.288834     4.657352
 H    -3.209646     6.105664     5.477196
 H     7.161404     3.777540     4.871308
 O     7.180274     3.376574     3.992460
 H     7.465088     2.453186     4.130953
 H    -5.825078     0.660481     6.884582
 O    -6.579580     0.092272     7.164667
 H    -6.269866    -0.819571     7.034525
 H    -0.219938    -4.893961    -2.921136
 O    -0.383056    -4.802726    -3.877558
 H    -0.949300    -5.534145    -4.155798
 H     6.724370     0.454124     4.372296
 O     7.687437     0.679243     4.336617
 H     7.909752     0.644255     3.379418
 H     5.127357    -6.474003    -3.851815
 O     4.445769    -6.675700    -4.528681
 H     4.553278    -6.003688    -5.209974
 H    -5.742915    -2.106185    -5.304654
 O    -6.330945    -2.891194    -5.420285
 H    -7.195778    -2.500515    -5.709484
 H    -7.671427     0.346841     5.947684
 O    -8.238408     0.659678     5.196867
 H    -8.875956     1.263654     5.581538
 H    -5.399655     5.638366     2.279674
 O    -5.700672     6.522641     1.965667
 H    -4.862456     7.035253     1.958507
 H     5.808177     1.790134    -3.970744
 O     6.077500     1.015495    -4.511076
 H     5.588794     1.090163    -5.333176
 H    -5.989777     6.263625     0.255938
 O    -6.061565     6.005184    -0.693947
 H    -5.179590     6.271207    -1.043054
 H     0.081239    -7.470975    -3.154580
 O    -0.619374    -7.619439    -2.508899
 H    -0.216208    -7.951676    -1.698200
 H    -2.456184    -1.710100     5.490728
 O    -1.779738    -2.413172     5.637627
 H    -0.964765    -1.916975     5.842235
 H     7.745496    -4.244672    -1.499892
 O     7.870355    -4.230698    -2.473082
 H     7.083747    -3.779149    -2.824892
 H    -8.634244    -3.258385    -3.365035
 O    -7.719472    -3.143187    -3.019236
 H    -7.174999    -2.936633    -3.794278
 H     9.017655    -3.007503    -2.849381
 O     9.625067    -2.261627    -3.039392
 H     9.094764    -1.449631    -2.948196
 H    -4.824056    -5.157797    -3.634405
 O    -4.823121    -4.193962    -3.505773
 H    -5.350833    -3.820330    -4.222365
 H    -3.709157     3.860609    -3.573125
 O    -3.453416     4.723732    -3.209333
 H    -3.757585     5.412142    -3.802131
 H    -0.327620     4.712421    -4.063720
 O    -0.961044     3.998276    -3.870841
 H    -1.762281     4.416216    -3.495777
 H    -1.785892    -4.172686     5.334387
 O    -2.046010    -5.043443     4.995105
 H    -2.981679    -4.932168     4.751643
 H    -2.617599     8.272979    -3.785855
 O    -2.786070     7.314276    -3.892619
 H    -2.572395     7.085359    -4.823886
 H    -3.212854     7.181593     3.197055
 O    -3.140506     7.379321     2.248031
 H    -2.516943     6.710394     1.900524
 H     4.773697     1.704380     4.211226
 O     4.585597     2.652848     4.040979
 H     5.448170     3.044613     3.806895
 H     7.944410    -1.503792     6.296919
 O     8.398777    -1.687764     5.451589
 H     8.329715    -0.842450     4.965286
 H     6.069229    -1.318366     7.797273
 O     6.757723    -0.771513     7.406132
 H     6.276052    -0.036353     6.965247
 H    -1.832827     5.557490    -6.496217
 O    -2.002730     6.492695    -6.305229
 H    -1.147276     6.949029    -6.396661
 H    -8.156051    -0.508744     3.881605
 O    -7.945783    -1.032174     3.095622
 H    -7.031630    -1.351223     3.203919
 H    -8.464623    -0.190068     0.123132
 O    -8.523762     0.448776     0.853266
 H    -8.482021    -0.095373     1.658453
 H     0.863518    -0.534797     5.902626
 O     0.029359    -0.637470     6.417887
 H    -0.498004     0.117387     6.103596
 H    -0.646600     6.964860    -1.686604
 O    -0.583955     6.578639    -2.583319
 H    -1.441744     6.747462    -3.034491
 H     0.918654    -8.025460     0.591554
 O     0.023363    -8.304526     0.345986
 H    -0.431700    -8.382319     1.212467
 H     1.933694     2.719215     5.239645
 O     1.960209     2.435912     4.301065
 H     2.901525     2.492459     4.054955
 H    -7.683310    -5.815987    -5.574687
 O    -6.789811    -5.642578    -5.913870
 H    -6.670690    -4.685235    -5.861208
 H     3.357316    -7.492128     1.089241
 O     2.458692    -7.157252     1.036918
 H     2.371173    -6.827747     0.105571
 H     3.230396     5.761299    -7.416197
 O     3.417985     4.805425    -7.533512
 H     2.603348     4.327314    -7.314038
 H    -0.714087     6.931776     0.482575
 O    -0.429577     7.645926    -0.112273
 H    -1.129992     8.312607    -0.067339
 H     4.318792     3.788551     5.235692
 O     4.204347     4.434699     5.973818
 H     5.080362     4.529085     6.357221
 H     7.542714     3.054784     6.845182
 O     6.986062     3.874125     6.763079
 H     7.446024     4.552740     7.255936
 H     4.394247    -7.887548    -0.990557
 O     4.889089    -7.333459    -0.364819
 H     5.313422    -6.674117    -0.937503
 H     6.994847    -5.741393    -2.630450
 O     6.247623    -6.366651    -2.585277
 H     6.616574    -7.265301    -2.512288
 H    -8.887082    -2.456286     2.930405
 O    -9.341137    -3.291822     2.692929
 H    -10.084045    -3.014895     2.129975
 H    -2.940134     8.620719     0.952263
 O    -2.806060     8.977979     0.058599
 H    -3.621059     9.511292    -0.117389
 H     8.065420     0.923532     7.400811
 O     8.386485     1.630628     6.830696
 H     8.256370     1.296643     5.926286
 H    -2.550914     5.015817     7.626755
 O    -2.269615     5.241258     6.741227
 H    -2.431412     4.429879     6.174274
 H    -5.994323    -6.658330    -3.362523
 O    -5.314484    -6.831816    -4.038887
 H    -5.759158    -6.564402    -4.872176
 H     6.910022    -2.574780     2.729088
 O     7.030597    -2.313408     1.797053
 H     7.981089    -2.357294     1.617163
 H     2.147523     6.752364    -0.846861
 O     2.372325     7.502322    -0.251664
 H     1.514807     7.811265     0.065870
 H    -3.863934    -7.522963    -2.898738
 O    -3.306388    -7.545240    -2.112497
 H    -2.390408    -7.635956    -2.431415
 H     0.735692     6.690050    -5.656479
 O     0.536277     7.554121    -6.086245
 H     0.525767     8.189417    -5.340661
 H    -8.155772    -1.949527    -1.725934
 O    -8.462482    -1.688296    -0.843559
 H    -8.209936    -2.467233    -0.298021
 H    -3.454857     6.965622    -2.243263
 O    -3.555195     6.784518    -1.299067
 H    -3.283320     7.598384    -0.824330
 H     3.007290    -4.486257     2.347128
 O     2.104401    -4.860680     2.347606
 H     2.195363    -5.749821     1.947012
 H    -8.711548    -1.098128    -5.094663
 O    -8.597138    -1.674941    -5.885570
 H    -8.327318    -1.068629    -6.597885
 H     7.613056     0.173660    -3.865431
 O     8.253539     0.161253    -3.135449
 H     8.905016     0.849368    -3.331673
 H     4.033486     6.788133    -0.085336
 O     4.765107     6.177388    -0.269936
 H     4.336932     5.323960    -0.503422
 H    -7.885744    -0.156797    -3.274163
 O    -8.780660    -0.171173    -3.672303
 H    -9.379852    -0.428799    -2.970367
 H     6.058074     3.969787    -3.260854
 O     5.608175     3.169057    -2.933302
 H     6.204990     2.767785    -2.257898
 H    -1.049833    -6.990507     0.106141
 O    -1.688877    -6.271286    -0.075163
 H    -2.266651    -6.599113    -0.771147
 H    -3.648438    -7.954610     0.988473
 O    -3.891435    -7.703150     1.882566
 H    -3.709896    -6.734969     1.944761
 H    -2.650294    -5.212675     1.162290
 O    -3.370614    -5.116047     1.806311
 H    -3.115458    -4.387869     2.408368
 H     5.480578    -6.034889     4.863324
 O     4.722523    -5.818980     4.316920
 H     5.028644    -5.903465     3.398361
 H    -9.274320    -6.570353    -3.948970
 O    -9.298521    -6.113988    -4.821318
 H    -9.918166    -6.608218    -5.358382
 H     6.508150    -5.476611     1.261299
 O     6.010965    -6.081923     1.849273
 H     5.581315    -6.690638     1.236678
 H    -1.108101    -6.814685     2.578542
 O    -1.217074    -7.778940     2.635507
 H    -2.172545    -7.935343     2.623105
 H    -9.849481    -4.425224    -4.541314
 O    -10.010914    -3.503228    -4.278974
 H    -9.792120    -2.948905    -5.040358
 H     0.260123     7.922300    -3.289567
 O     0.554900     8.765495    -3.692654
 H     1.447620     8.938615    -3.327946
 H    -8.760076    -8.300438    -2.555746
 O    -9.373295    -7.563991    -2.564874
 H    -9.276070    -7.123558    -1.701309
 H     2.070617     0.705727     4.580877
 O     2.191128    -0.140184     5.053092
 H     2.431602    -0.814954     4.383468
 H    -6.456859     0.104650    -7.648680
 O    -7.419027     0.158716    -7.527624
 H    -7.606377     1.056674    -7.251383
 H     6.202684     4.038376    -7.261531
 O     5.609637     3.957548    -6.514539
 H     4.750620     4.386500    -6.816267
 H    -5.654167     10.065574     0.557177
 O    -5.151013     10.097887    -0.267531
 H    -5.713619     9.595906    -0.889536
 H    -0.672872    -1.202921    -5.762523
 O    -0.853039    -0.556273    -6.479032
 H    -0.088845     0.049249    -6.423141
 H     4.859108    -0.344185    -6.911668
 O     4.972325    -1.273226    -6.683802
 H     5.818186    -1.342143    -6.206767
 H     2.895195    -8.797917    -2.575872
 O     3.848986    -8.694104    -2.564094
 H     4.062502    -8.103885    -3.301913
 H    -4.109497    -0.651429    -7.913282
 O    -4.646894     0.085663    -7.585296
 H    -3.992216     0.751251    -7.273120
 H     1.208037     3.774493     6.661915
 O     1.972233     3.206002     6.879937
 H     2.768210     3.756711     6.762366
 H    -11.194655    -3.062099    -0.062726
 O    -10.803464    -2.408891     0.517673
 H    -10.080527    -1.997526     0.011795
 H    -7.496709     1.762210     7.524691
 O    -7.998991     2.583558     7.424717
 H    -8.140589     2.925717     8.307057
 H     6.555676    -8.875200    -1.070070
 O     6.649735    -8.994849    -2.020093
 H     5.775496    -9.252913    -2.338042
 H     6.476937     5.417870    -0.766055
 O     7.140240     4.773971    -1.035245
 H     7.343089     4.252939    -0.231627
 H    -5.262909    -3.035798     5.814670
 O    -5.308242    -2.269655     6.428600
 H    -4.678539    -2.497473     7.134501
 H     2.546619     1.576070     7.485357
 O     3.043360     0.749125     7.407290
 H     2.743092     0.347789     6.564768
 H    -2.612469    -2.935419     7.045871
 O    -3.102640    -3.080151     7.883881
 H    -2.498302    -2.728074     8.553493
 H     5.699736     2.236042     6.700759
 O     5.444279     1.351541     6.432598
 H     4.561837     1.172832     6.820051
 H     2.146654    -4.296497     4.163475
 O     2.620220    -4.212266     5.003616
 H     3.342252    -4.861065     4.930241
 H     10.581004    -2.405320    -1.701995
 O     11.069979    -2.391965    -0.834791
 H     11.999533    -2.333886    -1.048958
 H     3.666226     8.361022    -2.894318
 O     2.964491     8.914071    -2.529306
 H     2.795238     8.563077    -1.635954
 H    -7.887705    -6.771944     0.355903
 O    -8.543601    -6.375356    -0.240184
 H    -8.524606    -5.423249     0.024094
 H    -0.989684     9.594214    -3.314694
 O    -1.934987     9.727326    -3.111915
 H    -2.014078     9.850386    -2.163439
 H     4.059937     4.098667    -3.748902
 O     3.481306     4.866391    -3.781197
 H     4.014265     5.661193    -3.570742
 H     5.006603     6.721988    -1.952204
 O     4.937183     6.923129    -2.905830
 H     5.734515     6.590834    -3.337911
 H    -0.564773     5.172444     6.064731
 O     0.173875     4.717255     5.636069
 H     0.845342     5.382133     5.349567
 H     3.012163     5.670953     5.151149
 O     2.237354     6.083181     4.740967
 H     2.203728     5.746276     3.831662
 H    -7.480270     8.813863    -0.319873
 O    -7.191351     8.579997    -1.222444
 H    -6.961795     7.634421    -1.167832
 H    -1.110600    -5.083957     3.608012
 O    -0.660005    -4.982593     2.738680
 H     0.266385    -5.215307     2.843350
 H     4.305277    -1.990921     6.293830
 O     4.317790    -2.150489     5.325662
 H     3.628239    -2.823310     5.151818
 H     7.344314    -5.928635     3.272896
 O     7.701591    -5.546657     4.084386
 H     7.197951    -4.723281     4.227018
 H     9.211986    -4.524270     4.020696
 O     9.820022    -3.773490     3.884417
 H     9.525301    -3.078803     4.486068
 H     2.894326     7.957862    -8.065536
 O     2.909861     7.425074    -7.271799
 H     2.029497     7.548837    -6.840504
 H    -0.561976    -1.316548     8.123855
 O    -0.753883    -1.955498     8.824519
 H    -0.021124    -2.577614     8.809181
 H     8.272103     4.728581    -2.218149
 O     8.953881     4.771830    -2.937411
 H     9.657520     5.313519    -2.579918
 H     6.307829     4.844937    -5.139781
 O     6.609862     5.256415    -4.308515
 H     7.561253     5.132402    -4.214669
 H     10.651061     2.469077    -4.100960
 O     9.914775     2.339010    -3.505284
 H     9.502473     3.218176    -3.349711
 H     3.218379    -2.296619     7.939868
 O     4.032754    -1.756950     7.944893
 H     3.723242    -0.840987     8.014876
 H    -2.233441    -2.139934    -8.773754
 O    -2.659523    -1.818513    -7.980154
 H    -1.974857    -1.336215    -7.468060
 H     4.950040     5.546426     1.555161
 O     4.757739     4.987733     2.318810
 H     3.787451     4.981334     2.411572
 H    -3.442522    -6.496648    -4.796630
 O    -2.653265    -5.955965    -4.874255
 H    -2.906021    -5.191774    -5.416261
 H    -6.771099     5.969320     4.958744
 O    -6.325942     6.814164     4.743855
 H    -6.265420     6.808713     3.765243
 H    -7.818286     3.876216     5.990155
 O    -7.612563     4.289317     5.135130
 H    -7.220266     3.556000     4.619174
 H    -7.806760     9.166533     2.198567
 O    -7.382442     9.688547     1.465093
 H    -7.895178     10.503822     1.426302
 H    -5.678608    -7.169770     1.726993
 O    -6.310637    -6.563265     1.310500
 H    -5.784277    -6.108215     0.618622
 H    -3.610292    -4.814256     7.653834
 O    -3.812486    -5.668381     7.231392
 H    -3.008788    -5.917277     6.760358
 H     9.569822     1.124229    -0.485188
 O     9.586542     2.079876    -0.675752
 H     9.899248     2.152842    -1.583586
 H    -7.781035    -4.489902     3.256826
 O    -6.846044    -4.718902     3.266553
 H    -6.690740    -5.361264     2.544520
 H     1.141642    -2.247398     6.942768
 O     1.664133    -2.967487     7.312235
 H     1.902203    -3.536745     6.563724
 H    -3.238329    -3.080630    -6.813014
 O    -3.633779    -3.716988    -6.199176
 H    -4.585801    -3.620168    -6.289009
 H    -8.844465     7.397426     3.094439
 O    -8.585381     8.289686     3.444241
 H    -7.952462     8.070853     4.147224
 H     8.173809    -1.896826    -5.094538
 O     7.240923    -1.678461    -5.125115
 H     6.793348    -2.332588    -4.555882
 H    -4.703952    -5.071528     5.807553
 O    -4.765929    -4.495223     5.020581
 H    -5.515894    -4.775946     4.476683
 N    -9.094371     5.655152     2.556469
 H    -10.021555     5.387267     2.240316
 H    -8.866050     5.070008     3.358413
 H    -8.446940     5.416869     1.810497
