# Supplementary material for: Theoretical Distribution of the Ammonia Binding Energy at Interstellar Icy Grains: A New Computational Framework
Source: ACS Earth Space Chem. 2022 Jun 2;6(6):1514–26. doi: 10.1021/acsearthspacechem.2c00040 (PMC9208021; doi:10.1021/acsearthspacechem.2c00040)
Supplement: Supplementary file 1 — sp2c00040_si_001.zip [file sp2c00040_si_001.zip › Supporting_Information_R1/structures/grain_mol111.xyz]

604
grain_mol111 // -1788.467021747841 // -55.2152062579 // -820.897514355741 // -1022.78471365 // -0.0562391646 // -0.583901180091 // -0.01594791422
 H    -1.800134    -0.005999     2.405126
 O    -0.824441     0.035676     2.502568
 H    -0.546552    -0.835806     2.871644
 H    -0.296141    -1.998428    -2.821683
 O    -0.389391    -1.975855    -1.856740
 H    -1.341774    -1.885204    -1.686225
 H    -2.745656     1.812205     0.683523
 O    -2.627585     1.140222    -0.009470
 H    -1.834553     1.410990    -0.506561
 H    -3.659542     1.737418    -3.206713
 O    -3.132661     2.054702    -3.977160
 H    -2.237096     2.210877    -3.659784
 H    -0.054866    -0.679031    -0.808493
 O     0.051005     0.079795    -0.202741
 H    -0.391426    -0.174404     0.617756
 H     1.097303    -2.131872    -4.716835
 O     0.157847    -2.315624    -4.551426
 H     0.074674    -3.281075    -4.545972
 H    -4.902930     2.273146    -1.510996
 O    -4.520993     1.435330    -1.837615
 H    -3.856135     1.194806    -1.149087
 H    -3.598913     3.421207     2.240853
 O    -2.868474     2.800521     2.054303
 H    -2.113501     3.169214     2.549390
 H     2.643820     0.145599    -2.928952
 O     2.036189    -0.475194    -2.477414
 H     1.134537    -0.183692    -2.713714
 H    -1.035611     0.138243    -3.663068
 O    -0.239886     0.637831    -3.385519
 H    -0.508841     1.264705    -2.693751
 H     2.697344    -0.545699     0.615514
 O     2.624630    -1.320230     0.020206
 H     2.374757    -0.978637    -0.859517
 H    -2.802187    -0.540194    -0.661862
 O    -2.917014    -1.041360    -1.480291
 H    -3.717834    -1.590197    -1.396277
 H     2.856812     1.228670    -0.830186
 O     2.030417     1.737986    -0.755288
 H     1.317548     1.092062    -0.565155
 H     0.638981     3.028285    -3.393940
 O     1.553881     2.862695    -3.130953
 H     1.542831     2.441675    -2.252084
 H     0.201375    -4.028815    -0.403691
 O    -0.010596    -4.747627    -1.041266
 H    -0.798063    -5.190048    -0.649754
 H    -6.283736     2.186561     2.780267
 O    -6.379998     2.434653     3.738400
 H    -7.132506     1.888577     4.047484
 H     1.174530    -3.667714     1.456273
 O     0.768067    -3.052575     0.818764
 H     1.447437    -2.399747     0.553149
 H    -2.887849     5.131357    -1.318145
 O    -2.711925     4.359440    -0.748067
 H    -3.600206     3.993833    -0.555992
 H    -5.500810    -1.262392     1.592223
 O    -5.219843    -0.655029     0.875312
 H    -5.305111    -1.152842     0.056666
 H    -0.347837    -3.085374     3.139723
 O    -0.055196    -2.252294     3.546523
 H     0.892502    -2.153544     3.357532
 H     5.294471     1.005001    -1.131621
 O     4.509682     0.476582    -0.927614
 H     4.723890     0.105711    -0.042188
 H     0.721333     2.430528     0.927895
 O     0.699679     2.131086     1.845932
 H     0.092278     1.372611     1.917730
 H     4.533160    -0.582806    -2.242126
 O     4.755272    -1.105259    -3.046241
 H     5.243375    -0.481987    -3.623871
 H     3.075704     3.220897    -1.108302
 O     3.950800     3.630154    -1.087050
 H     4.453623     3.306177    -1.858588
 H    -5.793191    -1.651567    -1.985828
 O    -5.268300    -2.326082    -1.502536
 H    -5.162943    -3.071162    -2.119154
 H    -4.877022    -4.064960     1.287752
 O    -5.563543    -3.453048     0.962082
 H    -5.316075    -3.209123     0.059997
 H     2.805346     1.987507    -3.729773
 O     3.488101     1.303907    -3.890126
 H     3.579679     1.224134    -4.845196
 H    -5.211753     3.979927     3.423651
 O    -4.653123     4.546972     2.879297
 H    -4.145356     5.129811     3.511899
 H     0.764677     0.779706    -4.786231
 O     1.273899     0.629463    -5.609239
 H     1.881363    -0.110815    -5.402898
 H     1.068467     5.671101    -2.552700
 O     1.853993     5.371979    -2.063602
 H     2.424780     4.899154    -2.701031
 H    -2.692956    -3.600093    -1.723911
 O    -2.859563    -3.810641    -0.789461
 H    -3.619827    -4.407761    -0.749491
 H     2.172743     4.957666    -4.751181
 O     1.305959     5.020260    -5.188732
 H     1.313792     4.292980    -5.839618
 H     7.805284     1.845493    -0.857841
 O     7.029728     1.457406    -1.302932
 H     7.407384     0.749541    -1.863360
 H     4.507701     2.810324     0.279914
 O     4.826814     2.493013     1.149072
 H     4.735490     3.268992     1.740504
 H     1.166933    -3.282887    -2.049244
 O     2.032802    -3.141777    -2.459375
 H     2.113381    -2.167489    -2.532433
 H     1.195662     4.564824    -0.805809
 O     0.725741     4.122571    -0.063156
 H     0.036530     4.741210     0.239538
 H    -5.742760     0.979589     1.048667
 O    -6.238939     1.809473     1.197729
 H    -7.163164     1.554726     0.948237
 H    -2.227776    -2.671672     0.294266
 O    -1.768789    -2.069056     0.910364
 H    -0.857258    -2.403773     0.941409
 H    -3.732249    -0.217672     4.173572
 O    -3.747557    -0.310157     5.154201
 H    -4.498904    -0.889768     5.414489
 H    -6.074844    -2.810631     3.180969
 O    -5.640157    -1.943852     3.242217
 H    -4.685478    -2.161133     3.267491
 H    -2.760419    -0.584069    -3.072740
 O    -2.478038    -0.688779    -4.008770
 H    -2.311350    -1.657103    -4.039749
 H    -3.305096    -3.612999    -3.676665
 O    -2.453235    -3.214012    -3.432372
 H    -1.750991    -3.855099    -3.659062
 H     3.351836    -1.344048    -4.182122
 O     2.817277    -1.505152    -4.983101
 H     3.466345    -1.696959    -5.679109
 H     4.828827     2.067051    -6.651798
 O     4.305343     1.239737    -6.640581
 H     3.474718     1.449465    -7.075559
 H    -4.247858     1.123244     5.704941
 O    -4.764253     1.950360     5.893579
 H    -5.265045     2.064818     5.051696
 H    -3.956875    -0.076002     1.888452
 O    -3.437850     0.274946     2.632156
 H    -3.358843     1.243294     2.508158
 H    -5.722215     0.399154    -2.422020
 O    -6.249892    -0.290033    -2.876192
 H    -5.803533    -0.419268    -3.735385
 H     2.038968    -4.003939    -3.962985
 O     2.003794    -4.500193    -4.804194
 H     1.604294    -5.356852    -4.582112
 H     4.548407    -3.576127    -0.447927
 O     4.809811    -2.799086     0.093682
 H     4.041897    -2.181878     0.049177
 H    -0.216963     2.951916    -1.063028
 O    -0.951688     2.548221    -1.555113
 H    -1.674124     3.204372    -1.466797
 H     1.729681     4.443595     1.379188
 O     2.167482     4.617094     2.232358
 H     1.970160     3.850972     2.793679
 H     3.693365     1.248755     1.631494
 O     2.924751     0.669169     1.798236
 H     2.144579     1.250948     1.886387
 H     3.251497    -4.043733    -1.891266
 O     3.950839    -4.650555    -1.544512
 H     4.643730    -4.673381    -2.222960
 H     5.129513    -3.946920    -4.307521
 O     5.539260    -3.596689    -3.478931
 H     5.123638    -2.732644    -3.281550
 H    -1.125784     5.101342     1.851889
 O    -1.290979     5.619683     1.029334
 H    -1.911852     5.094675     0.462358
 H    -5.687271     3.116587     0.202043
 O    -5.227947     3.591631    -0.516270
 H    -5.680604     4.437964    -0.711707
 H     5.024361    -3.719622     3.135218
 O     4.281933    -3.571261     2.543553
 H     4.629792    -3.315797     1.659640
 H     5.856632    -1.213463     1.468932
 O     5.450698    -0.325896     1.414736
 H     6.228461     0.264123     1.454861
 H     1.757242    -6.815245    -2.784523
 O     1.596759    -7.071865    -3.718240
 H     2.480322    -7.154792    -4.106101
 H    -7.156053    -3.679416     0.743470
 O    -8.119738    -3.690933     0.523052
 H    -8.597914    -3.470441     1.351641
 H     3.228984    -2.313902     2.918683
 O     2.534135    -1.644804     3.065498
 H     2.760192    -0.857331     2.538141
 H    -1.923454     2.786415     4.925522
 O    -2.643378     3.446677     5.011841
 H    -3.375600     2.934297     5.407231
 H    -0.859743     1.017110     3.895231
 O    -0.757340     1.593985     4.685250
 H     0.071829     2.064960     4.549428
 H     0.412470     3.141862    -7.088642
 O     1.366051     2.957110    -6.940878
 H     1.379544     2.126500    -6.428423
 H     7.109234    -2.625507     4.913840
 O     6.367669    -3.100993     4.468809
 H     5.549747    -2.737449     4.884263
 H     7.985038     1.586488     1.453617
 O     7.903166     0.669439     1.777110
 H     8.407212     0.094272     1.171946
 H    -3.953387    -0.741469    -4.755501
 O    -4.874872    -0.803953    -5.107158
 H    -4.847474    -0.465403    -6.023000
 H     6.531660    -1.463884    -2.030675
 O     6.931019    -1.891937    -1.268466
 H     6.191475    -2.149061    -0.685756
 H     4.654149    -0.635152     4.514103
 O     5.069846     0.092866     4.022460
 H     5.037043    -0.110316     3.063605
 H    -0.067905     3.394046     2.712690
 O    -0.708477     4.058271     3.035259
 H    -0.423758     4.355004     3.921385
 H     8.298072    -1.187539    -0.552943
 O     9.073545    -0.787683    -0.100711
 H     9.779496    -1.447524    -0.137405
 H     9.631744    -3.644427     2.432697
 O     9.352224    -3.496190     1.503195
 H     10.127246    -3.346043     0.950953
 H    -2.420143    -2.492503     3.861845
 O    -3.028797    -2.613650     3.123279
 H    -2.559254    -2.314528     2.304015
 H    -2.008164     0.483319    -6.382223
 O    -2.642287     1.222710    -6.463762
 H    -2.914764     1.440660    -5.548092
 H    -1.121521     3.585754    -5.716506
 O    -1.223952     3.510883    -6.693874
 H    -1.804560     2.738909    -6.818151
 H    -4.489231    -6.345585    -1.033131
 O    -4.976262    -5.587846    -0.675989
 H    -5.734267    -5.444051    -1.282541
 H     2.791776    -5.837816    -1.257269
 O     1.990142    -6.391407    -1.165886
 H     1.218241    -5.765373    -1.093265
 H     3.470945    -4.460551    -5.447626
 O     4.436190    -4.454375    -5.695515
 H     4.555202    -3.740613    -6.327913
 H     7.443071     3.595828     2.015659
 O     7.381122     3.201854     1.136245
 H     6.454885     2.860591     1.079693
 H     6.694467    -3.791621     0.572889
 O     7.193812    -4.605764     0.393372
 H     8.072398    -4.420482     0.779855
 H    -7.372503    -4.611055    -2.471040
 O    -7.139311    -5.528787    -2.207351
 H    -7.771639    -5.778275    -1.506605
 H    -4.440632     6.900266     4.546857
 O    -3.562848     6.550322     4.299792
 H    -3.077395     6.322048     5.141122
 H     7.174294     3.796060     4.773351
 O     7.194475     3.359574     3.911586
 H     7.452904     2.435540     4.091047
 H    -5.947903     1.029530     6.749810
 O    -6.742699     0.528469     7.065589
 H    -6.474965    -0.407392     6.995307
 H    -0.334583    -4.994692    -2.758915
 O    -0.483848    -4.938513    -3.720314
 H    -1.065658    -5.665910    -3.976020
 H     6.658364     0.467063     4.402752
 O     7.627372     0.665892     4.370389
 H     7.859786     0.587109     3.418265
 H     4.981011    -6.745169    -3.557423
 O     4.302621    -6.956971    -4.234422
 H     4.435098    -6.315645    -4.940452
 H    -5.755800    -2.167450    -5.322503
 O    -6.362228    -2.941591    -5.414654
 H    -7.213375    -2.541201    -5.729925
 H    -7.759524     0.777438     5.793248
 O    -8.301973     1.086762     5.024003
 H    -8.933685     1.714289     5.378454
 H    -5.291464     5.759909     1.910351
 O    -5.534599     6.658979     1.609306
 H    -4.680677     7.140312     1.586478
 H     5.874880     1.487569    -3.998387
 O     6.130736     0.685354    -4.503967
 H     5.653490     0.739003    -5.334394
 H    -5.899316     6.390102    -0.043252
 O    -5.906249     6.124520    -0.986661
 H    -5.012715     6.356741    -1.317687
 H    -0.096753    -7.585836    -2.885083
 O    -0.808583    -7.691057    -2.243182
 H    -0.423546    -7.999745    -1.414557
 H    -2.586958    -1.416871     5.489535
 O    -1.931873    -2.130939     5.672860
 H    -1.106016    -1.648256     5.867986
 H     7.627703    -4.489365    -1.263250
 O     7.764269    -4.517966    -2.234577
 H     6.993792    -4.061087    -2.614150
 H    -8.698155    -3.167596    -3.375430
 O    -7.784609    -3.062759    -3.023407
 H    -7.226261    -2.900028    -3.798976
 H     8.947023    -3.340198    -2.644560
 O     9.575622    -2.618170    -2.856539
 H     9.065253    -1.790066    -2.804675
 H    -4.935234    -5.171435    -3.520035
 O    -4.911048    -4.203573    -3.430128
 H    -5.420686    -3.845831    -4.167595
 H    -3.590475     3.811043    -3.803824
 O    -3.315720     4.682007    -3.474093
 H    -3.597670     5.352264    -4.097756
 H    -0.182324     4.557430    -4.286404
 O    -0.836063     3.867513    -4.074378
 H    -1.630840     4.319679    -3.726088
 H    -1.978166    -3.901361     5.440319
 O    -2.256740    -4.778472     5.133616
 H    -3.185993    -4.653537     4.873075
 H    -2.382763     8.182721    -4.181900
 O    -2.575838     7.225401    -4.252113
 H    -2.356516     6.952742    -5.170224
 H    -3.087856     7.390782     2.825101
 O    -2.999019     7.547810     1.868092
 H    -2.386881     6.849070     1.560828
 H     4.742676     1.758522     4.166695
 O     4.581169     2.703466     3.955291
 H     5.456126     3.063988     3.717466
 H     7.804951    -1.441461     6.419501
 O     8.264605    -1.670927     5.588212
 H     8.222742    -0.844423     5.067581
 H     5.917683    -1.148155     7.887158
 O     6.624681    -0.635393     7.483063
 H     6.167144     0.093624     7.007363
 H    -1.637148     5.340901    -6.769649
 O    -1.785089     6.287229    -6.619313
 H    -0.916916     6.717439    -6.717487
 H    -8.234267    -0.136667     3.757035
 O    -8.030012    -0.703744     3.000621
 H    -7.123975    -1.036814     3.131956
 H    -8.490452     0.033267    -0.011812
 O    -8.541350     0.702171     0.691117
 H    -8.523917     0.191047     1.518010
 H     0.757545    -0.313786     5.896880
 O    -0.084959    -0.377164     6.404807
 H    -0.587378     0.379840     6.056081
 H    -0.471107     6.910561    -2.005922
 O    -0.407803     6.488089    -2.886226
 H    -1.256071     6.658995    -3.353893
 H     0.682090    -8.009646     0.890548
 O    -0.217034    -8.276167     0.644999
 H    -0.684168    -8.306938     1.508009
 H     1.916457     2.885739     5.117302
 O     1.947553     2.563057     4.191067
 H     2.892805     2.586607     3.955539
 H    -7.787428    -5.835043    -5.468461
 O    -6.885964    -5.698126    -5.803190
 H    -6.742736    -4.742751    -5.787153
 H     3.127682    -7.518212     1.397568
 O     2.238519    -7.163504     1.320323
 H     2.170468    -6.869475     0.375565
 H     3.440411     5.379831    -7.632764
 O     3.604694     4.415636    -7.709724
 H     2.775642     3.967421    -7.481231
 H    -0.564818     6.966447     0.161791
 O    -0.254904     7.648511    -0.457839
 H    -0.937361     8.334762    -0.447205
 H     4.328851     3.893604     5.100763
 O     4.223572     4.572094     5.810345
 H     5.097056     4.658908     6.201062
 H     7.514365     3.143984     6.779393
 O     6.980243     3.973094     6.656882
 H     7.450234     4.659129     7.129552
 H     4.178297    -8.023161    -0.651509
 O     4.680063    -7.457199    -0.042141
 H     5.127574    -6.832031    -0.635143
 H     6.852173    -6.010947    -2.342491
 O     6.088782    -6.615077    -2.282102
 H     6.433802    -7.518936    -2.168317
 H    -9.004099    -2.106697     2.878800
 O    -9.477363    -2.939436     2.670173
 H    -10.205318    -2.666801     2.085913
 H    -2.751316     8.728818     0.534760
 O    -2.596167     9.048710    -0.370161
 H    -3.393929     9.594369    -0.578715
 H     7.974855     1.024600     7.426814
 O     8.321701     1.699287     6.833012
 H     8.192884     1.332770     5.941111
 H    -3.002333     5.556528     7.078913
 O    -2.274664     5.614074     6.421921
 H    -2.346077     4.720307     5.969869
 H    -6.146650    -6.629611    -3.203072
 O    -5.463781    -6.847761    -3.863308
 H    -5.891536    -6.602735    -4.712179
 H     6.785664    -2.629316     2.884568
 O     6.923857    -2.409479     1.944269
 H     7.874988    -2.484099     1.778610
 H     2.306537     6.662363    -1.122779
 O     2.543624     7.430440    -0.556145
 H     1.690752     7.772393    -0.260648
 H    -4.044725    -7.528259    -2.677960
 O    -3.497290    -7.533175    -1.884355
 H    -2.580191    -7.659384    -2.187621
 H     0.950022     6.441424    -5.943857
 O     0.777687     7.292295    -6.410302
 H     0.774931     7.957057    -5.690767
 H    -8.205378    -1.806800    -1.784961
 O    -8.516840    -1.503407    -0.917980
 H    -8.289842    -2.264964    -0.338142
 H    -3.269130     6.960493    -2.598897
 O    -3.384515     6.821211    -1.649326
 H    -3.097439     7.646336    -1.204261
 H     2.839962    -4.456086     2.529584
 O     1.927868    -4.807508     2.533523
 H     2.000758    -5.714026     2.170028
 H    -8.699864    -1.078197    -5.190525
 O    -8.591212    -1.688680    -5.956695
 H    -8.297506    -1.118159    -6.688837
 H     7.636265    -0.168273    -3.805492
 O     8.267821    -0.167681    -3.067664
 H     8.938831     0.495546    -3.282782
 H     4.183614     6.681364    -0.339266
 O     4.901476     6.045716    -0.490969
 H     4.454209     5.194401    -0.694462
 H    -7.871791    -0.084200    -3.398807
 O    -8.761788    -0.093842    -3.808051
 H    -9.375889    -0.303755    -3.103109
 H     6.172339     3.687323    -3.373058
 O     5.698366     2.911796    -3.019948
 H     6.276451     2.523303    -2.321191
 H    -1.253365    -6.946156     0.338905
 O    -1.871651    -6.219048     0.120993
 H    -2.449424    -6.559805    -0.568733
 H    -3.886053    -7.807909     1.225960
 O    -4.133003    -7.514706     2.106153
 H    -3.927283    -6.549649     2.131865
 H    -2.820053    -5.087201     1.302540
 O    -3.544953    -4.946959     1.933271
 H    -3.278358    -4.201304     2.508469
 H     5.243332    -5.963225     5.136996
 O     4.497171    -5.751538     4.572844
 H     4.811893    -5.880014     3.662336
 H    -9.416211    -6.483034    -3.834174
 O    -9.418485    -6.062050    -4.724463
 H    -10.044347    -6.561843    -5.249004
 H     6.326728    -5.577177     1.529022
 O     5.807682    -6.145937     2.134338
 H     5.369433    -6.767548     1.541116
 H    -1.335827    -6.669211     2.801383
 O    -1.470408    -7.627362     2.895615
 H    -2.429379    -7.759830     2.876936
 H    -9.929009    -4.349727    -4.519664
 O    -10.070511    -3.414273    -4.296475
 H    -9.828099    -2.896473    -5.076202
 H     0.478190     7.779918    -3.634408
 O     0.799141     8.598634    -4.067161
 H     1.691714     8.763587    -3.698158
 H    -8.962754    -8.167641    -2.366629
 O    -9.557303    -7.417401    -2.412802
 H    -9.458436    -6.944676    -1.566631
 H     2.010000     0.844494     4.542554
 O     2.104090     0.014823     5.048698
 H     2.334546    -0.691617     4.409241
 H    -6.385442    -0.035613    -7.761778
 O    -7.347373     0.047449    -7.656039
 H    -7.514908     0.959888    -7.416996
 H     6.365503     3.590365    -7.371504
 O     5.761888     3.554767    -6.629480
 H     4.917753     3.992657    -6.958970
 H    -5.416196     10.225921     0.049421
 O    -4.909912     10.214239    -0.773775
 H    -5.478957     9.698290    -1.378133
 H    -0.659458    -1.411257    -5.751493
 O    -0.814460    -0.789833    -6.495698
 H    -0.035784    -0.201839    -6.454039
 H     4.905609    -0.738931    -6.863436
 O     4.992616    -1.660681    -6.597553
 H     5.830596    -1.731358    -6.107082
 H     2.675192    -8.958708    -2.218019
 O     3.631168    -8.878887    -2.198454
 H     3.868346    -8.324171    -2.956326
 H    -4.055248    -0.860591    -7.966139
 O    -4.577371    -0.097379    -7.675345
 H    -3.909512     0.563315    -7.381071
 H     1.198840     4.010766     6.491149
 O     1.949723     3.434427     6.733653
 H     2.758048     3.964370     6.607822
 H    -11.291142    -2.773346    -0.118583
 O    -10.890503    -2.109093     0.442536
 H    -10.151614    -1.734546    -0.069000
 H    -7.895747     2.052807     7.535450
 O    -8.425867     2.849691     7.344291
 H    -8.662690     3.213772     8.203677
 H     6.314454    -9.067135    -0.663733
 O     6.416702    -9.227871    -1.606828
 H     5.539814    -9.476001    -1.925400
 H     6.598857     5.223516    -0.933399
 O     7.248952     4.553081    -1.167867
 H     7.428394     4.059834    -0.341403
 H    -5.430611    -2.659505     5.829923
 O    -5.464685    -1.869323     6.413583
 H    -4.846980    -2.083747     7.134312
 H     2.474437     1.818963     7.414647
 O     2.951292     0.977370     7.375880
 H     2.649937     0.550320     6.546645
 H    -2.793076    -2.575704     7.090096
 O    -3.297007    -2.673477     7.926909
 H    -2.690451    -2.311082     8.589201
 H     5.651800     2.366957     6.644405
 O     5.377687     1.478666     6.409181
 H     4.485909     1.338377     6.791545
 H     1.963314    -4.171307     4.325654
 O     2.428832    -4.065711     5.167843
 H     3.134953    -4.734683     5.129501
 H     10.511615    -2.731814    -1.502311
 O     10.990627    -2.696110    -0.630183
 H     11.923811    -2.670242    -0.834627
 H     3.889469     8.148358    -3.213651
 O     3.197981     8.733358    -2.880237
 H     3.009090     8.422793    -1.975813
 H    -8.085738    -6.545752     0.492165
 O    -8.724530    -6.157290    -0.127378
 H    -8.683904    -5.195953     0.098724
 H    -0.727526     9.479825    -3.742917
 O    -1.671131     9.646231    -3.557057
 H    -1.756929     9.808253    -2.615030
 H     4.183998     3.846328    -3.891263
 O     3.625921     4.626516    -3.962727
 H     4.176367     5.415471    -3.776701
 H     5.175983     6.515506    -2.189496
 O     5.123420     6.679892    -3.151314
 H     5.917003     6.310229    -3.559209
 H    -0.528498     5.418570     5.823506
 O     0.200213     4.938241     5.411043
 H     0.888831     5.578715     5.110912
 H     3.071043     5.803086     4.924828
 O     2.312978     6.218723     4.487889
 H     2.280687     5.844468     3.593351
 H    -7.229415     8.869460    -0.746678
 O    -6.922150     8.605682    -1.623972
 H    -6.680628     7.665985    -1.546062
 H    -1.306138    -4.898872     3.760613
 O    -0.843236    -4.845004     2.893632
 H     0.075914    -5.095284     3.019557
 H     4.155026    -1.836374     6.389458
 O     4.175310    -2.036004     5.428817
 H     3.470278    -2.697068     5.273278
 H     7.127417    -5.968349     3.567758
 O     7.484853    -5.563063     4.367788
 H     7.000940    -4.722071     4.470790
 H     9.021558    -4.582209     4.282532
 O     9.650392    -3.853209     4.124168
 H     9.366325    -3.127455     4.693435
 H     3.168118     7.556289    -8.374090
 O     3.160973     7.055932    -7.559412
 H     2.279118     7.218934    -7.144484
 H    -0.714640    -0.966265     8.129596
 O    -0.932083    -1.573545     8.850846
 H    -0.213521    -2.211849     8.870830
 H     8.392637     4.431299    -2.333520
 O     9.083802     4.428308    -3.045185
 H     9.796843     4.965980    -2.700486
 H     6.466553     4.479029    -5.282298
 O     6.769401     4.916452    -4.464722
 H     7.715995     4.771879    -4.353453
 H     10.734686     2.038724    -4.094179
 O     9.988402     1.951182    -3.503212
 H     9.596958     2.845976    -3.387925
 H     3.041197    -2.047577     8.032369
 O     3.869161    -1.529043     8.026120
 H     3.582511    -0.603349     8.055069
 H    -2.207800    -2.429629    -8.742276
 O    -2.635007    -2.065623    -7.967907
 H    -1.944315    -1.580481    -7.466639
 H     5.048234     5.484682     1.361451
 O     4.833524     4.961457     2.143905
 H     3.862366     4.983155     2.225622
 H    -3.575129    -6.590218    -4.609544
 O    -2.771173    -6.073582    -4.699167
 H    -2.997890    -5.325500    -5.274170
 H    -6.698787     6.323796     4.534683
 O    -6.290822     7.137501     4.183890
 H    -6.127918     6.950899     3.227663
 H    -7.594806     4.174693     6.062443
 O    -7.082520     4.634495     5.373994
 H    -6.936954     3.948782     4.696381
 H    -7.366723     9.503653     1.856870
 O    -7.114312     9.854349     0.978521
 H    -7.585619     10.682576     0.882006
 H    -5.903678    -6.943300     1.906254
 O    -6.515330    -6.338611     1.457908
 H    -5.969500    -5.924790     0.755254
 H    -3.844913    -4.402909     7.760220
 O    -4.064390    -5.268156     7.370244
 H    -3.262188    -5.555926     6.919153
 H     9.577035     0.868656    -0.441101
 O     9.620890     1.815028    -0.669765
 H     9.945531     1.843092    -1.575892
 H    -7.954617    -4.151271     3.299834
 O    -7.026427    -4.404681     3.332353
 H    -6.878861    -5.078391     2.637777
 H     0.978760    -1.986793     7.008088
 O     1.477741    -2.704906     7.412512
 H     1.710191    -3.309150     6.690193
 H    -3.259688    -3.264683    -6.758482
 O    -3.678453    -3.866105    -6.125201
 H    -4.626568    -3.748340    -6.230222
 H    -8.819200     8.439499     3.286415
 O    -8.035772     8.982828     3.382769
 H    -7.360024     8.412161     3.805244
 H     8.158326    -2.299920    -4.942974
 O     7.231774    -2.059710    -4.994878
 H     6.760682    -2.678494    -4.405437
 H    -4.923773    -4.707413     5.911730
 O    -4.962424    -4.160831     5.102443
 H    -5.712058    -4.444827     4.559730
 N    -4.741403     5.015918     7.768194
 H    -5.201444     5.511521     8.526433
 H    -4.611333     4.057493     8.080357
 H    -5.400891     4.971469     6.991560
