# Supplementary material for: Theoretical Distribution of the Ammonia Binding Energy at Interstellar Icy Grains: A New Computational Framework
Source: ACS Earth Space Chem. 2022 Jun 2;6(6):1514–26. doi: 10.1021/acsearthspacechem.2c00040 (PMC9208021; doi:10.1021/acsearthspacechem.2c00040)
Supplement: Supplementary file 1 — sp2c00040_si_001.zip [file sp2c00040_si_001.zip › Supporting_Information_R1/structures/grain_mol60.xyz]

604
grain_mol60 // -1574.408768941442 // -39.9914458227 // -591.611062014142 // -1022.78915275 // -0.0346338627 // -0.582834988509 // -0.009173812377
 H    -1.881321    -0.057449     2.468475
 O    -0.906533    -0.011908     2.572564
 H    -0.624741    -0.893501     2.913152
 H    -0.349528    -1.872939    -2.814701
 O    -0.447154    -1.882608    -1.849844
 H    -1.400607    -1.802396    -1.680502
 H    -2.833049     1.808851     0.803065
 O    -2.709080     1.160767     0.089426
 H    -1.916110     1.451279    -0.396766
 H    -3.735004     1.853096    -3.091251
 O    -3.208162     2.198682    -3.849358
 H    -2.313928     2.348481    -3.525174
 H    -0.122944    -0.617295    -0.760353
 O    -0.024735     0.122048    -0.129591
 H    -0.467906    -0.162141     0.680492
 H     1.050755    -1.935913    -4.709563
 O     0.111856    -2.131745    -4.551922
 H     0.035529    -3.097216    -4.579117
 H    -4.986719     2.327239    -1.382899
 O    -4.598924     1.502543    -1.735001
 H    -3.934992     1.243447    -1.052635
 H    -3.702562     3.360672     2.409078
 O    -2.965862     2.750020     2.214086
 H    -2.210772     3.112138     2.713222
 H     2.578197     0.287616    -2.845568
 O     1.971691    -0.348308    -2.412605
 H     1.069883    -0.054903    -2.644845
 H    -1.100603     0.284955    -3.590227
 O    -0.309209     0.780222    -3.293829
 H    -0.583863     1.382353    -2.582866
 H     2.624269    -0.513151     0.675091
 O     2.557371    -1.269423     0.056508
 H     2.309878    -0.901761    -0.813739
 H    -2.871692    -0.500151    -0.616952
 O    -2.981581    -0.974721    -1.451637
 H    -3.779175    -1.530960    -1.387723
 H     2.776867     1.308425    -0.713434
 O     1.946763     1.809203    -0.620914
 H     1.238092     1.151833    -0.457155
 H     0.554622     3.173983    -3.222555
 O     1.469939     3.009257    -2.961113
 H     1.460348     2.556514    -2.098266
 H     0.151876    -3.976892    -0.461845
 O    -0.053745    -4.677282    -1.121578
 H    -0.840265    -5.135545    -0.746848
 H    -6.389610     2.101606     2.877217
 O    -6.474105     2.315224     3.843395
 H    -7.224825     1.780942     4.169513
 H     1.117320    -3.669296     1.412003
 O     0.708977    -3.036548     0.793419
 H     1.385202    -2.371757     0.549909
 H    -2.989094     5.189084    -1.093118
 O    -2.810311     4.401886    -0.545135
 H    -3.697374     4.024499    -0.369397
 H    -5.572913    -1.309115     1.604593
 O    -5.292746    -0.678261     0.907581
 H    -5.373221    -1.150461     0.073423
 H    -0.413890    -3.149823     3.108550
 O    -0.126486    -2.329044     3.543167
 H     0.820860    -2.218771     3.359075
 H     5.216374     1.103888    -1.020004
 O     4.432264     0.571165    -0.825572
 H     4.648991     0.174070     0.047016
 H     0.630823     2.438168     1.076426
 O     0.604975     2.112846     1.985608
 H     0.003816     1.347119     2.031171
 H     4.468607    -0.448892    -2.181252
 O     4.699049    -0.945885    -2.997064
 H     5.194874    -0.302524    -3.550894
 H     2.984887     3.308260    -0.926246
 O     3.856292     3.723227    -0.883608
 H     4.367609     3.430364    -1.663419
 H    -5.852214    -1.585684    -1.985560
 O    -5.324664    -2.272181    -1.522446
 H    -5.213071    -2.996586    -2.162152
 H    -4.931161    -4.096900     1.212415
 O    -5.620490    -3.479397     0.903799
 H    -5.371656    -3.205094     0.010914
 H     2.728320     2.158492    -3.589245
 O     3.412874     1.481201    -3.763878
 H     3.518683     1.431802    -4.719777
 H    -5.340527     3.848283     3.600094
 O    -4.764971     4.437047     3.100543
 H    -4.260933     4.985551     3.739009
 H     0.701032     0.970983    -4.687164
 O     1.210945     0.849319    -5.514024
 H     1.825726     0.108388    -5.329029
 H     0.968093     5.791000    -2.297612
 O     1.753527     5.482105    -1.814669
 H     2.329658     5.032520    -2.464544
 H    -2.740942    -3.523263    -1.776069
 O    -2.908941    -3.764770    -0.849349
 H    -3.666115    -4.366860    -0.830864
 H     2.081841     5.154800    -4.513646
 O     1.215984     5.226837    -4.952019
 H     1.230378     4.520289    -5.625429
 H     7.728159     1.931560    -0.729795
 O     6.956195     1.553566    -1.189947
 H     7.331822     0.870091    -1.777571
 H     4.415253     2.861144     0.452559
 O     4.734199     2.519165     1.312989
 H     4.636282     3.276117     1.927267
 H     1.116792    -3.171154    -2.079440
 O     1.984179    -3.014462    -2.480302
 H     2.060999    -2.037927    -2.525034
 H     1.097485     4.630246    -0.586796
 O     0.627681     4.163414     0.141189
 H    -0.066411     4.768117     0.458819
 H    -5.827478     0.944462     1.126136
 O    -6.329005     1.767643     1.293276
 H    -7.252244     1.514808     1.036729
 H    -2.287466    -2.656625     0.271997
 O    -1.833698    -2.071314     0.908344
 H    -0.920358    -2.401725     0.931245
 H    -3.818202    -0.345205     4.219741
 O    -3.832784    -0.466141     5.196704
 H    -4.584706    -1.052170     5.441158
 H    -6.142574    -2.910308     3.140862
 O    -5.712421    -2.043623     3.229038
 H    -4.756880    -2.256735     3.252527
 H    -2.822987    -0.466463    -3.028336
 O    -2.537945    -0.539502    -3.966483
 H    -2.364170    -1.505074    -4.027923
 H    -3.347046    -3.477870    -3.730446
 O    -2.498522    -3.081824    -3.470429
 H    -1.791360    -3.710571    -3.715640
 H     3.300139    -1.152772    -4.144558
 O     2.765370    -1.293217    -4.949187
 H     3.419479    -1.450970    -5.653039
 H     4.760629     2.339826    -6.494415
 O     4.233622     1.515805    -6.514900
 H     3.405971     1.741904    -6.946818
 H    -4.376807     0.967464     5.703634
 O    -4.876486     1.789260     5.944074
 H    -5.425090     1.995465     5.160333
 H    -4.037522    -0.125724     1.940811
 O    -3.521783     0.203648     2.696638
 H    -3.449966     1.175451     2.605645
 H    -5.792297     0.478214    -2.355982
 O    -6.314309    -0.199262    -2.833604
 H    -5.864582    -0.298359    -3.695062
 H     2.001392    -3.826687    -4.012912
 O     1.972599    -4.298115    -4.868433
 H     1.573199    -5.161360    -4.675328
 H     4.494888    -3.498115    -0.478324
 O     4.749745    -2.738821     0.091251
 H     3.979700    -2.123116     0.061811
 H    -0.305449     3.018238    -0.899521
 O    -1.037620     2.626532    -1.404715
 H    -1.763464     3.275981    -1.298816
 H     1.625439     4.443957     1.594596
 O     2.056913     4.593283     2.455786
 H     1.864782     3.806389     2.989387
 H     3.606194     1.253726     1.750510
 O     2.840847     0.665091     1.899984
 H     2.056862     1.239112     2.001469
 H     3.204936    -3.927481    -1.936456
 O     3.908658    -4.540877    -1.610237
 H     4.605251    -4.525854    -2.286403
 H     5.095412    -3.741231    -4.327992
 O     5.491159    -3.437793    -3.473506
 H     5.064933    -2.574397    -3.281750
 H    -1.236925     5.068000     2.079271
 O    -1.405201     5.613217     1.275450
 H    -2.018791     5.102201     0.687114
 H    -5.781485     3.110005     0.351033
 O    -5.320565     3.612682    -0.347419
 H    -5.779990     4.460482    -0.518713
 H     4.962609    -3.751994     3.100302
 O     4.220360    -3.590347     2.512057
 H     4.567878    -3.304353     1.637027
 H     5.784231    -1.189956     1.517797
 O     5.374006    -0.303266     1.493166
 H     6.148352     0.289527     1.552593
 H     1.731832    -6.677183    -2.923921
 O     1.575595    -6.908493    -3.864908
 H     2.460077    -6.969181    -4.254412
 H    -7.211234    -3.707416     0.673784
 O    -8.174097    -3.717731     0.450017
 H    -8.656075    -3.525733     1.283738
 H     3.159136    -2.351118     2.923247
 O     2.460637    -1.690659     3.090359
 H     2.682734    -0.886065     2.587678
 H    -2.114449     2.702975     5.062880
 O    -2.844027     3.337403     5.189769
 H    -3.586281     2.825645     5.563454
 H    -0.960441     0.930690     3.996745
 O    -0.866183     1.490667     4.799925
 H    -0.030676     1.955404     4.682062
 H     0.339385     3.403523    -6.913372
 O     1.293439     3.220765    -6.767753
 H     1.311633     2.373445    -6.283032
 H     7.035061    -2.703173     4.920405
 O     6.298051    -3.169279     4.458378
 H     5.476353    -2.823797     4.881888
 H     7.895129     1.622777     1.598049
 O     7.819812     0.695414     1.893115
 H     8.326648     0.143413     1.268450
 H    -4.009879    -0.577335    -4.718909
 O    -4.929992    -0.633943    -5.075460
 H    -4.901680    -0.265986    -5.979847
 H     6.477469    -1.322845    -1.980063
 O     6.872481    -1.780984    -1.232631
 H     6.129397    -2.055093    -0.662773
 H     4.569647    -0.715271     4.575548
 O     4.982646     0.030791     4.109438
 H     4.954371    -0.141614     3.144112
 H    -0.172853     3.340385     2.887311
 O    -0.818953     3.988671     3.232968
 H    -0.533010     4.259491     4.126737
 H     8.233354    -1.088659    -0.496913
 O     9.000247    -0.692654    -0.025306
 H     9.711986    -1.345899    -0.046096
 H     9.561873    -3.634635     2.426031
 O     9.291279    -3.460629     1.498010
 H     10.074715    -3.270072     0.970287
 H    -2.491444    -2.593054     3.842889
 O    -3.096625    -2.694924     3.098651
 H    -2.626861    -2.366248     2.291015
 H    -2.066606     0.710507    -6.299948
 O    -2.705632     1.447947    -6.359847
 H    -2.981755     1.635103    -5.438552
 H    -1.201366     3.795265    -5.532789
 O    -1.301724     3.751806    -6.512207
 H    -1.876351     2.980051    -6.662765
 H    -4.523060    -6.300100    -1.178996
 O    -5.015482    -5.556940    -0.799428
 H    -5.772739    -5.398285    -1.403189
 H     2.755511    -5.741682    -1.365312
 O     1.957566    -6.303432    -1.292371
 H     1.181232    -5.684804    -1.202629
 H     3.446947    -4.224334    -5.506181
 O     4.412038    -4.205746    -5.751486
 H     4.525736    -3.465517    -6.354667
 H     7.340893     3.608592     2.220721
 O     7.284217     3.240666     1.329827
 H     6.359640     2.897383     1.258932
 H     6.639031    -3.733692     0.539192
 O     7.145125    -4.537657     0.333883
 H     8.019755    -4.361076     0.733404
 H    -7.412220    -4.537726    -2.569635
 O    -7.174564    -5.462110    -2.334654
 H    -7.807301    -5.737105    -1.643809
 H    -4.636169     6.767982     4.796958
 O    -3.739562     6.444344     4.587741
 H    -3.272613     6.251617     5.415109
 H     7.063024     3.719248     4.984035
 O     7.088058     3.311000     4.108760
 H     7.351660     2.383206     4.258709
 H    -6.010762     0.877460     6.824511
 O    -6.778664     0.326301     7.102710
 H    -6.486478    -0.592466     6.981732
 H    -0.371385    -4.870239    -2.847427
 O    -0.518150    -4.785325    -3.807083
 H    -1.095567    -5.507256    -4.086987
 H     6.567828     0.401175     4.505522
 O     7.535850     0.606340     4.482984
 H     7.771402     0.560280     3.529290
 H     4.955856    -6.559347    -3.686536
 O     4.285124    -6.758723    -4.374065
 H     4.408424    -6.088974    -5.055181
 H    -5.801882    -1.994811    -5.336771
 O    -6.403388    -2.769229    -5.455676
 H    -7.255995    -2.363913    -5.760491
 H    -7.850007     0.594548     5.862789
 O    -8.399520     0.911551     5.101880
 H    -9.029360     1.532988     5.470780
 H    -5.407631     5.700957     2.145920
 O    -5.652109     6.607274     1.868145
 H    -4.801883     7.094306     1.865289
 H     5.799149     1.686778    -3.858745
 O     6.064888     0.900722    -4.376473
 H     5.600297     0.966887    -5.212280
 H    -6.013464     6.388242     0.209129
 O    -6.014816     6.154009    -0.742517
 H    -5.121304     6.401566    -1.061806
 H    -0.117680    -7.454433    -3.055443
 O    -0.830944    -7.585472    -2.419926
 H    -0.446485    -7.916976    -1.599908
 H    -2.670128    -1.572602     5.502745
 O    -2.009646    -2.287438     5.666404
 H    -1.188253    -1.805345     5.878570
 H     7.597431    -4.388869    -1.300216
 O     7.775180    -4.384251    -2.270775
 H     6.996181    -3.915896    -2.640132
 H    -8.743923    -3.073805    -3.431619
 O    -7.831921    -2.975321    -3.073907
 H    -7.272407    -2.784222    -3.842109
 H     8.985733    -3.144803    -2.476385
 O     9.690403    -2.467900    -2.633934
 H     9.206762    -1.613437    -2.694851
 H    -4.968787    -5.049854    -3.628355
 O    -4.950613    -4.085266    -3.507675
 H    -5.460182    -3.707119    -4.234932
 H    -3.676045     3.944991    -3.620894
 O    -3.409099     4.807054    -3.262316
 H    -3.692535     5.494436    -3.866352
 H    -0.271230     4.725524    -4.070170
 O    -0.922593     4.026503    -3.881477
 H    -1.720375     4.463524    -3.521417
 H    -2.046057    -4.048725     5.376771
 O    -2.317856    -4.917433     5.041319
 H    -3.247319    -4.789958     4.782279
 H    -2.493850     8.333663    -3.856702
 O    -2.681125     7.378019    -3.957558
 H    -2.457371     7.135640    -4.883219
 H    -3.214124     7.312256     3.125467
 O    -3.123289     7.500034     2.176213
 H    -2.506762     6.815789     1.844156
 H     4.645133     1.688063     4.304499
 O     4.478503     2.638886     4.125179
 H     5.351453     3.011599     3.898928
 H     7.719738    -1.563498     6.464598
 O     8.183398    -1.763546     5.627962
 H     8.137542    -0.921198     5.133522
 H     5.826351    -1.328846     7.934705
 O     6.531675    -0.799136     7.549976
 H     6.071429    -0.058337     7.095649
 H    -1.724390     5.580451    -6.530284
 O    -1.878187     6.520809    -6.350732
 H    -1.011990     6.958510    -6.432263
 H    -8.319574    -0.267848     3.795967
 O    -8.109452    -0.809075     3.021956
 H    -7.202135    -1.140799     3.146426
 H    -8.565527     0.017795     0.033329
 O    -8.622328     0.664578     0.756167
 H    -8.604327     0.129097     1.567677
 H     0.666422    -0.459138     5.955366
 O    -0.176887    -0.540988     6.459290
 H    -0.684907     0.220946     6.130337
 H    -0.581231     7.003987    -1.716304
 O    -0.513065     6.610015    -2.609081
 H    -1.360767     6.790870    -3.074031
 H     0.652403    -7.993949     0.707076
 O    -0.244052    -8.258653     0.450277
 H    -0.713980    -8.318711     1.310320
 H     1.810942     2.767109     5.282284
 O     1.845669     2.475624     4.346659
 H     2.791351     2.511424     4.113773
 H    -7.811200    -5.667672    -5.605585
 O    -6.909692    -5.515012    -5.933318
 H    -6.771954    -4.559840    -5.886160
 H     3.094010    -7.504867     1.236037
 O     2.203039    -7.153068     1.167772
 H     2.135317    -6.828843     0.232747
 H     3.354895     5.676252    -7.376584
 O     3.524751     4.716419    -7.485921
 H     2.698702     4.255629    -7.272240
 H    -0.681764     6.990001     0.452030
 O    -0.373617     7.693866    -0.143384
 H    -1.060602     8.374985    -0.114466
 H     4.216131     3.789637     5.305291
 O     4.103784     4.444138     6.036492
 H     4.975869     4.524364     6.431837
 H     7.400609     3.005917     6.969257
 O     6.861726     3.835445     6.872428
 H     7.328177     4.509153     7.365872
 H     4.153086    -7.937244    -0.825028
 O     4.652254    -7.390317    -0.196381
 H     5.093379    -6.740093    -0.766418
 H     6.824861    -5.852436    -2.439374
 O     6.066164    -6.462666    -2.404400
 H     6.413624    -7.368429    -2.314643
 H    -9.074379    -2.213968     2.853343
 O    -9.541310    -3.042575     2.615301
 H    -10.270111    -2.755187     2.039346
 H    -2.879603     8.727528     0.874758
 O    -2.723699     9.076653    -0.018563
 H    -3.524653     9.623500    -0.213003
 H     7.872416     0.870259     7.549721
 O     8.216872     1.565594     6.978797
 H     8.092663     1.226914     6.075222
 H    -2.664765     5.173639     7.579741
 O    -2.367403     5.386460     6.696291
 H    -2.534104     4.571105     6.135092
 H    -6.172392    -6.524299    -3.361665
 O    -5.486525    -6.717800    -4.026521
 H    -5.913201    -6.447933    -4.868379
 H     6.716789    -2.645004     2.890765
 O     6.857334    -2.395933     1.958194
 H     7.809525    -2.460582     1.794562
 H     2.196294     6.743712    -0.832813
 O     2.426167     7.494786    -0.240664
 H     1.569927     7.822225     0.061227
 H    -4.066670    -7.426752    -2.859191
 O    -3.521467    -7.454387    -2.064511
 H    -2.602748    -7.564935    -2.368929
 H     0.854482     6.668723    -5.662485
 O     0.677657     7.533242    -6.101730
 H     0.669352     8.174556    -5.361420
 H    -8.263738    -1.761907    -1.797307
 O    -8.579633    -1.488017    -0.922201
 H    -8.350076    -2.266187    -0.365861
 H    -3.377572     7.055910    -2.316216
 O    -3.494032     6.886249    -1.371650
 H    -3.213694     7.698795    -0.900528
 H     2.783902    -4.482053     2.465082
 O     1.874094    -4.839165     2.455750
 H     1.953185    -5.732850     2.063180
 H    -8.752855    -0.927754    -5.179221
 O    -8.638382    -1.512686    -5.964302
 H    -8.345825    -0.917246    -6.676797
 H     7.748395    -0.251995    -3.789138
 O     8.264522    -0.058368    -2.980451
 H     8.842383     0.687633    -3.217731
 H     4.070415     6.748305    -0.043385
 O     4.792522     6.121628    -0.210603
 H     4.350972     5.274762    -0.444484
 H    -7.935966     0.013625    -3.354328
 O    -8.824637     0.011444    -3.766518
 H    -9.439516    -0.223706    -3.070258
 H     6.085108     3.873739    -3.157487
 O     5.607035     3.092040    -2.825454
 H     6.192543     2.666789    -2.156417
 H    -1.288006    -6.925199     0.183247
 O    -1.909941    -6.195241    -0.013132
 H    -2.483719    -6.516894    -0.715248
 H    -3.918029    -7.829612     1.034002
 O    -4.168415    -7.566701     1.922750
 H    -3.969223    -6.601558     1.979997
 H    -2.868393    -5.106716     1.200891
 O    -3.595877    -4.991444     1.833628
 H    -3.335790    -4.262772     2.433149
 H     5.188775    -6.057835     5.030559
 O     4.442734    -5.833140     4.471330
 H     4.760597    -5.929749     3.558080
 H    -9.440937    -6.377007    -3.997626
 O    -9.442983    -5.928239    -4.874264
 H    -10.064792    -6.414494    -5.416045
 H     6.280289    -5.549927     1.438860
 O     5.764472    -6.141239     2.024672
 H     5.330154    -6.745759     1.411249
 H    -1.379050    -6.727229     2.653122
 O    -1.508025    -7.688752     2.716068
 H    -2.466213    -7.826019     2.689936
 H    -9.964282    -4.225978    -4.616936
 O    -10.112343    -3.299015    -4.364596
 H    -9.870440    -2.755067    -5.126469
 H     0.368316     7.930127    -3.313076
 O     0.685177     8.764776    -3.717378
 H     1.576125     8.922421    -3.341209
 H    -8.981703    -8.104630    -2.583007
 O    -9.580931    -7.357092    -2.607256
 H    -9.487128    -6.910531    -1.746364
 H     1.917241     0.745925     4.641900
 O     2.014680    -0.097972     5.123007
 H     2.250978    -0.782929     4.462261
 H    -6.437071     0.209974    -7.708676
 O    -7.399874     0.284022    -7.603908
 H    -7.573548     1.187180    -7.335751
 H     6.291447     3.895925    -7.162317
 O     5.686288     3.838419    -6.423032
 H     4.840290     4.278290    -6.742489
 H    -5.552106     10.222955     0.429145
 O    -5.042509     10.240344    -0.391976
 H    -5.606951     9.740852    -1.014472
 H    -0.708641    -1.195494    -5.725525
 O    -0.866251    -0.551273    -6.449566
 H    -0.090039     0.038705    -6.387001
 H     4.685433    -0.395344    -6.847204
 O     4.834268    -1.338889    -6.676888
 H     5.696645    -1.370667    -6.195224
 H     2.661774    -8.831048    -2.423235
 O     3.617376    -8.746799    -2.400568
 H     3.851239    -8.165857    -3.139599
 H    -4.101397    -0.594326    -7.931923
 O    -4.629081     0.156206    -7.618953
 H    -3.965945     0.810865    -7.301177
 H     1.085124     3.848222     6.684787
 O     1.834752     3.267307     6.919949
 H     2.643014     3.801127     6.808560
 H    -11.348610    -2.798809    -0.172800
 O    -10.953964    -2.150679     0.410937
 H    -10.215826    -1.755016    -0.085421
 H    -7.666144     2.002858     7.439641
 O    -8.149529     2.834927     7.334405
 H    -8.292506     3.182436     8.214217
 H     6.295551    -8.967424    -0.864487
 O     6.403450    -9.096135    -1.811950
 H     5.529132    -9.338750    -2.141987
 H     6.495322     5.323981    -0.674933
 O     7.152754     4.667891    -0.928523
 H     7.331350     4.146333    -0.119796
 H    -5.506520    -2.839708     5.794959
 O    -5.546055    -2.068600     6.402800
 H    -4.931109    -2.302759     7.119412
 H     2.367342     1.631322     7.545922
 O     2.848885     0.794202     7.482124
 H     2.553113     0.391776     6.638442
 H    -2.873230    -2.781212     7.065585
 O    -3.377727    -2.910241     7.897724
 H    -2.776765    -2.563545     8.573101
 H     5.543726     2.222920     6.803444
 O     5.275751     1.340769     6.539848
 H     4.383729     1.182911     6.914323
 H     1.900171    -4.259495     4.266941
 O     2.363032    -4.178138     5.113337
 H     3.072701    -4.841882     5.055706
 H     10.674474    -2.553590    -1.296188
 O     11.096342    -2.540600    -0.389578
 H     12.042180    -2.647397    -0.524303
 H     3.775904     8.304717    -2.870174
 O     3.080255     8.875101    -2.520232
 H     2.890538     8.534272    -1.626990
 H    -8.122885    -6.569502     0.328175
 O    -8.762060    -6.165281    -0.280807
 H    -8.727900    -5.211384    -0.023739
 H    -0.847408     9.625444    -3.370985
 O    -1.792439     9.781005    -3.182637
 H    -1.881693     9.912002    -2.236151
 H     4.095846     4.029412    -3.682771
 O     3.533428     4.808540    -3.731116
 H     4.079875     5.593575    -3.519764
 H     5.070518     6.646802    -1.894891
 O     5.019005     6.843821    -2.850385
 H     5.814101     6.489567    -3.269329
 H    -0.650956     5.276738     6.049012
 O     0.085432     4.803095     5.637019
 H     0.774133     5.451764     5.354129
 H     2.948557     5.696346     5.185581
 O     2.188281     6.120494     4.760608
 H     2.161375     5.776122     3.853766
 H    -7.355097     8.881521    -0.415658
 O    -7.041642     8.649186    -1.299616
 H    -6.796201     7.708375    -1.252266
 H    -1.363275    -4.987949     3.668341
 O    -0.897836    -4.904153     2.804978
 H     0.022434    -5.152557     2.926046
 H     4.072194    -1.979636     6.410478
 O     4.096631    -2.148052     5.444082
 H     3.395894    -2.807849     5.264980
 H     7.077066    -6.001418     3.468305
 O     7.429419    -5.620267     4.282339
 H     6.940110    -4.785836     4.410730
 H     8.958715    -4.628456     4.237652
 O     9.584722    -3.891799     4.105352
 H     9.293943    -3.184667     4.694373
 H     3.071827     7.874174    -8.049073
 O     3.066360     7.349452    -7.249878
 H     2.182203     7.492837    -6.832886
 H    -0.807677    -1.194051     8.161032
 O    -1.021536    -1.822429     8.864946
 H    -0.301728    -2.459669     8.864410
 H     8.299314     4.585237    -2.097425
 O     8.993538     4.609089    -2.805111
 H     9.700952     5.140610    -2.439974
 H     6.379852     4.718449    -5.044883
 O     6.679765     5.136270    -4.215755
 H     7.625658     4.986985    -4.104898
 H     10.656948     2.263921    -3.930609
 O     9.906820     2.144842    -3.350105
 H     9.511060     3.032182    -3.202266
 H     2.954910    -2.249506     8.042098
 O     3.779846    -1.726175     8.055728
 H     3.487534    -0.803657     8.112793
 H    -2.241976    -2.126554    -8.751785
 O    -2.673971    -1.790228    -7.967619
 H    -1.987656    -1.317158    -7.448734
 H     4.937239     5.502265     1.619818
 O     4.722585     4.955834     2.386541
 H     3.750970     4.968443     2.463522
 H    -3.597820    -6.424809    -4.758206
 O    -2.796128    -5.901779    -4.829158
 H    -3.025129    -5.136608    -5.380306
 H    -6.815036     6.151140     4.740547
 O    -6.385208     6.977772     4.453201
 H    -6.230119     6.881864     3.487272
 H    -7.705098     4.125188     5.969859
 O    -7.433383     4.546671     5.144870
 H    -7.163812     3.814562     4.566838
 H    -7.504204     9.430930     2.206984
 O    -7.248289     9.812911     1.342514
 H    -7.727718     10.638890     1.269416
 H    -5.942476    -6.999243     1.735832
 O    -6.556521    -6.384792     1.304462
 H    -6.011044    -5.944981     0.617567
 H    -3.916750    -4.635129     7.673507
 O    -4.128952    -5.489448     7.256374
 H    -3.323988    -5.756772     6.797748
 H     9.497238     0.974600    -0.318086
 O     9.539851     1.926633    -0.520205
 H     9.858226     1.979347    -1.427897
 H    -8.014081    -4.264287     3.211654
 O    -7.084718    -4.514154     3.238654
 H    -6.931598    -5.164036     2.523057
 H     0.894790    -2.168049     7.013829
 O     1.397759    -2.894983     7.396860
 H     1.635119    -3.475169     6.656557
 H    -3.294801    -3.030975    -6.798885
 O    -3.712192    -3.655264    -6.187136
 H    -4.660611    -3.538776    -6.290856
 H    -8.951942     8.312501     3.602639
 O    -8.171841     8.858057     3.713387
 H    -7.493593     8.279401     4.121389
 H     7.936948    -2.058235    -5.433735
 O     7.075859    -1.654186    -5.134480
 H     6.698670    -2.307700    -4.518969
 H    -4.988531    -4.887105     5.812982
 O    -5.025953    -4.316706     5.020406
 H    -5.773802    -4.585629     4.467628
 N     9.537172    -2.826951    -5.660749
 H     9.864407    -2.802748    -4.691151
 H     10.223403    -2.353725    -6.239725
 H     9.512711    -3.797873    -5.956601
