# Supplementary material for: Theoretical Distribution of the Ammonia Binding Energy at Interstellar Icy Grains: A New Computational Framework
Source: ACS Earth Space Chem. 2022 Jun 2;6(6):1514–26. doi: 10.1021/acsearthspacechem.2c00040 (PMC9208021; doi:10.1021/acsearthspacechem.2c00040)
Supplement: Supplementary file 1 — sp2c00040_si_001.zip [file sp2c00040_si_001.zip › Supporting_Information_R1/structures/grain_mol74.xyz]

604
grain_mol74 // -1360.338875061382 // -24.7355676669 // -362.288576808282 // -1022.78586592 // -0.0211774024 // -0.582929137855 // -0.005378753864
 H    -1.818658    -0.058476     2.375351
 O    -0.844422    -0.024474     2.489960
 H    -0.576539    -0.909267     2.833293
 H    -0.251509    -1.892717    -2.890800
 O    -0.358261    -1.900032    -1.926986
 H    -1.312560    -1.809697    -1.767205
 H    -2.731155     1.817812     0.700084
 O    -2.605631     1.167967    -0.011863
 H    -1.805025     1.450679    -0.489897
 H    -3.589837     1.872390    -3.203892
 O    -3.050126     2.210400    -3.956467
 H    -2.158507     2.351875    -3.621688
 H    -0.032034    -0.639163    -0.833684
 O     0.069705     0.098835    -0.201920
 H    -0.386805    -0.178835     0.603040
 H     1.168010    -1.973935    -4.769823
 O     0.225426    -2.157446    -4.623054
 H     0.136942    -3.122066    -4.649894
 H    -4.854445     2.361112    -1.509103
 O    -4.471838     1.532063    -1.857426
 H    -3.818980     1.265366    -1.167558
 H    -3.600517     3.378985     2.297382
 O    -2.868255     2.759891     2.109502
 H    -2.114610     3.114170     2.616027
 H     2.700729     0.236994    -2.888829
 O     2.083625    -0.394157    -2.465310
 H     1.186890    -0.090599    -2.705289
 H    -0.967789     0.273516    -3.674227
 O    -0.173436     0.759388    -3.369425
 H    -0.449248     1.365735    -2.662315
 H     2.700305    -0.566687     0.632159
 O     2.632228    -1.321562     0.011770
 H     2.396505    -0.951020    -0.860174
 H    -2.780804    -0.489866    -0.720919
 O    -2.885989    -0.964317    -1.556311
 H    -3.691140    -1.510621    -1.501594
 H     2.889408     1.251727    -0.753846
 O     2.064753     1.763008    -0.673130
 H     1.345957     1.115080    -0.514866
 H     0.717888     3.144366    -3.289899
 O     1.627955     2.965254    -3.018910
 H     1.601818     2.516349    -2.154381
 H     0.200968    -4.001645    -0.532238
 O    -0.005382    -4.698697    -1.195178
 H    -0.800749    -5.148911    -0.829345
 H    -6.302935     2.148619     2.742679
 O    -6.387951     2.354019     3.710158
 H    -7.161000     1.845792     4.022035
 H     1.149926    -3.705536     1.351763
 O     0.755572    -3.067851     0.729018
 H     1.442044    -2.411002     0.493316
 H    -2.826976     5.199968    -1.196993
 O    -2.663183     4.409614    -0.648673
 H    -3.556854     4.043432    -0.481959
 H    -5.515049    -1.268305     1.471190
 O    -5.218766    -0.641411     0.777853
 H    -5.296614    -1.111927    -0.057506
 H    -0.393531    -3.167981     3.031553
 O    -0.101954    -2.350446     3.469612
 H     0.848591    -2.250955     3.295834
 H     5.330166     1.023828    -1.028045
 O     4.539643     0.493999    -0.851616
 H     4.739502     0.093696     0.024219
 H     0.735699     2.408548     1.011676
 O     0.698142     2.082037     1.919976
 H     0.087026     1.323884     1.959227
 H     4.576301    -0.523365    -2.199119
 O     4.807332    -1.021334    -3.016059
 H     5.306679    -0.382783    -3.566816
 H     3.122783     3.250462    -0.965551
 O     3.999731     3.653500    -0.918300
 H     4.511795     3.351850    -1.692891
 H    -5.757979    -1.541750    -2.121236
 O    -5.243259    -2.234338    -1.652527
 H    -5.133437    -2.959920    -2.291255
 H    -4.900689    -4.063353     1.085615
 O    -5.579335    -3.437258     0.770812
 H    -5.318411    -3.165987    -0.119666
 H     2.883154     2.102481    -3.628142
 O     3.564600     1.420488    -3.800445
 H     3.669291     1.370494    -4.756216
 H    -5.248203     3.888472     3.467937
 O    -4.655242     4.466100     2.975690
 H    -4.156269     5.013067     3.619728
 H     0.851399     0.940255    -4.750975
 O     1.371730     0.813527    -5.570956
 H     1.972150     0.063483    -5.379973
 H     1.148803     5.756562    -2.358543
 O     1.925680     5.437308    -1.868177
 H     2.503025     4.982085    -2.512544
 H    -2.671990    -3.514857    -1.878296
 O    -2.852497    -3.754435    -0.953420
 H    -3.616794    -4.347685    -0.943297
 H     2.280755     5.106964    -4.563300
 O     1.420548     5.188274    -5.010546
 H     1.433704     4.482103    -5.684216
 H     7.841322     1.840954    -0.692641
 O     7.069909     1.471550    -1.160289
 H     7.451728     0.779938    -1.737996
 H     4.532800     2.787574     0.429064
 O     4.837437     2.441374     1.292474
 H     4.742220     3.199127     1.906384
 H     1.193700    -3.209348    -2.139617
 O     2.066187    -3.060069    -2.532453
 H     2.152693    -2.084436    -2.573598
 H     1.246047     4.594466    -0.646515
 O     0.763857     4.132126     0.076005
 H     0.072834     4.744459     0.386860
 H    -5.738181     0.988812     0.990162
 O    -6.231524     1.817375     1.153158
 H    -7.154754     1.576671     0.886536
 H    -2.230738    -2.653353     0.174601
 O    -1.777183    -2.073612     0.816255
 H    -0.867991    -2.414469     0.848913
 H    -3.777143    -0.313981     4.111210
 O    -3.809911    -0.436130     5.088105
 H    -4.563948    -1.024788     5.312200
 H    -6.119539    -2.862202     3.000517
 O    -5.680147    -2.001223     3.098030
 H    -4.727202    -2.224848     3.127370
 H    -2.704605    -0.457237    -3.131395
 O    -2.408960    -0.533832    -4.065995
 H    -2.247398    -1.501672    -4.125576
 H    -3.256501    -3.462254    -3.838881
 O    -2.406028    -3.076250    -3.569939
 H    -1.704117    -3.713687    -3.807528
 H     3.418905    -1.216136    -4.178643
 O     2.894850    -1.348712    -4.991663
 H     3.552640    -1.521872    -5.684384
 H     4.948314     2.263479    -6.517535
 O     4.420459     1.439167    -6.539699
 H     3.597269     1.667087    -6.979646
 H    -4.367127     1.011412     5.654348
 O    -4.875199     1.828088     5.895869
 H    -5.410292     1.990283     5.085476
 H    -3.969494    -0.102622     1.826464
 O    -3.457359     0.220552     2.587470
 H    -3.374680     1.191734     2.496699
 H    -5.670521     0.521476    -2.491035
 O    -6.194529    -0.150645    -2.974049
 H    -5.737141    -0.254414    -3.830863
 H     2.089133    -3.874151    -4.062772
 O     2.063478    -4.343174    -4.919759
 H     1.656162    -5.204112    -4.730909
 H     4.550750    -3.572359    -0.501209
 O     4.808343    -2.814503     0.068795
 H     4.044438    -2.191831     0.032920
 H    -0.171423     2.998775    -0.974666
 O    -0.901492     2.614888    -1.488821
 H    -1.621660     3.272194    -1.390564
 H     1.748062     4.401811     1.540556
 O     2.173094     4.545633     2.405828
 H     1.965387     3.761743     2.937976
 H     3.691092     1.188898     1.718469
 O     2.917132     0.608952     1.857154
 H     2.138805     1.191958     1.951669
 H     3.271986    -3.986532    -1.976621
 O     3.963297    -4.607796    -1.639461
 H     4.665467    -4.613186    -2.308696
 H     5.184553    -3.823613    -4.362098
 O     5.584251    -3.502235    -3.517011
 H     5.170367    -2.642571    -3.298165
 H    -1.111793     5.058486     1.993625
 O    -1.262110     5.603813     1.186662
 H    -1.877489     5.101463     0.592712
 H    -5.658267     3.153932     0.216030
 O    -5.184399     3.649645    -0.478743
 H    -5.631524     4.503587    -0.654110
 H     4.975105    -3.832624     3.081658
 O     4.241749    -3.660412     2.485163
 H     4.603356    -3.379544     1.614497
 H     5.843670    -1.279155     1.508282
 O     5.443185    -0.387972     1.477271
 H     6.223594     0.195880     1.546332
 H     1.776253    -6.719840    -2.978649
 O     1.627664    -6.945691    -3.922180
 H     2.516149    -7.021234    -4.300177
 H    -7.170279    -3.647243     0.523140
 O    -8.130708    -3.646709     0.289344
 H    -8.619602    -3.448557     1.117385
 H     3.190124    -2.410268     2.885432
 O     2.497105    -1.741929     3.044424
 H     2.734338    -0.939889     2.544673
 H    -2.055451     2.696476     4.967813
 O    -2.785171     3.332462     5.089471
 H    -3.531568     2.830440     5.458775
 H    -0.903256     0.918834     3.913698
 O    -0.812000     1.477483     4.718289
 H     0.029927     1.933006     4.609733
 H     0.544327     3.376409    -6.981737
 O     1.494775     3.181722    -6.826465
 H     1.496614     2.335139    -6.340730
 H     7.040304    -2.807114     4.923444
 O     6.302537    -3.263904     4.453264
 H     5.480788    -2.909168     4.868461
 H     7.986941     1.507580     1.611669
 O     7.895485     0.581318     1.904884
 H     8.405064     0.022655     1.288888
 H    -3.874284    -0.554302    -4.835045
 O    -4.790907    -0.600609    -5.201238
 H    -4.749011    -0.233246    -6.105375
 H     6.567097    -1.422271    -1.987974
 O     6.953348    -1.876110    -1.233958
 H     6.204278    -2.147753    -0.670377
 H     4.601524    -0.791231     4.552737
 O     5.027203    -0.049720     4.090739
 H     5.007768    -0.222378     3.125424
 H    -0.075805     3.319066     2.814414
 O    -0.719083     3.973418     3.153475
 H    -0.438746     4.242805     4.049569
 H     8.313870    -1.202655    -0.477430
 O     9.084758    -0.821887    -0.001517
 H     9.787893    -1.484020    -0.049721
 H     9.592445    -3.760768     2.446527
 O     9.326722    -3.581239     1.518525
 H     10.110238    -3.418210     0.982102
 H    -2.472024    -2.586844     3.742682
 O    -3.070828    -2.682252     2.992551
 H    -2.588910    -2.358991     2.189645
 H    -1.899943     0.710365    -6.394305
 O    -2.528785     1.455659    -6.461139
 H    -2.813341     1.645878    -5.542967
 H    -1.006664     3.784930    -5.617779
 O    -1.095303     3.741617    -6.598345
 H    -1.678386     2.977493    -6.755360
 H    -4.492235    -6.270716    -1.300860
 O    -4.980211    -5.522061    -0.926260
 H    -5.728955    -5.354725    -1.538421
 H     2.794077    -5.797233    -1.406608
 O     1.988390    -6.348914    -1.343928
 H     1.218741    -5.721219    -1.262505
 H     3.539738    -4.291387    -5.541029
 O     4.508449    -4.282637    -5.774895
 H     4.640021    -3.549996    -6.382743
 H     7.447257     3.501322     2.230055
 O     7.395693     3.135754     1.337837
 H     6.468746     2.801540     1.257293
 H     6.680952    -3.832198     0.542062
 O     7.178516    -4.643110     0.344065
 H     8.052574    -4.475082     0.748303
 H    -7.345588    -4.475457    -2.722949
 O    -7.120734    -5.402291    -2.484756
 H    -7.764633    -5.670147    -1.801564
 H    -4.524331     6.794546     4.672476
 O    -3.627173     6.462195     4.473497
 H    -3.172094     6.267594     5.306589
 H     7.140657     3.615075     4.988907
 O     7.169741     3.206163     4.114018
 H     7.421680     2.275564     4.267051
 H    -6.159126     0.701936     6.705649
 O    -6.929282     0.120797     6.884150
 H    -6.577355    -0.776762     6.708618
 H    -0.306460    -4.889388    -2.924420
 O    -0.441506    -4.801777    -3.885526
 H    -1.023709    -5.517109    -4.172535
 H     6.612655     0.302781     4.504708
 O     7.582935     0.497323     4.492382
 H     7.828590     0.447266     3.541558
 H     5.011013    -6.643292    -3.703704
 O     4.341104    -6.829626    -4.396427
 H     4.486906    -6.167081    -5.079880
 H    -5.675997    -1.951615    -5.472213
 O    -6.284919    -2.719072    -5.597387
 H    -7.129582    -2.304046    -5.911528
 H    -7.917185     0.661559     5.703368
 O    -8.408308     1.055021     4.924238
 H    -8.920202     1.785948     5.288981
 H    -5.275722     5.739987     2.013831
 O    -5.504754     6.647676     1.728243
 H    -4.650362     7.126217     1.739315
 H     5.953482     1.594077    -3.869574
 O     6.212342     0.806849    -4.396665
 H     5.747347     0.889501    -5.231665
 H    -5.852275     6.432523     0.070364
 O    -5.845001     6.197968    -0.881762
 H    -4.945511     6.436532    -1.190139
 H    -0.080222    -7.476350    -3.129895
 O    -0.801480    -7.597700    -2.501501
 H    -0.429763    -7.935070    -1.678017
 H    -2.658480    -1.561335     5.401304
 O    -2.009981    -2.284918     5.572689
 H    -1.183680    -1.814272     5.792593
 H     7.636489    -4.476517    -1.302047
 O     7.786693    -4.474850    -2.271733
 H     7.023956    -4.002027    -2.647398
 H    -8.650767    -2.996635    -3.599040
 O    -7.741541    -2.908768    -3.231368
 H    -7.171778    -2.723841    -3.993536
 H     8.981238    -3.291435    -2.627391
 O     9.616509    -2.566529    -2.807183
 H     9.109697    -1.737658    -2.736351
 H    -4.896826    -5.015756    -3.755029
 O    -4.868541    -4.051389    -3.634006
 H    -5.366144    -3.667454    -4.366560
 H    -3.501843     3.963553    -3.733406
 O    -3.225341     4.821661    -3.372971
 H    -3.496723     5.513340    -3.977671
 H    -0.082979     4.705622    -4.144550
 O    -0.742637     4.012627    -3.963222
 H    -1.540607     4.457842    -3.612948
 H    -2.060526    -4.047436     5.281539
 O    -2.338424    -4.913495     4.944585
 H    -3.262578    -4.776424     4.672619
 H    -2.265558     8.337981    -3.955681
 O    -2.461621     7.384267    -4.058840
 H    -2.231570     7.139867    -4.982235
 H    -3.075456     7.325122     3.018680
 O    -2.968213     7.513062     2.070949
 H    -2.357409     6.821098     1.745987
 H     4.707005     1.611658     4.283155
 O     4.553156     2.564035     4.100907
 H     5.433224     2.926784     3.886003
 H     7.720889    -1.675335     6.475714
 O     8.190815    -1.880781     5.643960
 H     8.160817    -1.037980     5.149341
 H     5.814393    -1.418659     7.925351
 O     6.529546    -0.896922     7.548030
 H     6.082708    -0.150925     7.088986
 H    -1.498107     5.575447    -6.621931
 O    -1.643122     6.517319    -6.443526
 H    -0.771509     6.945582    -6.515965
 H    -8.271390    -0.187150     3.636772
 O    -8.060762    -0.735983     2.867985
 H    -7.158052    -1.076978     2.999491
 H    -8.474656     0.092117    -0.131808
 O    -8.531755     0.739507     0.590322
 H    -8.529126     0.205171     1.402446
 H     0.686179    -0.490074     5.890318
 O    -0.164021    -0.562293     6.384426
 H    -0.658580     0.206107     6.050049
 H    -0.392035     6.986748    -1.794706
 O    -0.317910     6.591762    -2.686696
 H    -1.158463     6.782301    -3.161033
 H     0.643013    -8.024407     0.641092
 O    -0.253943    -8.277844     0.374694
 H    -0.733396    -8.333581     1.229599
 H     1.874609     2.723251     5.229750
 O     1.916332     2.430690     4.294591
 H     2.864894     2.456234     4.072260
 H    -7.724367    -5.601195    -5.763191
 O    -6.817460    -5.458826    -6.080512
 H    -6.669651    -4.505225    -6.032290
 H     3.083631    -7.563059     1.197553
 O     2.197595    -7.200742     1.119551
 H     2.144265    -6.876713     0.183641
 H     3.591239     5.613445    -7.411855
 O     3.751665     4.651217    -7.516867
 H     2.917047     4.200678    -7.314723
 H    -0.516270     6.974340     0.372159
 O    -0.193444     7.674195    -0.220125
 H    -0.873001     8.363189    -0.198472
 H     4.291336     3.717822     5.279161
 O     4.178274     4.373315     6.009191
 H     5.046743     4.443918     6.414243
 H     7.448348     2.897889     6.977551
 O     6.919814     3.733334     6.874802
 H     7.387966     4.401579     7.374079
 H     4.160594    -8.008509    -0.851424
 O     4.656480    -7.464920    -0.217350
 H     5.115687    -6.823909    -0.783928
 H     6.868542    -5.958726    -2.439968
 O     6.101188    -6.560027    -2.409256
 H     6.439808    -7.469047    -2.319764
 H    -9.039923    -2.130766     2.683074
 O    -9.512849    -2.954545     2.440662
 H    -10.232053    -2.660253     1.855979
 H    -2.698372     8.736917     0.771097
 O    -2.528849     9.083497    -0.120802
 H    -3.321575     9.639705    -0.323513
 H     7.889437     0.756328     7.563216
 O     8.247202     1.448072     6.996137
 H     8.129890     1.110596     6.091268
 H    -2.605203     5.185465     7.475651
 O    -2.284450     5.387037     6.597699
 H    -2.460760     4.577101     6.036599
 H    -6.120149    -6.476355    -3.501468
 O    -5.429034    -6.677282    -4.158593
 H    -5.843480    -6.403056    -5.005186
 H     6.745561    -2.744595     2.890657
 O     6.898138    -2.495344     1.960025
 H     7.851073    -2.570493     1.805132
 H     2.371790     6.694765    -0.880894
 O     2.604687     7.442588    -0.286098
 H     1.749329     7.780553     0.006824
 H    -4.030627    -7.403049    -2.975888
 O    -3.494279    -7.436329    -2.175392
 H    -2.573759    -7.557996    -2.469990
 H     1.082679     6.634754    -5.725087
 O     0.921732     7.500953    -6.166622
 H     0.911909     8.142577    -5.426473
 H    -8.173474    -1.690186    -1.959851
 O    -8.495345    -1.412783    -1.088026
 H    -8.281140    -2.193525    -0.529478
 H    -3.180388     7.071350    -2.424937
 O    -3.307648     6.901925    -1.481837
 H    -3.025078     7.711753    -1.007082
 H     2.795876    -4.536885     2.422509
 O     1.882006    -4.883144     2.402951
 H     1.955264    -5.777948     2.011402
 H    -8.615927    -0.851082    -5.346683
 O    -8.499263    -1.437423    -6.130383
 H    -8.192647    -0.845317    -6.839739
 H     7.703552    -0.077152    -3.704813
 O     8.324400    -0.103218    -2.958398
 H     9.001946     0.562556    -3.143070
 H     4.237562     6.678315    -0.070939
 O     4.954171     6.043446    -0.231586
 H     4.505469     5.201840    -0.469408
 H    -7.808384     0.081260    -3.512471
 O    -8.692181     0.088504    -3.934755
 H    -9.317753    -0.137842    -3.245156
 H     6.253544     3.771013    -3.170454
 O     5.770502     2.987536    -2.848447
 H     6.336819     2.573679    -2.154675
 H    -1.279003    -6.933130     0.096126
 O    -1.890351    -6.195889    -0.106777
 H    -2.460165    -6.511086    -0.815076
 H    -3.928827    -7.807753     0.918453
 O    -4.185893    -7.541477     1.804296
 H    -3.976003    -6.578816     1.863316
 H    -2.849714    -5.096913     1.096428
 O    -3.582291    -4.973113     1.721744
 H    -3.320172    -4.247159     2.323484
 H     5.154131    -6.139837     5.014000
 O     4.417245    -5.905285     4.446704
 H     4.743855    -6.007182     3.536990
 H    -9.379625    -6.291402    -4.173239
 O    -9.366797    -5.842579    -5.049700
 H    -9.988237    -6.321493    -5.598421
 H     6.290462    -5.645235     1.435771
 O     5.759754    -6.229812     2.015394
 H     5.326970    -6.829944     1.396564
 H    -1.395140    -6.734080     2.564633
 O    -1.535828    -7.693857     2.627410
 H    -2.495063    -7.820573     2.589857
 H    -9.871476    -4.134684    -4.797596
 O    -10.011109    -3.206099    -4.546406
 H    -9.755408    -2.664928    -5.305751
 H     0.585199     7.901838    -3.381070
 O     0.916688     8.731987    -3.782925
 H     1.804662     8.880252    -3.396346
 H    -8.955908    -8.024215    -2.753527
 O    -9.545757    -7.269497    -2.784308
 H    -9.456645    -6.824269    -1.922315
 H     1.964949     0.700896     4.590717
 O     2.046577    -0.144379     5.072505
 H     2.283179    -0.831807     4.414421
 H    -6.259898     0.260311    -7.850900
 O    -7.222773     0.345110    -7.755974
 H    -7.389210     1.250356    -7.490269
 H     6.502948     3.800177    -7.166625
 O     5.888730     3.744464    -6.434599
 H     5.051573     4.197276    -6.761900
 H    -5.347919     10.263141     0.296513
 O    -4.829201     10.274125    -0.519141
 H    -5.393234     9.781140    -1.147242
 H    -0.570166    -1.210807    -5.805349
 O    -0.711193    -0.565282    -6.531542
 H     0.069747     0.016780    -6.460351
 H     5.013500    -0.534848    -6.817451
 O     5.091945    -1.464980    -6.579574
 H     5.922621    -1.555848    -6.080104
 H     2.674983    -8.885407    -2.468027
 O     3.630956    -8.811360    -2.432295
 H     3.881738    -8.234396    -3.168883
 H    -3.931244    -0.571019    -8.048818
 O    -4.453405     0.185485    -7.741106
 H    -3.786443     0.832836    -7.416810
 H     1.146068     3.812774     6.624392
 O     1.886233     3.222630     6.866725
 H     2.701731     3.747394     6.765389
 H    -11.287936    -2.690591    -0.368516
 O    -10.890703    -2.049286     0.220956
 H    -10.144064    -1.660333    -0.267959
 H    -6.369210     3.026796     7.315637
 O    -7.241271     3.437772     7.367536
 H    -7.771995     2.841658     7.952856
 H     6.291193    -9.063676    -0.867153
 O     6.405984    -9.194638    -1.813398
 H     5.532505    -9.427767    -2.152037
 H     6.653387     5.226654    -0.677148
 O     7.303145     4.560312    -0.923855
 H     7.468521     4.039998    -0.111248
 H    -5.500203    -2.829181     5.655189
 O    -5.538736    -2.058387     6.264305
 H    -4.934944    -2.287954     6.991753
 H     2.393692     1.581438     7.499121
 O     2.865520     0.738368     7.440884
 H     2.574967     0.339600     6.593751
 H    -2.890712    -2.770420     6.961960
 O    -3.405699    -2.892982     7.789007
 H    -2.806516    -2.554004     8.470130
 H     5.584770     2.135877     6.791620
 O     5.308745     1.257324     6.524245
 H     4.411381     1.109766     6.889810
 H     1.895327    -4.304304     4.214497
 O     2.349289    -4.227981     5.066167
 H     3.052443    -4.899396     5.016316
 H     10.532597    -2.728440    -1.444404
 O     10.999302    -2.723022    -0.564905
 H     11.935432    -2.696274    -0.755315
 H     3.992116     8.237493    -2.900866
 O     3.299136     8.815463    -2.558448
 H     3.095856     8.477428    -1.667169
 H    -8.111209    -6.498803     0.167228
 O    -8.738932    -6.087172    -0.448552
 H    -8.696707    -5.133752    -0.191325
 H    -0.609941     9.611346    -3.452071
 O    -1.555249     9.776738    -3.274438
 H    -1.653995     9.909501    -2.329120
 H     4.273667     3.957588    -3.711206
 O     3.720606     4.742759    -3.764754
 H     4.272610     5.522332    -3.546693
 H     5.255765     6.565686    -1.911279
 O     5.217384     6.760774    -2.867911
 H     6.014624     6.399848    -3.276537
 H    -0.566324     5.259582     5.970658
 O     0.168867     4.778074     5.565314
 H     0.867539     5.419593     5.290825
 H     3.046937     5.639128     5.145972
 O     2.296229     6.071629     4.712564
 H     2.275427     5.727985     3.805387
 H    -7.157070     8.942628    -0.568191
 O    -6.836308     8.706266    -1.448588
 H    -6.603363     7.762496    -1.398065
 H    -1.369213    -4.995548     3.580749
 O    -0.893970    -4.915756     2.722695
 H     0.021847    -5.175914     2.852890
 H     4.069596    -2.049068     6.381990
 O     4.101937    -2.217334     5.415821
 H     3.396343    -2.869754     5.229199
 H     7.060248    -6.105584     3.471856
 O     7.408217    -5.727960     4.289412
 H     6.927322    -4.887960     4.412260
 H     8.951184    -4.753573     4.256941
 O     9.585833    -4.023363     4.130690
 H     9.297612    -3.314568     4.718881
 H     3.340968     7.813590    -8.087242
 O     3.319693     7.287738    -7.289026
 H     2.432839     7.442485    -6.881611
 H    -0.819702    -1.207286     8.079482
 O    -1.049955    -1.833577     8.780183
 H    -0.336663    -2.478109     8.788823
 H     8.462801     4.469127    -2.076801
 O     9.163933     4.484765    -2.778379
 H     9.874802     5.007290    -2.406939
 H     6.578818     4.621470    -5.049170
 O     6.872319     5.030606    -4.213694
 H     7.816569     4.877559    -4.094200
 H     10.817060     2.120298    -3.879638
 O     10.062169     2.018388    -3.302042
 H     9.673722     2.911276    -3.164153
 H     2.931388    -2.306278     8.001581
 O     3.761882    -1.792347     8.023813
 H     3.479789    -0.866492     8.078073
 H    -2.081231    -2.124909    -8.848610
 O    -2.517367    -1.783503    -8.068946
 H    -1.831406    -1.318274    -7.542995
 H     5.071923     5.423009     1.602659
 O     4.842716     4.877280     2.365503
 H     3.870606     4.901787     2.433009
 H    -3.528542    -6.406837    -4.869957
 O    -2.720727    -5.892141    -4.931787
 H    -2.935496    -5.124938    -5.485840
 H    -6.713454     6.199932     4.592519
 O    -6.260817     7.022283     4.314380
 H    -6.102189     6.927943     3.350283
 H    -7.536617     4.286074     5.829348
 O    -7.403771     4.627455     4.928269
 H    -7.086002     3.871760     4.412131
 H    -7.328973     9.492451     2.052228
 O    -7.058869     9.872544     1.190740
 H    -7.528493     10.703755     1.113698
 H    -5.951191    -6.953757     1.597949
 O    -6.553147    -6.331145     1.161254
 H    -5.995628    -5.898626     0.479279
 H    -3.961237    -4.613131     7.558315
 O    -4.180910    -5.463567     7.137383
 H    -3.374140    -5.742070     6.688478
 H     9.601747     0.841504    -0.282334
 O     9.653514     1.794449    -0.479953
 H     9.991299     1.849650    -1.380024
 H    -8.006786    -4.194420     3.051522
 O    -7.080903    -4.455814     3.089664
 H    -6.927428    -5.106927     2.374983
 H     0.884241    -2.200841     6.950214
 O     1.372870    -2.934289     7.339202
 H     1.613262    -3.516642     6.601524
 H    -3.165565    -3.016678    -6.907265
 O    -3.596224    -3.635526    -6.299250
 H    -4.542168    -3.509228    -6.413661
 H    -8.803100     8.391986     3.437708
 O    -8.016485     8.927716     3.550663
 H    -7.351542     8.341451     3.970373
 H     8.230528    -2.174421    -4.902466
 O     7.306131    -1.927097    -4.959095
 H     6.823500    -2.561921    -4.396686
 H    -5.016218    -4.858947     5.682387
 O    -5.039578    -4.287444     4.889789
 H    -5.785376    -4.544746     4.328346
 N    -8.687484     1.561555     8.898278
 H    -8.193957     0.752173     8.522807
 H    -9.679799     1.412447     8.738501
 H    -8.548005     1.566933     9.904150
