# Supplementary material for: Theoretical Distribution of the Ammonia Binding Energy at Interstellar Icy Grains: A New Computational Framework
Source: ACS Earth Space Chem. 2022 Jun 2;6(6):1514–26. doi: 10.1021/acsearthspacechem.2c00040 (PMC9208021; doi:10.1021/acsearthspacechem.2c00040)
Supplement: Supplementary file 1 — sp2c00040_si_001.zip [file sp2c00040_si_001.zip › Supporting_Information_R1/structures/CP_grain_mol88.xyz]

34
CP_grain_mol88 // 0.000312168226 // -820.897089666 // -0.0512825242
 H    -1.502392    -2.593790    -0.032394
 O    -2.410585    -2.332941    -0.322867
 H    -2.898688    -3.163590    -0.385953
 H    -0.222990    -0.266983    -1.211832
 O    -1.000739     0.190100    -0.794837
 H    -1.622975    -0.520704    -0.591574
 H    -0.570451     2.043797    -0.491732
 O     0.040653     2.766156    -0.723613
 H     0.766755     2.713357    -0.077677
 H     1.914197    -1.054617    -1.454250
 O     1.199794    -0.791392    -2.075533
 H     1.445833     0.124782    -2.357798
 H     0.019617    -2.201456     1.285656
 O     0.200440    -2.671071     0.431941
 H     0.046299    -3.641862     0.582718
 H    -3.793929    -0.688734     0.323476
 O    -4.328758     0.053576     0.009053
 H    -3.831424     0.865142     0.239341
 H     4.059168     0.320730    -0.865317
 O     4.176005     0.570202     0.087121
 H     5.058238     0.959082     0.099607
 H     1.855289    -2.303317     0.209876
 O     2.726059    -1.975255    -0.139301
 H     3.138454    -1.422452     0.532437
 H     2.684112     2.797170     1.679918
 O     2.371538     2.428432     0.848541
 H     3.024058     1.722309     0.597765
 H    -2.769681     3.308560     0.536150
 O    -2.940959     2.496478     0.045894
 H    -3.339815     2.811959    -0.794119
 N    -0.346495    -0.667104     2.285546
 H     0.385138    -0.305761     2.887906
 H    -1.199548    -0.704133     2.833724
 H    -0.487362    -0.004056     1.524040
