# Supplementary material for: Theoretical Distribution of the Ammonia Binding Energy at Interstellar Icy Grains: A New Computational Framework
Source: ACS Earth Space Chem. 2022 Jun 2;6(6):1514–26. doi: 10.1021/acsearthspacechem.2c00040 (PMC9208021; doi:10.1021/acsearthspacechem.2c00040)
Supplement: Supplementary file 1 — sp2c00040_si_001.zip [file sp2c00040_si_001.zip › Supporting_Information_R1/structures/CP_grain_mol157.xyz]

19
CP_grain_mol157 // 0.000212300069 // -438.719471525 // -0.0269190296
 H     0.908921    -1.250627    -0.664290
 O     0.214503    -1.518162    -1.305292
 H    -0.673389    -1.314211    -0.911595
 H    -2.985891    -0.836153    -1.061997
 O    -2.265786    -0.968148    -0.418388
 H    -2.114607    -0.073427    -0.043668
 H    -1.780328     1.909296    -0.748180
 O    -1.627013     1.714233     0.207853
 H    -0.647662     1.680959     0.256608
 H     0.906887     1.525302    -1.267961
 O     1.141640     1.819617    -0.360070
 H     1.457517     2.739731    -0.490509
 H     2.207635     0.376017    -0.040452
 O     2.452316    -0.575759    -0.008738
 H     3.233087    -0.667602    -0.569322
 N    -0.013405    -0.699019     1.996607
 H    -0.587499    -1.517717     1.814235
 H    -0.110621    -0.483050     2.983705
 H     0.954506    -0.969630     1.844260
