# Supplementary material for: Theoretical Distribution of the Ammonia Binding Energy at Interstellar Icy Grains: A New Computational Framework
Source: ACS Earth Space Chem. 2022 Jun 2;6(6):1514–26. doi: 10.1021/acsearthspacechem.2c00040 (PMC9208021; doi:10.1021/acsearthspacechem.2c00040)
Supplement: Supplementary file 1 — sp2c00040_si_001.zip [file sp2c00040_si_001.zip › Supporting_Information_R1/structures/CP_grain_mol143.xyz]

28
CP_grain_mol143 // 0.00034255192 // -668.044253191 // -0.0409672697
 H    -2.371917    -2.182624     0.271543
 O    -1.871547    -2.981008     0.021851
 H    -2.387622    -3.744272     0.342182
 H    -1.018267    -1.059619    -2.218986
 O    -0.586363    -0.359017    -1.683237
 H    -0.043444    -0.876517    -1.029695
 H     0.418152    -1.060130     0.991580
 O     0.703701    -1.716130     0.284565
 H     0.059203    -2.442861     0.330419
 H     2.494837    -1.604483     0.133728
 O     3.435461    -1.476228    -0.113197
 H     3.587704    -0.498126    -0.090180
 H     4.810444     1.319463    -0.729453
 O     3.950163     1.153868    -0.326203
 H     3.319739     1.671288    -0.890928
 H    -3.583600    -0.369767    -0.611880
 O    -2.802211    -0.233782    -0.038190
 H    -2.041322    -0.243491    -0.674813
 H    -0.792035     2.678856    -0.099760
 O     0.183180     2.713300     0.069634
 H     0.324940     3.558724     0.509531
 H    -2.924729     2.746722    -1.012783
 O    -2.535232     2.514658    -0.161842
 H    -2.737067     1.552832    -0.054626
 N    -0.057951     0.271443     1.985420
 H     0.393284     0.340960     2.892466
 H    -1.060839     0.255073     2.147691
 H     0.140971     1.132587     1.468973
