# Supplementary material for: Theoretical Distribution of the Ammonia Binding Energy at Interstellar Icy Grains: A New Computational Framework
Source: ACS Earth Space Chem. 2022 Jun 2;6(6):1514–26. doi: 10.1021/acsearthspacechem.2c00040 (PMC9208021; doi:10.1021/acsearthspacechem.2c00040)
Supplement: Supplementary file 1 — sp2c00040_si_001.zip [file sp2c00040_si_001.zip › Supporting_Information_R1/structures/CP_grain_mol156.xyz]

34
CP_grain_mol156 // 0.000330233753 // -820.889038936 // -0.0526622316
 H    -1.798679    -1.954016    -0.395705
 O    -1.862520    -2.531023    -1.183981
 H    -1.042149    -3.036231    -1.205395
 H    -1.124229    -0.470491     1.228703
 O    -1.945180    -0.976899     1.035673
 H    -1.930983    -1.685427     1.722449
 H     2.047790    -1.867238     0.592698
 O     1.441480    -2.225730     1.279449
 H     1.024225    -1.422364     1.666676
 H    -3.363012    -0.142816     0.717521
 O    -4.223898     0.257343     0.435907
 H    -4.471726    -0.253735    -0.365771
 H    -0.059362     0.484743     2.710800
 O     0.325993     0.098981     1.897101
 H     0.990047     0.723706     1.520825
 H     2.891076     1.441346     1.494698
 O     2.372588     1.335718     0.664768
 H     2.758229     0.508255     0.279788
 H     0.386464    -0.756447    -1.591382
 O     0.893140    -1.591771    -1.768767
 H     1.171088    -1.494271    -2.687160
 H     3.193518    -1.176918    -1.191219
 O     3.350348    -1.068368    -0.232929
 H     4.315130    -1.173999    -0.083203
 H    -4.465250     1.922403    -0.028789
 O    -4.745955     2.761151    -0.467571
 H    -4.908072     3.378091     0.254876
 H     4.905230     3.214504     0.208082
 O     4.455041     2.890253    -0.591879
 H     3.642822     2.482536    -0.240119
 N    -0.424805     0.861780    -1.331928
 H     0.137670     1.384047    -0.666672
 H    -1.376406     0.851937    -0.975143
 H    -0.438087     1.412677    -2.185228
