# Supplementary material for: Theoretical Distribution of the Ammonia Binding Energy at Interstellar Icy Grains: A New Computational Framework
Source: ACS Earth Space Chem. 2022 Jun 2;6(6):1514–26. doi: 10.1021/acsearthspacechem.2c00040 (PMC9208021; doi:10.1021/acsearthspacechem.2c00040)
Supplement: Supplementary file 1 — sp2c00040_si_001.zip [file sp2c00040_si_001.zip › Supporting_Information_R1/structures/CP_grain_mol62.xyz]

28
CP_grain_mol62 // 0.000226528159 // -668.028760711 // -0.0410341954
 H    -2.942594     1.084000    -1.668046
 O    -2.344022     1.201671    -0.905053
 H    -1.781926     0.399972    -0.968735
 H     2.210012     1.951987     1.038527
 O     1.519644     1.280344     0.969625
 H     1.277697     1.273807    -0.000769
 H     1.351135     2.129552    -1.873865
 O     1.077539     1.222725    -1.638401
 H     0.249682     1.073519    -2.147600
 H    -0.326656     3.503074    -0.171500
 O    -0.144129     3.647689     0.778570
 H     0.205995     2.786061     1.058078
 H     2.593892    -0.229749     0.596029
 O     3.126852    -0.821360     0.029441
 H     3.390455    -0.212140    -0.698533
 H    -4.056715    -1.345966     0.028617
 O    -3.420440    -1.098707     0.730351
 H    -3.330814    -0.141542     0.592291
 H     1.541547    -3.426600    -1.055163
 O     1.212492    -2.518448    -0.990934
 H     1.961205    -1.963246    -0.662371
 H    -1.887786    -1.497034    -0.173542
 O    -1.293674    -1.440065    -0.953627
 H    -0.425722    -1.843952    -0.746657
 N     0.273019    -1.562781     2.360186
 H     0.422995    -0.594950     2.088197
 H    -0.721928    -1.666194     2.538839
 H     0.484315    -2.131930     1.545114
