# Supplementary material for: Theoretical Distribution of the Ammonia Binding Energy at Interstellar Icy Grains: A New Computational Framework
Source: ACS Earth Space Chem. 2022 Jun 2;6(6):1514–26. doi: 10.1021/acsearthspacechem.2c00040 (PMC9208021; doi:10.1021/acsearthspacechem.2c00040)
Supplement: Supplementary file 1 — sp2c00040_si_001.zip [file sp2c00040_si_001.zip › Supporting_Information_R1/structures/grain_mol75.xyz]

604
grain_mol75 // -1717.106507859012 // -50.1514113109 // -744.478280489913 // -1022.77963868 // -0.0486789775 // -0.584073873896 // -0.013948394681
 H    -1.790991    -0.098678     2.407345
 O    -0.814792    -0.092448     2.511372
 H    -0.564491    -0.996534     2.815121
 H    -0.318908    -1.741932    -2.948578
 O    -0.416106    -1.788328    -1.984884
 H    -1.366391    -1.682968    -1.810769
 H    -2.677310     1.866100     0.823429
 O    -2.573168     1.245144     0.082759
 H    -1.771030     1.530308    -0.391016
 H    -3.572785     2.107586    -3.065097
 O    -3.032811     2.465074    -3.808660
 H    -2.134951     2.571792    -3.477728
 H    -0.050216    -0.582804    -0.842391
 O     0.075199     0.125157    -0.181283
 H    -0.379977    -0.175610     0.616219
 H     1.079860    -1.774864    -4.844661
 O     0.134791    -1.943209    -4.695804
 H     0.023936    -2.903582    -4.762346
 H    -4.809120     2.551339    -1.337345
 O    -4.448439     1.730145    -1.725543
 H    -3.795892     1.419166    -1.054145
 H    -3.494770     3.377029     2.494513
 O    -2.778017     2.751424     2.272195
 H    -2.012470     3.066006     2.787015
 H     2.681468     0.318711    -2.888250
 O     2.054318    -0.316043    -2.485466
 H     1.162407     0.017691    -2.702270
 H    -0.992845     0.471332    -3.631400
 O    -0.184478     0.925734    -3.315087
 H    -0.439244     1.507395    -2.579871
 H     2.697412    -0.634458     0.595275
 O     2.606198    -1.360385    -0.055969
 H     2.370096    -0.947705    -0.908645
 H    -2.793757    -0.375849    -0.694065
 O    -2.917686    -0.812693    -1.547298
 H    -3.734973    -1.341893    -1.506654
 H     2.914556     1.236729    -0.714367
 O     2.102780     1.762698    -0.603416
 H     1.370815     1.125056    -0.464486
 H     0.762067     3.284386    -3.143977
 O     1.670489     3.073583    -2.890849
 H     1.642632     2.588815    -2.045914
 H     0.108609    -3.959358    -0.686815
 O    -0.120304    -4.622805    -1.376372
 H    -0.922256    -5.069854    -1.021211
 H    -6.221864     2.194170     2.912902
 O    -6.290897     2.373711     3.885203
 H    -7.068331     1.859675     4.192294
 H     1.082687    -3.765287     1.197760
 O     0.697069    -3.093169     0.606566
 H     1.395889    -2.442201     0.391897
 H    -2.713952     5.327726    -0.927520
 O    -2.562754     4.511544    -0.414803
 H    -3.462970     4.158618    -0.253703
 H    -5.525227    -1.183838     1.495968
 O    -5.216450    -0.538560     0.825708
 H    -5.317303    -0.970279    -0.027902
 H    -0.431326    -3.265418     2.915318
 O    -0.116650    -2.474344     3.384670
 H     0.834093    -2.388733     3.205058
 H     5.346651     0.965937    -1.024465
 O     4.546024     0.446886    -0.862255
 H     4.745136     0.005230    -0.006341
 H     0.805288     2.365338     1.122090
 O     0.770090     2.000896     2.015889
 H     0.141565     1.256107     2.030050
 H     4.545844    -0.512557    -2.251917
 O     4.757352    -0.980244    -3.091757
 H     5.265669    -0.330121    -3.620274
 H     3.191672     3.236963    -0.843317
 O     4.078037     3.617954    -0.788803
 H     4.575254     3.338000    -1.580981
 H    -5.807736    -1.300329    -2.104071
 O    -5.304776    -2.024242    -1.671209
 H    -5.217766    -2.723611    -2.341810
 H    -4.976319    -3.975480     0.982310
 O    -5.645693    -3.323233     0.702299
 H    -5.386682    -3.017037    -0.177393
 H     2.899325     2.209424    -3.549628
 O     3.563359     1.520397    -3.758217
 H     3.657165     1.508796    -4.716337
 H    -5.118101     3.869718     3.699985
 O    -4.518649     4.459930     3.229383
 H    -3.998779     4.960804     3.893125
 H     0.830365     1.142271    -4.698664
 O     1.339573     1.039055    -5.528905
 H     1.924410     0.268166    -5.376460
 H     1.262057     5.844114    -2.107331
 O     2.036353     5.487063    -1.639515
 H     2.596490     5.046561    -2.308801
 H    -2.765725    -3.350826    -1.979445
 O    -2.942164    -3.626352    -1.063878
 H    -3.720340    -4.201258    -1.070597
 H     2.356920     5.263925    -4.349842
 O     1.494503     5.383801    -4.783971
 H     1.484619     4.706750    -5.486954
 H     7.879072     1.711245    -0.681960
 O     7.094858     1.379662    -1.156579
 H     7.454910     0.704817    -1.767133
 H     4.604422     2.683426     0.514789
 O     4.909885     2.293938     1.359235
 H     4.837848     3.026552     2.005928
 H     1.103213    -3.121597    -2.269709
 O     1.974960    -2.975517    -2.665430
 H     2.083485    -2.001210    -2.665962
 H     1.349473     4.608244    -0.447204
 O     0.864076     4.126474     0.260206
 H     0.190226     4.740113     0.604352
 H    -5.700270     1.093996     1.110284
 O    -6.170816     1.928023     1.306724
 H    -7.103655     1.718016     1.045812
 H    -2.284407    -2.587950     0.103005
 O    -1.811289    -2.046504     0.763565
 H    -0.909869    -2.408757     0.772016
 H    -3.697152    -0.348753     4.153830
 O    -3.725683    -0.538704     5.123504
 H    -4.490410    -1.142400     5.312845
 H    -6.133461    -2.868482     2.835505
 O    -5.717050    -2.000962     3.014515
 H    -4.763624    -2.221449     3.073893
 H    -2.740536    -0.242713    -3.101119
 O    -2.455994    -0.285878    -4.041379
 H    -2.317266    -1.253664    -4.143750
 H    -3.368228    -3.201595    -3.929605
 O    -2.506452    -2.846650    -3.654001
 H    -1.821769    -3.489040    -3.925909
 H     3.353234    -1.093871    -4.246356
 O     2.818342    -1.179784    -5.058590
 H     3.465107    -1.338011    -5.765100
 H     4.938922     2.447089    -6.451922
 O     4.392167     1.636545    -6.503509
 H     3.569999     1.901563    -6.924162
 H    -4.258837     0.871916     5.682755
 O    -4.720662     1.703731     5.954661
 H    -5.267377     1.959120     5.182945
 H    -3.948331    -0.071451     1.881270
 O    -3.418796     0.206975     2.648125
 H    -3.317460     1.179369     2.599590
 H    -5.677014     0.774171    -2.387328
 O    -6.220408     0.134999    -2.893174
 H    -5.774025     0.058205    -3.758490
 H     1.964027    -3.723757    -4.228975
 O     1.919263    -4.155177    -5.104755
 H     1.493981    -5.013892    -4.948180
 H     4.467083    -3.629806    -0.684769
 O     4.747770    -2.902937    -0.086075
 H     3.997966    -2.262281    -0.087033
 H    -0.107400     3.060259    -0.827439
 O    -0.850876     2.715576    -1.350038
 H    -1.555128     3.383615    -1.215371
 H     1.868586     4.310998     1.724217
 O     2.305916     4.408081     2.589856
 H     2.084984     3.607299     3.090705
 H     3.739007     1.050460     1.744288
 O     2.953463     0.482596     1.866365
 H     2.189509     1.078295     1.994162
 H     3.164557    -3.951740    -2.162434
 O     3.844762    -4.602289    -1.859600
 H     4.539954    -4.594812    -2.536035
 H     5.056682    -3.730233    -4.559535
 O     5.472110    -3.454278    -3.706036
 H     5.080193    -2.595687    -3.446298
 H    -0.970555     5.012285     2.235346
 O    -1.116977     5.595168     1.454036
 H    -1.749255     5.131889     0.846197
 H    -5.577151     3.284759     0.426406
 O    -5.097993     3.802290    -0.249713
 H    -5.529354     4.671024    -0.383639
 H     4.920886    -4.052183     2.879048
 O     4.185875    -3.838589     2.298198
 H     4.545146    -3.528765     1.436471
 H     5.832191    -1.454238     1.406048
 O     5.452050    -0.553740     1.417123
 H     6.246233     0.008934     1.502586
 H     1.596617    -6.605411    -3.263217
 O     1.433565    -6.787588    -4.213804
 H     2.316293    -6.866704    -4.604320
 H    -7.242581    -3.483397     0.463696
 O    -8.206102    -3.453998     0.243668
 H    -8.679710    -3.269156     1.082854
 H     3.167234    -2.583036     2.762599
 O     2.491332    -1.906742     2.957268
 H     2.741836    -1.089510     2.489673
 H    -1.932112     2.554386     5.117983
 O    -2.638161     3.208770     5.270737
 H    -3.401051     2.708220     5.619570
 H    -0.837966     0.790022     3.975498
 O    -0.724775     1.310110     4.802491
 H     0.125383     1.752157     4.703925
 H     0.557261     3.677781    -6.820442
 O     1.504507     3.455271    -6.684068
 H     1.491711     2.588927    -6.234664
 H     7.027085    -3.153150     4.740147
 O     6.274486    -3.572756     4.259011
 H     5.465163    -3.217646     4.697820
 H     8.039774     1.276615     1.604366
 O     7.930142     0.340962     1.858983
 H     8.420521    -0.202209     1.214246
 H    -3.928798    -0.240580    -4.794735
 O    -4.849704    -0.250851    -5.152934
 H    -4.808348     0.154046    -6.040858
 H     6.517459    -1.464171    -2.100728
 O     6.900695    -1.958448    -1.370987
 H     6.151180    -2.236914    -0.811288
 H     4.631639    -1.068732     4.481956
 O     5.070025    -0.318187     4.047158
 H     5.036675    -0.448925     3.075688
 H     0.033499     3.215945     2.970535
 O    -0.589827     3.871556     3.342425
 H    -0.297284     4.093940     4.247363
 H     8.283666    -1.348705    -0.601376
 O     9.067851    -1.006007    -0.118264
 H     9.755009    -1.681225    -0.202048
 H     9.532068    -4.057435     2.197375
 O     9.261429    -3.832589     1.280734
 H     10.043121    -3.664426     0.743257
 H    -2.486837    -2.668153     3.673647
 O    -3.093620    -2.722799     2.925814
 H    -2.614492    -2.372835     2.132539
 H    -1.941667     1.044840    -6.320168
 O    -2.553817     1.806307    -6.348505
 H    -2.824794     1.963543    -5.419981
 H    -0.970259     4.062551    -5.423643
 O    -1.069640     4.063206    -6.404174
 H    -1.671618     3.319742    -6.587042
 H    -4.642833    -6.087391    -1.499508
 O    -5.110246    -5.345078    -1.087944
 H    -5.860422    -5.134439    -1.684663
 H     2.650875    -5.773881    -1.664670
 O     1.833431    -6.309495    -1.616782
 H     1.079205    -5.668659    -1.500264
 H     3.389984    -4.110142    -5.739246
 O     4.356270    -4.113267    -5.983184
 H     4.498577    -3.358411    -6.560668
 H     7.552237     3.253715     2.312596
 O     7.483487     2.927896     1.406246
 H     6.548290     2.618398     1.321704
 H     6.600969    -3.981940     0.323284
 O     7.077876    -4.794599     0.085553
 H     7.959463    -4.663713     0.487138
 H    -7.467838    -4.169429    -2.814077
 O    -7.262387    -5.110485    -2.617165
 H    -7.905680    -5.392001    -1.939124
 H    -4.312069     6.710773     5.023886
 O    -3.425706     6.368037     4.801205
 H    -2.967547     6.123044     5.619519
 H     7.275630     3.256444     5.076971
 O     7.287043     2.884772     4.185225
 H     7.518662     1.942958     4.295954
 H    -5.916960     0.808667     6.788692
 O    -6.732229     0.322580     7.063907
 H    -6.508315    -0.611896     6.904587
 H    -0.442833    -4.732411    -3.108662
 O    -0.585174    -4.601098    -4.063750
 H    -1.186646    -5.290124    -4.374378
 H     6.666905    -0.019434     4.458474
 O     7.641269     0.153607     4.443876
 H     7.876239     0.138639     3.489178
 H     4.824937    -6.570844    -4.019579
 O     4.144185    -6.712379    -4.712331
 H     4.298286    -6.024605    -5.368494
 H    -5.768295    -1.568509    -5.471118
 O    -6.395795    -2.316061    -5.622505
 H    -7.233852    -1.869016    -5.909240
 H    -7.868186     0.697750     5.825792
 O    -8.328710     1.066885     5.025685
 H    -9.112658     1.514293     5.359965
 H    -5.116821     5.784589     2.331885
 O    -5.329278     6.709625     2.090881
 H    -4.463306     7.167117     2.109235
 H     5.954666     1.642764    -3.845863
 O     6.190257     0.873212    -4.408760
 H     5.718878     1.001827    -5.234310
 H    -5.696918     6.573501     0.425160
 O    -5.704845     6.381608    -0.536048
 H    -4.802741     6.610969    -0.843862
 H    -0.278167    -7.312684    -3.426211
 O    -0.995785    -7.444828    -2.795836
 H    -0.623671    -7.824978    -1.991382
 H    -2.639434    -1.713846     5.374474
 O    -2.002275    -2.455932     5.508394
 H    -1.164780    -2.011622     5.740077
 H     7.523169    -4.568254    -1.556792
 O     7.663784    -4.528608    -2.527126
 H     6.908426    -4.023087    -2.874043
 H    -8.747386    -2.625685    -3.611951
 O    -7.832527    -2.575433    -3.251382
 H    -7.266500    -2.369491    -4.010903
 H     8.881578    -3.358292    -2.845158
 O     9.531549    -2.640885    -3.000955
 H     9.044629    -1.804587    -2.889472
 H    -5.042704    -4.720029    -3.894287
 O    -4.991189    -3.762643    -3.732639
 H    -5.487037    -3.336507    -4.442693
 H    -3.441879     4.216597    -3.505961
 O    -3.141975     5.052348    -3.113051
 H    -3.403898     5.774831    -3.684973
 H    -0.011157     4.898610    -3.922687
 O    -0.684685     4.213456    -3.764181
 H    -1.468813     4.660856    -3.386482
 H    -2.094020    -4.201975     5.144591
 O    -2.390911    -5.048672     4.775460
 H    -3.313873    -4.882573     4.514870
 H    -2.107715     8.567754    -3.556187
 O    -2.326845     7.624055    -3.697535
 H    -2.111556     7.413988    -4.632882
 H    -2.870681     7.276485     3.376908
 O    -2.770105     7.502164     2.436766
 H    -2.178410     6.811023     2.075971
 H     4.789777     1.340335     4.313416
 O     4.656266     2.302871     4.173360
 H     5.542224     2.654477     3.964441
 H     7.748780    -2.104301     6.331536
 O     8.205797    -2.284544     5.486825
 H     8.190110    -1.420955     5.028753
 H     5.863176    -1.866848     7.811356
 O     6.586432    -1.345745     7.448845
 H     6.152262    -0.570967     7.026762
 H    -1.430522     5.904934    -6.345305
 O    -1.552055     6.841430    -6.125694
 H    -0.671534     7.252528    -6.189281
 H    -8.273549    -0.096468     3.744551
 O    -8.053525    -0.601046     2.930039
 H    -7.144487    -0.948063     3.048646
 H    -8.465832     0.308733    -0.017895
 O    -8.503161     0.934856     0.723313
 H    -8.499457     0.377439     1.520836
 H     0.737511    -0.737276     5.873253
 O    -0.109021    -0.811645     6.372961
 H    -0.589062    -0.018284     6.077695
 H    -0.244480     7.083440    -1.474904
 O    -0.188197     6.725727    -2.383761
 H    -1.028975     6.954806    -2.840242
 H     0.469662    -8.037389     0.309968
 O    -0.435435    -8.259245     0.042924
 H    -0.907498    -8.340248     0.899955
 H     1.993019     2.473965     5.336930
 O     2.019120     2.221132     4.389724
 H     2.965748     2.234482     4.158592
 H    -7.902714    -5.155230    -5.894419
 O    -6.995976    -5.019992    -6.215286
 H    -6.825759    -4.072891    -6.128219
 H     2.925676    -7.655341     0.858859
 O     2.047385    -7.270392     0.805845
 H     1.992263    -6.905362    -0.114725
 H     3.650318     5.861927    -7.188339
 O     3.787555     4.901728    -7.335984
 H     2.944893     4.461831    -7.143959
 H    -0.347567     6.981184     0.690515
 O    -0.014532     7.698495     0.125233
 H    -0.677807     8.401010     0.183557
 H     4.432385     3.410952     5.402335
 O     4.341997     4.037346     6.160543
 H     5.215793     4.070510     6.558855
 H     7.586354     2.448168     7.030050
 O     7.076435     3.299099     6.968461
 H     7.564686     3.934584     7.490704
 H     3.971673    -8.037064    -1.218764
 O     4.486312    -7.532473    -0.567637
 H     4.954348    -6.878225    -1.111386
 H     6.710142    -5.982828    -2.748165
 O     5.929571    -6.567527    -2.734771
 H     6.248126    -7.486903    -2.687550
 H    -9.059330    -1.936239     2.662526
 O    -9.529966    -2.790661     2.469380
 H    -10.285762    -2.537799     1.907227
 H    -2.484413     8.773866     1.187855
 O    -2.315667     9.154948     0.309990
 H    -3.097425     9.736661     0.139469
 H     7.983887     0.274354     7.519391
 O     8.352059     0.981348     6.978364
 H     8.217855     0.685589     6.061314
 H    -2.400517     4.934096     7.735722
 O    -2.091964     5.172807     6.862788
 H    -2.288280     4.388723     6.267173
 H    -6.296791    -6.161999    -3.689329
 O    -5.617177    -6.350598    -4.361940
 H    -6.033434    -6.030931    -5.191524
 H     6.713767    -2.997285     2.715166
 O     6.862869    -2.712124     1.794315
 H     7.812247    -2.801928     1.626095
 H     2.520890     6.690628    -0.604537
 O     2.776713     7.407148     0.018733
 H     1.932240     7.751162     0.335230
 H    -4.224047    -7.157036    -3.226385
 O    -3.680793    -7.236805    -2.433877
 H    -2.766220    -7.366289    -2.743279
 H     1.182790     6.866580    -5.432548
 O     1.037370     7.754299    -5.835089
 H     1.049637     8.363737    -5.068266
 H    -8.223661    -1.402267    -1.925132
 O    -8.531420    -1.154738    -1.039496
 H    -8.329701    -1.961475    -0.515573
 H    -3.036268     7.257689    -2.070709
 O    -3.158201     7.051465    -1.134243
 H    -2.851947     7.833537    -0.628851
 H     2.719566    -4.678515     2.214346
 O     1.797897    -5.003015     2.189901
 H     1.846678    -5.881704     1.760043
 H    -8.680852    -0.408804    -5.266726
 O    -8.585517    -0.963427    -6.076102
 H    -8.272454    -0.348451    -6.762790
 H     7.667404    -0.072911    -3.771228
 O     8.294958    -0.144904    -3.033485
 H     8.985683     0.512786    -3.197033
 H     4.393664     6.597556     0.183604
 O     5.093911     5.954257    -0.011849
 H     4.623662     5.133794    -0.280081
 H    -7.834118     0.426390    -3.403503
 O    -8.721465     0.470682    -3.815995
 H    -9.345132     0.230941    -3.129166
 H     6.311594     3.780620    -3.058211
 O     5.813939     2.995150    -2.764652
 H     6.377363     2.539391    -2.095209
 H    -1.432037    -6.880916    -0.167212
 O    -2.028417    -6.122273    -0.331983
 H    -2.612142    -6.393862    -1.046948
 H    -4.092917    -7.729933     0.646556
 O    -4.335966    -7.495598     1.545294
 H    -4.102436    -6.541381     1.642753
 H    -2.950418    -5.054507     0.926701
 O    -3.673724    -4.941061     1.564699
 H    -3.387803    -4.247969     2.194028
 H     5.066013    -6.443228     4.709595
 O     4.329032    -6.168580     4.160732
 H     4.644272    -6.238539     3.244037
 H    -9.557664    -5.875306    -4.317214
 O    -9.543069    -5.390182    -5.174033
 H    -10.180810    -5.831051    -5.735763
 H     6.177856    -5.822141     1.143409
 O     5.639785    -6.418956     1.703416
 H     5.187057    -6.982103     1.064428
 H    -1.518798    -6.784786     2.308956
 O    -1.681321    -7.743038     2.332021
 H    -2.643541    -7.845950     2.299851
 H    -10.005808    -3.683256    -4.844582
 O    -10.121966    -2.763479    -4.552509
 H    -9.861219    -2.195957    -5.290599
 H     0.737639     8.043314    -3.031583
 O     1.084071     8.882300    -3.401278
 H     1.979075     8.993715    -3.018530
 H    -9.159529    -7.676179    -2.977158
 O    -9.732616    -6.908079    -2.969010
 H    -9.624340    -6.501994    -2.090070
 H     2.030442     0.479322     4.611775
 O     2.098289    -0.387255     5.056332
 H     2.311725    -1.051195     4.367069
 H    -6.324871     0.755607    -7.747125
 O    -7.284597     0.857931    -7.638549
 H    -7.427638     1.754348    -7.332364
 H     6.521905     3.974732    -7.052112
 O     5.913898     3.901732    -6.316434
 H     5.084123     4.386783    -6.615063
 H    -5.102803     10.378368     0.807393
 O    -4.592369     10.412685    -0.012723
 H    -5.173631     9.959518    -0.655000
 H    -0.650544    -0.929230    -5.827917
 O    -0.783828    -0.250346    -6.524576
 H     0.010867     0.310484    -6.437078
 H     4.936861    -0.336607    -6.871018
 O     4.996379    -1.277609    -6.673889
 H     5.829576    -1.408384    -6.187651
 H     2.450407    -8.810407    -2.854830
 O     3.408154    -8.759699    -2.826513
 H     3.664800    -8.157470    -3.540511
 H    -4.017967    -0.118687    -8.005520
 O    -4.519522     0.635713    -7.660625
 H    -3.834721     1.253280    -7.316034
 H     1.303445     3.518651     6.784504
 O     2.032634     2.902659     6.993733
 H     2.858674     3.413001     6.905593
 H    -11.344927    -2.397972    -0.342719
 O    -10.922932    -1.803126     0.277309
 H    -10.177922    -1.399777    -0.202034
 H    -7.521268     1.944058     7.443364
 O    -7.963128     2.805409     7.395356
 H    -8.085534     3.103187     8.296142
 H     6.077220    -9.138284    -1.302389
 O     6.179636    -9.231504    -2.254511
 H     5.297673    -9.430042    -2.593216
 H     6.769386     5.119024    -0.509948
 O     7.401352     4.449470    -0.791690
 H     7.562618     3.891264    -0.003750
 H    -5.465135    -2.978705     5.648180
 O    -5.479944    -2.175332     6.232767
 H    -4.890832    -2.443379     6.965732
 H     2.508126     1.224727     7.550234
 O     2.960508     0.374866     7.450843
 H     2.651925     0.019066     6.591002
 H    -2.878877    -2.978852     6.886365
 O    -3.388866    -3.129568     7.711717
 H    -2.778477    -2.830716     8.401316
 H     5.703935     1.737093     6.832239
 O     5.405460     0.877123     6.530793
 H     4.508433     0.734244     6.899281
 H     1.842214    -4.502247     4.024396
 O     2.306593    -4.472742     4.873332
 H     2.993411    -5.157213     4.787284
 H     10.457087    -2.881409    -1.656320
 O     10.932561    -2.924106    -0.782547
 H     11.867107    -2.910231    -0.981879
 H     4.155946     8.281334    -2.574663
 O     3.479961     8.859744    -2.200464
 H     3.277683     8.488441    -1.322266
 H    -8.250573    -6.296431    -0.003525
 O    -8.876032    -5.845157    -0.593317
 H    -8.808975    -4.904650    -0.296832
 H    -0.418500     9.780693    -3.016788
 O    -1.357896     9.959979    -2.821960
 H    -1.444135     10.054044    -1.870800
 H     4.331224     4.034592    -3.568984
 O     3.795925     4.833649    -3.583398
 H     4.367755     5.590528    -3.338251
 H     5.390634     6.540719    -1.670785
 O     5.347395     6.777454    -2.617784
 H     6.131985     6.416278    -3.049995
 H    -0.382303     5.030211     6.211141
 O     0.338775     4.550681     5.778892
 H     1.048473     5.187721     5.523636
 H     3.231214     5.363692     5.364251
 O     2.486908     5.831769     4.957589
 H     2.448645     5.526863     4.037217
 H    -6.950647     9.136822    -0.092964
 O    -6.643814     8.931608    -0.985930
 H    -6.431473     7.981537    -0.978272
 H    -1.442207    -5.092190     3.397840
 O    -0.974856    -4.988127     2.537745
 H    -0.063548    -5.272519     2.646923
 H     4.089146    -2.391219     6.261726
 O     4.108387    -2.519021     5.288997
 H     3.385859    -3.146510     5.082578
 H     6.956952    -6.386188     3.149715
 O     7.321706    -6.051720     3.978672
 H     6.861369    -5.207151     4.142356
 H     8.886113    -5.111874     3.970822
 O     9.536175    -4.391475     3.868856
 H     9.270048    -3.702085     4.489631
 H     3.443808     8.094024    -7.767021
 O     3.418544     7.535297    -6.991585
 H     2.539556     7.692327    -6.568288
 H    -0.763361    -1.513073     8.046715
 O    -0.999958    -2.164294     8.722037
 H    -0.300888    -2.823669     8.695498
 H     8.546976     4.381426    -1.960040
 O     9.241339     4.411258    -2.667894
 H     9.967650     4.901249    -2.282259
 H     6.637611     4.702944    -4.902567
 O     6.948777     5.069478    -4.053813
 H     7.890353     4.890034    -3.951144
 H     10.828692     2.059372    -3.886553
 O     10.077473     1.949881    -3.305573
 H     9.710972     2.844559    -3.125628
 H     2.961471    -2.691643     7.881057
 O     3.803854    -2.198038     7.916174
 H     3.543512    -1.269254     8.012741
 H    -2.212121    -1.678370    -8.890599
 O    -2.632644    -1.360830    -8.092494
 H    -1.931063    -0.934040    -7.554665
 H     5.215484     5.253540     1.793226
 O     4.981567     4.681091     2.534726
 H     4.010934     4.724279     2.613814
 H    -3.718084    -6.092563    -5.081783
 O    -2.899239    -5.594153    -5.130571
 H    -3.101766    -4.799247    -5.649043
 H    -6.509867     6.171729     4.944441
 O    -6.052099     6.995110     4.691391
 H    -5.900574     6.934268     3.722309
 H    -7.470186     4.129150     6.085615
 O    -7.181761     4.576118     5.279737
 H    -6.939456     3.858883     4.671124
 H    -7.083115     9.579034     2.550876
 O    -6.813051     9.988837     1.703504
 H    -7.264475     10.832757     1.665766
 H    -6.088179    -6.859931     1.382897
 O    -6.680324    -6.205160     0.981219
 H    -6.120434    -5.756551     0.311658
 H    -3.989227    -4.821533     7.412933
 O    -4.230683    -5.648916     6.958393
 H    -3.432041    -5.925847     6.494176
 H     9.620036     0.655764    -0.333676
 O     9.691888     1.614862    -0.491212
 H     10.021757     1.700759    -1.391809
 H    -8.120214    -4.168889     2.887045
 O    -7.188670    -4.437109     2.968444
 H    -7.027939    -5.076570     2.240557
 H     0.906391    -2.495571     6.857932
 O     1.383172    -3.255198     7.209743
 H     1.601898    -3.811015     6.445385
 H    -3.297435    -2.627597    -6.977111
 O    -3.736178    -3.262234    -6.391587
 H    -4.680045    -3.109477    -6.489844
 H    -8.569783     8.453446     3.898902
 O    -7.771260     8.966425     4.031966
 H    -7.114265     8.347475     4.415089
 H     8.134263    -2.128543    -5.062385
 O     7.215271    -1.858312    -5.098625
 H     6.723715    -2.505431    -4.558365
 H    -5.070239    -5.057664     5.548752
 O    -5.140011    -4.443265     4.785671
 H    -5.956562    -4.670909     4.299784
 N    -8.831623    -2.301717     5.938578
 H    -7.856411    -2.590830     5.940812
 H    -9.226636    -2.603240     5.050209
 H    -9.289042    -2.856232     6.657081
