# Supplementary material for: Theoretical Distribution of the Ammonia Binding Energy at Interstellar Icy Grains: A New Computational Framework
Source: ACS Earth Space Chem. 2022 Jun 2;6(6):1514–26. doi: 10.1021/acsearthspacechem.2c00040 (PMC9208021; doi:10.1021/acsearthspacechem.2c00040)
Supplement: Supplementary file 1 — sp2c00040_si_001.zip [file sp2c00040_si_001.zip › Supporting_Information_R1/structures/grain_mol61.xyz]

604
grain_mol61 // -2002.52967178567 // -70.4550273654 // -1050.20256159107 // -1022.78213756 // -0.069613934 // -0.584538266736 // -0.019872485307
 H    -1.774544    -0.085734     2.430199
 O    -0.797466    -0.067908     2.496172
 H    -0.527614    -0.955951     2.830232
 H    -0.385799    -1.833425    -2.911798
 O    -0.463335    -1.857729    -1.945592
 H    -1.411285    -1.763216    -1.754479
 H    -2.725120     1.829799     0.819634
 O    -2.631252     1.194242     0.090539
 H    -1.839225     1.473723    -0.403423
 H    -3.701937     1.960750    -3.056764
 O    -3.183016     2.310500    -3.818449
 H    -2.280076     2.436854    -3.508733
 H    -0.094966    -0.619213    -0.837386
 O     0.028959     0.111051    -0.201204
 H    -0.396147    -0.177075     0.618389
 H     0.976361    -1.890324    -4.833037
 O     0.036930    -2.069665    -4.662715
 H    -0.059290    -3.033105    -4.702807
 H    -4.911213     2.428240    -1.316837
 O    -4.546525     1.602715    -1.690412
 H    -3.874105     1.319196    -1.025948
 H    -3.531936     3.369487     2.466192
 O    -2.812898     2.745350     2.251956
 H    -2.039846     3.083059     2.742009
 H     2.582018     0.275131    -2.959987
 O     1.972904    -0.359559    -2.530563
 H     1.071719    -0.044927    -2.736612
 H    -1.108077     0.352094    -3.633769
 O    -0.301589     0.827830    -3.345728
 H    -0.550478     1.421265    -2.617976
 H     2.680436    -0.593403     0.545965
 O     2.588593    -1.335267    -0.087113
 H     2.329430    -0.946620    -0.944127
 H    -2.835315    -0.453727    -0.640157
 O    -2.972481    -0.907952    -1.482107
 H    -3.777900    -1.451834    -1.411586
 H     2.842159     1.248883    -0.813385
 O     2.024266     1.765095    -0.701283
 H     1.305266     1.119778    -0.530714
 H     0.610489     3.202160    -3.248989
 O     1.527197     3.013578    -3.009058
 H     1.524450     2.548127    -2.152639
 H     0.122191    -3.987934    -0.605320
 O    -0.110729    -4.670985    -1.274647
 H    -0.897688    -5.121721    -0.891901
 H    -6.240001     2.156448     2.955982
 O    -6.312165     2.361326     3.926551
 H    -7.060643     1.826720     4.256598
 H     1.127371    -3.731412     1.254214
 O     0.720111    -3.081692     0.652258
 H     1.403946    -2.424098     0.411606
 H    -2.853741     5.245778    -1.015636
 O    -2.679844     4.445984    -0.484671
 H    -3.570210     4.081832    -0.299046
 H    -5.509386    -1.250203     1.618176
 O    -5.231544    -0.610670     0.928491
 H    -5.335683    -1.065554     0.087230
 H    -0.356898    -3.218086     2.984192
 O    -0.052638    -2.407814     3.425354
 H     0.895671    -2.310681     3.239612
 H     5.272251     1.008806    -1.165259
 O     4.483109     0.481677    -0.975473
 H     4.705419     0.063795    -0.113110
 H     0.749232     2.385571     1.036038
 O     0.737946     2.047233     1.940380
 H     0.123384     1.291685     1.990329
 H     4.471393    -0.511685    -2.340595
 O     4.673484    -0.995996    -3.173444
 H     5.161420    -0.351315    -3.727047
 H     3.085018     3.248591    -0.995842
 O     3.965163     3.646774    -0.969557
 H     4.451804     3.354052    -1.763668
 H    -5.863506    -1.456276    -1.970143
 O    -5.341074    -2.160655    -1.528799
 H    -5.255056    -2.875563    -2.183010
 H    -4.929881    -4.040586     1.165593
 O    -5.613010    -3.404176     0.881865
 H    -5.376176    -3.119672    -0.011142
 H     2.756628     2.152301    -3.671216
 O     3.427620     1.469114    -3.876420
 H     3.502655     1.435067    -4.835623
 H    -5.142425     3.870633     3.696985
 O    -4.560270     4.453418     3.198910
 H    -4.036752     4.986292     3.835116
 H     0.683246     1.025047    -4.753088
 O     1.177567     0.909585    -5.590676
 H     1.777744     0.151911    -5.431087
 H     1.090129     5.794721    -2.286010
 O     1.878932     5.462450    -1.824528
 H     2.433093     5.013262    -2.493114
 H    -2.786937    -3.456278    -1.856628
 O    -2.942778    -3.710507    -0.931314
 H    -3.709944    -4.299534    -0.908401
 H     2.149646     5.177189    -4.533862
 O     1.277145     5.273206    -4.953743
 H     1.264675     4.578934    -5.639751
 H     7.798169     1.801934    -0.890892
 O     7.010593     1.447217    -1.342613
 H     7.369538     0.762625    -1.942858
 H     4.532531     2.752517     0.346208
 O     4.861386     2.388634     1.193125
 H     4.789203     3.134492     1.824293
 H     1.071832    -3.173473    -2.226648
 O     1.932512    -3.023519    -2.644565
 H     2.025827    -2.048015    -2.669575
 H     1.229253     4.601501    -0.598589
 O     0.763969     4.129798     0.128767
 H     0.089194     4.741826     0.472204
 H    -5.729847     1.015711     1.184874
 O    -6.212929     1.845134     1.375845
 H    -7.145481     1.614002     1.131521
 H    -2.277172    -2.638387     0.197327
 O    -1.802720    -2.071273     0.834621
 H    -0.894452    -2.416210     0.836911
 H    -3.742995    -0.370776     4.207425
 O    -3.778030    -0.488455     5.187900
 H    -4.514411    -1.114872     5.394227
 H    -6.079581    -2.865770     3.137974
 O    -5.632030    -2.009009     3.236785
 H    -4.679875    -2.240195     3.232498
 H    -2.833349    -0.375827    -3.052035
 O    -2.567530    -0.437399    -3.996694
 H    -2.414447    -1.405116    -4.078178
 H    -3.429338    -3.363727    -3.796768
 O    -2.568479    -2.988080    -3.547287
 H    -1.878533    -3.626525    -3.815804
 H     3.249327    -1.159720    -4.296666
 O     2.700550    -1.273234    -5.096236
 H     3.336213    -1.439255    -5.810966
 H     4.735430     2.350235    -6.618148
 O     4.200787     1.530352    -6.639717
 H     3.366383     1.772284    -7.050013
 H    -4.299096     0.948072     5.657854
 O    -4.703428     1.802873     5.991386
 H    -5.284199     2.059548     5.240494
 H    -3.944582    -0.102471     1.952087
 O    -3.413361     0.205433     2.706214
 H    -3.315314     1.176067     2.623198
 H    -5.770473     0.612360    -2.305818
 O    -6.315072    -0.046079    -2.784816
 H    -5.883804    -0.138747    -3.656381
 H     1.903489    -3.809681    -4.188406
 O     1.848251    -4.262913    -5.052574
 H     1.440797    -5.124425    -4.866491
 H     4.473032    -3.589801    -0.697490
 O     4.754372    -2.843517    -0.123836
 H     3.993756    -2.215726    -0.123405
 H    -0.209798     3.021114    -0.911516
 O    -0.957988     2.653118    -1.411151
 H    -1.669538     3.313141    -1.278684
 H     1.795062     4.364498     1.570133
 O     2.246923     4.493843     2.423579
 H     2.050156     3.702506     2.950596
 H     3.717150     1.136807     1.631626
 O     2.943113     0.560218     1.781069
 H     2.172317     1.146118     1.912329
 H     3.147359    -3.968395    -2.140987
 O     3.843478    -4.601069    -1.836625
 H     4.525433    -4.598848    -2.526342
 H     4.988797    -3.776081    -4.579802
 O     5.416570    -3.472617    -3.741992
 H     5.015637    -2.614489    -3.494745
 H    -1.041137     5.036023     2.118633
 O    -1.218640     5.600138     1.329251
 H    -1.851079     5.109394     0.743931
 H    -5.658342     3.194872     0.446019
 O    -5.200776     3.701430    -0.251431
 H    -5.646928     4.560531    -0.399878
 H     5.001857    -3.917453     2.866963
 O     4.253629    -3.733638     2.292883
 H     4.591914    -3.436586     1.418782
 H     5.842889    -1.343234     1.312690
 O     5.449137    -0.448577     1.308001
 H     6.235618     0.128009     1.365784
 H     1.600801    -6.671976    -3.146523
 O     1.422460    -6.879759    -4.089238
 H     2.298794    -6.955037    -4.494630
 H    -7.211433    -3.599289     0.677438
 O    -8.178554    -3.586787     0.472309
 H    -8.640656    -3.401976     1.318524
 H     3.222487    -2.480650     2.748818
 O     2.539471    -1.811303     2.939756
 H     2.768340    -1.001064     2.450728
 H    -1.860884     2.688122     5.026576
 O    -2.560675     3.316051     5.322381
 H    -3.332604     2.763606     5.576081
 H    -0.761795     0.880244     3.953933
 O    -0.625460     1.493318     4.707111
 H     0.246986     1.870825     4.521352
 H     0.328182     3.503153    -6.929599
 O     1.281257     3.299134    -6.806282
 H     1.291297     2.443752    -6.336091
 H     7.128277    -2.941643     4.663317
 O     6.373873    -3.384143     4.206741
 H     5.566826    -3.031458     4.653650
 H     8.010622     1.425588     1.400968
 O     7.921163     0.494992     1.680365
 H     8.407078    -0.056295     1.039224
 H    -4.054479    -0.434068    -4.720792
 O    -4.982175    -0.466510    -5.060231
 H    -4.964110    -0.083413    -5.958564
 H     6.460358    -1.427977    -2.205851
 O     6.866015    -1.898302    -1.472468
 H     6.132138    -2.174795    -0.891185
 H     4.694217    -0.900298     4.403995
 O     5.114851    -0.155591     3.941045
 H     5.062393    -0.311261     2.974473
 H    -0.001667     3.270052     2.878551
 O    -0.624376     3.932394     3.241099
 H    -0.323328     4.170285     4.138401
 H     8.253179    -1.248723    -0.744908
 O     9.041386    -0.881688    -0.286741
 H     9.737216    -1.548367    -0.367082
 H     9.598860    -3.868131     2.093868
 O     9.307521    -3.670131     1.177268
 H     10.076032    -3.502925     0.620967
 H    -2.411682    -2.631168     3.773473
 O    -3.034880    -2.704988     3.039877
 H    -2.572227    -2.373746     2.229003
 H    -2.117863     0.844812    -6.316487
 O    -2.742786     1.595731    -6.350968
 H    -2.997985     1.771239    -5.421354
 H    -1.177968     3.898341    -5.512556
 O    -1.296986     3.873918    -6.490570
 H    -1.889724     3.116387    -6.643472
 H    -4.610246    -6.208522    -1.271699
 O    -5.081513    -5.463211    -0.869968
 H    -5.846381    -5.279553    -1.456675
 H     2.672525    -5.785468    -1.589690
 O     1.864742    -6.332405    -1.513841
 H     1.102932    -5.700685    -1.396676
 H     3.305613    -4.210718    -5.716817
 O     4.266850    -4.204971    -5.980006
 H     4.386003    -3.462037    -6.577819
 H     7.505484     3.410914     2.070924
 O     7.424038     3.063327     1.173743
 H     6.492570     2.736676     1.115545
 H     6.631456    -3.884032     0.276712
 O     7.117128    -4.694084     0.047776
 H     8.003776    -4.540117     0.429488
 H    -7.491231    -4.366790    -2.575419
 O    -7.267072    -5.299578    -2.361664
 H    -7.891469    -5.575233    -1.663634
 H    -4.356236     6.751727     4.933063
 O    -3.471863     6.409835     4.701872
 H    -2.993479     6.188976     5.516927
 H     7.282372     3.476618     4.839387
 O     7.284223     3.084308     3.956438
 H     7.531103     2.148520     4.085493
 H    -5.839868     0.840989     6.870368
 O    -6.611507     0.322221     7.210180
 H    -6.360385    -0.608361     7.052055
 H    -0.464332    -4.827456    -2.996126
 O    -0.628314    -4.721787    -3.951068
 H    -1.223444    -5.428501    -4.232691
 H     6.713406     0.177826     4.312983
 O     7.684334     0.367368     4.274736
 H     7.901187     0.331343     3.316491
 H     4.813004    -6.606072    -3.966980
 O     4.121542    -6.775127    -4.642814
 H     4.251781    -6.100900    -5.317919
 H    -5.885160    -1.806049    -5.328409
 O    -6.503747    -2.566550    -5.448942
 H    -7.353980    -2.139878    -5.730233
 H    -7.669978     0.617806     5.953947
 O    -8.225006     0.961020     5.210136
 H    -8.837904     1.585996     5.600855
 H    -5.199426     5.745800     2.276769
 O    -5.432080     6.661975     2.023233
 H    -4.572391     7.132377     2.010690
 H     5.814359     1.625890    -4.013952
 O     6.051596     0.846886    -4.562932
 H     5.561833     0.947584    -5.381598
 H    -5.828974     6.479542     0.366189
 O    -5.853041     6.261574    -0.588749
 H    -4.961287     6.497973    -0.921517
 H    -0.264821    -7.412436    -3.254177
 O    -0.968308    -7.540775    -2.607315
 H    -0.574808    -7.894317    -1.800823
 H    -2.538834    -1.617430     5.412682
 O    -1.908838    -2.361264     5.570123
 H    -1.056779    -1.891235     5.770548
 H     7.526341    -4.501736    -1.606899
 O     7.647507    -4.483879    -2.580647
 H     6.877604    -3.998668    -2.924477
 H    -8.810579    -2.862919    -3.385827
 O    -7.890409    -2.787345    -3.043735
 H    -7.341737    -2.594162    -3.819229
 H     8.839640    -3.302991    -2.950993
 O     9.474834    -2.579649    -3.137628
 H     8.976987    -1.748565    -3.035958
 H    -5.078373    -4.906395    -3.690237
 O    -5.039729    -3.944596    -3.552834
 H    -5.555431    -3.544113    -4.263589
 H    -3.612574     4.060481    -3.550582
 O    -3.322428     4.910941    -3.182320
 H    -3.603890     5.614053    -3.768932
 H    -0.202949     4.785171    -4.051644
 O    -0.863309     4.094669    -3.863354
 H    -1.645881     4.539392    -3.480041
 H    -1.962534    -4.121930     5.270100
 O    -2.260631    -4.979688     4.928540
 H    -3.190894    -4.827915     4.687911
 H    -2.351098     8.429660    -3.732303
 O    -2.558612     7.479659    -3.846170
 H    -2.357372     7.249761    -4.780133
 H    -2.955710     7.297718     3.243467
 O    -2.882099     7.499389     2.295959
 H    -2.284217     6.810327     1.939344
 H     4.814103     1.503218     4.172496
 O     4.664609     2.460443     4.011350
 H     5.540758     2.819620     3.775951
 H     7.863725    -1.842682     6.214013
 O     8.308888    -2.035952     5.365656
 H     8.269505    -1.184532     4.886971
 H     6.003512    -1.600210     7.722896
 O     6.712094    -1.075796     7.336229
 H     6.256720    -0.319251     6.903560
 H    -1.685668     5.710561    -6.468591
 O    -1.817888     6.650150    -6.269048
 H    -0.945371     7.073070    -6.360249
 H    -8.193529    -0.197576     3.880548
 O    -8.007968    -0.726760     3.092524
 H    -7.105347    -1.079431     3.193039
 H    -8.506301     0.162607     0.127802
 O    -8.536296     0.796817     0.863493
 H    -8.513898     0.245582     1.664154
 H     0.760282    -0.603774     5.877815
 O     0.097508    -0.961446     6.509308
 H    -0.414446    -0.174904     6.846981
 H    -0.423775     7.025781    -1.653192
 O    -0.380372     6.646762    -2.553989
 H    -1.233207     6.851909    -2.999062
 H     0.566388    -8.033663     0.481747
 O    -0.340085    -8.276038     0.238010
 H    -0.793860    -8.343047     1.106184
 H     2.023005     2.626389     5.217314
 O     2.038999     2.368670     4.272419
 H     2.982630     2.374235     4.029107
 H    -7.969740    -5.434694    -5.622679
 O    -7.071919    -5.293141    -5.965157
 H    -6.914951    -4.341772    -5.903881
 H     3.026891    -7.600268     0.972567
 O     2.141011    -7.232261     0.926460
 H     2.062772    -6.889420    -0.000710
 H     3.378103     5.725527    -7.411238
 O     3.527664     4.764361    -7.538752
 H     2.696232     4.316126    -7.319094
 H    -0.483350     6.974650     0.515800
 O    -0.173008     7.683292    -0.072981
 H    -0.845836     8.376808    -0.018701
 H     4.443776     3.595569     5.216888
 O     4.358019     4.240210     5.960440
 H     5.238661     4.294860     6.341205
 H     7.642411     2.721610     6.804908
 O     7.119228     3.563860     6.732887
 H     7.609387     4.218801     7.228555
 H     4.037929    -8.016287    -1.115728
 O     4.557456    -7.488366    -0.487447
 H     5.003764    -6.839790    -1.055629
 H     6.713110    -5.957520    -2.747577
 O     5.942512    -6.554005    -2.705564
 H     6.276679    -7.466784    -2.641752
 H    -9.004418    -2.110064     2.917603
 O    -9.492183    -2.925147     2.675836
 H    -10.225361    -2.614531     2.117643
 H    -2.638744     8.746083     1.011784
 O    -2.493307     9.108014     0.121909
 H    -3.286963     9.673482    -0.047467
 H     8.083618     0.567720     7.338983
 O     8.431039     1.266774     6.774295
 H     8.283337     0.946790     5.867467
 H    -2.182045     5.189367     7.741897
 O    -2.036998     5.353374     6.805699
 H    -2.239143     4.485958     6.319030
 H    -6.305022    -6.362509    -3.426495
 O    -5.635782    -6.556463    -4.107867
 H    -6.073239    -6.263867    -4.936447
 H     6.773572    -2.839953     2.641721
 O     6.901048    -2.575199     1.711336
 H     7.848393    -2.653941     1.527415
 H     2.364153     6.697590    -0.828341
 O     2.619906     7.433576    -0.228050
 H     1.776224     7.771299     0.096956
 H    -4.207780    -7.313545    -2.981013
 O    -3.648559    -7.365048    -2.197384
 H    -2.737942    -7.488092    -2.520913
 H     0.929506     6.734397    -5.631762
 O     0.761455     7.609699    -6.052468
 H     0.779363     8.237815    -5.301056
 H    -8.274119    -1.589561    -1.737875
 O    -8.567689    -1.325585    -0.851915
 H    -8.342343    -2.118176    -0.314418
 H    -3.229817     7.141288    -2.197786
 O    -3.332111     6.957327    -1.254221
 H    -3.026455     7.755654    -0.774661
 H     2.797456    -4.594834     2.260057
 O     1.880839    -4.934222     2.257472
 H     1.936906    -5.822975     1.850449
 H    -8.811396    -0.686041    -5.095125
 O    -8.723306    -1.259042    -5.892243
 H    -8.432939    -0.656837    -6.599919
 H     7.555377    -0.060288    -3.931671
 O     8.198393    -0.104507    -3.205176
 H     8.875069     0.559720    -3.398134
 H     4.252691     6.652744    -0.075380
 O     4.959202     6.016175    -0.269871
 H     4.497179     5.181850    -0.508187
 H    -7.941676     0.206461    -3.270263
 O    -8.838070     0.229276    -3.664761
 H    -9.443883    -0.007996    -2.961324
 H     6.152368     3.787839    -3.284945
 O     5.672832     3.002249    -2.963223
 H     6.256215     2.571259    -2.294296
 H    -1.362278    -6.918330     0.016472
 O    -1.974122    -6.173677    -0.155729
 H    -2.566542    -6.472541    -0.852342
 H    -3.992001    -7.788798     0.902355
 O    -4.223133    -7.535766     1.799150
 H    -4.001971    -6.576370     1.869527
 H    -2.887617    -5.089709     1.096526
 O    -3.601037    -4.970285     1.744463
 H    -3.314106    -4.257837     2.351296
 H     5.222776    -6.261272     4.748375
 O     4.470300    -6.017088     4.206268
 H     4.770523    -6.099941     3.285765
 H    -9.581734    -6.141845    -3.996006
 O    -9.592096    -5.677157    -4.864246
 H    -10.232795    -6.142195    -5.402652
 H     6.254433    -5.710018     1.147467
 O     5.738231    -6.302305     1.732110
 H     5.280826    -6.887015     1.116336
 H    -1.400732    -6.764149     2.490514
 O    -1.548837    -7.724145     2.537615
 H    -2.509752    -7.841532     2.529626
 H    -10.075345    -3.970635    -4.566861
 O    -10.200421    -3.045590    -4.295602
 H    -9.962789    -2.493042    -5.052613
 H     0.512424     7.962407    -3.251673
 O     0.837540     8.797855    -3.647658
 H     1.738255     8.932148    -3.285971
 H    -9.128914    -7.902980    -2.621427
 O    -9.713795    -7.143768    -2.620505
 H    -9.594922    -6.715077    -1.753691
 H     2.072359     0.624623     4.529289
 O     2.149615    -0.222084     5.002609
 H     2.366770    -0.910976     4.342376
 H    -6.522836     0.452329    -7.648851
 O    -7.481780     0.542779    -7.523733
 H    -7.632800     1.444300    -7.237024
 H     6.281883     3.887132    -7.286308
 O     5.689459     3.822952    -6.537221
 H     4.846469     4.287445    -6.830990
 H    -5.290333     10.299520     0.644308
 O    -4.795871     10.321799    -0.185851
 H    -5.381401     9.844766    -0.806436
 H    -0.786001    -1.096283    -5.802416
 O    -0.944171    -0.436336    -6.512122
 H    -0.156654     0.138336    -6.454061
 H     4.770310    -0.442467    -6.969269
 O     4.848518    -1.377463    -6.751283
 H     5.692774    -1.483707    -6.278254
 H     2.497853    -8.852706    -2.701224
 O     3.455092    -8.787208    -2.694162
 H     3.687906    -8.198122    -3.427021
 H    -4.207862    -0.391725    -7.931496
 O    -4.714737     0.362953    -7.594980
 H    -4.033209     0.999233    -7.279084
 H     1.343462     3.732525     6.654586
 O     2.077261     3.124496     6.889114
 H     2.891910     3.642426     6.721931
 H    -11.346728    -2.597516    -0.071270
 O    -10.928006    -1.967215     0.515225
 H    -10.192182    -1.577547     0.010668
 H    -7.428515     1.992606     7.553015
 O    -7.892478     2.837799     7.468918
 H    -8.021844     3.170815     8.356418
 H     6.159105    -9.085958    -1.213956
 O     6.244482    -9.201559    -2.165327
 H     5.359220    -9.421591    -2.481387
 H     6.637795     5.194865    -0.779867
 O     7.275057     4.528757    -1.057714
 H     7.460199     3.992362    -0.259801
 H    -5.463645    -2.921756     5.876035
 O    -5.441617    -2.164861     6.504799
 H    -4.728003    -2.419755     7.131661
 H     2.561431     1.407552     7.367730
 O     3.067189     0.573636     7.352740
 H     2.760696     0.168849     6.507103
 H    -2.614503    -2.843820     7.029223
 O    -3.137248    -3.033851     7.854735
 H    -2.512276    -2.791995     8.561479
 H     5.764081     1.976055     6.665713
 O     5.476565     1.104478     6.388588
 H     4.587434     0.952736     6.774564
 H     1.954700    -4.388439     4.079200
 O     2.439325    -4.333270     4.914656
 H     3.133732    -5.009711     4.831429
 H     10.430117    -2.772513    -1.805917
 O     10.923533    -2.786201    -0.941239
 H     11.853556    -2.761962    -1.159748
 H     3.934239     8.264828    -2.868487
 O     3.256351     8.841665    -2.495175
 H     3.077333     8.488709    -1.604420
 H    -8.184768    -6.436914     0.299743
 O    -8.827897    -6.009944    -0.289296
 H    -8.770322    -5.061667    -0.016735
 H    -0.671242     9.681255    -3.256463
 O    -1.609317     9.850948    -3.046751
 H    -1.677577     9.967074    -2.096597
 H     4.158119     3.998277    -3.762540
 O     3.610124     4.788509    -3.786631
 H     4.174497     5.559733    -3.570723
 H     5.213832     6.566099    -1.947367
 O     5.148574     6.779471    -2.898715
 H     5.930175     6.419689    -3.337511
 H    -0.375887     5.173700     6.079121
 O     0.337260     4.685464     5.649501
 H     1.037775     5.319820     5.360039
 H     3.209500     5.527183     5.156328
 O     2.448804     5.972651     4.754098
 H     2.398913     5.645330     3.841703
 H    -7.134446     9.007643    -0.188751
 O    -6.842266     8.785347    -1.082482
 H    -6.614279     7.839375    -1.056813
 H    -1.331574    -5.044807     3.535225
 O    -0.884440    -4.959590     2.662657
 H     0.035146    -5.220348     2.762008
 H     4.207065    -2.186853     6.224202
 O     4.214406    -2.338633     5.254011
 H     3.494400    -2.978229     5.077405
 H     7.080955    -6.212190     3.152217
 O     7.457537    -5.851287     3.964618
 H     6.985505    -5.011101     4.118160
 H     9.004712    -4.888483     3.903390
 O     9.641617    -4.160974     3.771934
 H     9.375686    -3.460860     4.380736
 H     3.124551     7.939447    -8.039634
 O     3.123356     7.399849    -7.250366
 H     2.250353     7.553278    -6.813796
 H    -0.273149    -1.783946     8.416736
 O    -0.672472    -2.244992     9.172925
 H    -0.096212    -3.012937     9.278436
 H     8.398473     4.449924    -2.246301
 O     9.078304     4.473758    -2.968425
 H     9.804211     4.983650    -2.608706
 H     6.427677     4.669505    -5.157402
 O     6.749240     5.062394    -4.324500
 H     7.695225     4.899492    -4.235490
 H     10.679448     2.117879    -4.161205
 O     9.941345     2.010760    -3.563247
 H     9.564098     2.903649    -3.397319
 H     3.114743    -2.473633     7.860140
 O     3.951953    -1.964505     7.877851
 H     3.675063    -1.039143     7.954531
 H    -2.394628    -1.944428    -8.814116
 O    -2.804806    -1.613348    -8.016120
 H    -2.099660    -1.163122    -7.502514
 H     5.126605     5.361606     1.549954
 O     4.916169     4.804832     2.310087
 H     3.946381     4.833336     2.406215
 H    -3.755653    -6.286883    -4.870961
 O    -2.946016    -5.777151    -4.947977
 H    -3.171002    -4.998396    -5.481377
 H    -6.548288     6.177672     4.906540
 O    -6.106676     7.000224     4.626483
 H    -5.971988     6.919661     3.655769
 H    -7.455535     4.143089     6.117284
 O    -7.185081     4.577401     5.298766
 H    -6.952558     3.854068     4.693936
 H    -7.222694     9.513426     2.445989
 O    -6.975983     9.905275     1.583426
 H    -7.440572     10.741414     1.533425
 H    -5.986876    -6.932464     1.656583
 O    -6.597314    -6.298170     1.249116
 H    -6.056795    -5.857291     0.558916
 H    -3.796282    -4.710385     7.591416
 O    -4.040152    -5.553831     7.166397
 H    -3.251693    -5.832908     6.686472
 H     9.562244     0.782367    -0.552000
 O     9.616209     1.738303    -0.734275
 H     9.926867     1.806779    -1.643132
 H    -7.976771    -4.187109     3.219712
 O    -7.051672    -4.453408     3.225022
 H    -6.923796    -5.094040     2.495992
 H     1.071073    -2.334037     6.909202
 O     1.560473    -3.100557     7.255614
 H     1.759291    -3.651645     6.484882
 H    -3.427161    -2.862957    -6.857349
 O    -3.844564    -3.489695    -6.248207
 H    -4.792429    -3.354182    -6.331758
 H    -8.665037     8.397361     3.848848
 O    -7.872721     8.925903     3.955209
 H    -7.197857     8.327478     4.339125
 H     8.030086    -2.139591    -5.181460
 O     7.106255    -1.885063    -5.207030
 H     6.635651    -2.525903    -4.641114
 H    -4.913558    -4.909556     5.752911
 O    -4.959858    -4.319955     4.974541
 H    -5.720624    -4.567866     4.429424
 N    -1.548400     0.866058     7.772690
 H    -2.442651     0.393080     7.855660
 H    -1.701436     1.720842     7.247466
 H    -1.242543     1.113925     8.707768
