# Supplementary material for: Theoretical Distribution of the Ammonia Binding Energy at Interstellar Icy Grains: A New Computational Framework
Source: ACS Earth Space Chem. 2022 Jun 2;6(6):1514–26. doi: 10.1021/acsearthspacechem.2c00040 (PMC9208021; doi:10.1021/acsearthspacechem.2c00040)
Supplement: Supplementary file 1 — sp2c00040_si_001.zip [file sp2c00040_si_001.zip › Supporting_Information_R1/structures/grain_mol104.xyz]

604
grain_mol104 // -1645.759273067608 // -45.0409551583 // -668.016668755908 // -1022.78355947 // -0.0379780324 // -0.583887407029 // -0.010523074036
 H    -1.871769    -0.122046     2.472151
 O    -0.896029    -0.109926     2.576528
 H    -0.640909    -1.012284     2.882240
 H    -0.394632    -1.773588    -2.879835
 O    -0.491713    -1.817219    -1.915955
 H    -1.442357    -1.716227    -1.741938
 H    -2.766579     1.836061     0.882485
 O    -2.661978     1.213514     0.143433
 H    -1.860244     1.498703    -0.331254
 H    -3.665726     2.060769    -3.006537
 O    -3.128211     2.419818    -3.750922
 H    -2.230199     2.529819    -3.421315
 H    -0.130305    -0.606838    -0.777242
 O    -0.009782     0.104193    -0.118446
 H    -0.461132    -0.198024     0.680601
 H     1.002941    -1.804978    -4.776303
 O     0.058544    -1.977651    -4.626843
 H    -0.047265    -2.938773    -4.690318
 H    -4.903009     2.504739    -1.279554
 O    -4.539759     1.683580    -1.664615
 H    -3.884422     1.377666    -0.993357
 H    -3.589563     3.348947     2.549080
 O    -2.871374     2.724858     2.329154
 H    -2.106039     3.043905     2.841924
 H     2.596482     0.300001    -2.828102
 O     1.972037    -0.335903    -2.421479
 H     1.078930    -0.006921    -2.639446
 H    -1.079336     0.434643    -3.568725
 O    -0.273384     0.894263    -3.254400
 H    -0.529819     1.475936    -2.519934
 H     2.618329    -0.642083     0.658964
 O     2.528922    -1.370479     0.010350
 H     2.292000    -0.961303    -0.843916
 H    -2.874127    -0.413113    -0.627408
 O    -2.997979    -0.850413    -1.480303
 H    -3.811762    -1.384863    -1.437612
 H     2.826375     1.226731    -0.656609
 O     2.011807     1.748676    -0.545673
 H     1.283345     1.107535    -0.405623
 H     0.662474     3.256211    -3.089857
 O     1.572182     3.052446    -2.836643
 H     1.548396     2.568252    -1.991302
 H     0.043365    -3.982349    -0.611445
 O    -0.183219    -4.648679    -1.299015
 H    -0.982696    -5.098569    -0.941853
 H    -6.313450     2.153706     2.969567
 O    -6.391681     2.331661     3.943416
 H    -7.158156     1.807734     4.249123
 H     1.017125    -3.778297     1.271944
 O     0.628265    -3.109557     0.679022
 H     1.324342    -2.456373     0.461822
 H    -2.820379     5.291663    -0.878856
 O    -2.665471     4.478155    -0.363030
 H    -3.563543     4.121086    -0.201163
 H    -5.599073    -1.227078     1.563237
 O    -5.299907    -0.578072     0.891157
 H    -5.394365    -1.014701     0.039281
 H    -0.498202    -3.280008     2.989205
 O    -0.186561    -2.485432     3.454793
 H     0.763900    -2.397033     3.274936
 H     5.258771     0.965079    -0.967828
 O     4.460417     0.443529    -0.801919
 H     4.662895     0.005442     0.054790
 H     0.713828     2.350127     1.177545
 O     0.678561     1.989918     2.073096
 H     0.054719     1.241300     2.089386
 H     4.464211    -0.521059    -2.190092
 O     4.677508    -0.990812    -3.027955
 H     5.182172    -0.338845    -3.559076
 H     3.095246     3.226665    -0.792843
 O     3.979385     3.612300    -0.738096
 H     4.479237     3.333446    -1.529818
 H    -5.885660    -1.353822    -2.034944
 O    -5.378699    -2.073329    -1.599934
 H    -5.289073    -2.775224    -2.267582
 H    -5.041404    -4.015344     1.061000
 O    -5.711686    -3.365717     0.777333
 H    -5.454329    -3.064353    -0.104313
 H     2.806621     2.190150    -3.496377
 O     3.469623     1.499925    -3.700526
 H     3.569455     1.485703    -4.659041
 H    -5.212548     3.838330     3.759635
 O    -4.619341     4.428750     3.283190
 H    -4.099284     4.936220     3.942425
 H     0.741099     1.110491    -4.638929
 O     1.247117     1.006124    -5.470712
 H     1.839741     0.241447    -5.315593
 H     1.153609     5.821154    -2.062715
 O     1.929016     5.469627    -1.593036
 H     2.492455     5.029698    -2.260381
 H    -2.834198    -3.390715    -1.904810
 O    -3.009732    -3.662826    -0.988097
 H    -3.784259    -4.242731    -0.992400
 H     2.248952     5.238822    -4.302698
 O     1.386434     5.354220    -4.738803
 H     1.380073     4.674069    -5.438782
 H     7.788897     1.722169    -0.628011
 O     7.005652     1.384306    -1.099635
 H     7.368424     0.711137    -1.710384
 H     4.510628     2.683803     0.567314
 O     4.816928     2.298305     1.413485
 H     4.742901     3.033046     2.057369
 H     1.033537    -3.144642    -2.197288
 O     1.904248    -2.996084    -2.594177
 H     2.009004    -2.021246    -2.597860
 H     1.247108     4.590797    -0.398734
 O     0.763086     4.109591     0.310231
 H     0.087700     4.721916     0.652756
 H    -5.785761     1.050015     1.173844
 O    -6.262244     1.880840     1.373374
 H    -7.192658     1.666071     1.108122
 H    -2.355260    -2.619448     0.175686
 O    -1.884139    -2.073094     0.833666
 H    -0.981332    -2.431931     0.843359
 H    -3.817096    -0.420389     4.212591
 O    -3.835564    -0.578872     5.184051
 H    -4.604667    -1.151404     5.406150
 H    -6.217204    -2.869726     3.035611
 O    -5.761149    -2.020481     3.157158
 H    -4.812487    -2.263119     3.171720
 H    -2.823476    -0.285708    -3.035690
 O    -2.540122    -0.330288    -3.976205
 H    -2.396188    -1.297726    -4.075500
 H    -3.438206    -3.249883    -3.854912
 O    -2.578030    -2.889803    -3.581140
 H    -1.890357    -3.530116    -3.850859
 H     3.273516    -1.111935    -4.182096
 O     2.738040    -1.204719    -4.993257
 H     3.386241    -1.358139    -5.699794
 H     4.557084     2.440838    -6.336105
 O     4.111118     1.559655    -6.422959
 H     3.269668     1.746120    -6.859206
 H    -4.336357     0.849221     5.747497
 O    -4.811132     1.675628     6.020493
 H    -5.353134     1.928837     5.246027
 H    -4.028974    -0.104711     1.944223
 O    -3.503632     0.179107     2.711814
 H    -3.402872     1.151139     2.659225
 H    -5.763502     0.720569    -2.323846
 O    -6.305545     0.078573    -2.827424
 H    -5.858730    -0.000132    -3.692422
 H     1.896211    -3.748724    -4.155700
 O     1.851966    -4.183340    -5.029955
 H     1.431380    -5.043655    -4.869880
 H     4.400073    -3.633597    -0.612689
 O     4.677530    -2.904030    -0.015783
 H     3.925293    -2.266310    -0.018912
 H    -0.203407     3.035348    -0.773495
 O    -0.946380     2.686165    -1.293946
 H    -1.652848     3.351863    -1.161176
 H     1.768484     4.302630     1.773442
 O     2.203893     4.405229     2.639346
 H     1.988431     3.604103     3.142036
 H     3.652820     1.050810     1.802089
 O     2.869714     0.480043     1.927401
 H     2.103556     1.072899     2.053425
 H     3.098427    -3.965556    -2.088600
 O     3.781348    -4.612572    -1.784316
 H     4.476509    -4.602854    -2.460956
 H     4.988420    -3.742764    -4.487025
 O     5.401856    -3.463504    -3.633844
 H     5.007999    -2.604463    -3.377674
 H    -1.073455     4.993110     2.284580
 O    -1.224860     5.574171     1.502711
 H    -1.853603     5.105387     0.895606
 H    -5.674291     3.241921     0.484432
 O    -5.198352     3.757760    -0.194146
 H    -5.632126     4.625043    -0.331272
 H     4.857597    -4.043244     2.952079
 O     4.121183    -3.834611     2.371222
 H     4.478531    -3.525805     1.508203
 H     5.756727    -1.445699     1.471043
 O     5.372579    -0.546907     1.480428
 H     6.164464     0.019553     1.562627
 H     1.541728    -6.629435    -3.180601
 O     1.379027    -6.815537    -4.130523
 H     2.262007    -6.891457    -4.521198
 H    -7.308587    -3.536591     0.540035
 O    -8.271229    -3.508987     0.316774
 H    -8.747502    -3.335738     1.157866
 H     3.097396    -2.582272     2.832282
 O     2.418723    -1.908225     3.025348
 H     2.665531    -1.091512     2.554880
 H    -2.022766     2.539843     5.173619
 O    -2.733050     3.190434     5.325673
 H    -3.490408     2.686930     5.679800
 H    -0.922091     0.776966     4.037390
 O    -0.811456     1.302012     4.861731
 H     0.037900     1.745380     4.761863
 H     0.449020     3.636215    -6.766748
 O     1.397751     3.418719    -6.635420
 H     1.394644     2.554961    -6.180349
 H     6.960670    -3.129434     4.809542
 O     6.209700    -3.553989     4.330274
 H     5.399011    -3.200969     4.768177
 H     7.952169     1.295176     1.659890
 O     7.847047     0.359845     1.917902
 H     8.339266    -0.182923     1.274189
 H    -4.012623    -0.294121    -4.728234
 O    -4.933873    -0.308746    -5.085956
 H    -4.894445     0.093343    -5.975162
 H     6.440800    -1.462182    -2.036056
 O     6.826030    -1.954202    -1.305716
 H     6.077949    -2.233286    -0.744634
 H     4.556130    -1.056286     4.546023
 O     4.990658    -0.304801     4.109061
 H     4.958076    -0.438635     3.137832
 H    -0.062175     3.203836     3.023419
 O    -0.688666     3.857330     3.394405
 H    -0.395268     4.084015     4.298048
 H     8.206642    -1.335363    -0.538454
 O     8.989229    -0.988811    -0.055485
 H     9.679553    -1.660772    -0.138768
 H     9.468573    -4.030318     2.268091
 O     9.196317    -3.809879     1.350949
 H     9.976782    -3.639279     0.812419
 H    -2.558334    -2.690417     3.746385
 O    -3.166052    -2.744370     2.999173
 H    -2.686279    -2.398410     2.204824
 H    -2.031337     0.995678    -6.258852
 O    -2.647119     1.754387    -6.289235
 H    -2.918404     1.912930    -5.361049
 H    -1.074069     4.020943    -5.371520
 O    -1.175885     4.018912    -6.351997
 H    -1.773287     3.270931    -6.531721
 H    -4.698934    -6.133951    -1.415725
 O    -5.168799    -5.391664    -1.006951
 H    -5.920920    -5.186933    -1.603188
 H     2.593059    -5.788413    -1.585418
 O     1.777966    -6.327576    -1.535379
 H     1.021092    -5.689685    -1.420336
 H     3.323019    -4.132768    -5.665655
 O     4.288898    -4.133356    -5.910580
 H     4.428567    -3.377951    -6.488135
 H     7.455958     3.272323     2.363499
 O     7.388714     2.942949     1.458407
 H     6.454995     2.629465     1.374047
 H     6.536016    -3.973336     0.394957
 O     7.016227    -4.784888     0.160098
 H     7.897499    -4.648628     0.560568
 H    -7.533553    -4.232155    -2.733293
 O    -7.323720    -5.171745    -2.535246
 H    -7.964597    -5.454797    -1.855199
 H    -4.421060     6.686127     5.069963
 O    -3.534525     6.344248     4.847266
 H    -3.073848     6.105086     5.666016
 H     7.180957     3.281897     5.127748
 O     7.193276     2.907991     4.237001
 H     7.429567     1.967568     4.349674
 H    -5.972628     0.764218     6.865486
 O    -6.756906     0.225880     7.122200
 H    -6.492363    -0.695794     6.965079
 H    -0.505679    -4.764921    -3.030600
 O    -0.649921    -4.637017    -3.985889
 H    -1.247750    -5.330294    -4.293960
 H     6.586700     0.001913     4.518442
 O     7.560279     0.179142     4.503026
 H     7.794830     0.162597     3.548089
 H     4.769202    -6.582860    -3.938810
 O     4.089058    -6.729688    -4.631118
 H     4.239621    -6.042624    -5.288883
 H    -5.846510    -1.631729    -5.399857
 O    -6.470822    -2.382397    -5.548914
 H    -7.310929    -1.940061    -5.836516
 H    -7.819224     0.574887     5.894852
 O    -8.358637     0.938072     5.147442
 H    -8.969844     1.562902     5.541119
 H    -5.223421     5.747927     2.379786
 O    -5.440471     6.671323     2.137675
 H    -4.576087     7.132452     2.153557
 H     5.896742     1.668288    -3.807113
 O     6.077608     0.873492    -4.365903
 H     5.446470     0.974250    -5.091952
 H    -5.807889     6.528714     0.471989
 O    -5.815807     6.332421    -0.488217
 H    -4.915134     6.565469    -0.798017
 H    -0.329732    -7.345578    -3.340327
 O    -1.046742    -7.479154    -2.709553
 H    -0.672783    -7.854910    -1.903864
 H    -2.706664    -1.731088     5.445371
 O    -2.068072    -2.471391     5.579814
 H    -1.232583    -2.023083     5.810282
 H     7.459879    -4.561071    -1.483662
 O     7.599486    -4.524400    -2.454197
 H     6.842106    -4.022479    -2.802130
 H    -8.820242    -2.696115    -3.536031
 O    -7.905775    -2.638979    -3.175580
 H    -7.340592    -2.434891    -3.936204
 H     8.812247    -3.348332    -2.776063
 O     9.459235    -2.628846    -2.933835
 H     8.968667    -1.793879    -2.826221
 H    -5.106221    -4.775432    -3.813565
 O    -5.058841    -3.817237    -3.655327
 H    -5.556868    -3.395767    -4.366557
 H    -3.543951     4.169186    -3.453154
 O    -3.249878     5.007921    -3.061977
 H    -3.513846     5.726994    -3.637224
 H    -0.116518     4.864647    -3.874053
 O    -0.788492     4.178250    -3.713985
 H    -1.573206     4.623683    -3.335694
 H    -2.157247    -4.218124     5.221376
 O    -2.455039    -5.064242     4.851998
 H    -3.380232    -4.898783     4.599287
 H    -2.230031     8.526240    -3.517003
 O    -2.445930     7.581393    -3.655686
 H    -2.229447     7.369312    -4.590272
 H    -2.982893     7.252875     3.419920
 O    -2.885957     7.475033     2.478692
 H    -2.290166     6.786117     2.119637
 H     4.703371     1.352889     4.370266
 O     4.565305     2.314556     4.228257
 H     5.449460     2.669419     4.016973
 H     7.678608    -2.072479     6.397330
 O     8.136067    -2.253263     5.553003
 H     8.116225    -1.391201     5.092149
 H     5.792637    -1.839174     7.877312
 O     6.513479    -1.315803     7.513257
 H     6.075740    -0.544404     7.088711
 H    -1.542524     5.858310    -6.297652
 O    -1.667765     6.795353    -6.082262
 H    -0.788703     7.209482    -6.146112
 H    -8.313953    -0.190941     3.796138
 O    -8.119922    -0.707195     3.001145
 H    -7.223099    -1.070847     3.111742
 H    -8.550061     0.249824     0.047884
 O    -8.587490     0.869175     0.795582
 H    -8.585971     0.301932     1.585439
 H     0.661584    -0.737189     5.938494
 O    -0.184057    -0.813442     6.439406
 H    -0.668777    -0.024143     6.141399
 H    -0.358572     7.056257    -1.432664
 O    -0.302018     6.696376    -2.340639
 H    -1.144169     6.920349    -2.796710
 H     0.422616    -8.055661     0.397406
 O    -0.481574    -8.282312     0.131287
 H    -0.953020    -8.362717     0.988770
 H     1.902567     2.477225     5.391836
 O     1.928893     2.222233     4.445306
 H     2.875444     2.238471     4.213584
 H    -7.965262    -5.229305    -5.811310
 O    -7.059516    -5.090761    -6.133634
 H    -6.893338    -4.142762    -6.048884
 H     2.877273    -7.661109     0.943896
 O     1.997219    -7.280314     0.890071
 H     1.940151    -6.918205    -0.031530
 H     3.579195     5.839471    -7.230266
 O     3.737099     4.884078    -7.406305
 H     2.887040     4.461918    -7.189148
 H    -0.460489     6.960122     0.733410
 O    -0.131596     7.677114     0.165342
 H    -0.797579     8.377067     0.222303
 H     4.337448     3.425222     5.453270
 O     4.244390     4.053617     6.209670
 H     5.118237     4.091738     6.607466
 H     7.496302     2.481081     7.082413
 O     6.982258     3.329479     7.019287
 H     7.468814     3.968904     7.538274
 H     3.923888    -8.044478    -1.133184
 O     4.436764    -7.535861    -0.483831
 H     4.901474    -6.880983    -1.029716
 H     6.652171    -5.982512    -2.670125
 O     5.874461    -6.571141    -2.654661
 H     6.197540    -7.488699    -2.604796
 H    -9.126619    -2.074853     2.778295
 O    -9.618114    -2.879041     2.508158
 H    -10.337900    -2.547453     1.944774
 H    -2.605176     8.744941     1.226344
 O    -2.438819     9.123945     0.347171
 H    -3.222969     9.701902     0.175346
 H     7.903865     0.310657     7.577740
 O     8.268583     1.017767     7.034527
 H     8.135266     0.718713     6.118359
 H    -2.499312     4.925030     7.786144
 O    -2.195706     5.163385     6.911377
 H    -2.386556     4.376008     6.318817
 H    -6.353626    -6.222454    -3.604238
 O    -5.673537    -6.409663    -4.276780
 H    -6.091771    -6.094538    -5.107032
 H     6.645904    -2.981100     2.784159
 O     6.793064    -2.698162     1.862391
 H     7.742748    -2.783790     1.693705
 H     2.409018     6.678331    -0.562473
 O     2.660982     7.398653     0.058078
 H     1.815014     7.739202     0.373994
 H    -4.276121    -7.207046    -3.139431
 O    -3.732268    -7.281844    -2.346892
 H    -2.817176    -7.408245    -2.656080
 H     1.067834     6.833618    -5.389642
 O     0.918355     7.719875    -5.794560
 H     0.928138     8.331368    -5.029107
 H    -8.301380    -1.464774    -1.851723
 O    -8.608986    -1.215932    -0.966258
 H    -8.403297    -2.021964    -0.441059
 H    -3.152226     7.216155    -2.027308
 O    -3.273728     7.012720    -1.090147
 H    -2.969577     7.797336    -0.587401
 H     2.658720    -4.681226     2.290391
 O     1.738413    -5.009779     2.267483
 H     1.790771    -5.889562     1.840325
 H    -8.764141    -0.483648    -5.197724
 O    -8.666883    -1.040326    -6.005374
 H    -8.356620    -0.426335    -6.694172
 H     7.665313    -0.062878    -3.734826
 O     8.276571    -0.103925    -2.979033
 H     8.976424     0.543396    -3.176170
 H     4.282149     6.595849     0.224879
 O     4.985009     5.954587     0.033201
 H     4.518907     5.131572    -0.234644
 H    -7.919935     0.360147    -3.337869
 O    -8.808016     0.401086    -3.749289
 H    -9.430042     0.157129    -3.062461
 H     6.211156     3.779775    -3.008961
 O     5.715457     2.994130    -2.709981
 H     6.282951     2.541633    -2.042995
 H    -1.484289    -6.908999    -0.081936
 O    -2.083818    -6.153347    -0.249176
 H    -2.666991    -6.430074    -0.962592
 H    -4.140790    -7.767118     0.735031
 O    -4.383878    -7.531644     1.633442
 H    -4.155453    -6.576031     1.728420
 H    -3.009601    -5.085653     1.007842
 O    -3.733692    -4.973267     1.644997
 H    -3.451927    -4.277142     2.272716
 H     5.014101    -6.428161     4.789737
 O     4.275534    -6.158602     4.240478
 H     4.590699    -6.229678     3.323822
 H    -9.615998    -5.952001    -4.231185
 O    -9.604321    -5.469082    -5.089434
 H    -10.240209    -5.914811    -5.649432
 H     6.121415    -5.812746     1.221363
 O     5.586342    -6.410435     1.783423
 H     5.135735    -6.977322     1.146260
 H    -1.570479    -6.805829     2.393950
 O    -1.728354    -7.764722     2.419157
 H    -2.690188    -7.872138     2.388820
 H    -10.074406    -3.763660    -4.764525
 O    -10.194370    -2.843235    -4.475870
 H    -9.936212    -2.277389    -5.216125
 H     0.618320     8.015922    -2.992521
 O     0.960849     8.855245    -3.365171
 H     1.855866     8.971230    -2.983175
 H    -9.209556    -7.747069    -2.885945
 O    -9.785692    -6.981225    -2.880414
 H    -9.679043    -6.572126    -2.002576
 H     1.948592     0.480514     4.672227
 O     2.020070    -0.384195     5.119653
 H     2.236275    -1.049518     4.432459
 H    -6.414337     0.683043    -7.682572
 O    -7.374482     0.781760    -7.574278
 H    -7.521261     1.678290    -7.270226
 H     6.306525     3.440571    -6.556306
 O     5.592104     3.789164    -5.968388
 H     4.994975     4.355668    -6.526648
 H    -5.231186     10.336543     0.842354
 O    -4.721219     10.370668     0.021975
 H    -5.300523     9.913202    -0.618925
 H    -0.731948    -0.971063    -5.761549
 O    -0.868760    -0.294665    -6.460103
 H    -0.075854     0.269503    -6.373473
 H     4.848670    -0.412933    -6.923128
 O     4.900219    -1.354020    -6.698987
 H     5.794816    -1.497065    -6.331435
 H     2.405308    -8.829265    -2.766100
 O     3.362865    -8.774685    -2.738683
 H     3.616570    -8.173084    -3.454270
 H    -4.103890    -0.181919    -7.939353
 O    -4.608486     0.571682    -7.597090
 H    -3.926064     1.192753    -7.254037
 H     1.209166     3.523678     6.836630
 O     1.940821     2.911521     7.047701
 H     2.764919     3.424706     6.957058
 H    -11.416552    -2.471516    -0.266357
 O    -11.002714    -1.858884     0.341906
 H    -10.252882    -1.466466    -0.139232
 H    -7.593646     1.913881     7.525842
 O    -8.051612     2.763669     7.453736
 H    -8.184616     3.080354     8.346651
 H     6.034164    -9.136550    -1.214386
 O     6.136581    -9.232971    -2.166188
 H     5.255177    -9.435738    -2.503830
 H     6.663442     5.126136    -0.464928
 O     7.299100     4.459056    -0.743786
 H     7.462794     3.903489     0.045103
 H    -5.579966    -2.923009     5.689937
 O    -5.596366    -2.175422     6.327526
 H    -4.989099    -2.456046     7.033947
 H     2.423855     1.236799     7.608714
 O     2.879952     0.388727     7.511647
 H     2.572732     0.028883     6.652977
 H    -2.946445    -2.993775     6.959473
 O    -3.454978    -3.140052     7.786268
 H    -2.843996    -2.838672     8.474293
 H     5.617153     1.761285     6.887496
 O     5.322345     0.899046     6.588978
 H     4.426162     0.753273     6.958246
 H     1.781485    -4.503634     4.100266
 O     2.246103    -4.469403     4.948907
 H     2.935862    -5.151147     4.864627
 H     10.386087    -2.861454    -1.589472
 O     10.862494    -2.900709    -0.715906
 H     11.796770    -2.881278    -0.916041
 H     4.036549     8.269593    -2.538150
 O     3.357058     8.846134    -2.166839
 H     3.157209     8.477262    -1.287025
 H    -8.305812    -6.354213     0.082732
 O    -8.932170    -5.907194    -0.509441
 H    -8.869566    -4.965681    -0.214883
 H    -0.545422     9.747953    -2.982325
 O    -1.485541     9.923915    -2.787723
 H    -1.571697     10.020433    -1.836800
 H     4.228453     4.022046    -3.525138
 O     3.688817     4.818720    -3.535640
 H     4.259586     5.577785    -3.293833
 H     5.280279     6.536925    -1.632732
 O     5.233423     6.772645    -2.579187
 H     6.017086     6.409244    -3.013528
 H    -0.483091     5.027650     6.259012
 O     0.238676     4.548733     5.827713
 H     0.946872     5.186980     5.570373
 H     3.127630     5.372528     5.409974
 O     2.380630     5.835750     5.002557
 H     2.343853     5.528324     4.082905
 H    -7.073659     9.084132    -0.053138
 O    -6.766840     8.877347    -0.945744
 H    -6.550098     7.928386    -0.935498
 H    -1.502519    -5.109200     3.476667
 O    -1.034340    -5.004970     2.617012
 H    -0.122197    -5.286266     2.727293
 H     4.020174    -2.376068     6.330233
 O     4.039378    -2.506486     5.357892
 H     3.319687    -3.137943     5.153651
 H     6.903996    -6.367448     3.228763
 O     7.267537    -6.029110     4.056694
 H     6.803700    -5.185982     4.217965
 H     8.827788    -5.082259     4.045196
 O     9.474868    -4.359500     3.941058
 H     9.205779    -3.669224     4.559557
 H     3.317191     8.078886    -7.723279
 O     3.294427     7.507886    -6.956938
 H     2.418674     7.662887    -6.526267
 H    -0.834329    -1.513817     8.114741
 O    -1.067470    -2.162817     8.793355
 H    -0.366988    -2.820740     8.767438
 H     8.444723     4.390991    -1.914035
 O     9.143159     4.418858    -2.617333
 H     9.864510     4.916294    -2.232411
 H     6.478384     4.702938    -4.792143
 O     6.838425     5.083580    -3.952457
 H     7.798950     4.977125    -3.961219
 H     10.904293     2.197047    -3.692585
 O     10.099667     2.006467    -3.200806
 H     9.682374     2.890622    -3.048090
 H     2.894801    -2.676623     7.950933
 O     3.734992    -2.179134     7.984412
 H     3.470512    -1.251263     8.078213
 H    -2.291152    -1.737091    -8.820374
 O    -2.713040    -1.417244    -8.023919
 H    -2.012809    -0.986638    -7.487096
 H     5.110860     5.259714     1.837497
 O     4.879400     4.689922     2.582028
 H     3.908672     4.728917     2.660531
 H    -3.776243    -6.145601    -4.997879
 O    -2.959507    -5.643980    -5.049058
 H    -3.165712    -4.851376    -5.569502
 H    -6.617448     6.137668     4.991434
 O    -6.162917     6.961672     4.736299
 H    -6.010716     6.899210     3.767232
 H    -7.568289     4.092744     6.140734
 O    -7.283787     4.537918     5.332660
 H    -7.036251     3.821257     4.726127
 H    -7.207002     9.533916     2.589095
 O    -6.939427     9.941830     1.740116
 H    -7.393780     10.784093     1.700180
 H    -6.139766    -6.904351     1.470524
 O    -6.734879    -6.255133     1.064216
 H    -6.176131    -5.805254     0.394767
 H    -4.045458    -4.837893     7.494945
 O    -4.283267    -5.668147     7.044370
 H    -3.486406    -5.941651     6.575357
 H     9.534489     0.675350    -0.277677
 O     9.602547     1.634466    -0.436032
 H     9.930550     1.721086    -1.337344
 H    -8.128549    -4.168726     3.054830
 O    -7.207031    -4.446947     3.070880
 H    -7.073382    -5.072722     2.330327
 H     0.838397    -2.492676     6.928349
 O     1.318952    -3.248992     7.282093
 H     1.539345    -3.806358     6.519333
 H    -3.371717    -2.684098    -6.904056
 O    -3.807378    -3.319133    -6.316730
 H    -4.751980    -3.170949    -6.414747
 H    -8.688141     8.405497     3.941417
 O    -7.891879     8.922507     4.072267
 H    -7.231542     8.308269     4.456950
 H     8.059262    -2.321710    -5.080655
 O     7.156794    -1.983562    -5.112023
 H     6.655230    -2.604540    -4.541106
 H    -5.123560    -4.983940     5.626886
 O    -5.143854    -4.381903     4.857369
 H    -5.899258    -4.606494     4.295178
 N     7.678314     2.226561    -6.980555
 H     8.618361     2.593862    -7.079494
 H     7.491845     1.646290    -7.792033
 H     7.654995     1.629611    -6.156181
