# Supplementary material for: Theoretical Distribution of the Ammonia Binding Energy at Interstellar Icy Grains: A New Computational Framework
Source: ACS Earth Space Chem. 2022 Jun 2;6(6):1514–26. doi: 10.1021/acsearthspacechem.2c00040 (PMC9208021; doi:10.1021/acsearthspacechem.2c00040)
Supplement: Supplementary file 1 — sp2c00040_si_001.zip [file sp2c00040_si_001.zip › Supporting_Information_R1/structures/grain_mol138.xyz]

604
grain_mol138 // -1788.466993878578 // -55.2163693497 // -820.898729178278 // -1022.78463405 // -0.0539799376 // -0.583901096698 // -0.015180314396
 H    -1.770131     0.106257     2.518722
 O    -0.791887     0.129968     2.596701
 H    -0.524164    -0.744007     2.966483
 H    -0.418418    -1.950004    -2.715928
 O    -0.490780    -1.931124    -1.748440
 H    -1.437244    -1.814113    -1.560862
 H    -2.716199     1.927992     0.803092
 O    -2.624461     1.247932     0.114799
 H    -1.839470     1.500724    -0.404149
 H    -3.715206     1.840300    -3.066232
 O    -3.199256     2.144298    -3.848959
 H    -2.292850     2.279944    -3.554325
 H    -0.108790    -0.628883    -0.725450
 O     0.028871     0.131324    -0.127410
 H    -0.405471    -0.104940     0.702673
 H     0.952395    -2.045877    -4.618615
 O     0.013149    -2.210342    -4.411378
 H    -0.068728    -3.175452    -4.480790
 H    -4.910959     2.414234    -1.349269
 O    -4.551986     1.566474    -1.675888
 H    -3.878576     1.317762    -0.999666
 H    -3.506887     3.564239     2.364979
 O    -2.790289     2.927703     2.177528
 H    -2.014619     3.290125     2.643610
 H     2.560470     0.126425    -2.909172
 O     1.951416    -0.481312    -2.441484
 H     1.050381    -0.172113    -2.659493
 H    -1.132981     0.186976    -3.567371
 O    -0.319572     0.668901    -3.307011
 H    -0.562951     1.309040    -2.618298
 H     2.675912    -0.538395     0.638080
 O     2.576526    -1.315879     0.050383
 H     2.313152    -0.975400    -0.826064
 H    -2.850351    -0.433639    -0.519707
 O    -2.988201    -0.942348    -1.329639
 H    -3.802257    -1.469396    -1.229328
 H     2.839496     1.221178    -0.825203
 O     2.025415     1.747328    -0.735430
 H     1.303740     1.117255    -0.526106
 H     0.604821     3.044508    -3.358137
 O     1.521134     2.862701    -3.110476
 H     1.518080     2.448738    -2.228528
 H     0.091393    -3.977408    -0.299259
 O    -0.147025    -4.700209    -0.923561
 H    -0.936155    -5.120956    -0.510549
 H    -6.211595     2.394608     2.948195
 O    -6.265955     2.648563     3.906885
 H    -7.021634     2.147713     4.272273
 H     1.110714    -3.621872     1.537959
 O     0.704242    -3.006290     0.900991
 H     1.389125    -2.366548     0.618337
 H    -2.835939     5.231978    -1.225472
 O    -2.662742     4.463351    -0.649915
 H    -3.554435     4.116721    -0.437396
 H    -5.512435    -1.084001     1.794623
 O    -5.232338    -0.488751     1.067156
 H    -5.347438    -0.989944     0.254045
 H    -0.364449    -2.996148     3.248364
 O    -0.045396    -2.166451     3.641813
 H     0.899453    -2.088200     3.431089
 H     5.264981     0.947047    -1.176882
 O     4.475568     0.434146    -0.952124
 H     4.700969     0.067906    -0.067646
 H     0.766184     2.479002     0.967791
 O     0.757844     2.188656     1.889013
 H     0.137709     1.442321     1.980513
 H     4.449598    -0.635113    -2.257666
 O     4.644926    -1.168563    -3.061786
 H     5.131558    -0.558243    -3.654814
 H     3.091459     3.207462    -1.125454
 O     3.975541     3.597539    -1.124997
 H     4.454265     3.258686    -1.905428
 H    -5.888006    -1.495422    -1.772266
 O    -5.364045    -2.175168    -1.294326
 H    -5.291920    -2.927088    -1.908140
 H    -4.949849    -3.900415     1.499655
 O    -5.630259    -3.276931     1.184544
 H    -5.399934    -3.044467     0.274678
 H     2.742448     1.957489    -3.726882
 O     3.409748     1.260392    -3.895417
 H     3.475437     1.171091    -4.851932
 H    -5.101966     4.141189     3.574022
 O    -4.523995     4.694199     3.037713
 H    -3.991256     5.254819     3.641361
 H     0.664750     0.788613    -4.726738
 O     1.170070     0.631983    -5.551006
 H     1.746959    -0.134610    -5.359443
 H     1.102053     5.684476    -2.546620
 O     1.891901     5.373647    -2.071642
 H     2.439114     4.884688    -2.717639
 H    -2.827324    -3.497680    -1.559315
 O    -2.965823    -3.711338    -0.620648
 H    -3.745885    -4.280511    -0.557877
 H     2.145156     4.931463    -4.762977
 O     1.270367     5.008471    -5.181380
 H     1.248768     4.276054    -5.826895
 H     7.797856     1.739915    -0.962229
 O     7.005599     1.362690    -1.386758
 H     7.357516     0.644050    -1.949932
 H     4.544629     2.778630     0.236048
 O     4.875880     2.462133     1.101156
 H     4.812678     3.244885     1.687279
 H     1.037411    -3.264127    -1.974376
 O     1.890763    -3.147102    -2.417804
 H     1.993910    -2.174090    -2.488049
 H     1.245754     4.590128    -0.794151
 O     0.784375     4.164265    -0.036331
 H     0.112685     4.798156     0.273274
 H    -5.722516     1.154579     1.232125
 O    -6.198993     1.996360     1.378514
 H    -7.134454     1.757302     1.154149
 H    -2.295770    -2.568207     0.439253
 O    -1.811456    -1.970521     1.040835
 H    -0.906446    -2.322788     1.054804
 H    -3.668769    -0.062381     4.326555
 O    -3.661218    -0.144305     5.307643
 H    -4.421479    -0.699987     5.593807
 H    -6.082675    -2.607141     3.408874
 O    -5.628473    -1.749371     3.452417
 H    -4.678497    -1.986336     3.460547
 H    -2.859180    -0.496432    -2.929291
 O    -2.594076    -0.610307    -3.868793
 H    -2.455465    -1.582455    -3.901042
 H    -3.549312    -3.453666    -3.461608
 O    -2.664027    -3.091756    -3.258101
 H    -2.026810    -3.827709    -3.431965
 H     3.210624    -1.388707    -4.165176
 O     2.657191    -1.560561    -4.951059
 H     3.290833    -1.750471    -5.661838
 H     4.702493     1.973064    -6.695216
 O     4.165676     1.154885    -6.664884
 H     3.328823     1.375777    -7.082409
 H    -4.157127     1.322540     5.768983
 O    -4.629742     2.165951     5.987738
 H    -5.193037     2.354729     5.209940
 H    -3.939811     0.071542     2.046948
 O    -3.396122     0.417284     2.775586
 H    -3.303820     1.382683     2.643950
 H    -5.786384     0.549030    -2.230453
 O    -6.337502    -0.134359    -2.663621
 H    -5.913523    -0.284949    -3.531287
 H     1.883866    -4.034913    -3.910687
 O     1.827812    -4.591315    -4.717457
 H     1.481189    -5.440061    -4.370612
 H     4.443332    -3.612594    -0.437592
 O     4.732180    -2.836732     0.090536
 H     3.976079    -2.203982     0.057839
 H    -0.203655     3.004128    -1.006941
 O    -0.956472     2.609877    -1.478496
 H    -1.663966     3.281113    -1.383613
 H     1.823628     4.476916     1.380047
 O     2.281832     4.648199     2.223175
 H     2.082526     3.889159     2.793238
 H     3.728540     1.244855     1.617533
 O     2.952767     0.681600     1.806000
 H     2.185827     1.279108     1.904885
 H     3.105660    -4.064820    -1.854738
 O     3.798336    -4.683936    -1.515559
 H     4.480322    -4.723962    -2.204266
 H     4.931685    -4.024117    -4.305305
 O     5.366989    -3.678448    -3.489773
 H     4.976895    -2.802230    -3.290456
 H    -1.009217     5.192875     1.906810
 O    -1.182515     5.708956     1.085222
 H    -1.824254     5.191783     0.533060
 H    -5.642409     3.285546     0.369709
 O    -5.185425     3.748799    -0.357989
 H    -5.629066     4.599613    -0.553985
 H     4.993846    -3.736494     3.135719
 O     4.242370    -3.579505     2.557807
 H     4.576616    -3.336749     1.665306
 H     5.839779    -1.261368     1.430884
 O     5.450061    -0.366590     1.377340
 H     6.239752     0.208551     1.395942
 H     1.565716    -6.896814    -2.674974
 O     1.393163    -7.189078    -3.602820
 H     2.299148    -7.264688    -3.960032
 H    -7.232382    -3.474038     1.002442
 O    -8.200294    -3.469574     0.803377
 H    -8.656362    -3.231430     1.639588
 H     3.222719    -2.297478     2.944721
 O     2.544388    -1.613780     3.100276
 H     2.774246    -0.834875     2.561878
 H    -1.869411     2.971779     5.004829
 O    -2.579305     3.629608     5.123056
 H    -3.324894     3.152782     5.534576
 H    -0.786842     1.129504     3.983429
 O    -0.658070     1.717880     4.760972
 H     0.185145     2.156394     4.604197
 H     0.298295     3.132265    -7.047551
 O     1.252197     2.935818    -6.916686
 H     1.264676     2.110160    -6.396941
 H     7.137427    -2.670443     4.859479
 O     6.377150    -3.134433     4.434104
 H     5.575744    -2.751473     4.864211
 H     8.021466     1.495698     1.346519
 O     7.928547     0.582865     1.679097
 H     8.408477    -0.006578     1.068217
 H    -4.091448    -0.644706    -4.588175
 O    -5.021116    -0.691593    -4.914962
 H    -5.008010    -0.370936    -5.834236
 H     6.434688    -1.550558    -2.079799
 O     6.841330    -1.985488    -1.325336
 H     6.109998    -2.220204    -0.723218
 H     4.713827    -0.634801     4.495371
 O     5.133070     0.080939     3.988888
 H     5.075741    -0.129118     3.032701
 H     0.032854     3.471778     2.759774
 O    -0.587952     4.149974     3.093577
 H    -0.273843     4.448867     3.968780
 H     8.237058    -1.300879    -0.643404
 O     9.029403    -0.912802    -0.210865
 H     9.721851    -1.586219    -0.257190
 H     9.585301    -3.759244     2.334312
 O     9.289194    -3.613410     1.409465
 H     10.055375    -3.482349     0.840304
 H    -2.408054    -2.356602     4.009544
 O    -3.033405    -2.473868     3.284489
 H    -2.576862    -2.188502     2.453322
 H    -2.160508     0.540786    -6.279405
 O    -2.795704     1.287475    -6.345431
 H    -3.034744     1.511227    -5.422496
 H    -1.196547     3.614705    -5.646221
 O    -1.321216     3.534835    -6.619951
 H    -1.920133     2.773234    -6.725931
 H    -4.660783    -6.205634    -0.805883
 O    -5.122868    -5.434955    -0.445927
 H    -5.890931    -5.279808    -1.038531
 H     2.624918    -5.845910    -1.192636
 O     1.813889    -6.383766    -1.087516
 H     1.057094    -5.740966    -0.994556
 H     3.289764    -4.501201    -5.441442
 O     4.249704    -4.522227    -5.715191
 H     4.373031    -3.795707    -6.341941
 H     7.531550     3.519856     1.902571
 O     7.443116     3.119500     1.028351
 H     6.509180     2.796820     0.994022
 H     6.607666    -3.862242     0.539402
 O     7.086395    -4.687699     0.354905
 H     7.976594    -4.517231     0.721492
 H    -7.531820    -4.428837    -2.203547
 O    -7.311706    -5.349507    -1.933503
 H    -7.936309    -5.578020    -1.219256
 H    -4.295304     7.087009     4.634450
 O    -3.412373     6.732174     4.417372
 H    -2.929953     6.560981     5.240532
 H     7.325982     3.747287     4.663689
 O     7.318329     3.303450     3.805510
 H     7.562957     2.376089     3.987050
 H    -5.763930     1.319401     6.932044
 O    -6.537867     0.799739     7.250879
 H    -6.271998    -0.130360     7.159897
 H    -0.629992    -4.976784    -2.589831
 O    -0.857165    -4.926730    -3.539094
 H    -1.449292    -5.677185    -3.741100
 H     6.736675     0.426278     4.332155
 O     7.708473     0.605431     4.277523
 H     7.918912     0.514669     3.321360
 H     4.748798    -6.815923    -3.528397
 O     4.052453    -7.015843    -4.192007
 H     4.186736    -6.381975    -4.904462
 H    -5.925591    -2.081543    -5.112942
 O    -6.589991    -2.806836    -5.142766
 H    -7.420474    -2.373654    -5.461223
 H    -7.633510     1.046210     6.027027
 O    -8.193508     1.346893     5.267296
 H    -8.798748     1.998242     5.625609
 H    -5.159254     5.935412     2.048094
 O    -5.388007     6.836041     1.740233
 H    -4.526462     7.300568     1.696961
 H     5.794389     1.394458    -4.058308
 O     6.022308     0.582740    -4.562466
 H     5.529271     0.641695    -5.383444
 H    -5.796307     6.560578     0.100039
 O    -5.827178     6.288639    -0.840936
 H    -4.936139     6.499962    -1.191483
 H    -0.322688    -7.548467    -2.740657
 O    -1.027436    -7.636780    -2.089360
 H    -0.637111    -7.942574    -1.261680
 H    -2.519744    -1.267136     5.630168
 O    -1.872851    -1.991606     5.806182
 H    -1.035059    -1.522461     5.979536
 H     7.487238    -4.594224    -1.310041
 O     7.600397    -4.635516    -2.284121
 H     6.833513    -4.162406    -2.650096
 H    -8.850190    -2.966991    -3.083336
 O    -7.929512    -2.879120    -2.748239
 H    -7.380642    -2.743441    -3.539562
 H     8.798601    -3.481733    -2.729948
 O     9.435904    -2.774287    -2.962396
 H     8.943839    -1.935382    -2.906178
 H    -5.137983    -5.042879    -3.292545
 O    -5.094101    -4.076957    -3.201857
 H    -5.577479    -3.713275    -3.956073
 H    -3.615379     3.906348    -3.681898
 O    -3.318367     4.775772    -3.366521
 H    -3.601619     5.444158    -3.991542
 H    -0.207196     4.582179    -4.245121
 O    -0.867560     3.906538    -4.009367
 H    -1.647514     4.376876    -3.651733
 H    -1.960556    -3.761511     5.589342
 O    -2.261605    -4.635420     5.294751
 H    -3.194371    -4.494631     5.054720
 H    -2.332370     8.250709    -4.124904
 O    -2.544359     7.296665    -4.181679
 H    -2.351472     7.011656    -5.102150
 H    -2.902616     7.527257     2.909010
 O    -2.830417     7.674853     1.951086
 H    -2.240001     6.962199     1.632090
 H     4.841980     1.753714     4.126039
 O     4.694564     2.700122     3.910716
 H     5.571077     3.041073     3.650516
 H     7.888459    -1.488820     6.340030
 O     8.325268    -1.733912     5.500916
 H     8.288812    -0.910707     4.974670
 H     6.039161    -1.146279     7.844920
 O     6.747236    -0.650925     7.421437
 H     6.294166     0.083149     6.949416
 H    -1.699990     5.372724    -6.702929
 O    -1.824758     6.323154    -6.556528
 H    -0.950762     6.734637    -6.678878
 H    -8.176043     0.114663     4.008536
 O    -7.998633    -0.462353     3.252443
 H    -7.097098    -0.812077     3.368489
 H    -8.509120     0.256667     0.243237
 O    -8.531038     0.932602     0.941119
 H    -8.506977     0.429071     1.772559
 H     0.854046    -0.222695     5.957064
 O     0.021952    -0.262885     6.483897
 H    -0.475326     0.498200     6.136988
 H    -0.401056     6.958979    -1.978364
 O    -0.363820     6.527987    -2.855668
 H    -1.218208     6.711252    -3.307842
 H     0.520717    -7.958259     1.019318
 O    -0.387697    -8.209275     0.792368
 H    -0.838489    -8.222947     1.665101
 H     2.060493     2.943462     5.126678
 O     2.064889     2.613852     4.202996
 H     3.005035     2.616612     3.946445
 H    -8.028108    -5.668948    -5.186015
 O    -7.133813    -5.543117    -5.543223
 H    -6.978669    -4.587656    -5.513819
 H     2.986335    -7.510696     1.469520
 O     2.102772    -7.139752     1.405454
 H     2.021103    -6.852412     0.460870
 H     3.359305     5.305431    -7.673270
 O     3.503527     4.337594    -7.744326
 H     2.670126     3.907635    -7.496485
 H    -0.447046     7.033798     0.190467
 O    -0.135869     7.705291    -0.439694
 H    -0.805162     8.404286    -0.422499
 H     4.490531     3.903716     5.050383
 O     4.412869     4.589376     5.756904
 H     5.296180     4.662717     6.127935
 H     7.695451     3.104850     6.667515
 O     7.175063     3.943382     6.549701
 H     7.669587     4.623814     7.005170
 H     3.983657    -8.053418    -0.595475
 O     4.508622    -7.491280    -0.002820
 H     4.956037    -6.880267    -0.610304
 H     6.656923    -6.107596    -2.361847
 O     5.883194    -6.697127    -2.283430
 H     6.214128    -7.605898    -2.165501
 H    -9.002624    -1.847249     3.163798
 O    -9.495596    -2.672615     2.971713
 H    -10.230782    -2.390445     2.401137
 H    -2.589598     8.842910     0.595050
 O    -2.447267     9.151871    -0.315132
 H    -3.239205     9.710908    -0.512390
 H     8.128537     0.981869     7.322760
 O     8.475063     1.645073     6.715988
 H     8.320586     1.273782     5.830174
 H    -2.294827     5.554741     7.431676
 O    -2.013744     5.723919     6.533579
 H    -2.215504     4.891684     6.010024
 H    -6.360037    -6.475960    -2.945558
 O    -5.694708    -6.714906    -3.616970
 H    -6.135739    -6.463541    -4.457680
 H     6.770331    -2.684047     2.837825
 O     6.892598    -2.475431     1.892680
 H     7.838627    -2.568726     1.708174
 H     2.390177     6.662374    -1.152434
 O     2.654429     7.429321    -0.596228
 H     1.814706     7.791427    -0.287361
 H    -4.276151    -7.409498    -2.452906
 O    -3.705837    -7.417695    -1.675196
 H    -2.799232    -7.571066    -1.994505
 H     0.926668     6.429305    -5.941634
 O     0.762121     7.279918    -6.411444
 H     0.787101     7.950261    -5.697797
 H    -8.297631    -1.603671    -1.519915
 O    -8.584302    -1.285181    -0.649121
 H    -8.360686    -2.046079    -0.067720
 H    -3.208928     7.058101    -2.512882
 O    -3.305087     6.929554    -1.559543
 H    -2.993611     7.753162    -1.129047
 H     2.783489    -4.434722     2.582790
 O     1.864882    -4.767796     2.608240
 H     1.911473    -5.678422     2.252026
 H    -8.855571    -0.878566    -4.917036
 O    -8.784582    -1.495358    -5.682256
 H    -8.485296    -0.941726    -6.423987
 H     7.525602    -0.290181    -3.889495
 O     8.173407    -0.300093    -3.165923
 H     8.852843     0.348434    -3.399112
 H     4.283546     6.650368    -0.408876
 O     4.985417     5.998990    -0.568670
 H     4.517148     5.155505    -0.756923
 H    -7.964823     0.100554    -3.154368
 O    -8.864636     0.114012    -3.541538
 H    -9.465954    -0.088089    -2.823434
 H     6.147622     3.592861    -3.459529
 O     5.667158     2.829427    -3.088924
 H     6.252167     2.436964    -2.398615
 H    -1.404661    -6.861705     0.500789
 O    -2.010101    -6.123023     0.286825
 H    -2.615197    -6.457523    -0.381840
 H    -4.035810    -7.662061     1.449540
 O    -4.253411    -7.358607     2.333872
 H    -4.031126    -6.396771     2.347170
 H    -2.912954    -4.961436     1.480829
 O    -3.620765    -4.805062     2.126468
 H    -3.329599    -4.058880     2.689276
 H     5.210829    -5.968434     5.151135
 O     4.457440    -5.746857     4.600529
 H     4.750884    -5.888179     3.684937
 H    -9.642371    -6.269547    -3.504599
 O    -9.651930    -5.859917    -4.399693
 H    -10.305286    -6.345726    -4.903290
 H     6.225474    -5.632398     1.517457
 O     5.708064    -6.185816     2.138183
 H     5.245408    -6.803816     1.560179
 H    -1.428416    -6.562626     2.961556
 O    -1.579025    -7.517939     3.061543
 H    -2.540840    -7.631107     3.067779
 H    -10.126160    -4.130814    -4.199969
 O    -10.249629    -3.192577    -3.979121
 H    -10.010678    -2.682378    -4.765015
 H     0.530847     7.795583    -3.634051
 O     0.858456     8.604820    -4.079399
 H     1.761801     8.754795    -3.731195
 H    -9.192361    -7.950624    -2.028986
 O    -9.773857    -7.189976    -2.069673
 H    -9.647277    -6.710711    -1.230879
 H     2.100795     0.896572     4.566208
 O     2.189781     0.070000     5.078140
 H     2.391744    -0.646589     4.440313
 H    -6.566568     0.079689    -7.552816
 O    -7.522279     0.188053    -7.427831
 H    -7.664936     1.105906    -7.193290
 H     6.252847     3.461426    -7.459302
 O     5.665248     3.443216    -6.703898
 H     4.822229     3.894498    -7.019348
 H    -5.234280     10.387784     0.153697
 O    -4.744937     10.358930    -0.679340
 H    -5.337267     9.849974    -1.267388
 H    -0.773580    -1.254861    -5.629198
 O    -1.025548    -0.692342    -6.400246
 H    -0.221429    -0.157062    -6.530892
 H     4.717980    -0.837023    -6.885179
 O     4.794042    -1.757296    -6.610320
 H     5.642234    -1.837812    -6.139277
 H     2.428089    -8.972511    -2.117943
 O     3.385353    -8.910920    -2.122985
 H     3.617978    -8.367880    -2.890160
 H    -4.242136    -0.816282    -7.822818
 O    -4.730046    -0.049575    -7.511036
 H    -4.045199     0.605577    -7.230066
 H     1.397259     4.097785     6.501508
 O     2.138042     3.507255     6.740899
 H     2.956104     4.015666     6.589604
 H    -11.365662    -2.493306     0.219229
 O    -10.939658    -1.833818     0.767112
 H    -10.205146    -1.477177     0.236725
 H    -7.375079     2.510772     7.540718
 O    -7.839788     3.350336     7.413395
 H    -7.952558     3.736070     8.281584
 H     6.100001    -9.138960    -0.644277
 O     6.176235    -9.307583    -1.588471
 H     5.288289    -9.544602    -1.883543
 H     6.656368     5.140386    -1.041757
 O     7.287929     4.455129    -1.283960
 H     7.475560     3.965555    -0.457254
 H    -5.378334    -2.447668     6.041466
 O    -5.382979    -1.652330     6.618430
 H    -4.756645    -1.873799     7.329144
 H     2.645601     1.884561     7.420520
 O     3.104711     1.033546     7.378749
 H     2.777654     0.605569     6.559665
 H    -2.713068    -2.406670     7.245105
 O    -3.199414    -2.489741     8.093649
 H    -2.573575    -2.131794     8.739915
 H     5.816355     2.363516     6.578521
 O     5.519469     1.479220     6.356261
 H     4.633809     1.359371     6.758962
 H     1.949901    -4.117792     4.394683
 O     2.436458    -4.014839     5.225124
 H     3.127677    -4.698554     5.177456
 H     10.399599    -2.895306    -1.626807
 O     10.897101    -2.862363    -0.765271
 H     11.826209    -2.855194    -0.989019
 H     3.956865     8.099935    -3.288532
 O     3.285014     8.701492    -2.944662
 H     3.109231     8.401529    -2.034155
 H    -8.223588    -6.323074     0.795414
 O    -8.867558    -5.927723     0.186008
 H    -8.802872    -4.965224     0.401740
 H    -0.643257     9.518303    -3.730974
 O    -1.579019     9.705458    -3.526215
 H    -1.641310     9.876248    -2.583936
 H     4.152190     3.787268    -3.936976
 O     3.608315     4.578003    -4.000447
 H     4.178330     5.357309    -3.834552
 H     5.233448     6.450226    -2.277778
 O     5.163525     6.607995    -3.239427
 H     5.940435     6.219184    -3.661353
 H    -0.318399     5.543700     5.850564
 O     0.395753     5.035630     5.440248
 H     1.092530     5.655044     5.115040
 H     3.267850     5.836406     4.884283
 O     2.508021     6.262672     4.460700
 H     2.449731     5.883314     3.569487
 H    -7.090921     9.060420    -0.592692
 O    -6.804702     8.785472    -1.473634
 H    -6.582354     7.841055    -1.394669
 H    -1.345429    -4.784416     3.904012
 O    -0.898302    -4.748925     3.027385
 H     0.018182    -5.014937     3.138621
 H     4.231714    -1.811088     6.390746
 O     4.227472    -2.018622     5.431525
 H     3.506253    -2.666711     5.296820
 H     7.061113    -6.023396     3.542106
 O     7.443431    -5.618835     4.330834
 H     6.978477    -4.767624     4.437160
 H     8.997108    -4.669580     4.204646
 O     9.636226    -3.954360     4.026056
 H     9.379289    -3.218678     4.595487
 H     3.113153     7.479100    -8.428336
 O     3.115321     6.987795    -7.608099
 H     2.245445     7.170552    -7.176303
 H    -0.581920    -0.830926     8.225522
 O    -0.793599    -1.425387     8.958894
 H    -0.089855    -2.080243     8.967130
 H     8.404099     4.301658    -2.472681
 O     9.080119     4.278506    -3.198275
 H     9.810253     4.805792    -2.873927
 H     6.415725     4.364217    -5.380717
 O     6.745175     4.800556    -4.572692
 H     7.691130     4.638919    -4.481965
 H     10.660679     1.848923    -4.261549
 O     9.925721     1.780766    -3.654017
 H     9.554480     2.684182    -3.538300
 H     3.149492    -1.987399     8.058503
 O     3.987176    -1.485353     8.030141
 H     3.719327    -0.554102     8.057947
 H    -1.732076    -3.592836    -7.446342
 O    -2.382125    -2.849481    -7.538847
 H    -1.871657    -2.050634    -7.295821
 H     5.160769     5.450139     1.283144
 O     4.952221     4.938209     2.074833
 H     3.983564     4.979749     2.175913
 H    -3.640476    -6.817881    -4.566244
 O    -2.934066    -6.209678    -4.811327
 H    -3.399501    -5.417110    -5.183998
 H    -6.489216     6.525017     4.656040
 O    -6.046002     7.327959     4.325162
 H    -5.918257     7.189808     3.360340
 H    -7.398309     4.573203     5.987377
 O    -7.136374     4.954347     5.139914
 H    -6.900398     4.193064     4.585380
 H    -7.160207     9.717988     2.008749
 O    -6.916374     10.058472     1.123717
 H    -7.377535     10.892541     1.028273
 H    -6.019131    -6.752671     2.167241
 O    -6.628108    -6.140503     1.726096
 H    -6.090542    -5.742156     1.008385
 H    -3.786750    -4.207444     7.952601
 O    -4.030173    -5.071988     7.575502
 H    -3.243727    -5.378018     7.109129
 H     9.558733     0.731214    -0.575719
 O     9.615961     1.674685    -0.812787
 H     9.921940     1.689840    -1.725717
 H    -7.984363    -3.907950     3.579664
 O    -7.061210    -4.181042     3.594712
 H    -6.942784    -4.862219     2.902077
 H     1.066127    -1.893548     7.078017
 O     1.560958    -2.617159     7.477594
 H     1.764765    -3.232523     6.756047
 H    -3.520607    -3.492759    -6.466980
 O    -4.133779    -3.979943    -5.851665
 H    -4.898551    -4.229439    -6.381108
 H    -8.599904     8.693696     3.482885
 O    -7.803903     9.222805     3.552783
 H    -7.130338     8.643629     3.967592
 H     7.983002    -2.441306    -5.018798
 O     7.059051    -2.188498    -5.055503
 H     6.591067    -2.790948    -4.447717
 H    -4.911261    -4.505699     6.129973
 O    -4.953252    -3.967136     5.315719
 H    -5.722018    -4.237157     4.792837
 N    -0.687706    -5.048007    -6.987212
 H    -1.271272    -5.706126    -6.473783
 H     0.108196    -4.839380    -6.388746
 H    -0.323895    -5.544322    -7.794920
