# Supplementary material for: Theoretical Distribution of the Ammonia Binding Energy at Interstellar Icy Grains: A New Computational Framework
Source: ACS Earth Space Chem. 2022 Jun 2;6(6):1514–26. doi: 10.1021/acsearthspacechem.2c00040 (PMC9208021; doi:10.1021/acsearthspacechem.2c00040)
Supplement: Supplementary file 1 — sp2c00040_si_001.zip [file sp2c00040_si_001.zip › Supporting_Information_R1/structures/grain_mol4.xyz]

604
grain_mol4 // -1788.45757931409 // -55.2002663865 // -820.88134776059 // -1022.77649794 // -0.0490887752 // -0.583542539564 // -0.014199410071
 H    -1.771832    -0.172270     2.458610
 O    -0.793781    -0.148238     2.537139
 H    -0.516960    -1.054311     2.810477
 H    -0.410425    -1.642552    -2.976243
 O    -0.481336    -1.716969    -2.011949
 H    -1.428573    -1.635161    -1.810754
 H    -2.738478     1.815951     0.951447
 O    -2.642791     1.216653     0.192158
 H    -1.859359     1.530180    -0.295086
 H    -3.743038     2.139911    -2.904428
 O    -3.230695     2.528489    -3.651635
 H    -2.326459     2.645004    -3.342008
 H    -0.109139    -0.533833    -0.847923
 O     0.019053     0.158977    -0.171470
 H    -0.407873    -0.172428     0.629441
 H     0.937079    -1.596324    -4.908852
 O     0.000013    -1.788349    -4.739187
 H    -0.093191    -2.748637    -4.829459
 H    -4.941190     2.512904    -1.133774
 O    -4.575280     1.709224    -1.551972
 H    -3.898001     1.394861    -0.907127
 H    -3.540653     3.265556     2.683084
 O    -2.818807     2.659877     2.426232
 H    -2.045432     2.976636     2.928244
 H     2.548314     0.477328    -2.939623
 O     1.944793    -0.180406    -2.537441
 H     1.041068     0.140499    -2.722147
 H    -1.147096     0.573438    -3.581895
 O    -0.339900     1.035884    -3.274435
 H    -0.586483     1.592749    -2.517604
 H     2.676745    -0.566358     0.515458
 O     2.581347    -1.276700    -0.152229
 H     2.315601    -0.846412    -0.987311
 H    -2.851185    -0.388429    -0.621623
 O    -2.989144    -0.804733    -1.482851
 H    -3.794485    -1.351594    -1.435807
 H     2.821151     1.343146    -0.748571
 O     2.001952     1.848695    -0.602255
 H     1.287164     1.192359    -0.461721
 H     0.563349     3.408618    -3.065183
 O     1.482182     3.210011    -2.841668
 H     1.486878     2.702694    -2.009663
 H     0.121240    -3.908308    -0.787375
 O    -0.112326    -4.559520    -1.487162
 H    -0.896356    -5.030993    -1.124190
 H    -6.233521     2.014363     3.138182
 O    -6.288371     2.161958     4.118624
 H    -7.038704     1.617422     4.428430
 H     1.143520    -3.742543     1.075243
 O     0.726657    -3.064489     0.512783
 H     1.405900    -2.393225     0.296754
 H    -2.892069     5.320556    -0.704481
 O    -2.711044     4.494579    -0.217618
 H    -3.599073     4.118712    -0.043171
 H    -5.504043    -1.311463     1.613955
 O    -5.231804    -0.638637     0.953989
 H    -5.343150    -1.050984     0.092132
 H    -0.284301    -3.288691     2.805383
 O    -0.012994    -2.518959     3.339476
 H     0.936944    -2.392624     3.145298
 H     5.248647     1.130695    -1.129767
 O     4.463174     0.591134    -0.960250
 H     4.694635     0.131369    -0.122077
 H     0.739859     2.378846     1.171783
 O     0.734872     1.990836     2.056318
 H     0.122684     1.232661     2.066595
 H     4.445434    -0.331035    -2.374937
 O     4.643018    -0.772014    -3.232426
 H     5.124352    -0.098068    -3.756434
 H     3.054367     3.351086    -0.831698
 O     3.933900     3.748989    -0.789943
 H     4.415697     3.500359    -1.601920
 H    -5.882877    -1.337703    -1.977535
 O    -5.353015    -2.061325    -1.577704
 H    -5.270971    -2.741615    -2.268361
 H    -4.916336    -4.074734     1.014469
 O    -5.603108    -3.427594     0.768117
 H    -5.374797    -3.096290    -0.110832
 H     2.710320     2.389239    -3.555692
 O     3.381636     1.719327    -3.799869
 H     3.450842     1.735346    -4.760042
 H    -5.138613     3.693190     3.949157
 O    -4.566902     4.306292     3.475092
 H    -4.038183     4.803330     4.135468
 H     0.633279     1.309876    -4.678098
 O     1.121724     1.238919    -5.523967
 H     1.726090     0.476816    -5.407641
 H     1.039585     5.949866    -1.974019
 O     1.832836     5.596640    -1.536061
 H     2.384128     5.186037    -2.231301
 H    -2.797973    -3.326836    -1.986782
 O    -2.943051    -3.631475    -1.074820
 H    -3.710903    -4.220314    -1.076686
 H     2.085222     5.451815    -4.258933
 O     1.209046     5.564847    -4.666619
 H     1.194219     4.906764    -5.387342
 H     7.773905     1.919227    -0.834140
 O     6.983901     1.584198    -1.296719
 H     7.341128     0.933243    -1.934336
 H     4.513771     2.791517     0.474016
 O     4.848693     2.386064     1.299516
 H     4.780226     3.099894     1.967239
 H     1.055885    -3.008815    -2.372859
 O     1.914073    -2.835136    -2.786475
 H     2.003450    -1.859093    -2.764346
 H     1.196343     4.672763    -0.350676
 O     0.739242     4.162651     0.355899
 H     0.063425     4.753419     0.734059
 H    -5.736181     0.972571     1.297178
 O    -6.219998     1.789232     1.533664
 H    -7.153719     1.567315     1.286333
 H    -2.276728    -2.609017     0.101386
 O    -1.796885    -2.075658     0.763763
 H    -0.888255    -2.418365     0.737913
 H    -3.665630    -0.553783     4.239204
 O    -3.655229    -0.741872     5.205449
 H    -4.409741    -1.332424     5.430705
 H    -6.057568    -3.006428     3.052754
 O    -5.611029    -2.154039     3.187216
 H    -4.658945    -2.381984     3.170317
 H    -2.865219    -0.190579    -3.025233
 O    -2.605054    -0.203114    -3.973325
 H    -2.449815    -1.164769    -4.105394
 H    -3.455512    -3.138930    -3.915919
 O    -2.593996    -2.773805    -3.652819
 H    -1.904131    -3.393981    -3.960651
 H     3.211754    -0.884400    -4.352397
 O     2.656733    -0.960270    -5.152073
 H     3.287347    -1.086182    -5.879444
 H     4.666207     2.745402    -6.502937
 O     4.134332     1.925443    -6.561405
 H     3.296356     2.184249    -6.953752
 H    -4.163589     0.661662     5.824100
 O    -4.643735     1.471711     6.133488
 H    -5.210127     1.738627     5.381349
 H    -3.941991    -0.175174     1.987495
 O    -3.400243     0.094131     2.748935
 H    -3.316762     1.068978     2.723240
 H    -5.801023     0.746126    -2.208110
 O    -6.345432     0.109573    -2.715910
 H    -5.921051     0.064200    -3.594532
 H     1.876479    -3.542215    -4.369007
 O     1.816393    -3.951175    -5.254546
 H     1.412855    -4.822310    -5.110262
 H     4.470962    -3.489820    -0.890731
 O     4.752461    -2.773241    -0.280474
 H     3.990602    -2.148228    -0.244483
 H    -0.238907     3.105495    -0.733656
 O    -0.989432     2.758835    -1.244874
 H    -1.702550     3.409020    -1.074999
 H     1.779388     4.329400     1.797805
 O     2.236714     4.413237     2.654358
 H     2.046533     3.594739     3.138937
 H     3.714715     1.108593     1.681566
 O     2.943835     0.521889     1.808891
 H     2.172329     1.098483     1.972819
 H     3.135899    -3.799866    -2.341770
 O     3.835462    -4.445219    -2.074206
 H     4.513174    -4.405037    -2.767181
 H     4.958549    -3.476051    -4.780349
 O     5.390037    -3.214554    -3.930340
 H     4.989018    -2.370692    -3.638352
 H    -1.058510     4.957864     2.402404
 O    -1.238567     5.558503     1.641795
 H    -1.876417     5.098080     1.037764
 H    -5.677093     3.185579     0.670575
 O    -5.227006     3.728399    -0.004535
 H    -5.677522     4.592347    -0.104764
 H     5.025489    -3.999578     2.649018
 O     4.273666    -3.778442     2.092633
 H     4.605657    -3.441724     1.230161
 H     5.848333    -1.342009     1.222091
 O     5.449940    -0.450250     1.266476
 H     6.234697     0.126425     1.346226
 H     1.593617    -6.456124    -3.470347
 O     1.408237    -6.616312    -4.420344
 H     2.281257    -6.666402    -4.836878
 H    -7.203758    -3.617632     0.567645
 O    -8.171951    -3.599382     0.370040
 H    -8.628926    -3.458357     1.227815
 H     3.245298    -2.558859     2.617305
 O     2.558300    -1.904322     2.846007
 H     2.780214    -1.069370     2.395670
 H    -1.892792     2.405866     5.241192
 O    -2.608891     3.040029     5.430230
 H    -3.348805     2.514363     5.789010
 H    -0.794958     0.695715     4.024765
 O    -0.670545     1.197531     4.861276
 H     0.168611     1.657967     4.752805
 H     0.252312     3.894029    -6.723341
 O     1.207065     3.687876    -6.617420
 H     1.223821     2.809781    -6.191611
 H     7.165677    -3.103387     4.475804
 O     6.408634    -3.522382     4.001860
 H     5.604856    -3.199678     4.472692
 H     8.004984     1.427992     1.434565
 O     7.920076     0.484037     1.666628
 H     8.404346    -0.032065     0.995500
 H    -4.098361    -0.168414    -4.686448
 O    -5.028265    -0.187983    -5.019907
 H    -5.018913     0.240316    -5.897803
 H     6.438859    -1.245143    -2.301261
 O     6.851235    -1.750546    -1.595476
 H     6.123109    -2.059027    -1.023606
 H     4.722912    -1.063047     4.336879
 O     5.133000    -0.291776     3.911141
 H     5.077733    -0.397997     2.937677
 H     0.000344     3.164586     3.061965
 O    -0.626585     3.796302     3.467892
 H    -0.313316     4.001742     4.370029
 H     8.242162    -1.132766    -0.845902
 O     9.031824    -0.786191    -0.374823
 H     9.729907    -1.444758    -0.493932
 H     9.617758    -3.888181     1.845852
 O     9.318844    -3.644097     0.942571
 H     10.082911    -3.446395     0.390170
 H    -2.384842    -2.786792     3.674152
 O    -3.009329    -2.832423     2.940227
 H    -2.557315    -2.452856     2.144998
 H    -2.178792     1.197471    -6.228492
 O    -2.806657     1.946548    -6.220178
 H    -3.055887     2.073545    -5.281107
 H    -1.244808     4.210067    -5.276937
 O    -1.370519     4.234596    -6.254032
 H    -1.961946     3.483781    -6.441176
 H    -4.606457    -6.113476    -1.532382
 O    -5.076303    -5.391572    -1.088648
 H    -5.847565    -5.181543    -1.658439
 H     2.671862    -5.646198    -1.877968
 O     1.865643    -6.198474    -1.819345
 H     1.102862    -5.574818    -1.670816
 H     3.268933    -3.858785    -5.926450
 O     4.228118    -3.835560    -6.195225
 H     4.340048    -3.063093    -6.755859
 H     7.496677     3.375301     2.208675
 O     7.409970     3.072646     1.295840
 H     6.479616     2.745519     1.227710
 H     6.638644    -3.823217     0.052861
 O     7.124243    -4.619459    -0.220435
 H     8.013528    -4.481930     0.161732
 H    -7.503677    -4.220985    -2.718532
 O    -7.273150    -5.162070    -2.552753
 H    -7.892548    -5.475634    -1.866177
 H    -4.357327     6.513759     5.322255
 O    -3.471818     6.192589     5.066754
 H    -2.985985     5.937824     5.866000
 H     7.294376     3.299776     4.978213
 O     7.288473     2.952014     4.076815
 H     7.542478     2.012668     4.156002
 H    -5.768438     0.517055     6.981195
 O    -6.537215    -0.041399     7.241543
 H    -6.262653    -0.953643     7.050735
 H    -0.479295    -4.630161    -3.213632
 O    -0.649359    -4.476560    -4.160663
 H    -1.245564    -5.168866    -4.474223
 H     6.735116     0.029552     4.288381
 O     7.704657     0.224270     4.252502
 H     7.914492     0.237848     3.291988
 H     4.798534    -6.334129    -4.310870
 O     4.101543    -6.470823    -4.988397
 H     4.225194    -5.763929    -5.630535
 H    -5.928322    -1.516193    -5.349532
 O    -6.544469    -2.272402    -5.503924
 H    -7.398719    -1.835676    -5.756809
 H    -7.637030     0.326313     6.053181
 O    -8.201209     0.702347     5.330874
 H    -8.811933     1.304987     5.758458
 H    -5.215444     5.641656     2.627201
 O    -5.453217     6.567988     2.418280
 H    -4.596184     7.042775     2.425525
 H     5.767374     1.894119    -3.946927
 O     6.002706     1.144453    -4.536139
 H     5.507367     1.285208    -5.345506
 H    -5.862266     6.468335     0.759095
 O    -5.892028     6.299449    -0.205868
 H    -5.003816     6.556948    -0.531875
 H    -0.271640    -7.196784    -3.605709
 O    -0.967706    -7.358662    -2.958168
 H    -0.565497    -7.755083    -2.176911
 H    -2.502879    -1.882233     5.403459
 O    -1.848645    -2.615382     5.497702
 H    -1.015252    -2.159714     5.721645
 H     7.521191    -4.341186    -1.866889
 O     7.634363    -4.273442    -2.839321
 H     6.860232    -3.774417    -3.152397
 H    -8.834805    -2.683526    -3.441596
 O    -7.912030    -2.622217    -3.103361
 H    -7.370664    -2.386230    -3.872077
 H     8.819765    -3.069815    -3.157980
 O     9.450382    -2.335096    -3.312257
 H     8.950200    -1.512382    -3.164707
 H    -5.097874    -4.692347    -3.877093
 O    -5.060690    -3.738567    -3.691508
 H    -5.584151    -3.304478    -4.376506
 H    -3.666428     4.262424    -3.292090
 O    -3.374253     5.093441    -2.883615
 H    -3.664276     5.825245    -3.429597
 H    -0.262585     5.025816    -3.780115
 O    -0.918035     4.323251    -3.621529
 H    -1.700200     4.744818    -3.211690
 H    -1.939710    -4.334080     5.113568
 O    -2.209011    -5.191469     4.732281
 H    -3.148811    -5.027275     4.512367
 H    -2.422183     8.639972    -3.259795
 O    -2.626092     7.695916    -3.420497
 H    -2.431627     7.515131    -4.366540
 H    -2.972144     7.151902     3.653554
 O    -2.903325     7.403008     2.717131
 H    -2.306523     6.734956     2.322472
 H     4.827733     1.353312     4.229326
 O     4.670979     2.316116     4.118111
 H     5.544122     2.691286     3.896159
 H     7.908540    -2.081402     6.075725
 O     8.346383    -2.229102     5.214838
 H     8.301089    -1.354563     4.780661
 H     6.059193    -1.922322     7.610186
 O     6.761274    -1.376055     7.243167
 H     6.300231    -0.600085     6.853415
 H    -1.766517     6.066357    -6.136400
 O    -1.900901     6.993827    -5.887901
 H    -1.030951     7.424880    -5.964081
 H    -8.174966    -0.385490     3.946097
 O    -7.993584    -0.875206     3.131519
 H    -7.088679    -1.227028     3.208402
 H    -8.516446     0.160736     0.219847
 O    -8.543315     0.757154     0.986388
 H    -8.512749     0.167156     1.758754
 H     0.861615    -0.847467     5.838418
 O     0.030417    -0.952993     6.357807
 H    -0.473965    -0.162799     6.097180
 H    -0.474177     7.140731    -1.269158
 O    -0.435542     6.807612    -2.188168
 H    -1.292315     7.031894    -2.616411
 H     0.572334    -8.281626     0.010369
 O    -0.364702    -8.336414    -0.239578
 H    -0.811520    -8.394142     0.641313
 H     2.037525     2.401242     5.355556
 O     2.043051     2.174091     4.401459
 H     2.982844     2.213089     4.146149
 H    -8.000715    -5.134717    -5.812656
 O    -7.105597    -4.972104    -6.152978
 H    -6.952615    -4.024193    -6.045482
 H     3.089832    -7.635115     0.471848
 O     2.171850    -7.330704     0.523288
 H     2.052176    -6.907128    -0.368611
 H     3.289952     6.150948    -7.113482
 O     3.442392     5.197978    -7.290146
 H     2.614121     4.735839    -7.088193
 H    -0.517073     6.979547     0.895072
 O    -0.213985     7.718039     0.340437
 H    -0.889227     8.405037     0.434810
 H     4.458417     3.386556     5.382036
 O     4.375376     3.990970     6.158732
 H     5.258576     4.031703     6.535096
 H     7.673209     2.447061     6.899989
 O     7.144747     3.288604     6.874720
 H     7.634193     3.920009     7.400790
 H     4.052296    -7.891415    -1.532898
 O     4.569816    -7.391441    -0.880118
 H     5.012798    -6.714509    -1.417224
 H     6.704524    -5.740826    -3.073952
 O     5.936180    -6.341482    -3.055266
 H     6.274239    -7.255178    -3.041334
 H    -8.984576    -2.252095     2.894268
 O    -9.469737    -3.056256     2.612918
 H    -10.209726    -2.720501     2.078913
 H    -2.675581     8.713837     1.496016
 O    -2.538323     9.120537     0.624270
 H    -3.335503     9.690705     0.489958
 H     8.127651     0.269638     7.320315
 O     8.466067     0.998615     6.789083
 H     8.314053     0.724020     5.868261
 H    -2.337309     4.705948     7.934545
 O    -2.060195     4.974247     7.059650
 H    -2.254856     4.201736     6.449258
 H    -6.316514    -6.165309    -3.678076
 O    -5.650953    -6.321403    -4.372747
 H    -6.095844    -5.989568    -5.182489
 H     6.794137    -2.901258     2.464618
 O     6.912957    -2.587690     1.548185
 H     7.859255    -2.653949     1.353466
 H     2.320905     6.782616    -0.482368
 O     2.578779     7.487524     0.153146
 H     1.736421     7.805821     0.500547
 H    -4.212932    -7.129053    -3.295575
 O    -3.646075    -7.217514    -2.520648
 H    -2.738369    -7.320074    -2.858617
 H     0.850527     7.057587    -5.267028
 O     0.676219     7.952265    -5.641637
 H     0.697076     8.541640    -4.859512
 H    -8.291228    -1.493398    -1.735835
 O    -8.578564    -1.275424    -0.835542
 H    -8.347273    -2.093170    -0.340065
 H    -3.284144     7.272073    -1.786373
 O    -3.377547     7.038967    -0.852856
 H    -3.072963     7.813633    -0.335073
 H     2.834332    -4.638290     1.962928
 O     1.938910    -5.030430     1.896771
 H     2.088425    -5.896523     1.442901
 H    -8.857024    -0.422552    -5.038048
 O    -8.771989    -0.953915    -5.863857
 H    -8.490010    -0.314967    -6.542086
 H     7.515627     0.213057    -3.963513
 O     8.163636     0.134926    -3.244366
 H     8.836745     0.810559    -3.408281
 H     4.215679     6.707865     0.253650
 O     4.923129     6.084580     0.022718
 H     4.462567     5.261846    -0.255106
 H    -7.977513     0.380157    -3.175870
 O    -8.876458     0.418435    -3.562973
 H    -9.476643     0.145059    -2.867858
 H     6.102166     4.017361    -3.111891
 O     5.628237     3.214395    -2.826420
 H     6.218660     2.752871    -2.184640
 H    -1.345279    -6.875783    -0.305509
 O    -1.960689    -6.125976    -0.433233
 H    -2.558399    -6.389384    -1.139719
 H    -3.968100    -7.799927     0.552860
 O    -4.184200    -7.596036     1.465801
 H    -3.974633    -6.638240     1.581387
 H    -2.871455    -5.106878     0.875646
 O    -3.577387    -5.028944     1.537587
 H    -3.292672    -4.344268     2.176826
 H     5.385883    -6.569241     4.385781
 O     4.558920    -6.342015     3.939439
 H     4.819865    -6.288887     3.001387
 H    -9.597908    -5.929922    -4.212783
 O    -9.616090    -5.421801    -5.056190
 H    -10.259650    -5.860925    -5.612660
 H     6.274445    -5.693017     0.832613
 O     5.761324    -6.314051     1.389567
 H     5.306736    -6.873223     0.748818
 H    -1.436473    -6.942723     2.141530
 O    -1.551967    -7.916432     2.155930
 H    -2.519114    -8.039411     2.166067
 H    -10.104311    -3.734700    -4.668456
 O    -10.230292    -2.825266    -4.349149
 H    -10.001404    -2.233720    -5.078877
 H     0.446609     8.161177    -2.824651
 O     0.765712     9.016762    -3.180387
 H     1.668389     9.136694    -2.818731
 H    -9.128424    -7.757107    -2.931800
 O    -9.715284    -7.000646    -2.889068
 H    -9.592813    -6.616134    -2.002305
 H     2.095953     0.428015     4.576282
 O     2.191916    -0.448564     4.995227
 H     2.401229    -1.089439     4.283432
 H    -6.592181     0.854887    -7.547090
 O    -7.550403     0.934399    -7.410042
 H    -7.703098     1.819618    -7.077135
 H     6.201614     4.320729    -7.103142
 O     5.614931     4.215675    -6.354139
 H     4.768057     4.691244    -6.617794
 H    -5.335243     10.272761     1.227478
 O    -4.847277     10.338826     0.395742
 H    -5.436170     9.891454    -0.243522
 H    -0.835647    -0.761556    -5.823186
 O    -1.001301    -0.067408    -6.497425
 H    -0.215783     0.507153    -6.416173
 H     4.708894    -0.025964    -6.996446
 O     4.792124    -0.970307    -6.825697
 H     5.640745    -1.096634    -6.365604
 H     2.501374    -8.653274    -3.146214
 O     3.458058    -8.580698    -3.139451
 H     3.683960    -7.956573    -3.844996
 H    -4.275982     0.035637    -7.889201
 O    -4.783112     0.769909    -7.510633
 H    -4.101856     1.392605    -7.168376
 H     1.366206     3.393533     6.848390
 O     2.112632     2.787219     7.021095
 H     2.925981     3.316410     6.925503
 H    -11.347753    -2.596455    -0.100571
 O    -10.926642    -1.996240     0.515022
 H    -10.196721    -1.576923     0.026121
 H    -7.389242     1.620371     7.717222
 O    -7.861897     2.464371     7.681626
 H    -7.977069     2.752769     8.586525
 H     6.175448    -8.947094    -1.696880
 O     6.252675    -9.009281    -2.653892
 H     5.366713    -9.220636    -2.973711
 H     6.601319     5.297788    -0.541360
 O     7.238326     4.648845    -0.857767
 H     7.432225     4.073753    -0.089556
 H    -5.349087    -3.128025     5.686366
 O    -5.360274    -2.399555     6.345586
 H    -4.731005    -2.690609     7.028153
 H     2.636329     1.105296     7.520589
 O     3.102658     0.267919     7.386515
 H     2.778708    -0.071603     6.525877
 H    -2.682311    -3.191946     6.885075
 O    -3.166907    -3.370827     7.719564
 H    -2.543229    -3.079955     8.400727
 H     5.801380     1.702486     6.732832
 O     5.511366     0.845360     6.415501
 H     4.628214     0.673872     6.804448
 H     2.035053    -4.708287     3.875729
 O     2.548817    -4.580922     4.689235
 H     3.276906    -5.229603     4.571333
 H     10.416914    -2.591391    -1.998662
 O     10.915998    -2.646480    -1.139073
 H     11.844540    -2.609194    -1.362025
 H     3.870369     8.458266    -2.451520
 O     3.192805     9.012115    -2.044435
 H     3.022172     8.614092    -1.171281
 H    -8.168872    -6.436947     0.052827
 O    -8.816688    -5.982785    -0.509879
 H    -8.761531    -5.049474    -0.189026
 H    -0.743779     9.873314    -2.733140
 O    -1.681036     10.027337    -2.508555
 H    -1.743069     10.095364    -1.553315
 H     4.104080     4.243813    -3.563495
 O     3.552427     5.031525    -3.541935
 H     4.115512     5.793471    -3.292088
 H     5.163662     6.720454    -1.627327
 O     5.089938     6.980889    -2.566171
 H     5.869850     6.647845    -3.028444
 H    -0.364003     4.885467     6.359672
 O     0.353425     4.431456     5.895351
 H     1.044547     5.088615     5.639305
 H     3.217482     5.314331     5.428164
 O     2.452832     5.776813     5.054003
 H     2.396742     5.496155     4.126865
 H    -7.180922     9.017104     0.343073
 O    -6.894240     8.841494    -0.562813
 H    -6.663207     7.896243    -0.586583
 H    -1.322786    -5.190733     3.294494
 O    -0.875375    -5.118110     2.411502
 H     0.048140    -5.374692     2.541740
 H     4.253966    -2.443105     6.094658
 O     4.246386    -2.545098     5.118585
 H     3.532163    -3.182028     4.916722
 H     7.117023    -6.295176     2.802369
 O     7.504681    -5.969980     3.624150
 H     7.019440    -5.149720     3.831771
 H     9.042096    -5.001120     3.603542
 O     9.675361    -4.264776     3.504946
 H     9.411624    -3.598700     4.151545
 H     3.023568     8.392684    -7.626225
 O     3.029801     7.813238    -6.865747
 H     2.159463     7.940970    -6.415758
 H    -0.563826    -1.711746     8.029096
 O    -0.769960    -2.384896     8.692659
 H    -0.059413    -3.029495     8.630807
 H     8.353751     4.635514    -2.057034
 O     9.027894     4.698515    -2.782002
 H     9.754527     5.192939    -2.402674
 H     6.360261     4.994505    -4.938760
 O     6.686276     5.344910    -4.088792
 H     7.633760     5.182809    -4.015571
 H     10.629326     2.412557    -4.104067
 O     9.895781     2.272435    -3.507300
 H     9.516642     3.154343    -3.293805
 H     3.177564    -2.808380     7.734957
 O     4.010220    -2.298018     7.759356
 H     3.733968    -1.377954     7.888829
 H    -2.463763    -1.462178    -8.862934
 O    -2.868729    -1.174745    -8.045596
 H    -2.161585    -0.747622    -7.515429
 H     5.107385     5.339226     1.804338
 O     4.904544     4.742767     2.536006
 H     3.935807     4.764079     2.641671
 H    -3.777578    -6.005681    -5.135624
 O    -2.970732    -5.488785    -5.191750
 H    -3.203041    -4.685334    -5.683934
 H    -6.546013     5.932015     5.284783
 O    -6.110892     6.770221     5.042462
 H    -5.983976     6.738896     4.068292
 H    -7.434408     3.839073     6.396942
 O    -7.177853     4.312145     5.595382
 H    -6.935727     3.617642     4.961596
 H    -7.251676     9.387143     2.999976
 O    -7.012794     9.823907     2.156833
 H    -7.481185     10.659409     2.153472
 H    -5.958795    -6.992401     1.367944
 O    -6.572858    -6.340871     0.995917
 H    -6.039212    -5.863446     0.325069
 H    -3.738226    -5.068921     7.394199
 O    -3.974949    -5.888094     6.923165
 H    -3.184833    -6.137691     6.430493
 H     9.544545     0.891614    -0.559776
 O     9.592261     1.855824    -0.693680
 H     9.896762     1.972043    -1.599783
 H    -7.946855    -4.336212     3.083408
 O    -7.020886    -4.599341     3.066680
 H    -6.897757    -5.201150     2.304916
 H     1.070821    -2.606352     6.791790
 O     1.579762    -3.372949     7.094105
 H     1.776564    -3.870432     6.277613
 H    -3.477771    -2.483989    -6.947837
 O    -3.887629    -3.142275    -6.367482
 H    -4.836730    -3.007558    -6.437652
 H    -8.678924     8.195431     4.356416
 O    -7.887493     8.721203     4.481504
 H    -7.207872     8.107090     4.830993
 H     7.988639    -1.797583    -5.321105
 O     7.063594    -1.546157    -5.325662
 H     6.600451    -2.217473    -4.790032
 H    -4.861576    -5.178019     5.550576
 O    -4.909920    -4.555722     4.798412
 H    -5.678341    -4.774296     4.251715
 N     0.804821    -7.651271     4.566219
 H     0.627630    -6.736188     4.967026
 H     0.027758    -7.884205     3.954259
 H     1.640596    -7.574319     3.996205
