# Supplementary material for: Theoretical Distribution of the Ammonia Binding Energy at Interstellar Icy Grains: A New Computational Framework
Source: ACS Earth Space Chem. 2022 Jun 2;6(6):1514–26. doi: 10.1021/acsearthspacechem.2c00040 (PMC9208021; doi:10.1021/acsearthspacechem.2c00040)
Supplement: Supplementary file 1 — sp2c00040_si_001.zip [file sp2c00040_si_001.zip › Supporting_Information_R1/structures/grain_mol112.xyz]

604
grain_mol112 // -1574.407613526439 // -39.9914146947 // -591.611951681139 // -1022.78707654 // -0.0369213614 // -0.583890162249 // -0.010059353535
 H    -1.681333    -0.085391     2.523362
 O    -0.702360    -0.062772     2.589890
 H    -0.426877    -0.957319     2.900411
 H    -0.399558    -1.818027    -2.852375
 O    -0.457578    -1.845960    -1.884781
 H    -1.401781    -1.749578    -1.675353
 H    -2.656539     1.835677     0.937286
 O    -2.572551     1.199309     0.207556
 H    -1.795385     1.485657    -0.305535
 H    -3.710845     1.983651    -2.918009
 O    -3.204785     2.334293    -3.688310
 H    -2.296096     2.457810    -3.395310
 H    -0.064141    -0.612095    -0.783103
 O     0.077975     0.110394    -0.141198
 H    -0.341894    -0.180069     0.679055
 H     0.923469    -1.871813    -4.802159
 O    -0.012257    -2.049735    -4.611675
 H    -0.112414    -3.012573    -4.654767
 H    -4.882614     2.447516    -1.151284
 O    -4.523158     1.624593    -1.535266
 H    -3.841700     1.335762    -0.883883
 H    -3.428942     3.369914     2.607531
 O    -2.713445     2.748481     2.371835
 H    -1.932020     3.084283     2.848102
 H     2.571046     0.283560    -2.953745
 O     1.969676    -0.351053    -2.513250
 H     1.065033    -0.034208    -2.701417
 H    -1.131156     0.370578    -3.552550
 O    -0.317134     0.842524    -3.277746
 H    -0.551575     1.435809    -2.545211
 H     2.738852    -0.597068     0.544712
 O     2.632585    -1.337521    -0.087516
 H     2.356602    -0.945933    -0.938230
 H    -2.803123    -0.440027    -0.529043
 O    -2.953326    -0.897015    -1.367137
 H    -3.762522    -1.434310    -1.284936
 H     2.876954     1.249400    -0.809886
 O     2.062935     1.766597    -0.676462
 H     1.346186     1.121958    -0.496449
 H     0.600980     3.216880    -3.192566
 O     1.521676     3.024306    -2.970960
 H     1.533827     2.556133    -2.116420
 H     0.149158    -3.982414    -0.565679
 O    -0.097073    -4.663371    -1.231759
 H    -0.878173    -5.113271    -0.836228
 H    -6.121039     2.158422     3.155380
 O    -6.163629     2.351725     4.129355
 H    -6.913154     1.827040     4.472201
 H     1.194363    -3.736433     1.274370
 O     0.776101    -3.081850     0.685750
 H     1.456467    -2.426199     0.430044
 H    -2.813454     5.258145    -0.881212
 O    -2.630048     4.456043    -0.356873
 H    -3.517831     4.093794    -0.153621
 H    -5.431004    -1.241015     1.779081
 O    -5.161745    -0.600862     1.087259
 H    -5.291242    -1.047271     0.244920
 H    -0.257641    -3.221462     3.040785
 O     0.064395    -2.416439     3.480530
 H     1.005999    -2.322309     3.261429
 H     5.298664     1.005125    -1.211315
 O     4.512564     0.478917    -1.006720
 H     4.751745     0.057604    -0.150855
 H     0.826574     2.386707     1.086186
 O     0.831275     2.041221     1.988187
 H     0.215155     1.287922     2.042145
 H     4.470926    -0.509083    -2.375765
 O     4.656077    -0.991217    -3.213617
 H     5.133333    -0.345248    -3.775136
 H     3.120191     3.250017    -0.990074
 O     4.002459     3.644059    -0.978483
 H     4.471811     3.354600    -1.784159
 H    -5.852246    -1.430818    -1.795841
 O    -5.324710    -2.144303    -1.368827
 H    -5.254729    -2.852654    -2.031379
 H    -4.864301    -4.032173     1.304556
 O    -5.553828    -3.395542     1.037657
 H    -5.334015    -3.101787     0.142496
 H     2.735336     2.162987    -3.661133
 O     3.400817     1.479180    -3.882079
 H     3.456043     1.448522    -4.842783
 H    -5.007945     3.865905     3.872417
 O    -4.439178     4.453200     3.363539
 H    -3.899007     4.976898     3.993082
 H     0.637692     1.044281    -4.704970
 O     1.116061     0.931526    -5.552201
 H     1.716628     0.171323    -5.408070
 H     1.104647     5.804081    -2.228149
 O     1.901979     5.467568    -1.784355
 H     2.441275     5.020682    -2.466463
 H    -2.782605    -3.438887    -1.754104
 O    -2.916858    -3.700088    -0.827049
 H    -3.687829    -4.283210    -0.791187
 H     2.118053     5.192517    -4.500547
 O     1.237545     5.292100    -4.902159
 H     1.208996     4.600345    -5.590251
 H     7.831785     1.791456    -0.985353
 O     7.034163     1.439587    -1.421420
 H     7.379237     0.757173    -2.032220
 H     4.593485     2.743841     0.321408
 O     4.937785     2.376206     1.160735
 H     4.880943     3.121024     1.794825
 H     1.067977    -3.164217    -2.203728
 O     1.921442    -3.014669    -2.636329
 H     2.015631    -2.039172    -2.661114
 H     1.275854     4.604225    -0.548451
 O     0.826066     4.131163     0.187913
 H     0.157413     4.742541     0.545481
 H    -5.655681     1.027007     1.358161
 O    -6.127071     1.858198     1.567144
 H    -7.070202     1.637305     1.349662
 H    -2.229978    -2.627151     0.291205
 O    -1.738832    -2.066476     0.922046
 H    -0.832751    -2.416264     0.901302
 H    -3.553502    -0.370448     4.344077
 O    -3.532585    -0.512796     5.318207
 H    -4.287034    -1.087792     5.579758
 H    -5.972623    -2.863542     3.306418
 O    -5.522246    -2.007705     3.395838
 H    -4.570884    -2.239702     3.375539
 H    -2.846660    -0.354775    -2.938803
 O    -2.595004    -0.413419    -3.887402
 H    -2.449793    -1.381333    -3.976490
 H    -3.464794    -3.337587    -3.681714
 O    -2.597424    -2.967277    -3.446754
 H    -1.915433    -3.605454    -3.734181
 H     3.208795    -1.147753    -4.308781
 O     2.643505    -1.257730    -5.097110
 H     3.263817    -1.421683    -5.825646
 H     4.654585     2.368131    -6.646854
 O     4.118191     1.549225    -6.660336
 H     3.276061     1.794167    -7.052764
 H    -4.025133     0.920791     5.875988
 O    -4.497506     1.747033     6.153281
 H    -5.071411     1.981973     5.396025
 H    -3.857397    -0.097520     2.081081
 O    -3.305179     0.204149     2.822754
 H    -3.216363     1.176036     2.749020
 H    -5.766615     0.630601    -2.126708
 O    -6.314955    -0.033481    -2.590400
 H    -5.911930    -0.112851    -3.475765
 H     1.859021    -3.795084    -4.183004
 O     1.786434    -4.245364    -5.047344
 H     1.379066    -5.105881    -4.856904
 H     4.499146    -3.594094    -0.744368
 O     4.792983    -2.851332    -0.172016
 H     4.034619    -2.220997    -0.156002
 H    -0.172689     3.029314    -0.838585
 O    -0.931333     2.663438    -1.323446
 H    -1.639255     3.324588    -1.175641
 H     1.884859     4.359096     1.606176
 O     2.354248     4.480169     2.451838
 H     2.165390     3.686618     2.976740
 H     3.801016     1.125217     1.617102
 O     3.029158     0.549567     1.782365
 H     2.262425     1.137383     1.928144
 H     3.143704    -3.964116    -2.161876
 O     3.844795    -4.598930    -1.873461
 H     4.512271    -4.596055    -2.577289
 H     4.935967    -3.766648    -4.636780
 O     5.381063    -3.467502    -3.806312
 H     4.987346    -2.609198    -3.548363
 H    -0.941720     5.032169     2.215994
 O    -1.128433     5.597515     1.430497
 H    -1.776509     5.112839     0.856592
 H    -5.592014     3.206606     0.629483
 O    -5.145710     3.716916    -0.073041
 H    -5.596258     4.575065    -0.211317
 H     5.099987    -3.936642     2.806215
 O     4.339530    -3.744875     2.251087
 H     4.659819    -3.448174     1.369568
 H     5.914709    -1.357528     1.246094
 O     5.522540    -0.462176     1.254403
 H     6.311396     0.112755     1.296518
 H     1.571623    -6.660930    -3.145483
 O     1.373665    -6.865407    -4.084805
 H     2.241210    -6.940078    -4.508776
 H    -7.147847    -3.604243     0.875200
 O    -8.118769    -3.585430     0.683045
 H    -8.566457    -3.387038     1.533691
 H     3.322209    -2.494054     2.730485
 O     2.645149    -1.822906     2.938550
 H     2.865042    -1.012398     2.444624
 H    -1.752420     2.621522     5.182689
 O    -2.462266     3.268332     5.351786
 H    -3.200563     2.764458     5.743420
 H    -0.680011     0.849232     4.034651
 O    -0.541980     1.389354     4.845083
 H     0.298120     1.839046     4.703901
 H     0.244421     3.531713    -6.864432
 O     1.199639     3.325147    -6.761618
 H     1.217068     2.468094    -6.294887
 H     7.265207    -2.970902     4.563320
 O     6.500241    -3.410506     4.121184
 H     5.703901    -3.057387     4.584663
 H     8.089223     1.406393     1.300927
 O     8.003247     0.474856     1.578643
 H     8.475262    -0.074930     0.925837
 H    -4.100327    -0.403185    -4.584760
 O    -5.033106    -0.437527    -4.905414
 H    -5.036810    -0.046983    -5.800146
 H     6.460409    -1.430842    -2.284382
 O     6.879449    -1.904433    -1.560602
 H     6.156768    -2.181538    -0.966016
 H     4.831857    -0.924737     4.359085
 O     5.241801    -0.177406     3.892170
 H     5.171883    -0.328700     2.925607
 H     0.116046     3.265283     2.946118
 O    -0.501444     3.919720     3.330055
 H    -0.175372     4.164894     4.217452
 H     8.282917    -1.260331    -0.859412
 O     9.080693    -0.897196    -0.414986
 H     9.773540    -1.564696    -0.512572
 H     9.680096    -3.893588     1.941197
 O     9.370124    -3.691379     1.031778
 H     10.127374    -3.523846     0.460192
 H    -2.292324    -2.637301     3.868044
 O    -2.928464    -2.710618     3.146577
 H    -2.483629    -2.374068     2.327892
 H    -2.194392     0.876114    -6.211665
 O    -2.815869     1.630014    -6.231075
 H    -3.054852     1.801446    -5.296277
 H    -1.231669     3.924375    -5.415993
 O    -1.369316     3.903854    -6.391525
 H    -1.967645     3.148579    -6.535123
 H    -4.599345    -6.190652    -1.145588
 O    -5.062228    -5.447340    -0.730366
 H    -5.836007    -5.257513    -1.302705
 H     2.676372    -5.782302    -1.607407
 O     1.869335    -6.327921    -1.515972
 H     1.111128    -5.695051    -1.382487
 H     3.229595    -4.193497    -5.740805
 O     4.185407    -4.188529    -6.023176
 H     4.293614    -3.443897    -6.620979
 H     7.601822     3.390970     1.988250
 O     7.501864     3.045648     1.092092
 H     6.568605     2.721787     1.051156
 H     6.676070    -3.896511     0.184454
 O     7.154845    -4.707382    -0.055605
 H     8.049681    -4.556249     0.307721
 H    -7.505080    -4.333277    -2.383680
 O    -7.278485    -5.267705    -2.179508
 H    -7.886610    -5.547492    -1.469798
 H    -4.193419     6.743606     5.101512
 O    -3.312819     6.405971     4.850489
 H    -2.818242     6.185647     5.654533
 H     7.435118     3.447059     4.760899
 O     7.416419     3.057307     3.877044
 H     7.665728     2.121171     3.997243
 H    -5.615549     0.840891     7.058522
 O    -6.383782     0.299747     7.355402
 H    -6.115993    -0.621992     7.204472
 H    -0.486894    -4.812839    -2.947475
 O    -0.667942    -4.703791    -3.898752
 H    -1.272302    -5.406313    -4.171168
 H     6.849309     0.151233     4.233172
 O     7.819735     0.337213     4.176215
 H     8.016868     0.305577     3.213380
 H     4.766576    -6.598305    -4.030902
 O     4.061111    -6.763492    -4.692980
 H     4.178953    -6.087238    -5.368361
 H    -5.949970    -1.773554    -5.155423
 O    -6.571718    -2.533060    -5.261303
 H    -7.427865    -2.098807    -5.524998
 H    -7.496315     0.617123     6.165351
 O    -8.069940     0.959795     5.433753
 H    -8.668863     1.588677     5.839874
 H    -5.091526     5.750566     2.461131
 O    -5.326764     6.667972     2.213547
 H    -4.466930     7.136854     2.186405
 H     5.784300     1.631605    -4.067857
 O     6.008656     0.853948    -4.624125
 H     5.502888     0.958906    -5.432512
 H    -5.757779     6.492520     0.564891
 O    -5.801514     6.280174    -0.390688
 H    -4.915799     6.514630    -0.739728
 H    -0.298050    -7.396485    -3.219183
 O    -0.988080    -7.525855    -2.558135
 H    -0.578616    -7.883759    -1.761667
 H    -2.383183    -1.649631     5.554839
 O    -1.732685    -2.381681     5.677229
 H    -0.893187    -1.921712     5.866587
 H     7.531332    -4.508966    -1.718716
 O     7.632843    -4.487453    -2.694472
 H     6.857083    -3.999581    -3.021101
 H    -8.841650    -2.823003    -3.245315
 O    -7.942639    -2.769063    -2.837796
 H    -7.372502    -2.527307    -3.591221
 H     8.820100    -3.307691    -3.084355
 O     9.453098    -2.584951    -3.280304
 H     8.958996    -1.753189    -3.166432
 H    -5.113597    -4.876668    -3.552545
 O    -5.071461    -3.916410    -3.408707
 H    -5.603275    -3.508896    -4.104603
 H    -3.627037     4.084118    -3.403564
 O    -3.323752     4.932426    -3.040677
 H    -3.619714     5.638097    -3.616939
 H    -0.226041     4.804771    -3.971505
 O    -0.882094     4.113623    -3.771733
 H    -1.658061     4.557527    -3.373516
 H    -1.818335    -4.135004     5.352684
 O    -2.122108    -4.990382     5.010398
 H    -3.057852    -4.837739     4.790974
 H    -2.358545     8.451592    -3.595881
 O    -2.569284     7.502268    -3.708697
 H    -2.388919     7.275362    -4.647595
 H    -2.826516     7.293981     3.386821
 O    -2.768348     7.500652     2.438939
 H    -2.180914     6.810793     2.068292
 H     4.948576     1.482194     4.135903
 O     4.795825     2.439813     3.982212
 H     5.667646     2.798887     3.730784
 H     8.034404    -1.879627     6.103129
 O     8.460169    -2.071067     5.244669
 H     8.413871    -1.217469     4.770244
 H     6.205807    -1.637275     7.651932
 O     6.906589    -1.113917     7.250587
 H     6.444941    -0.354089     6.830530
 H    -1.755218     5.740978    -6.355030
 O    -1.880679     6.680231    -6.149513
 H    -1.009311     7.101364    -6.257151
 H    -8.063827    -0.192133     4.103845
 O    -7.899683    -0.723374     3.311618
 H    -6.993438    -1.072606     3.388870
 H    -8.425641     0.247038     0.450853
 O    -8.503316     0.899866     1.175951
 H    -8.447888     0.331024     1.969162
 H     0.991993    -0.616635     5.897926
 O     0.167453    -0.691756     6.432989
 H    -0.336278     0.087708     6.140512
 H    -0.393347     7.035926    -1.561128
 O    -0.367796     6.660385    -2.464022
 H    -1.229273     6.868224    -2.891348
 H     0.607957    -8.033793     0.497994
 O    -0.303666    -8.273565     0.271724
 H    -0.740304    -8.342906     1.148316
 H     2.178918     2.598836     5.247350
 O     2.170767     2.327330     4.305067
 H     3.107225     2.348207     4.036028
 H    -8.045590    -5.389939    -5.424200
 O    -7.154235    -5.251417    -5.783335
 H    -6.992350    -4.300308    -5.722010
 H     3.078038    -7.607320     0.940386
 O     2.192917    -7.235429     0.914883
 H     2.096003    -6.890264    -0.009937
 H     3.288985     5.749188    -7.399685
 O     3.434094     4.788114    -7.533360
 H     2.606065     4.340863    -7.299036
 H    -0.408894     6.976987     0.608511
 O    -0.108581     7.687081     0.016486
 H    -0.779177     8.381497     0.086503
 H     4.605089     3.569912     5.196329
 O     4.535760     4.210681     5.944755
 H     5.424092     4.263773     6.307168
 H     7.834558     2.683676     6.715793
 O     7.310424     3.526208     6.657697
 H     7.810099     4.178890     7.146875
 H     4.046080    -8.017735    -1.169164
 O     4.579063    -7.493025    -0.549448
 H     5.015519    -6.843753    -1.124532
 H     6.692120    -5.958781    -2.847857
 O     5.921177    -6.553579    -2.791435
 H     6.254463    -7.467391    -2.738537
 H    -8.899450    -2.093282     3.144216
 O    -9.403031    -2.900124     2.901094
 H    -10.141518    -2.578074     2.360800
 H    -2.549811     8.750663     1.154443
 O    -2.421230     9.115948     0.263257
 H    -3.217432     9.683155     0.112005
 H     8.282363     0.526063     7.232474
 O     8.618576     1.226683     6.663087
 H     8.452375     0.910219     5.758257
 H    -2.149491     5.048193     7.770398
 O    -1.882265     5.273736     6.880505
 H    -2.088835     4.474559     6.309423
 H    -6.337428    -6.332451    -3.266266
 O    -5.683567    -6.527398    -3.961632
 H    -6.136137    -6.228328    -4.779985
 H     6.869615    -2.861190     2.549702
 O     6.978029    -2.593002     1.618138
 H     7.921150    -2.673563     1.413916
 H     2.410000     6.698558    -0.794234
 O     2.679957     7.431158    -0.196042
 H     1.843767     7.770245     0.146641
 H    -4.234060    -7.289941    -2.866016
 O    -3.659494    -7.346309    -2.093839
 H    -2.755842    -7.469616    -2.436326
 H     0.878980     6.756457    -5.567455
 O     0.705366     7.633774    -5.981564
 H     0.738985     8.258934    -5.228236
 H    -8.232189    -1.524996    -1.471725
 O    -8.417177    -1.267350    -0.546675
 H    -8.122056    -2.071022    -0.062045
 H    -3.209005     7.159223    -2.048516
 O    -3.290943     6.971589    -1.103726
 H    -2.975540     7.768027    -0.627493
 H     2.883224    -4.606248     2.242808
 O     1.966044    -4.943559     2.262035
 H     2.010139    -5.830161     1.848221
 H    -8.746395    -0.511869    -4.940573
 O    -8.765822    -1.207877    -5.675822
 H    -8.543503    -0.691955    -6.474446
 H     7.523186    -0.058955    -4.027080
 O     8.180540    -0.107105    -3.313730
 H     8.854676     0.556361    -3.518040
 H     4.313621     6.647082    -0.079819
 O     5.014750     6.009349    -0.289771
 H     4.546055     5.177281    -0.522758
 H    -7.940355     0.429899    -3.205716
 O    -8.740089     0.574310    -3.747882
 H    -9.507689     0.316539    -3.170486
 H     6.141679     3.790006    -3.338171
 O     5.667374     3.004189    -3.009084
 H     6.263413     2.569882    -2.353819
 H    -1.327433    -6.913394     0.073968
 O    -1.940895    -6.166559    -0.081724
 H    -2.548214    -6.460387    -0.767617
 H    -3.940964    -7.781005     1.010155
 O    -4.152853    -7.531276     1.912628
 H    -3.928508    -6.572481     1.982205
 H    -2.827283    -5.084488     1.191180
 O    -3.526874    -4.967616     1.854504
 H    -3.227079    -4.257945     2.458431
 H     5.351772    -6.287215     4.677325
 O     4.589801    -6.033731     4.152955
 H     4.869308    -6.118478     3.225971
 H    -9.627488    -6.098547    -3.767817
 O    -9.657798    -5.627575    -4.631703
 H    -10.302144    -6.096052    -5.162934
 H     6.312256    -5.724896     1.057805
 O     5.805537    -6.317265     1.650815
 H     5.335800    -6.899491     1.041904
 H    -1.317529    -6.766993     2.549323
 O    -1.465098    -7.726681     2.597691
 H    -2.426168    -7.843361     2.607146
 H    -10.190235    -3.901415    -4.419364
 O    -10.301237    -2.962261    -4.180688
 H    -9.955690    -2.452585    -4.943890
 H     0.512501     7.976481    -3.174817
 O     0.831861     8.812528    -3.574386
 H     1.739744     8.943709    -3.230259
 H    -9.148506    -7.869480    -2.414985
 O    -9.732200    -7.109649    -2.392733
 H    -9.590624    -6.689587    -1.525224
 H     2.216163     0.590218     4.561121
 O     2.314059    -0.265740     5.020259
 H     2.509282    -0.941121     4.336650
 H    -6.622507     0.501171    -7.458251
 O    -7.580616     0.583471    -7.328171
 H    -7.735175     1.472243    -7.005111
 H     6.190458     3.904312    -7.340432
 O     5.613372     3.838586    -6.579595
 H     4.765362     4.305843    -6.854643
 H    -5.204187     10.311091     0.846593
 O    -4.727086     10.335406     0.006358
 H    -5.326609     9.861292    -0.603213
 H    -0.856799    -1.069652    -5.732079
 O    -1.026294    -0.407799    -6.437004
 H    -0.237504     0.165988    -6.392122
 H     4.675858    -0.423464    -7.009385
 O     4.756911    -1.359310    -6.796033
 H     5.610440    -1.468574    -6.340789
 H     2.472483    -8.845167    -2.727216
 O     3.429790    -8.781111    -2.738357
 H     3.649146    -8.190249    -3.473967
 H    -4.317444    -0.350097    -7.789928
 O    -4.814727     0.405658    -7.442561
 H    -4.126843     1.039047    -7.136426
 H     1.532485     3.664173     6.699942
 O     2.277928     3.062548     6.892509
 H     3.092633     3.581734     6.760813
 H    -11.076949    -2.850654     0.214250
 O    -10.830382    -2.029145     0.654954
 H    -10.037298    -1.723877     0.157571
 H    -7.220007     1.986656     7.762989
 O    -7.690258     2.829941     7.693954
 H    -7.789891     3.162429     8.585493
 H     6.162151    -9.091885    -1.314716
 O     6.228177    -9.203568    -2.268069
 H     5.336376    -9.420725    -2.567300
 H     6.680896     5.186800    -0.837757
 O     7.310894     4.520313    -1.130931
 H     7.511153     3.980609    -0.339070
 H    -5.232424    -2.863082     5.933156
 O    -5.232131    -2.104959     6.558203
 H    -4.594228    -2.366933     7.244537
 H     2.799042     1.402598     7.463029
 O     3.259427     0.557211     7.362669
 H     2.922112     0.179411     6.523229
 H    -2.551002    -2.887387     7.098939
 O    -3.025373    -3.023979     7.947473
 H    -2.390889    -2.704846     8.605605
 H     5.956252     1.943341     6.607756
 O     5.658453     1.073388     6.335746
 H     4.778928     0.925889     6.742578
 H     2.075851    -4.404463     4.082539
 O     2.573144    -4.350968     4.911436
 H     3.265630    -5.027855     4.811906
 H     10.434474    -2.785082    -1.969242
 O     10.944896    -2.803314    -1.114510
 H     11.870471    -2.780915    -1.351383
 H     3.942487     8.270134    -2.859686
 O     3.273879     8.847099    -2.470298
 H     3.111849     8.491134    -1.577541
 H    -8.139909    -6.424871     0.493805
 O    -8.797821    -5.991484    -0.074107
 H    -8.722932    -5.045496     0.203506
 H    -0.666865     9.697971    -3.148656
 O    -1.600099     9.869088    -2.919765
 H    -1.649574     9.981191    -1.967961
 H     4.139020     4.006426    -3.774556
 O     3.592313     4.797799    -3.783274
 H     4.162591     5.567198    -3.576777
 H     5.237122     6.565391    -1.970923
 O     5.153001     6.782159    -2.919916
 H     5.924697     6.422481    -3.375951
 H    -0.195842     5.141993     6.163568
 O     0.513515     4.662322     5.712876
 H     1.204291     5.302654     5.416553
 H     3.375417     5.505049     5.167013
 O     2.608650     5.954253     4.781264
 H     2.538595     5.630169     3.869301
 H    -7.068288     9.025916     0.046110
 O    -6.793931     8.807074    -0.854091
 H    -6.567984     7.860248    -0.836818
 H    -1.223730    -5.050995     3.599333
 O    -0.790982    -4.958195     2.720097
 H     0.127659    -5.228639     2.799228
 H     4.379369    -2.217532     6.185347
 O     4.361860    -2.365005     5.215385
 H     3.640816    -3.006386     5.050589
 H     7.178326    -6.236780     3.042289
 O     7.570988    -5.880295     3.849030
 H     7.105333    -5.038906     4.014043
 H     9.120095    -4.919806     3.759768
 O     9.755311    -4.192993     3.617584
 H     9.504067    -3.494558     4.234432
 H     3.027497     7.965633    -8.014755
 O     3.041532     7.423269    -7.227500
 H     2.177759     7.576822    -6.772688
 H    -0.409898    -1.368205     8.144454
 O    -0.609935    -2.007335     8.842738
 H     0.095599    -2.658999     8.800769
 H     8.409990     4.443466    -2.342651
 O     9.075301     4.468054    -3.078057
 H     9.809218     4.975656    -2.731597
 H     6.380825     4.678346    -5.212303
 O     6.720296     5.066564    -4.384251
 H     7.667641     4.901841    -4.315805
 H     10.646468     2.113142    -4.311721
 O     9.920752     2.005554    -3.698844
 H     9.548755     2.898688    -3.522567
 H     3.321405    -2.499677     7.854032
 O     4.157334    -1.994018     7.845684
 H     3.887619    -1.067102     7.933903
 H    -2.526249    -1.903426    -8.714896
 O    -2.919448    -1.576819    -7.906653
 H    -2.204391    -1.128053    -7.406011
 H     5.217845     5.347845     1.522377
 O     5.021668     4.788087     2.284266
 H     4.054391     4.819623     2.400869
 H    -3.817687    -6.257268    -4.760873
 O    -3.008618    -5.749112    -4.852435
 H    -3.243337    -4.967509    -5.377795
 H    -6.385742     6.173911     5.118738
 O    -5.949458     6.997350     4.832137
 H    -5.834444     6.919307     3.858904
 H    -7.270808     4.140429     6.340058
 O    -7.022628     4.574034     5.513995
 H    -6.791861     3.849464     4.910192
 H    -7.101904     9.521719     2.683959
 O    -6.871646     9.917074     1.818345
 H    -7.335909     10.754034     1.781206
 H    -5.918302    -6.923509     1.808082
 O    -6.535502    -6.286995     1.414352
 H    -6.007052    -5.845081     0.715165
 H    -3.610031    -4.731749     7.709180
 O    -3.857391    -5.571875     7.282540
 H    -3.076663    -5.846407     6.787641
 H     9.600008     0.767014    -0.685747
 O     9.651969     1.723547    -0.865211
 H     9.944423     1.795257    -1.779871
 H    -7.870410    -4.181599     3.422845
 O    -6.946393    -4.448950     3.405713
 H    -6.834383    -5.087615     2.672298
 H     1.224653    -2.352561     6.910288
 O     1.726179    -3.098065     7.257835
 H     1.921931    -3.666783     6.496742
 H    -3.523348    -2.827341    -6.739546
 O    -3.929593    -3.456944    -6.125789
 H    -4.878545    -3.315006    -6.186102
 H    -8.517999     8.403593     4.111797
 O    -7.722598     8.930239     4.203592
 H    -7.041538     8.328639     4.571756
 H     7.967981    -2.134458    -5.294122
 O     7.044578    -1.877220    -5.299051
 H     6.583907    -2.519621    -4.726864
 H    -4.758065    -4.920632     5.888460
 O    -4.815230    -4.332732     5.109750
 H    -5.589143    -4.575073     4.581663
 N    -11.056026    -0.317797    -2.430455
 H    -11.853985     0.248339    -2.701766
 H    -11.092094    -0.427448    -1.420420
 H    -11.185875    -1.240378    -2.838909
