# Supplementary material for: Theoretical Distribution of the Ammonia Binding Energy at Interstellar Icy Grains: A New Computational Framework
Source: ACS Earth Space Chem. 2022 Jun 2;6(6):1514–26. doi: 10.1021/acsearthspacechem.2c00040 (PMC9208021; doi:10.1021/acsearthspacechem.2c00040)
Supplement: Supplementary file 1 — sp2c00040_si_001.zip [file sp2c00040_si_001.zip › Supporting_Information_R1/structures/grain_mol88.xyz]

604
grain_mol88 // -1788.469964480089 // -55.2098774485 // -820.897089078589 // -1022.78275285 // -0.0512825254 // -0.583833329015 // -0.014598299583
 H    -1.869983    -0.115129     2.472527
 O    -0.893917    -0.105717     2.575179
 H    -0.640925    -1.008095     2.882110
 H    -0.405035    -1.777750    -2.879086
 O    -0.499721    -1.821036    -1.914992
 H    -1.449842    -1.716591    -1.739245
 H    -2.762268     1.842404     0.881350
 O    -2.659253     1.217996     0.143608
 H    -1.858658     1.502525    -0.333587
 H    -3.665932     2.064218    -3.006318
 O    -3.128407     2.419468    -3.752276
 H    -2.230106     2.530794    -3.423924
 H    -0.134869    -0.609450    -0.778510
 O    -0.008991     0.100992    -0.120246
 H    -0.462590    -0.196927     0.679146
 H     0.989670    -1.816800    -4.777910
 O     0.045665    -1.986855    -4.625697
 H    -0.063947    -2.947569    -4.688009
 H    -4.899897     2.513612    -1.278521
 O    -4.539409     1.690588    -1.662353
 H    -3.883819     1.384454    -0.991647
 H    -3.579084     3.359630     2.546969
 O    -2.862773     2.733179     2.327305
 H    -2.095968     3.051564     2.838232
 H     2.590462     0.291643    -2.834565
 O     1.967659    -0.346599    -2.427940
 H     1.074010    -0.015469    -2.642361
 H    -1.084480     0.431106    -3.570050
 O    -0.276063     0.886648    -3.255920
 H    -0.530477     1.473109    -2.524439
 H     2.615909    -0.649093     0.654122
 O     2.526218    -1.377997     0.005799
 H     2.286034    -0.969106    -0.847733
 H    -2.877558    -0.407830    -0.625506
 O    -3.002485    -0.847744    -1.476933
 H    -3.818487    -1.378756    -1.432898
 H     2.826491     1.217056    -0.664022
 O     2.014001     1.741015    -0.551846
 H     1.283477     1.102645    -0.410373
 H     0.666479     3.250940    -3.098997
 O     1.574613     3.039143    -2.846401
 H     1.548461     2.560983    -1.998254
 H     0.031375    -3.984865    -0.608455
 O    -0.196707    -4.651972    -1.294786
 H    -0.997416    -5.099156    -0.936381
 H    -6.305144     2.171708     2.973150
 O    -6.381408     2.350844     3.946974
 H    -7.148997     1.829548     4.254300
 H     1.008325    -3.780508     1.273733
 O     0.621088    -3.111998     0.679543
 H     1.317990    -2.460277     0.461500
 H    -2.809413     5.295864    -0.884970
 O    -2.656056     4.482582    -0.368067
 H    -3.554912     4.128336    -0.204700
 H    -5.601132    -1.212789     1.570396
 O    -5.300813    -0.565624     0.897117
 H    -5.398142    -1.002798     0.045855
 H    -0.503556    -3.276350     2.992284
 O    -0.188908    -2.481991     3.456229
 H     0.761336    -2.396122     3.274741
 H     5.256601     0.951305    -0.975760
 O     4.460346     0.426073    -0.813248
 H     4.660986    -0.009171     0.045678
 H     0.719569     2.349703     1.171586
 O     0.686288     1.988657     2.066987
 H     0.059303     1.242759     2.085070
 H     4.460022    -0.530454    -2.196151
 O     4.679388    -0.998686    -3.035185
 H     5.178263    -0.346781    -3.564843
 H     3.100242     3.219536    -0.805132
 O     3.988115     3.596550    -0.751587
 H     4.481529     3.318429    -1.547633
 H    -5.892808    -1.343633    -2.027155
 O    -5.386846    -2.063907    -1.591940
 H    -5.300358    -2.766879    -2.258849
 H    -5.050846    -4.003138     1.071098
 O    -5.719773    -3.352131     0.787670
 H    -5.463267    -3.052502    -0.094836
 H     2.810315     2.177245    -3.497870
 O     3.468241     1.482865    -3.706079
 H     3.547878     1.468141    -4.667661
 H    -5.199126     3.854827     3.759375
 O    -4.604834     4.442671     3.281161
 H    -4.082962     4.950366     3.938813
 H     0.734733     1.101252    -4.642950
 O     1.238684     0.991689    -5.475349
 H     1.828506     0.226216    -5.320055
 H     1.163513     5.814361    -2.074361
 O     1.936757     5.459897    -1.603249
 H     2.501414     5.021710    -2.271772
 H    -2.846662    -3.387666    -1.898337
 O    -3.020320    -3.659369    -0.981135
 H    -3.797280    -4.236087    -0.983367
 H     2.256689     5.226658    -4.316405
 O     1.391341     5.342098    -4.747589
 H     1.383809     4.664161    -5.449950
 H     7.790508     1.702373    -0.637789
 O     7.008152     1.356774    -1.104106
 H     7.368789     0.685832    -1.716686
 H     4.516324     2.673090     0.554535
 O     4.824672     2.287047     1.400174
 H     4.752110     3.022762     2.043515
 H     1.022032    -3.152604    -2.197138
 O     1.892879    -3.005689    -2.594913
 H     1.997405    -2.030632    -2.599706
 H     1.255938     4.585988    -0.409527
 O     0.772523     4.106247     0.301710
 H     0.098909     4.720826     0.643699
 H    -5.782737     1.064225     1.178113
 O    -6.256911     1.896325     1.377522
 H    -7.188193     1.683734     1.113618
 H    -2.362809    -2.614886     0.180119
 O    -1.889160    -2.068949     0.836680
 H    -0.987385    -2.430006     0.845656
 H    -3.813398    -0.406753     4.216133
 O    -3.830549    -0.564269     5.187797
 H    -4.601023    -1.134200     5.411851
 H    -6.221179    -2.851851     3.045974
 O    -5.762685    -2.003685     3.165846
 H    -4.814682    -2.248688     3.179284
 H    -2.829583    -0.284202    -3.033704
 O    -2.546877    -0.331114    -3.974250
 H    -2.406448    -1.298963    -4.072731
 H    -3.453098    -3.248044    -3.847713
 O    -2.591259    -2.890428    -3.575527
 H    -1.906171    -3.532563    -3.846213
 H     3.261916    -1.127551    -4.186380
 O     2.727620    -1.224284    -4.996829
 H     3.372073    -1.380748    -5.705020
 H     4.520469     2.439589    -6.318853
 O     4.077193     1.562962    -6.429598
 H     3.274060     1.752963    -6.930676
 H    -4.327341     0.866280     5.749982
 O    -4.799682     1.694102     6.022507
 H    -5.342258     1.947667     5.248489
 H    -4.027655    -0.093702     1.947816
 O    -3.500170     0.189745     2.714106
 H    -3.397531     1.161596     2.660144
 H    -5.766309     0.730002    -2.319216
 O    -6.310222     0.088055    -2.820856
 H    -5.865181     0.007627    -3.686661
 H     1.878994    -3.760677    -4.155027
 O     1.836753    -4.197171    -5.028462
 H     1.410735    -5.054935    -4.868027
 H     4.389241    -3.646112    -0.615765
 O     4.670621    -2.915300    -0.022505
 H     3.918581    -2.276785    -0.023205
 H    -0.198456     3.034123    -0.779680
 O    -0.942909     2.684362    -1.297717
 H    -1.647298     3.352772    -1.166889
 H     1.780062     4.300095     1.762485
 O     2.217785     4.401609     2.627534
 H     1.999927     3.602134     3.131570
 H     3.656403     1.043838     1.793387
 O     2.872765     0.474046     1.919579
 H     2.107549     1.068558     2.046038
 H     3.084259    -3.976984    -2.090987
 O     3.767564    -4.624041    -1.786639
 H     4.460258    -4.621819    -2.464584
 H     4.971462    -3.760275    -4.494444
 O     5.394050    -3.474055    -3.647167
 H     4.991362    -2.622683    -3.383119
 H    -1.059932     4.997230     2.276713
 O    -1.210614     5.577362     1.494359
 H    -1.841234     5.109706     0.888243
 H    -5.667037     3.255378     0.485535
 O    -5.190594     3.768607    -0.194511
 H    -5.622005     4.637079    -0.332558
 H     4.850485    -4.052553     2.948995
 O     4.114647    -3.843193     2.367642
 H     4.471998    -3.535746     1.504632
 H     5.754108    -1.459201     1.463023
 O     5.372265    -0.559533     1.469430
 H     6.164834     0.005733     1.551898
 H     1.519454    -6.639117    -3.176170
 O     1.355457    -6.825196    -4.125851
 H     2.237429    -6.905124    -4.517536
 H    -7.317665    -3.519494     0.552967
 O    -8.280461    -3.490051     0.330976
 H    -8.755253    -3.314239     1.172404
 H     3.094001    -2.587252     2.828947
 O     2.417320    -1.911410     3.021638
 H     2.665251    -1.095484     2.550349
 H    -2.010597     2.550261     5.170668
 O    -2.718909     3.202843     5.322842
 H    -3.477224     2.701889     5.678506
 H    -0.915830     0.783347     4.035180
 O    -0.802379     1.308587     4.858950
 H     0.047430     1.750572     4.756974
 H     0.448659     3.626911    -6.776463
 O     1.395627     3.406653    -6.640678
 H     1.388432     2.543910    -6.186076
 H     6.958579    -3.141177     4.801686
 O     6.206050    -3.564113     4.323247
 H     5.396725    -3.209049     4.762489
 H     7.954740     1.277619     1.646749
 O     7.849862     0.341698     1.903848
 H     8.339897    -0.201715     1.259668
 H    -4.021267    -0.291747    -4.724906
 O    -4.942944    -0.305483    -5.080938
 H    -4.904085     0.095524    -5.970855
 H     6.429238    -1.483016    -2.043225
 O     6.818360    -1.974427    -1.314839
 H     6.071621    -2.251702    -0.750169
 H     4.558393    -1.062675     4.539251
 O     4.995005    -0.313586     4.100084
 H     4.958960    -0.448116     3.129435
 H    -0.050849     3.206539     3.017137
 O    -0.675589     3.861453     3.388164
 H    -0.380464     4.089349     4.290897
 H     8.200871    -1.358208    -0.548745
 O     8.987104    -1.009502    -0.073424
 H     9.673801    -1.685967    -0.150599
 H     9.459539    -4.052103     2.259036
 O     9.187667    -3.831171     1.341494
 H     9.968652    -3.664816     0.802742
 H    -2.560851    -2.680361     3.751477
 O    -3.169454    -2.734449     3.005006
 H    -2.690309    -2.390142     2.209645
 H    -2.039468     0.990466    -6.259841
 O    -2.654322     1.749557    -6.290207
 H    -2.922811     1.911302    -5.361849
 H    -1.073652     4.014642    -5.377815
 O    -1.178369     4.011926    -6.357588
 H    -1.777138     3.265326    -6.536423
 H    -4.717260    -6.125828    -1.403065
 O    -5.184416    -5.381744    -0.994561
 H    -5.937166    -5.176049    -1.589846
 H     2.575059    -5.798464    -1.582623
 O     1.759147    -6.335472    -1.531681
 H     1.003335    -5.695807    -1.416107
 H     3.303562    -4.151956    -5.665416
 O     4.270092    -4.151235    -5.911339
 H     4.406586    -3.400235    -6.495186
 H     7.466326     3.256192     2.345142
 O     7.397669     2.923147     1.441411
 H     6.461500     2.615174     1.358973
 H     6.525638    -3.990358     0.390408
 O     7.004428    -4.801942     0.152445
 H     7.885857    -4.668699     0.553607
 H    -7.548817    -4.219151    -2.719401
 O    -7.340647    -5.158888    -2.519884
 H    -7.981650    -5.439468    -1.838927
 H    -4.398895     6.702394     5.064346
 O    -3.513582     6.357540     4.841204
 H    -3.052272     6.119030     5.659707
 H     7.195015     3.270835     5.109807
 O     7.205897     2.894761     4.219891
 H     7.439090     1.953974     4.334907
 H    -5.962234     0.786793     6.870480
 O    -6.747355     0.250638     7.129138
 H    -6.485383    -0.671867     6.972818
 H    -0.523372    -4.769620    -3.025739
 O    -0.666160    -4.643320    -3.981446
 H    -1.268293    -5.333756    -4.287850
 H     6.591528    -0.009501     4.507456
 O     7.565670     0.164820     4.490111
 H     7.798658     0.146608     3.535182
 H     4.746809    -6.601679    -3.938979
 O     4.065074    -6.746957    -4.629843
 H     4.216337    -6.062189    -5.289628
 H    -5.859276    -1.626488    -5.391914
 O    -6.485616    -2.375976    -5.538535
 H    -7.325029    -1.931913    -5.825855
 H    -7.810762     0.600653     5.902701
 O    -8.350284     0.963956     5.155496
 H    -8.959454     1.590895     5.548999
 H    -5.207174     5.762450     2.376522
 O    -5.422447     6.686081     2.134055
 H    -4.556906     7.145173     2.147608
 H     5.913074     1.670552    -3.887556
 O     6.082990     0.848192    -4.419116
 H     5.452233     0.893658    -5.149742
 H    -5.792380     6.542193     0.468474
 O    -5.802038     6.343870    -0.491215
 H    -4.901403     6.574906    -0.803014
 H    -0.353666    -7.351101    -3.332222
 O    -1.069697    -7.481509    -2.699809
 H    -0.695800    -7.857629    -1.894280
 H    -2.704542    -1.718602     5.449129
 O    -2.067292    -2.460203     5.583595
 H    -1.230613    -2.013397     5.812495
 H     7.445421    -4.583032    -1.489500
 O     7.585131    -4.545578    -2.460404
 H     6.827572    -4.044244    -2.808050
 H    -8.832900    -2.681139    -3.522216
 O    -7.917713    -2.626059    -3.163144
 H    -7.353325    -2.423817    -3.924891
 H     8.799070    -3.377752    -2.785201
 O     9.446964    -2.659742    -2.948823
 H     8.960872    -1.824186    -2.830282
 H    -5.124639    -4.769629    -3.802337
 O    -5.074034    -3.811359    -3.645571
 H    -5.572568    -3.389465    -4.356295
 H    -3.540079     4.172081    -3.457603
 O    -3.243917     5.009821    -3.066309
 H    -3.504471     5.729512    -3.642478
 H    -0.110098     4.856721    -3.885206
 O    -0.783643     4.172617    -3.719049
 H    -1.566265     4.622383    -3.341990
 H    -2.161483    -4.207121     5.227798
 O    -2.461468    -5.053019     4.859645
 H    -3.386829    -4.885903     4.608441
 H    -2.215193     8.524989    -3.528444
 O    -2.433900     7.580473    -3.664955
 H    -2.218397     7.366391    -4.599755
 H    -2.961494     7.263229     3.411839
 O    -2.865673     7.483766     2.470186
 H    -2.271861     6.793299     2.110887
 H     4.711779     1.346206     4.359829
 O     4.575976     2.307670     4.215533
 H     5.460509     2.660578     4.002954
 H     7.681311    -2.084521     6.386990
 O     8.137093    -2.267358     5.542087
 H     8.118592    -1.405510     5.080793
 H     5.798279    -1.843737     7.869413
 O     6.519792    -1.323085     7.502750
 H     6.083203    -0.550764     7.078601
 H    -1.538539     5.852775    -6.306318
 O    -1.662174     6.789740    -6.089954
 H    -0.781996     7.202172    -6.156733
 H    -8.310314    -0.166799     3.805643
 O    -8.118578    -0.684854     3.011250
 H    -7.222455    -1.050310     3.121164
 H    -8.550584     0.269345     0.057067
 O    -8.585332     0.889676     0.804060
 H    -8.584254     0.323507     1.594651
 H     0.667043    -0.731983     5.936271
 O    -0.177942    -0.805688     6.438466
 H    -0.661355    -0.015666     6.140065
 H    -0.345097     7.054046    -1.444643
 O    -0.291155     6.690930    -2.351205
 H    -1.132081     6.918085    -2.807986
 H     0.402326    -8.057791     0.406183
 O    -0.502484    -8.282596     0.140990
 H    -0.973566    -8.360463     0.999018
 H     1.914768     2.478546     5.383538
 O     1.939391     2.221310     4.437511
 H     2.885439     2.236224     4.204118
 H    -7.987248    -5.219559    -5.795370
 O    -7.081400    -5.083783    -6.118601
 H    -6.913062    -4.135953    -6.035960
 H     2.858811    -7.668687     0.948325
 O     1.979982    -7.285136     0.895225
 H     1.921825    -6.924742    -0.026833
 H     3.547417     5.805248    -7.166925
 O     3.682117     4.847017    -7.318796
 H     2.839150     4.412284    -7.117070
 H    -0.443733     6.961015     0.722207
 O    -0.113236     7.676580     0.153542
 H    -0.777715     8.378034     0.209106
 H     4.352274     3.421050     5.439866
 O     4.262021     4.050113     6.195833
 H     5.136613     4.087196     6.592006
 H     7.511503     2.471577     7.065773
 O     6.999653     3.321035     7.001372
 H     7.487360     3.959930     7.519963
 H     3.901329    -8.057270    -1.129542
 O     4.416682    -7.548629    -0.482099
 H     4.881903    -6.895808    -1.029695
 H     6.634024    -6.005041    -2.673105
 O     5.853976    -6.589853    -2.656888
 H     6.172907    -7.509127    -2.605002
 H    -9.128939    -2.050280     2.791634
 O    -9.622542    -2.853788     2.523308
 H    -10.342440    -2.521357     1.960533
 H    -2.583449     8.751647     1.215523
 O    -2.417249     9.128687     0.335576
 H    -3.199878     9.708561     0.163617
 H     7.913875     0.300506     7.564301
 O     8.279907     1.005560     7.019304
 H     8.144198     0.705533     6.103926
 H    -2.477659     4.940440     7.780499
 O    -2.173957     5.176521     6.905156
 H    -2.368160     4.389138     6.313782
 H    -6.374962    -6.213477    -3.589048
 O    -5.696086    -6.403231    -4.262134
 H    -6.114858    -6.088277    -5.092275
 H     6.640333    -2.994882     2.776874
 O     6.787719    -2.714190     1.854147
 H     7.737154    -2.802311     1.685960
 H     2.423060     6.670041    -0.578008
 O     2.678440     7.389070     0.043034
 H     1.833852     7.733903     0.357956
 H    -4.299676    -7.202320    -3.125483
 O    -3.754435    -7.277470    -2.333879
 H    -2.840329    -7.406495    -2.644617
 H     1.075351     6.822246    -5.403866
 O     0.921120     7.707567    -5.808748
 H     0.937744     8.320842    -5.045562
 H    -8.308776    -1.448501    -1.840549
 O    -8.614297    -1.197792    -0.954888
 H    -8.410023    -2.003650    -0.428973
 H    -3.138248     7.219315    -2.035560
 O    -3.259705     7.017483    -1.097878
 H    -2.952612     7.802077    -0.596924
 H     2.649384    -4.686243     2.290918
 O     1.728338    -5.012296     2.269500
 H     1.777511    -5.892934     1.843836
 H    -8.773712    -0.471137    -5.187330
 O    -8.678774    -1.029340    -5.994163
 H    -8.368117    -0.416943    -6.684297
 H     7.656826    -0.037859    -3.747427
 O     8.272435    -0.102847    -2.995216
 H     8.975046     0.546457    -3.174067
 H     4.297483     6.584215     0.207644
 O     4.998452     5.939494     0.019958
 H     4.529498     5.119117    -0.250449
 H    -7.924973     0.373365    -3.329503
 O    -8.813488     0.415409    -3.739753
 H    -9.435269     0.174742    -3.051564
 H     6.288605     3.731945    -2.962171
 O     5.740976     2.953611    -2.717325
 H     6.275178     2.485190    -2.028272
 H    -1.502507    -6.907086    -0.072946
 O    -2.099601    -6.149780    -0.240879
 H    -2.685394    -6.426172    -0.952320
 H    -4.160151    -7.757452     0.748996
 O    -4.400300    -7.520476     1.647793
 H    -4.170158    -6.565093     1.741017
 H    -3.021652    -5.078170     1.016582
 O    -3.744351    -4.963694     1.654855
 H    -3.460453    -4.267056     2.281085
 H     5.003516    -6.435850     4.789580
 O     4.265701    -6.163922     4.240543
 H     4.579069    -6.238077     3.323653
 H    -9.637611    -5.935947    -4.211971
 O    -9.625736    -5.454322    -5.070899
 H    -10.263746    -5.898920    -5.629383
 H     6.107712    -5.827912     1.217677
 O     5.572214    -6.423081     1.781433
 H     5.118806    -6.990098     1.146356
 H    -1.585051    -6.800140     2.403144
 O    -1.744767    -7.758688     2.429390
 H    -2.706951    -7.864015     2.400741
 H    -10.091399    -3.747118    -4.747723
 O    -10.208549    -2.826116    -4.459829
 H    -9.950390    -2.261697    -5.201202
 H     0.633338     8.008403    -3.007216
 O     0.975445     8.848091    -3.378599
 H     1.872347     8.961635    -3.000443
 H    -9.233636    -7.730268    -2.864497
 O    -9.807736    -6.962904    -2.859363
 H    -9.699088    -6.552837    -1.982241
 H     1.954891     0.481044     4.666771
 O     2.025709    -0.383456     5.114984
 H     2.238331    -1.050152     4.428290
 H    -6.424841     0.686538    -7.677020
 O    -7.384543     0.787501    -7.566681
 H    -7.528538     1.685232    -7.264827
 H     6.293299     3.459633    -6.474660
 O     5.566671     3.797606    -5.891694
 H     4.962594     4.353149    -6.453291
 H    -5.206355     10.348763     0.832840
 O    -4.697053     10.380632     0.011994
 H    -5.277912     9.924067    -0.628055
 H    -0.744499    -0.978397    -5.761338
 O    -0.879749    -0.303814    -6.461395
 H    -0.086588     0.260195    -6.376583
 H     4.853635    -0.467779    -6.984616
 O     4.882878    -1.395976    -6.713463
 H     5.778716    -1.545190    -6.347100
 H     2.378929    -8.841216    -2.758537
 O     3.336622    -8.787610    -2.733014
 H     3.589709    -8.188619    -3.450879
 H    -4.116885    -0.184399    -7.935970
 O    -4.619539     0.570092    -7.592954
 H    -3.935283     1.190862    -7.252727
 H     1.226028     3.528588     6.827682
 O     1.956634     2.914841     7.038255
 H     2.781614     3.426264     6.946217
 H    -11.424249    -2.445308    -0.249382
 O    -11.007640    -1.833480     0.357789
 H    -10.257878    -1.443068    -0.125073
 H    -7.579493     1.941236     7.531661
 O    -8.035508     2.791985     7.458788
 H    -8.166658     3.110460     8.351339
 H     6.009329    -9.154871    -1.213172
 O     6.110011    -9.250071    -2.165314
 H     5.228054    -9.453526    -2.501225
 H     6.674468     5.107568    -0.489285
 O     7.306881     4.436350    -0.766027
 H     7.470250     3.885792     0.026094
 H    -5.580239    -2.903135     5.699348
 O    -5.593778    -2.154663     6.335892
 H    -4.986406    -2.435812     7.041982
 H     2.436599     1.240007     7.601289
 O     2.890853     0.390858     7.504483
 H     2.580917     0.030497     6.647051
 H    -2.945056    -2.978445     6.965377
 O    -3.452679    -3.122601     7.793063
 H    -2.840259    -2.821496     8.479901
 H     5.629943     1.755594     6.874778
 O     5.332782     0.893677     6.577579
 H     4.436687     0.750630     6.948413
 H     1.774607    -4.503743     4.101868
 O     2.241185    -4.469108     4.949383
 H     2.928614    -5.153114     4.865502
 H     10.376373    -2.892451    -1.603088
 O     10.852945    -2.927439    -0.730008
 H     11.787319    -2.917397    -0.930034
 H     4.050638     8.255546    -2.558703
 O     3.374095     8.834394    -2.185197
 H     3.175355     8.466099    -1.305194
 H    -8.322414    -6.335374     0.100950
 O    -8.948312    -5.887653    -0.491115
 H    -8.883157    -4.945870    -0.197951
 H    -0.527518     9.743392    -2.998359
 O    -1.466851     9.922051    -2.801498
 H    -1.550073     10.020472    -1.850554
 H     4.229050     4.007461    -3.558912
 O     3.689854     4.803918    -3.532685
 H     4.267601     5.562493    -3.309499
 H     5.289774     6.524421    -1.647577
 O     5.241965     6.760855    -2.593200
 H     6.026561     6.395902    -3.025580
 H    -0.463271     5.035579     6.250467
 O     0.257006     4.554403     5.819086
 H     0.965937     5.190925     5.559511
 H     3.147249     5.371167     5.395451
 O     2.400520     5.835192     4.988640
 H     2.361808     5.527199     4.069227
 H    -7.052680     9.099706    -0.058141
 O    -6.747983     8.890889    -0.950981
 H    -6.533367     7.941517    -0.940010
 H    -1.511774    -5.101927     3.483311
 O    -1.043856    -5.000137     2.623076
 H    -0.132550    -5.284002     2.733067
 H     4.022283    -2.378368     6.325325
 O     4.040233    -2.510759     5.353071
 H     3.318112    -3.140193     5.151033
 H     6.891482    -6.381562     3.225747
 O     7.258360    -6.041896     4.051609
 H     6.795678    -5.198205     4.213369
 H     8.820212    -5.099656     4.037119
 O     9.468433    -4.378218     3.930148
 H     9.202426    -3.686942     4.548955
 H     3.331396     8.043758    -7.746870
 O     3.307428     7.493069    -6.965756
 H     2.427496     7.647345    -6.546403
 H    -0.827792    -1.501948     8.115717
 O    -1.061455    -2.149583     8.795434
 H    -0.362564    -2.809168     8.769582
 H     8.550588     4.458132    -1.868824
 O     9.338514     4.497975    -2.469333
 H     10.017751     4.885692    -1.905390
 H     6.461944     4.735550    -4.777320
 O     6.879451     5.109558    -3.956591
 H     7.834384     5.127326    -4.077748
 H     11.004325     2.118319    -3.602666
 O     10.119024     2.030263    -3.237501
 H     9.829698     2.948593    -2.992059
 H     2.898618    -2.674084     7.948103
 O     3.740098    -2.178544     7.979038
 H     3.477858    -1.249989     8.072640
 H    -2.309569    -1.743445    -8.818032
 O    -2.729101    -1.424637    -8.019934
 H    -2.027579    -0.993203    -7.485618
 H     5.124689     5.248276     1.820345
 O     4.893755     4.678818     2.565650
 H     3.923303     4.721261     2.646271
 H    -3.798737    -6.144757    -4.986421
 O    -2.980992    -5.644904    -5.039534
 H    -3.186737    -4.852631    -5.560839
 H    -6.596564     6.159299     4.989756
 O    -6.140126     6.981696     4.733001
 H    -5.989591     6.917764     3.763700
 H    -7.550907     4.118073     6.143336
 O    -7.266209     4.561431     5.334352
 H    -7.021503     3.843426     4.728303
 H    -7.181305     9.553673     2.583718
 O    -6.913989     9.959526     1.733735
 H    -7.366175     10.802920     1.692978
 H    -6.155650    -6.888940     1.486538
 O    -6.749565    -6.238799     1.080095
 H    -6.190813    -5.791210     0.409141
 H    -4.047857    -4.819237     7.504968
 O    -4.288164    -5.649559     7.055848
 H    -3.492603    -5.925652     6.586201
 H     9.534206     0.650473    -0.297059
 O     9.609060     1.607856    -0.464547
 H     9.925494     1.686719    -1.370735
 H    -8.135466    -4.146048     3.069817
 O    -7.214611    -4.426597     3.084917
 H    -7.083700    -5.053659     2.344996
 H     0.840607    -2.486572     6.928503
 O     1.320591    -3.243229     7.282360
 H     1.537783    -3.802500     6.520151
 H    -3.389119    -2.687261    -6.898055
 O    -3.825262    -3.320264    -6.308748
 H    -4.769651    -3.170095    -6.406002
 H    -8.663263     8.430573     3.939494
 O    -7.865623     8.945810     4.068914
 H    -7.206183     8.330504     4.453315
 H     8.028672    -2.363927    -5.141673
 O     7.132631    -2.008597    -5.145528
 H     6.638286    -2.618563    -4.555781
 H    -5.129022    -4.965296     5.638553
 O    -5.148484    -4.364542     4.868044
 H    -5.905542    -4.587619     4.307434
 N     7.699763     2.292420    -6.858755
 H     8.643662     2.663252    -6.843501
 H     7.596444     1.762050    -7.717593
 H     7.598565     1.648952    -6.074488
