# Supplementary material for: Theoretical Distribution of the Ammonia Binding Energy at Interstellar Icy Grains: A New Computational Framework
Source: ACS Earth Space Chem. 2022 Jun 2;6(6):1514–26. doi: 10.1021/acsearthspacechem.2c00040 (PMC9208021; doi:10.1021/acsearthspacechem.2c00040)
Supplement: Supplementary file 1 — sp2c00040_si_001.zip [file sp2c00040_si_001.zip › Supporting_Information_R1/structures/CP_grain_mol60.xyz]

25
CP_grain_mol60 // 0.000273841784 // -591.611061132 // -0.0346338591
 H    -2.349386     2.260639     0.244513
 O    -1.526931     2.232883    -0.304700
 H    -1.822749     1.967779    -1.202532
 H     1.593894     2.731974    -0.029976
 O     1.070728     2.174848     0.594130
 H     0.192983     2.113960     0.159990
 H     1.651136     0.554601     0.307998
 O     1.969444    -0.375723     0.195054
 H     1.463197    -0.721210    -0.574412
 H    -0.514676    -1.356469    -1.503006
 O     0.379242    -1.397370    -1.899354
 H     0.542438    -2.341898    -2.066615
 H    -4.782656    -0.987283    -0.868894
 O    -4.435145    -0.343075    -0.231972
 H    -3.478836    -0.575387    -0.141381
 H     3.596747    -0.237415    -0.118089
 O     4.511618    -0.056048    -0.478923
 H     5.124522    -0.572340     0.052074
 H    -1.243689    -0.993539     0.807746
 O    -1.723541    -0.651162     0.003505
 H    -1.498578     0.295580    -0.032234
 N    -0.128465    -1.463263     2.126386
 H     0.758278    -1.207391     1.683660
 H    -0.079844    -2.441203     2.393477
 H    -0.216844    -0.922392     2.981058
