# Supplementary material for: Theoretical Distribution of the Ammonia Binding Energy at Interstellar Icy Grains: A New Computational Framework
Source: ACS Earth Space Chem. 2022 Jun 2;6(6):1514–26. doi: 10.1021/acsearthspacechem.2c00040 (PMC9208021; doi:10.1021/acsearthspacechem.2c00040)
Supplement: Supplementary file 1 — sp2c00040_si_001.zip [file sp2c00040_si_001.zip › Supporting_Information_R1/structures/CP_grain_mol74.xyz]

16
CP_grain_mol74 // 0.000218086777 // -362.288577356 // -0.0211774016
 H     2.868504    -0.685518    -0.994638
 O     2.262144    -1.066392    -0.308568
 H     2.435997    -0.488952     0.469704
 H     0.894211     0.031496    -1.012720
 O     0.279908     0.772590    -1.202819
 H     0.737324     1.264569    -1.916264
 H     0.356927     1.525447     0.242829
 O     0.517926     1.906995     1.154727
 H    -0.169286     1.527534     1.714258
 H     0.096679    -1.711572     0.452494
 O    -0.595575    -1.523186     1.098543
 H    -1.324126    -1.100439     0.578815
 N    -2.511852    -0.170472    -0.467644
 H    -1.822633     0.277443    -1.070965
 H    -3.087465     0.564818    -0.067059
 H    -3.118400    -0.731572    -1.058006
