# Supplementary material for: Theoretical Distribution of the Ammonia Binding Energy at Interstellar Icy Grains: A New Computational Framework
Source: ACS Earth Space Chem. 2022 Jun 2;6(6):1514–26. doi: 10.1021/acsearthspacechem.2c00040 (PMC9208021; doi:10.1021/acsearthspacechem.2c00040)
Supplement: Supplementary file 1 — sp2c00040_si_001.zip [file sp2c00040_si_001.zip › Supporting_Information_R1/structures/CP_grain_mol140.xyz]

37
CP_grain_mol140 // 0.000337960335 // -897.324586074 // -0.0581146417
 H    -2.882874    -0.826754    -0.502199
 O    -2.641231    -1.800172    -0.578075
 H    -3.186039    -2.240509     0.105657
 H    -0.959070    -1.429027    -1.576148
 O    -0.418877    -0.852685    -2.139550
 H     0.123233    -1.457931    -2.692349
 H    -3.955211     1.001686    -0.941258
 O    -3.149599     0.763945    -0.432430
 H    -3.469057     0.922778     0.497574
 H    -1.708620     1.745363    -0.768104
 O    -1.207130     2.502680    -1.136567
 H    -0.347241     2.588002    -0.663212
 H     0.897367    -0.013126    -1.302701
 O     1.813745     0.215368    -1.015797
 H     2.293661     0.291112    -1.870249
 H     1.582155     1.860770    -0.523266
 O     1.352770     2.805508    -0.341626
 H     1.607010     3.240137    -1.187056
 H    -4.871490     1.748331     1.979930
 O    -4.211737     1.026396     1.980617
 H    -4.774587     0.236661     1.861465
 H     4.119279     2.206543     1.022089
 O     3.902452     3.138284     0.848718
 H     2.970658     3.102288     0.551696
 H     1.187917    -2.790543    -0.174154
 O     2.043341    -2.513484    -0.569505
 H     1.984857    -1.530111    -0.630487
 H    -0.853986    -4.023063     0.655787
 O    -0.426850    -3.152223     0.606059
 H    -1.140166    -2.567250     0.281116
 H     3.619131    -2.119313     2.189880
 O     4.005419    -2.032620     1.311571
 H     3.301301    -2.343245     0.693351
 N    -0.416433     0.156611     1.356316
 H    -1.265566     0.436039     1.840297
 H     0.305262     0.808093     1.654561
 H    -0.161318    -0.751179     1.736245
