# Supplementary material for: Theoretical Distribution of the Ammonia Binding Energy at Interstellar Icy Grains: A New Computational Framework
Source: ACS Earth Space Chem. 2022 Jun 2;6(6):1514–26. doi: 10.1021/acsearthspacechem.2c00040 (PMC9208021; doi:10.1021/acsearthspacechem.2c00040)
Supplement: Supplementary file 1 — sp2c00040_si_001.zip [file sp2c00040_si_001.zip › Supporting_Information_R1/structures/CP_grain_mol154.xyz]

28
CP_grain_mol154 // 0.000330730024 // -668.039092815 // -0.0425400787
 H     1.770354     0.190191     2.064812
 O     1.145147     0.390328     1.339395
 H     0.914217    -0.503539     1.005943
 H     0.530265    -2.114447    -0.448917
 O     0.879211    -2.293595     0.477880
 H     0.103047    -2.519423     1.034857
 H    -3.766119    -2.127926     0.397540
 O    -3.955061    -1.275779    -0.053508
 H    -4.198334    -0.677666     0.690262
 H    -1.635552     0.482783     0.426176
 O    -1.761412     0.289492    -0.532187
 H    -2.541777    -0.302630    -0.522916
 H    -0.431312     1.089470     1.902995
 O    -1.377367     0.946947     2.112112
 H    -1.809608     1.828268     2.101008
 H    -1.048367     1.864257    -1.182112
 O    -0.576761     2.706462    -1.330640
 H     0.370569     2.516823    -1.170122
 H     3.849069    -0.609805     0.269837
 O     3.561835    -1.538191     0.118053
 H     2.604645    -1.549206     0.297246
 H     1.706145     1.595604     0.223860
 O     2.081377     2.228111    -0.433852
 H     2.230352     3.045703     0.092254
 N     0.167561    -1.447372    -1.992365
 H    -0.261071    -2.000230    -2.726923
 H     0.968719    -0.971047    -2.396359
 H    -0.503919    -0.735767    -1.690912
