# Supplementary material for: Theoretical Distribution of the Ammonia Binding Energy at Interstellar Icy Grains: A New Computational Framework
Source: ACS Earth Space Chem. 2022 Jun 2;6(6):1514–26. doi: 10.1021/acsearthspacechem.2c00040 (PMC9208021; doi:10.1021/acsearthspacechem.2c00040)
Supplement: Supplementary file 1 — sp2c00040_si_001.zip [file sp2c00040_si_001.zip › Supporting_Information_R1/structures/CP_grain_mol75.xyz]

31
CP_grain_mol75 // 0.000316671595 // -744.478274529 // -0.0486789713
 H     1.942160    -1.804869    -2.324054
 O     2.402090    -1.990303    -1.468928
 H     1.820989    -1.698979    -0.718889
 H    -1.515426    -0.987429    -1.141046
 O    -0.650497    -0.886161    -1.587898
 H    -0.416932    -1.807347    -1.828782
 H     3.566345     0.382592     0.081502
 O     3.101530     0.770150     0.862804
 H     2.437145     0.096236     1.093450
 H     2.176433     2.056849     0.189987
 O     1.766675     2.728481    -0.417897
 H     1.996881     3.587470    -0.049611
 H     0.185359     2.195206    -0.879195
 O    -0.589323     1.828749    -1.360874
 H    -0.422937     0.869764    -1.477072
 H    -2.049323     1.976511    -0.516769
 O    -2.933829     1.929119    -0.064835
 H    -3.384661     2.758183    -0.310979
 H     0.399409    -1.914059     0.819748
 O     1.313619    -1.532210     0.895777
 H     1.798877    -2.249173     1.350342
 H    -3.112815    -0.037420     0.337715
 O    -2.906677    -0.968543     0.145731
 H    -3.742781    -1.367886    -0.179875
 H    -0.958192    -3.355233     1.573297
 O    -1.031771    -2.881305     0.716195
 H    -1.790493    -2.269395     0.783804
 N    -0.185197     1.228753     2.106937
 H    -0.026679     0.258617     1.845520
 H    -1.090473     1.493289     1.723993
 H    -0.291044     1.231984     3.117754
