# Supplementary material for: Theoretical Distribution of the Ammonia Binding Energy at Interstellar Icy Grains: A New Computational Framework
Source: ACS Earth Space Chem. 2022 Jun 2;6(6):1514–26. doi: 10.1021/acsearthspacechem.2c00040 (PMC9208021; doi:10.1021/acsearthspacechem.2c00040)
Supplement: Supplementary file 1 — sp2c00040_si_001.zip [file sp2c00040_si_001.zip › Supporting_Information_R1/structures/CP_grain_mol61.xyz]

43
CP_grain_mol61 // 0.000394314381 // -1050.2025602 // -0.0696139309
 H     1.925388     0.850853     2.241936
 O     2.011833     0.536415     1.309164
 H     2.967016     0.348268     1.137545
 H     1.690472     1.874801     0.495884
 O     1.578909     2.706617    -0.052795
 H     1.939922     3.396331     0.548021
 H    -1.295606     2.209979     1.080825
 O    -1.036189     3.015405     0.575360
 H    -0.090293     2.895083     0.338217
 H    -1.264487     0.413775     2.629910
 O    -1.709072     0.668300     1.793677
 H    -2.647985     0.576572     2.013239
 H     3.047256     2.285658    -0.862780
 O     3.974582     2.172268    -1.190237
 H     4.255238     1.314457    -0.816817
 H     1.557208    -1.083620     1.480981
 O     1.415788    -2.057603     1.560533
 H     0.442973    -2.155344     1.383953
 H    -1.780750    -2.051933     1.260930
 O    -1.032739    -2.158419     0.632343
 H    -1.016887    -1.328658     0.079158
 H    -2.363143     3.784246    -2.099488
 O    -2.567693     4.069812    -1.204493
 H    -1.934120     3.575424    -0.584586
 H    -4.576083     1.036402    -0.286733
 O    -4.877909     0.102600    -0.295589
 H    -5.842259     0.151791    -0.129870
 H     4.726281    -0.769787     0.907424
 O     4.303211    -0.308226     0.148021
 H     3.829275    -1.034826    -0.315239
 H    -4.382166    -1.675737    -0.351685
 O    -4.369515    -2.618844    -0.103045
 H    -3.890358    -2.592228     0.758694
 H     2.261595    -2.443732     0.147979
 O     2.800947    -2.530454    -0.684141
 H     2.138702    -2.821352    -1.336355
 H    -0.293653    -3.104195    -1.103006
 O     0.284910    -3.460943    -1.797153
 H     0.202136    -4.414769    -1.669435
 N    -0.611487    -0.111379    -1.177931
 H     0.397064    -0.062474    -1.281421
 H    -0.931314     0.797728    -0.859856
 H    -1.007520    -0.288476    -2.095075
