# Supplementary material for: Theoretical Distribution of the Ammonia Binding Energy at Interstellar Icy Grains: A New Computational Framework
Source: ACS Earth Space Chem. 2022 Jun 2;6(6):1514–26. doi: 10.1021/acsearthspacechem.2c00040 (PMC9208021; doi:10.1021/acsearthspacechem.2c00040)
Supplement: Supplementary file 1 — sp2c00040_si_001.zip [file sp2c00040_si_001.zip › Supporting_Information_R1/structures/grain_mol62.xyz]

604
grain_mol62 // -1645.752901669408 // -45.0533419313 // -668.028763990708 // -1022.77747961 // -0.0410341937 // -0.583274843124 // -0.011386517959
 H    -1.780387    -0.111382     2.427134
 O    -0.803738    -0.127662     2.521738
 H    -0.568548    -1.045643     2.794622
 H    -0.395265    -1.616573    -2.991973
 O    -0.484405    -1.690308    -2.029125
 H    -1.430661    -1.571407    -1.842668
 H    -2.640230     1.921291     0.914042
 O    -2.557625     1.321045     0.154000
 H    -1.754303     1.603362    -0.319794
 H    -3.569634     2.300395    -2.955785
 O    -3.029980     2.670508    -3.693020
 H    -2.126630     2.747999    -3.368924
 H    -0.082120    -0.528749    -0.854390
 O     0.063485     0.155784    -0.172928
 H    -0.388745    -0.161289     0.619806
 H     0.983197    -1.618970    -4.902863
 O     0.036406    -1.772449    -4.748818
 H    -0.095087    -2.727789    -4.844393
 H    -4.779152     2.716279    -1.202429
 O    -4.440318     1.899596    -1.618175
 H    -3.786699     1.555118    -0.964416
 H    -3.409256     3.395985     2.639331
 O    -2.709252     2.761552     2.391532
 H    -1.931283     3.044515     2.906497
 H     2.647373     0.379436    -2.899806
 O     2.010998    -0.254172    -2.509781
 H     1.124241     0.104183    -2.707406
 H    -1.030170     0.630309    -3.599328
 O    -0.209643     1.058229    -3.277391
 H    -0.445008     1.621655    -2.521880
 H     2.677971    -0.681533     0.552282
 O     2.564394    -1.384873    -0.119850
 H     2.329393    -0.941125    -0.957107
 H    -2.819081    -0.271250    -0.670130
 O    -2.961045    -0.677583    -1.535392
 H    -3.788204    -1.191917    -1.503170
 H     2.920959     1.224867    -0.700993
 O     2.121230     1.763375    -0.564968
 H     1.377768     1.136591    -0.438815
 H     0.787474     3.390428    -3.043558
 O     1.693697     3.153453    -2.806341
 H     1.664200     2.643042    -1.976747
 H     0.007620    -3.911276    -0.804027
 O    -0.242115    -4.548069    -1.511120
 H    -1.049480    -4.989662    -1.161802
 H    -6.158363     2.255903     3.046660
 O    -6.222384     2.401479     4.026867
 H    -6.999737     1.887844     4.322415
 H     1.004719    -3.795859     1.074591
 O     0.626540    -3.097429     0.509654
 H     1.336820    -2.455001     0.306854
 H    -2.622893     5.435041    -0.728862
 O    -2.483880     4.600573    -0.242653
 H    -3.389331     4.261082    -0.083948
 H    -5.543437    -1.091511     1.517382
 O    -5.232750    -0.428046     0.865810
 H    -5.347016    -0.831465     0.000017
 H    -0.481154    -3.318134     2.821840
 O    -0.146186    -2.549039     3.312800
 H     0.804508    -2.477014     3.126489
 H     5.343571     0.913754    -1.045027
 O     4.533795     0.406725    -0.890162
 H     4.732530    -0.065528    -0.050632
 H     0.854333     2.338490     1.191096
 O     0.819140     1.948049     2.073881
 H     0.176291     1.215600     2.071196
 H     4.500212    -0.508954    -2.308959
 O     4.693318    -0.954552    -3.165023
 H     5.210080    -0.299075    -3.678580
 H     3.238312     3.221735    -0.771565
 O     4.132772     3.582748    -0.714257
 H     4.616599     3.317495    -1.519753
 H    -5.865773    -1.089476    -2.077238
 O    -5.373360    -1.835911    -1.671418
 H    -5.307785    -2.516347    -2.363850
 H    -5.059531    -3.875084     0.914498
 O    -5.715674    -3.197857     0.665885
 H    -5.462374    -2.872836    -0.208814
 H     2.897924     2.285169    -3.504831
 O     3.545050     1.589208    -3.741341
 H     3.629653     1.605558    -4.700280
 H    -5.007985     3.884889     3.882133
 O    -4.403979     4.475390     3.419607
 H    -3.865734     4.947901     4.090235
 H     0.796068     1.296699    -4.664333
 O     1.294712     1.208950    -5.502638
 H     1.864937     0.421874    -5.380296
 H     1.350905     5.905878    -1.933921
 O     2.121897     5.518582    -1.485131
 H     2.666606     5.088023    -2.173462
 H    -2.865366    -3.204361    -2.047401
 O    -3.039754    -3.503291    -1.138705
 H    -3.828624    -4.063216    -1.156223
 H     2.411047     5.373482    -4.204389
 O     1.546857     5.524208    -4.625227
 H     1.516220     4.869945    -5.348947
 H     7.894232     1.596025    -0.706483
 O     7.098483     1.295551    -1.182689
 H     7.438451     0.632857    -1.817648
 H     4.652573     2.597484     0.554266
 O     4.957627     2.175662     1.383174
 H     4.907864     2.889273     2.052784
 H     1.003914    -3.045326    -2.371161
 O     1.874632    -2.904744    -2.770990
 H     2.003406    -1.933346    -2.742872
 H     1.429134     4.617369    -0.313953
 O     0.940350     4.124070     0.383303
 H     0.283517     4.740851     0.753258
 H    -5.675311     1.201707     1.208641
 O    -6.128999     2.036287     1.441841
 H    -7.066967     1.854181     1.178459
 H    -2.348029    -2.516422     0.052099
 O    -1.857777    -2.005929     0.724924
 H    -0.963690    -2.385950     0.712129
 H    -3.715975    -0.419527     4.176425
 O    -3.728639    -0.612193     5.141800
 H    -4.510975    -1.170271     5.352914
 H    -6.188699    -2.766737     2.936933
 O    -5.710009    -1.936365     3.088449
 H    -4.767010    -2.201807     3.083832
 H    -2.786999    -0.063885    -3.073086
 O    -2.512503    -0.083735    -4.016946
 H    -2.395196    -1.050604    -4.150630
 H    -3.484340    -2.982153    -3.985446
 O    -2.612805    -2.653707    -3.707371
 H    -1.944324    -3.301062    -4.006734
 H     3.276186    -1.003626    -4.307809
 O     2.731379    -1.053091    -5.116488
 H     3.367621    -1.202646    -5.834399
 H     4.913192     2.571051    -6.419517
 O     4.349007     1.773965    -6.489897
 H     3.528675     2.068550    -6.894129
 H    -4.188471     0.809173     5.758815
 O    -4.639992     1.636863     6.064191
 H    -5.182780     1.929896     5.304366
 H    -3.941163    -0.021811     1.921812
 O    -3.402032     0.221361     2.693747
 H    -3.276627     1.191934     2.673438
 H    -5.694126     0.990355    -2.297893
 O    -6.256179     0.378458    -2.816575
 H    -5.820421     0.318851    -3.688776
 H     1.832748    -3.603936    -4.356923
 O     1.770003    -4.006608    -5.245128
 H     1.329015    -4.861183    -5.110725
 H     4.372134    -3.671417    -0.838037
 O     4.673491    -2.969400    -0.219990
 H     3.937332    -2.313804    -0.193532
 H    -0.063385     3.112163    -0.726160
 O    -0.819497     2.798761    -1.250402
 H    -1.507668     3.477342    -1.089028
 H     1.963441     4.242242     1.841907
 O     2.410257     4.303874     2.705891
 H     2.178711     3.492151     3.183810
 H     3.765681     0.945001     1.741792
 O     2.969484     0.390088     1.854711
 H     2.219790     0.997279     2.008966
 H     3.048728    -3.920428    -2.311276
 O     3.718031    -4.593829    -2.035529
 H     4.406577    -4.579950    -2.718657
 H     4.921114    -3.663427    -4.720012
 O     5.350379    -3.422696    -3.862678
 H     4.979132    -2.564653    -3.572704
 H    -0.855298     4.985252     2.404780
 O    -0.998377     5.595700     1.644153
 H    -1.644997     5.164326     1.028091
 H    -5.515216     3.412314     0.593217
 O    -5.032364     3.938380    -0.072362
 H    -5.445126     4.820612    -0.176077
 H     4.851665    -4.213807     2.706133
 O     4.115558    -3.966628     2.140114
 H     4.472956    -3.638010     1.284553
 H     5.802773    -1.590182     1.304480
 O     5.441437    -0.682868     1.347364
 H     6.248075    -0.139582     1.441680
 H     1.415042    -6.506016    -3.476887
 O     1.238790    -6.654525    -4.430891
 H     2.115723    -6.740187    -4.832927
 H    -7.319639    -3.321834     0.434547
 O    -8.283029    -3.261537     0.224100
 H    -8.747637    -3.105867     1.075122
 H     3.128254    -2.705815     2.653742
 O     2.468200    -2.022234     2.875881
 H     2.731531    -1.196213     2.431334
 H    -1.838857     2.459432     5.218926
 O    -2.531016     3.121995     5.399608
 H    -3.297592     2.626236     5.744559
 H    -0.793474     0.709713     4.012369
 O    -0.661972     1.202786     4.853062
 H     0.197058     1.628602     4.759767
 H     0.554584     3.902007    -6.703930
 O     1.498231     3.656235    -6.583898
 H     1.471971     2.776565    -6.161794
 H     6.994954    -3.416126     4.571654
 O     6.228886    -3.804767     4.085720
 H     5.431705    -3.447077     4.543989
 H     8.068665     1.087303     1.563583
 O     7.941660     0.146718     1.790310
 H     8.414479    -0.386231     1.124216
 H    -3.991749     0.015397    -4.753152
 O    -4.916340     0.035937    -5.100975
 H    -4.875438     0.466421    -5.976885
 H     6.452951    -1.505255    -2.208123
 O     6.832919    -2.029456    -1.497830
 H     6.083407    -2.309955    -0.939234
 H     4.641145    -1.276084     4.403199
 O     5.090080    -0.521174     3.987171
 H     5.045075    -0.621240     3.012514
 H     0.117974     3.147269     3.072859
 O    -0.488705     3.802770     3.471854
 H    -0.181387     3.991749     4.379599
 H     8.236005    -1.472515    -0.724390
 O     9.031743    -1.161110    -0.239059
 H     9.703968    -1.847232    -0.350965
 H     9.455202    -4.292002     1.975984
 O     9.180198    -4.033000     1.069696
 H     9.959925    -3.864550     0.529440
 H    -2.520303    -2.702229     3.620697
 O    -3.134706    -2.720025     2.876985
 H    -2.654368    -2.355922     2.090681
 H    -1.993294     1.306433    -6.258966
 O    -2.589597     2.080934    -6.257191
 H    -2.848349     2.214499    -5.321637
 H    -0.950896     4.274290    -5.279768
 O    -1.060026     4.307707    -6.258571
 H    -1.678858     3.582616    -6.458240
 H    -4.792925    -5.916949    -1.633244
 O    -5.240621    -5.179494    -1.191486
 H    -5.993533    -4.934106    -1.772254
 H     2.502236    -5.746335    -1.864535
 O     1.674230    -6.266171    -1.824287
 H     0.934756    -5.614066    -1.680507
 H     3.235246    -3.972125    -5.893464
 O     4.198842    -3.987323    -6.147199
 H     4.351145    -3.218198    -6.702887
 H     7.629194     3.051093     2.337893
 O     7.544616     2.755269     1.422639
 H     6.602590     2.467494     1.338414
 H     6.508146    -4.098132     0.136321
 O     6.965473    -4.912683    -0.131422
 H     7.853617    -4.812555     0.264569
 H    -7.591990    -3.900798    -2.855808
 O    -7.401920    -4.850735    -2.690243
 H    -8.045189    -5.142046    -2.015601
 H    -4.132756     6.665464     5.279413
 O    -3.257375     6.308722     5.036446
 H    -2.795141     6.031286     5.842097
 H     7.380122     2.973601     5.103721
 O     7.374337     2.629640     4.200864
 H     7.587968     1.680386     4.279899
 H    -5.816452     0.727388     6.889953
 O    -6.611700     0.200324     7.135866
 H    -6.371784    -0.721886     6.946269
 H    -0.583529    -4.597741    -3.243252
 O    -0.732781    -4.433030    -4.191995
 H    -1.351162    -5.099774    -4.517851
 H     6.697269    -0.268186     4.390747
 O     7.674743    -0.114679     4.371135
 H     7.899968    -0.105010     3.414014
 H     4.635730    -6.514113    -4.265509
 O     3.945106    -6.619777    -4.954886
 H     4.107334    -5.915638    -5.591425
 H    -5.865185    -1.252954    -5.450551
 O    -6.509516    -1.982390    -5.617769
 H    -7.340907    -1.509889    -5.882162
 H    -7.676486     0.616785     5.932128
 O    -8.213046     1.017911     5.202276
 H    -8.805545     1.643536     5.622428
 H    -4.983421     5.839642     2.567402
 O    -5.179413     6.775789     2.358975
 H    -4.303720     7.214694     2.381630
 H     5.937650     1.665482    -3.850386
 O     6.151396     0.908996    -4.439069
 H     5.674968     1.072881    -5.255418
 H    -5.565953     6.699326     0.693074
 O    -5.587388     6.535272    -0.272929
 H    -4.684288     6.757096    -0.583939
 H    -0.475567    -7.169525    -3.642152
 O    -1.189115    -7.304935    -3.007897
 H    -0.817506    -7.719150    -2.220324
 H    -2.627571    -1.800451     5.352875
 O    -2.006456    -2.560724     5.454428
 H    -1.158325    -2.140973     5.692885
 H     7.399214    -4.644670    -1.770690
 O     7.531013    -4.577603    -2.740730
 H     6.782875    -4.046336    -3.063941
 H    -8.847209    -2.306347    -3.593423
 O    -7.928243    -2.283790    -3.240287
 H    -7.365443    -2.068260    -3.999544
 H     8.769711    -3.423258    -3.035404
 O     9.432794    -2.714740    -3.175805
 H     8.964512    -1.872552    -3.033366
 H    -5.190072    -4.466253    -3.978707
 O    -5.116493    -3.515443    -3.788292
 H    -5.610499    -3.057741    -4.479749
 H    -3.399219     4.419413    -3.332807
 O    -3.079679     5.236181    -2.916113
 H    -3.330476     5.981288    -3.463527
 H     0.040403     5.043196    -3.764220
 O    -0.645906     4.367773    -3.618858
 H    -1.416405     4.819814    -3.219561
 H    -2.096222    -4.281088     5.032184
 O    -2.436940    -5.114378     4.652932
 H    -3.366331    -4.874166     4.449807
 H    -1.976044     8.741642    -3.261986
 O    -2.216151     7.807417    -3.429918
 H    -2.014443     7.622232    -4.373604
 H    -2.696153     7.251937     3.635428
 O    -2.602285     7.503434     2.701302
 H    -2.027400     6.812770     2.313072
 H     4.847392     1.133539     4.307587
 O     4.732344     2.102482     4.198603
 H     5.623478     2.442129     3.991596
 H     7.754069    -2.432261     6.187081
 O     8.198562    -2.595439     5.332297
 H     8.196643    -1.717869     4.901424
 H     5.888579    -2.202297     7.693384
 O     6.618710    -1.685017     7.339304
 H     6.196594    -0.888799     6.946015
 H    -1.381891     6.153792    -6.139143
 O    -1.481718     7.085101    -5.888690
 H    -0.593618     7.480059    -5.949462
 H    -8.210453    -0.063205     3.813484
 O    -8.035991    -0.558215     3.000497
 H    -7.147101    -0.945307     3.090339
 H    -8.469698     0.509200     0.084240
 O    -8.483612     1.103244     0.853048
 H    -8.490482     0.509640     1.623063
 H     0.768719    -0.907772     5.844987
 O    -0.074310    -0.980556     6.350826
 H    -0.541119    -0.169061     6.085581
 H    -0.123352     7.155745    -1.247649
 O    -0.083953     6.824713    -2.167363
 H    -0.923845     7.085819    -2.608031
 H     0.294070    -8.024898     0.061404
 O    -0.618955    -8.218632    -0.200893
 H    -1.080818    -8.319242     0.658652
 H     2.085380     2.291790     5.394864
 O     2.096536     2.068232     4.440004
 H     3.041006     2.069134     4.199499
 H    -8.077758    -4.780970    -5.961760
 O    -7.171579    -4.653920    -6.287751
 H    -6.981289    -3.713649    -6.173262
 H     2.761895    -7.710705     0.597308
 O     1.891626    -7.305713     0.565026
 H     1.835659    -6.911627    -0.343467
 H     3.688599     6.032805    -7.036636
 O     3.804366     5.075010    -7.215030
 H     2.954624     4.646745    -7.028111
 H    -0.207050     6.988422     0.914959
 O     0.135053     7.715814     0.368421
 H    -0.512685     8.429781     0.455128
 H     4.544097     3.176057     5.463528
 O     4.473850     3.780376     6.241563
 H     5.351972     3.783352     6.631715
 H     7.693099     2.098937     7.027458
 O     7.200238     2.961575     6.997627
 H     7.706879     3.570390     7.533953
 H     3.779919    -8.048925    -1.502469
 O     4.310746    -7.574897    -0.841427
 H     4.787490    -6.914368    -1.369809
 H     6.545196    -6.004703    -2.996579
 O     5.752669    -6.573196    -2.992789
 H     6.052325    -7.500045    -2.977436
 H    -9.079247    -1.891544     2.742052
 O    -9.588908    -2.676558     2.450398
 H    -10.308352    -2.311791     1.907365
 H    -2.301318     8.808286     1.489600
 O    -2.133590     9.212183     0.621899
 H    -2.904326     9.815331     0.477594
 H     8.050390    -0.096896     7.445320
 O     8.427326     0.619107     6.922485
 H     8.278364     0.354603     5.998215
 H    -2.230700     4.765866     7.915166
 O    -1.928838     5.025745     7.045938
 H    -2.145545     4.264317     6.429126
 H    -6.471247    -5.888512    -3.805907
 O    -5.801833    -6.068426    -4.491071
 H    -6.220180    -5.715785    -5.306074
 H     6.664925    -3.190944     2.555897
 O     6.810730    -2.880186     1.642833
 H     7.756313    -2.984441     1.461824
 H     2.641793     6.679402    -0.418818
 O     2.918497     7.370607     0.223808
 H     2.084602     7.722228     0.559299
 H    -4.415357    -6.939316    -3.396798
 O    -3.865922    -7.052738    -2.612773
 H    -2.957496    -7.192957    -2.934910
 H     1.259834     7.032688    -5.224654
 O     1.128620     7.935212    -5.598020
 H     1.161394     8.520304    -4.813105
 H    -8.282091    -1.145471    -1.874731
 O    -8.573869    -0.918756    -0.977956
 H    -8.385174    -1.747531    -0.482884
 H    -2.916958     7.405065    -1.808206
 O    -3.034651     7.172605    -0.877268
 H    -2.706539     7.932097    -0.351455
 H     2.631512    -4.773589     2.045594
 O     1.703000    -5.078244     2.020643
 H     1.729758    -5.944098     1.563322
 H    -8.750769    -0.040189    -5.180254
 O    -8.674670    -0.571508    -6.006921
 H    -8.355839     0.057668    -6.677891
 H     7.615122    -0.086662    -3.846827
 O     8.248019    -0.194010    -3.118016
 H     8.950815     0.453932    -3.268609
 H     4.519979     6.523582     0.346426
 O     5.204650     5.872358     0.124053
 H     4.714914     5.070500    -0.164723
 H    -7.868374     0.718294    -3.301020
 O    -8.758695     0.795751    -3.701883
 H    -9.380642     0.544120    -3.017773
 H     6.346690     3.769972    -3.000920
 O     5.835562     2.986278    -2.726273
 H     6.396207     2.498308    -2.077466
 H    -1.588620    -6.815241    -0.357679
 O    -2.171173    -6.039788    -0.491394
 H    -2.767810    -6.278293    -1.207684
 H    -4.265432    -7.783976     0.830686
 O    -4.522819    -7.413471     1.684464
 H    -4.197180    -6.468418     1.651613
 H    -3.058370    -4.992755     0.773141
 O    -3.775063    -4.888519     1.427450
 H    -3.417856    -4.252843     2.087156
 H     4.964994    -6.663056     4.460575
 O     4.229136    -6.355241     3.928043
 H     4.533881    -6.404060     3.006425
 H    -9.731058    -5.515646    -4.390798
 O    -9.715273    -5.003540    -5.232001
 H    -10.367423    -5.413840    -5.800342
 H     6.054839    -5.954094     0.903529
 O     5.509584    -6.556472     1.450484
 H     5.039413    -7.090519     0.799214
 H    -1.514326    -6.804432     2.163590
 O    -1.689357    -7.766469     2.190280
 H    -2.655123    -7.801035     2.286282
 H    -10.139567    -3.299700    -4.844141
 O    -10.232632    -2.386810    -4.523240
 H    -9.968077    -1.802905    -5.247009
 H     0.863290     8.142973    -2.784089
 O     1.223037     8.985968    -3.130994
 H     2.124064     9.067109    -2.754759
 H    -9.358596    -7.365822    -3.109842
 O    -9.912884    -6.584808    -3.074674
 H    -9.790112    -6.209538    -2.183980
 H     2.074394     0.320380     4.607921
 O     2.127690    -0.560821     5.024770
 H     2.321251    -1.207359     4.313427
 H    -6.395655     1.151672    -7.647911
 O    -7.351813     1.270361    -7.525595
 H    -7.473031     2.159867    -7.191183
 H     6.521645     4.083728    -6.988756
 O     5.919450     4.000387    -6.249393
 H     5.097137     4.511434    -6.524243
 H    -4.889751     10.476871     1.186286
 O    -4.386333     10.525764     0.362613
 H    -4.983014     10.105555    -0.287771
 H    -0.738785    -0.708010    -5.841232
 O    -0.864973    -0.004963    -6.514844
 H    -0.057746     0.536215    -6.418893
 H     4.849175    -0.197814    -6.924398
 O     4.890760    -1.145428    -6.756594
 H     5.725998    -1.308418    -6.283753
 H     2.226654    -8.739948    -3.145789
 O     3.185434    -8.709059    -3.125385
 H     3.447594    -8.090833    -3.823520
 H    -4.110223     0.238544    -7.957265
 O    -4.592453     0.991821    -7.583508
 H    -3.891523     1.584481    -7.227977
 H     1.432091     3.305325     6.881305
 O     2.150000     2.668039     7.063291
 H     2.985882     3.163501     6.982540
 H    -11.407088    -2.128363    -0.289741
 O    -10.969831    -1.549514     0.334997
 H    -10.217125    -1.157719    -0.141952
 H    -7.401816     1.892976     7.605393
 O    -7.838301     2.756060     7.565826
 H    -7.956259     3.045606     8.469990
 H     5.861219    -9.190061    -1.642233
 O     5.952069    -9.254862    -2.597872
 H     5.063001    -9.425477    -2.933182
 H     6.857543     5.019029    -0.417306
 O     7.472259     4.345545    -0.726455
 H     7.630001     3.760023     0.042115
 H    -5.526727    -2.920219     5.586136
 O    -5.519446    -2.199010     6.253129
 H    -4.911348    -2.520704     6.941224
 H     2.595946     0.963985     7.563206
 O     3.029347     0.108506     7.432796
 H     2.705245    -0.213979     6.565614
 H    -2.885641    -3.111574     6.823042
 O    -3.391071    -3.281433     7.647077
 H    -2.770561    -3.013260     8.340323
 H     5.794792     1.432836     6.827691
 O     5.475062     0.589273     6.502603
 H     4.579255     0.453260     6.876426
 H     1.776931    -4.636199     3.868536
 O     2.249008    -4.642434     4.713663
 H     2.921190    -5.337395     4.599886
 H     10.366527    -3.015868    -1.848978
 O     10.849427    -3.095165    -0.981892
 H     11.782083    -3.094808    -1.190370
 H     4.290040     8.296822    -2.356132
 O     3.629642     8.876733    -1.957214
 H     3.428893     8.482819    -1.088620
 H    -8.394876    -6.097097    -0.105523
 O    -9.011310    -5.613491    -0.678840
 H    -8.924132    -4.685252    -0.352240
 H    -0.256671     9.902539    -2.703727
 O    -1.190187     10.094385    -2.493126
 H    -1.264428     10.161361    -1.538686
 H     4.366986     4.080430    -3.482791
 O     3.848136     4.890241    -3.466301
 H     4.438215     5.627288    -3.204427
 H     5.497323     6.503945    -1.519377
 O     5.449289     6.770741    -2.458083
 H     6.221929     6.407392    -2.909615
 H    -0.226958     4.869465     6.372125
 O     0.478362     4.387804     5.917203
 H     1.199956     5.016773     5.674759
 H     3.383354     5.153300     5.498602
 O     2.644452     5.648371     5.114569
 H     2.591486     5.373762     4.185429
 H    -6.771514     9.301910     0.267613
 O    -6.477940     9.117997    -0.634407
 H    -6.285915     8.164080    -0.658777
 H    -1.524809    -5.138025     3.258307
 O    -1.063580    -5.017783     2.397044
 H    -0.156520    -5.321576     2.488721
 H     4.088670    -2.641734     6.147009
 O     4.095152    -2.739311     5.170571
 H     3.358153    -3.345610     4.952695
 H     6.841818    -6.596119     2.883083
 O     7.221592    -6.294950     3.718026
 H     6.780497    -5.446731     3.912590
 H     8.805187    -5.387680     3.722798
 O     9.468794    -4.677722     3.636077
 H     9.223449    -4.002862     4.280891
 H     3.523139     8.285483    -7.543752
 O     3.493503     7.703551    -6.785725
 H     2.622149     7.865445    -6.348879
 H    -0.726584    -1.720530     8.009144
 O    -0.971740    -2.388046     8.665130
 H    -0.285927    -3.059700     8.612936
 H     8.604921     4.290499    -1.908299
 O     9.292532     4.328161    -2.622274
 H     10.032806     4.790838    -2.229508
 H     6.673689     4.742370    -4.819234
 O     7.000518     5.075779    -3.962742
 H     7.939216     4.874317    -3.875551
 H     10.818729     1.982936    -3.929275
 O     10.070982     1.871036    -3.344280
 H     9.725085     2.767063    -3.133112
 H     2.971169    -2.969470     7.768311
 O     3.823797    -2.494338     7.809119
 H     3.583835    -1.563971     7.937662
 H    -2.346189    -1.329491    -8.909013
 O    -2.751851    -1.028090    -8.097072
 H    -2.036083    -0.632884    -7.553917
 H     5.329686     5.113507     1.904928
 O     5.090893     4.523305     2.630821
 H     4.122286     4.584210     2.721311
 H    -3.905187    -5.828337    -5.222533
 O    -3.076965    -5.344943    -5.264255
 H    -3.268296    -4.530732    -5.756279
 H    -6.342698     6.174985     5.205183
 O    -5.869440     6.995295     4.973381
 H    -5.728633     6.962437     4.001163
 H    -7.334332     4.116428     6.294185
 O    -7.045621     4.581430     5.498856
 H    -6.822541     3.879923     4.865848
 H    -6.868890     9.664738     2.924710
 O    -6.598817     10.094365     2.087340
 H    -7.032291     10.948483     2.080199
 H    -6.221929    -6.725011     1.222928
 O    -6.840799    -6.075829     0.834814
 H    -6.263686    -5.621721     0.178074
 H    -4.092260    -4.951231     7.396799
 O    -4.323581    -5.773318     6.918179
 H    -3.503766    -5.960499     6.432252
 H     9.616280     0.494904    -0.409067
 O     9.706084     1.456795    -0.537754
 H     10.029169     1.563876    -1.438546
 H    -8.138004    -4.017087     2.969217
 O    -7.220534    -4.322752     2.924926
 H    -7.149669    -4.907647     2.131421
 H     0.910763    -2.699236     6.773139
 O     1.374457    -3.479435     7.096151
 H     1.574771    -4.015394     6.312832
 H    -3.431854    -2.315183    -7.014623
 O    -3.877612    -2.957938    -6.443451
 H    -4.819165    -2.784220    -6.528009
 H    -8.365412     8.528058     4.253445
 O    -7.554998     9.020144     4.393191
 H    -6.906946     8.377179     4.750612
 H     8.026102    -2.110085    -5.205881
 O     7.112633    -1.819981    -5.223521
 H     6.613277    -2.473668    -4.698577
 H    -5.143212    -5.002263     5.483468
 O    -5.179141    -4.367397     4.734868
 H    -5.963071    -4.548624     4.176376
 N    -6.746704    -7.647105     4.247830
 H    -5.913726    -7.720024     3.669904
 H    -6.433788    -7.649330     5.214582
 H    -7.145544    -6.729024     4.071838
