# Supplementary material for: Theoretical Distribution of the Ammonia Binding Energy at Interstellar Icy Grains: A New Computational Framework
Source: ACS Earth Space Chem. 2022 Jun 2;6(6):1514–26. doi: 10.1021/acsearthspacechem.2c00040 (PMC9208021; doi:10.1021/acsearthspacechem.2c00040)
Supplement: Supplementary file 1 — sp2c00040_si_001.zip [file sp2c00040_si_001.zip › Supporting_Information_R1/structures/grain_mol113.xyz]

604
grain_mol113 // -1503.055192922374 // -34.8994943377 // -515.166844940074 // -1022.78784232 // -0.0318696317 // -0.583271272908 // -0.008827888494
 H    -1.841339    -0.060441     2.479932
 O    -0.863533    -0.069827     2.564425
 H    -0.623228    -0.974197     2.876020
 H    -0.514010    -1.811363    -2.879549
 O    -0.591674    -1.840819    -1.913350
 H    -1.536034    -1.715782    -1.721257
 H    -2.723825     1.898083     0.884250
 O    -2.648234     1.263850     0.151647
 H    -1.850937     1.525495    -0.343626
 H    -3.697884     2.096116    -2.987926
 O    -3.167739     2.433058    -3.747653
 H    -2.260914     2.527265    -3.437980
 H    -0.179497    -0.625441    -0.798080
 O    -0.027505     0.089802    -0.150377
 H    -0.470768    -0.191203     0.660843
 H     0.842942    -1.899060    -4.803955
 O    -0.101630    -2.047546    -4.632162
 H    -0.231493    -3.006541    -4.681930
 H    -4.888599     2.589825    -1.241856
 O    -4.552385     1.755651    -1.623524
 H    -3.890585     1.442841    -0.962044
 H    -3.477157     3.449784     2.547969
 O    -2.778048     2.806559     2.321529
 H    -1.995297     3.114162     2.814450
 H     2.524100     0.192927    -2.915097
 O     1.894257    -0.423296    -2.487827
 H     1.004315    -0.076623    -2.691819
 H    -1.161617     0.403554    -3.582565
 O    -0.338615     0.847386    -3.289998
 H    -0.566838     1.444857    -2.558887
 H     2.596753    -0.706611     0.581973
 O     2.478662    -1.440706    -0.055343
 H     2.231909    -1.037081    -0.909513
 H    -2.914467    -0.366151    -0.594437
 O    -3.065346    -0.811409    -1.438794
 H    -3.890554    -1.325734    -1.373166
 H     2.820047     1.140143    -0.761242
 O     2.020698     1.682317    -0.639179
 H     1.280326     1.060228    -0.476873
 H     0.654832     3.190418    -3.175825
 O     1.564161     2.966442    -2.938083
 H     1.545362     2.494899    -2.085635
 H    -0.079953    -4.001812    -0.592873
 O    -0.335438    -4.671197    -1.267059
 H    -1.137731    -5.098014    -0.888306
 H    -6.218321     2.323308     3.039268
 O    -6.272037     2.514751     4.012260
 H    -7.044032     2.012775     4.340123
 H     0.937355    -3.797608     1.267584
 O     0.552045    -3.127056     0.674439
 H     1.258172    -2.493094     0.434628
 H    -2.734503     5.332193    -0.919501
 O    -2.587671     4.521700    -0.396453
 H    -3.490282     4.187738    -0.211917
 H    -5.611134    -1.090049     1.661510
 O    -5.310702    -0.456446     0.975471
 H    -5.433202    -0.900832     0.131192
 H    -0.530515    -3.243244     3.009139
 O    -0.190672    -2.450515     3.458005
 H     0.757452    -2.386679     3.257261
 H     5.239341     0.819284    -1.119605
 O     4.433836     0.318217    -0.930123
 H     4.642973    -0.114419    -0.072427
 H     0.772647     2.335222     1.101925
 O     0.748883     1.985683     2.002126
 H     0.107576     1.252722     2.040690
 H     4.385603    -0.663560    -2.305515
 O     4.571408    -1.148394    -3.141168
 H     5.079691    -0.515104    -3.690917
 H     3.132098     3.132486    -0.928508
 O     4.026449     3.496424    -0.895425
 H     4.503053     3.198534    -1.693996
 H    -5.974913    -1.253916    -1.928106
 O    -5.475540    -1.979619    -1.494456
 H    -5.416226    -2.691511    -2.154897
 H    -5.128104    -3.896430     1.183265
 O    -5.788786    -3.234638     0.905423
 H    -5.543258    -2.950249     0.014786
 H     2.763273     2.069375    -3.610190
 O     3.407422     1.362767    -3.821323
 H     3.484479     1.337117    -4.780764
 H    -5.063077     3.991525     3.785155
 O    -4.466094     4.561831     3.289320
 H    -3.921346     5.065449     3.931322
 H     0.650827     1.023866    -4.698135
 O     1.139161     0.897920    -5.537575
 H     1.713957     0.119472    -5.385284
 H     1.224710     5.755178    -2.190373
 O     2.001179     5.390694    -1.732149
 H     2.540797     4.931294    -2.406124
 H    -2.969203    -3.359293    -1.834457
 O    -3.131382    -3.616458    -0.910955
 H    -3.919328    -4.177752    -0.892063
 H     2.260467     5.121175    -4.445384
 O     1.390842     5.250298    -4.862625
 H     1.354083     4.563485    -5.555236
 H     7.869349     1.425187    -0.911948
 O     7.010557     1.166030    -1.298765
 H     7.299843     0.454499    -1.913343
 H     4.565069     2.572871     0.408355
 O     4.884580     2.191412     1.251898
 H     4.835784     2.935002     1.888003
 H     0.896169    -3.207055    -2.209296
 O     1.762048    -3.083394    -2.624984
 H     1.888409    -2.111377    -2.643630
 H     1.324467     4.543231    -0.513410
 O     0.845223     4.082082     0.212131
 H     0.190496     4.713777     0.559780
 H    -5.753486     1.185845     1.247223
 O    -6.206464     2.029843     1.446119
 H    -7.146891     1.833602     1.202546
 H    -2.429689    -2.573946     0.225701
 O    -1.932399    -2.030803     0.866965
 H    -1.038214    -2.410532     0.862678
 H    -3.756503    -0.292742     4.263488
 O    -3.758187    -0.439000     5.237048
 H    -4.535618    -0.990585     5.482164
 H    -6.236148    -2.699704     3.166982
 O    -5.758129    -1.859960     3.268647
 H    -4.815276    -2.124483     3.266633
 H    -2.910469    -0.269384    -3.004701
 O    -2.647058    -0.332052    -3.949917
 H    -2.528231    -1.303731    -4.040162
 H    -3.610140    -3.228132    -3.773504
 O    -2.736321    -2.885170    -3.521595
 H    -2.069555    -3.544426    -3.797753
 H     3.141011    -1.251928    -4.264365
 O     2.586962    -1.340925    -5.063292
 H     3.215673    -1.520728    -5.780989
 H     4.745605     2.223224    -6.557470
 O     4.180957     1.423260    -6.583822
 H     3.356182     1.698516    -6.992484
 H    -4.214536     1.007340     5.792406
 O    -4.664176     1.847920     6.064483
 H    -5.216489     2.104077     5.298256
 H    -4.008030     0.000005     1.996271
 O    -3.460133     0.280936     2.749079
 H    -3.338737     1.249725     2.682182
 H    -5.811359     0.813412    -2.245857
 O    -6.378052     0.177737    -2.729834
 H    -5.951446     0.078404    -3.602923
 H     1.703879    -3.854933    -4.176590
 O     1.632360    -4.298825    -5.044271
 H     1.194655    -5.146852    -4.865435
 H     4.283216    -3.754089    -0.688052
 O     4.590160    -3.023758    -0.106401
 H     3.852360    -2.369267    -0.101915
 H    -0.168618     3.017670    -0.838585
 O    -0.929866     2.678771    -1.338900
 H    -1.618016     3.362535    -1.201275
 H     1.884422     4.270139     1.651064
 O     2.341347     4.371638     2.506129
 H     2.115816     3.582713     3.023373
 H     3.693981     0.976463     1.681790
 O     2.901440     0.425419     1.831083
 H     2.150856     1.036702     1.964329
 H     2.943588    -4.074105    -2.132089
 O     3.618282    -4.732311    -1.833311
 H     4.298484    -4.748120    -2.524813
 H     4.788214    -3.924789    -4.571604
 O     5.226058    -3.644424    -3.730757
 H     4.856630    -2.773880    -3.477402
 H    -0.930474     5.031738     2.211173
 O    -1.083996     5.606260     1.425140
 H    -1.736101     5.145270     0.836816
 H    -5.606132     3.366212     0.527951
 O    -5.132274     3.862447    -0.166469
 H    -5.548810     4.737825    -0.306128
 H     4.804637    -4.131827     2.871542
 O     4.061751    -3.911818     2.303342
 H     4.408030    -3.622602     1.429171
 H     5.731865    -1.573717     1.340048
 O     5.369088    -0.665977     1.345869
 H     6.174647    -0.117278     1.404894
 H     1.303938    -6.714280    -3.158359
 O     1.117303    -6.907860    -4.102281
 H     1.989828    -7.009329    -4.510168
 H    -7.393983    -3.371484     0.702999
 O    -8.360096    -3.324314     0.499122
 H    -8.814822    -3.129770     1.347454
 H     3.076384    -2.631187     2.769351
 O     2.418112    -1.938842     2.968108
 H     2.673255    -1.134193     2.481828
 H    -1.875321     2.636376     5.150202
 O    -2.566843     3.305319     5.308538
 H    -3.328435     2.824073     5.684043
 H    -0.839218     0.834827     4.013975
 O    -0.699090     1.366870     4.829352
 H     0.157555     1.789755     4.706150
 H     0.378647     3.531513    -6.853061
 O     1.324093     3.293650    -6.732448
 H     1.305472     2.434269    -6.270151
 H     6.966077    -3.244132     4.674522
 O     6.196028    -3.656149     4.215559
 H     5.402603    -3.279601     4.665602
 H     7.988778     1.116149     1.452855
 O     7.876687     0.184806     1.722206
 H     8.338249    -0.375462     1.070499
 H    -4.134402    -0.270626    -4.672646
 O    -5.062913    -0.268451    -5.010832
 H    -5.032874     0.121562    -5.905916
 H     6.343859    -1.648494    -2.179239
 O     6.733257    -2.136870    -1.448581
 H     5.989898    -2.394805    -0.871082
 H     4.604842    -1.118211     4.434332
 O     5.048655    -0.383165     3.978741
 H     4.990971    -0.528052     3.010329
 H     0.055397     3.228361     2.952266
 O    -0.547877     3.900743     3.327657
 H    -0.231139     4.131560     4.222250
 H     8.142118    -1.540238    -0.721901
 O     8.943464    -1.206081    -0.260272
 H     9.614857    -1.896757    -0.347782
 H     9.399790    -4.233251     2.093363
 O     9.114049    -4.015214     1.179672
 H     9.886970    -3.872120     0.622554
 H    -2.560001    -2.596756     3.800494
 O    -3.184089    -2.645784     3.066599
 H    -2.713284    -2.320668     2.258234
 H    -2.156521     0.953886    -6.259510
 O    -2.755288     1.726041    -6.286693
 H    -3.003340     1.902421    -5.355336
 H    -1.111197     3.966156    -5.430458
 O    -1.232266     3.954340    -6.408345
 H    -1.850912     3.219141    -6.567166
 H    -4.885850    -6.052312    -1.272763
 O    -5.329825    -5.294382    -0.863759
 H    -6.089370    -5.079546    -1.447008
 H     2.407124    -5.878370    -1.595453
 O     1.581218    -6.397786    -1.521831
 H     0.841477    -5.741246    -1.399780
 H     3.090153    -4.290750    -5.710326
 O     4.050817    -4.315975    -5.974040
 H     4.195011    -3.572691    -6.565969
 H     7.529430     3.123691     2.135749
 O     7.465323     2.759262     1.237578
 H     6.517518     2.463480     1.197949
 H     6.430640    -4.131136     0.280060
 O     6.887730    -4.956077     0.046006
 H     7.779878    -4.835561     0.426627
 H    -7.702669    -4.101536    -2.556163
 O    -7.510157    -5.043167    -2.350171
 H    -8.143442    -5.303008    -1.653961
 H    -4.179373     6.835866     5.042686
 O    -3.305645     6.470581     4.806620
 H    -2.833805     6.231210     5.618854
 H     7.339164     3.163979     4.906745
 O     7.330990     2.779027     4.020477
 H     7.540312     1.833086     4.143243
 H    -5.828691     0.973932     6.944806
 O    -6.619539     0.457105     7.224346
 H    -6.379699    -0.472313     7.073402
 H    -0.696900    -4.801205    -2.990287
 O    -0.857168    -4.681551    -3.944037
 H    -1.477639    -5.363845    -4.231308
 H     6.657305    -0.108421     4.352275
 O     7.634091     0.048577     4.314320
 H     7.848528     0.009942     3.355739
 H     4.515421    -6.751701    -3.983004
 O     3.817624    -6.891095    -4.658915
 H     3.970204    -6.216372    -5.328879
 H    -6.012064    -1.573731    -5.289404
 O    -6.656450    -2.311472    -5.415657
 H    -7.491917    -1.853279    -5.691927
 H    -7.699043     0.815777     6.014541
 O    -8.245169     1.182269     5.273723
 H    -8.833814     1.825735     5.671742
 H    -5.058563     5.883818     2.381614
 O    -5.259368     6.809025     2.132703
 H    -4.384561     7.250213     2.124763
 H     5.802731     1.440506    -3.960728
 O     6.006976     0.655041    -4.514594
 H     5.525137     0.783780    -5.333935
 H    -5.664416     6.654752     0.476398
 O    -5.696586     6.446515    -0.480720
 H    -4.797564     6.655215    -0.812030
 H    -0.586515    -7.388669    -3.270896
 O    -1.292875    -7.497386    -2.623572
 H    -0.911057    -7.872416    -1.821265
 H    -2.651229    -1.613686     5.489776
 O    -2.026882    -2.366790     5.620582
 H    -1.176876    -1.935136     5.828207
 H     7.301712    -4.763044    -1.609579
 O     7.422874    -4.740070    -2.582904
 H     6.669054    -4.226980    -2.922239
 H    -8.970099    -2.546023    -3.351729
 O    -8.047270    -2.505795    -3.010715
 H    -7.493524    -2.324055    -3.785333
 H     8.654913    -3.597485    -2.944046
 O     9.315534    -2.894988    -3.121224
 H     8.845786    -2.047502    -3.018680
 H    -5.311445    -4.714065    -3.678866
 O    -5.238629    -3.755384    -3.533672
 H    -5.741597    -3.331111    -4.239797
 H    -3.537245     4.195746    -3.464380
 O    -3.215897     5.031750    -3.089269
 H    -3.474222     5.750013    -3.668155
 H    -0.104198     4.805914    -3.963963
 O    -0.787495     4.136922    -3.779351
 H    -1.554193     4.605647    -3.392364
 H    -2.163851    -4.115203     5.286178
 O    -2.488281    -4.958679     4.933613
 H    -3.414584    -4.775128     4.697897
 H    -2.125014     8.519704    -3.609837
 O    -2.364974     7.578332    -3.731604
 H    -2.173027     7.349914    -4.667906
 H    -2.763060     7.348814     3.356934
 O    -2.680456     7.557252     2.411240
 H    -2.108348     6.850503     2.048562
 H     4.804152     1.283748     4.224346
 O     4.685855     2.246648     4.072778
 H     5.572206     2.578859     3.837963
 H     7.740719    -2.184548     6.233943
 O     8.177082    -2.385423     5.382928
 H     8.166802    -1.529095     4.911897
 H     5.892590    -1.889369     7.748547
 O     6.617211    -1.386956     7.362983
 H     6.187925    -0.610987     6.938284
 H    -1.556796     5.803166    -6.370505
 O    -1.656450     6.744878    -6.162428
 H    -0.769938     7.138379    -6.251109
 H    -8.254592     0.036115     3.936195
 O    -8.088876    -0.494198     3.144060
 H    -7.198577    -0.877186     3.240971
 H    -8.558161     0.436539     0.188163
 O    -8.565637     1.065583     0.928647
 H    -8.561043     0.508072     1.725367
 H     0.748715    -0.692186     5.901312
 O    -0.087570    -0.742524     6.420596
 H    -0.560569     0.053802     6.122330
 H    -0.245560     7.032613    -1.545691
 O    -0.215929     6.659287    -2.449340
 H    -1.061255     6.898173    -2.892090
 H     0.226871    -8.070324     0.459841
 O    -0.687533    -8.279060     0.215026
 H    -1.143037    -8.338083     1.082812
 H     2.051097     2.485604     5.289007
 O     2.052166     2.218458     4.345422
 H     2.993483     2.210098     4.093927
 H    -8.220879    -5.125927    -5.611792
 O    -7.318894    -5.012487    -5.953866
 H    -7.129434    -4.067568    -5.885022
 H     2.700756    -7.726345     0.950551
 O     1.829039    -7.325272     0.910413
 H     1.760665    -6.973652    -0.014529
 H     3.503346     5.651310    -7.320018
 O     3.618442     4.686774    -7.456617
 H     2.772337     4.266079    -7.239215
 H    -0.304541     6.965197     0.623282
 O     0.029587     7.667507     0.040245
 H    -0.619165     8.383203     0.100886
 H     4.507905     3.377602     5.288455
 O     4.445894     4.017290     6.038286
 H     5.328327     4.039859     6.417701
 H     7.678142     2.380316     6.863928
 O     7.184217     3.240363     6.797701
 H     7.691909     3.873174     7.304396
 H     3.695025    -8.159076    -1.141812
 O     4.232874    -7.654315    -0.509815
 H     4.700930    -7.017440    -1.073817
 H     6.437916    -6.180369    -2.761137
 O     5.647149    -6.749784    -2.721238
 H     5.949349    -7.674295    -2.666921
 H    -9.131221    -1.840752     2.959142
 O    -9.646373    -2.636662     2.709421
 H    -10.369946    -2.295523     2.156658
 H    -2.396843     8.805169     1.137190
 O    -2.239851     9.169174     0.250055
 H    -3.013790     9.763187     0.086669
 H     8.044876     0.207957     7.379897
 O     8.415216     0.898757     6.819681
 H     8.254783     0.590997     5.910896
 H    -2.242720     5.064140     7.741300
 O    -1.950842     5.284156     6.857779
 H    -2.172878     4.494583     6.279160
 H    -6.587098    -6.129184    -3.425603
 O    -5.925427    -6.340290    -4.109339
 H    -6.353462    -6.025790    -4.934872
 H     6.612544    -3.113082     2.654126
 O     6.748150    -2.843119     1.726631
 H     7.691432    -2.956085     1.539425
 H     2.529312     6.601438    -0.727884
 O     2.810586     7.322400    -0.120689
 H     1.979359     7.687156     0.207188
 H    -4.523716    -7.155915    -2.990714
 O    -3.965184    -7.233643    -2.208700
 H    -3.059986    -7.385061    -2.535197
 H     1.092987     6.728872    -5.528084
 O     0.953654     7.612842    -5.940932
 H     0.994830     8.233715    -5.184494
 H    -8.388392    -1.306468    -1.694217
 O    -8.671528    -1.039766    -0.805773
 H    -8.473750    -1.843980    -0.274833
 H    -3.045893     7.249610    -2.085163
 O    -3.152693     7.060453    -1.143142
 H    -2.820372     7.844028    -0.656912
 H     2.578687    -4.725951     2.263332
 O     1.650885    -5.033164     2.263773
 H     1.673819    -5.919053     1.846604
 H    -8.897673    -0.355830    -5.042301
 O    -8.829888    -0.924579    -5.844481
 H    -8.520025    -0.326405    -6.547292
 H     7.481059    -0.306833    -3.893872
 O     8.125281    -0.377434    -3.170474
 H     8.818866     0.269692    -3.367533
 H     4.409653     6.489568     0.025414
 O     5.093912     5.828586    -0.166094
 H     4.606069     5.013774    -0.420184
 H    -7.996019     0.490755    -3.210712
 O    -8.891244     0.547219    -3.604308
 H    -9.504399     0.326371    -2.901873
 H     6.209835     3.581023    -3.220825
 O     5.706098     2.807186    -2.902504
 H     6.276352     2.362955    -2.234340
 H    -1.662829    -6.885632     0.004562
 O    -2.247899    -6.118176    -0.159940
 H    -2.852245    -6.389924    -0.857518
 H    -4.320953    -7.671759     0.886569
 O    -4.539142    -7.419964     1.786944
 H    -4.287446    -6.468694     1.864974
 H    -3.122929    -5.014051     1.102135
 O    -3.830655    -4.877366     1.752761
 H    -3.520248    -4.180171     2.365557
 H     4.944258    -6.497244     4.736134
 O     4.201820    -6.215190     4.198587
 H     4.495482    -6.306295     3.276602
 H    -9.854702    -5.790741    -3.989257
 O    -9.849644    -5.318687    -4.853558
 H    -10.507071    -5.756211    -5.394852
 H     5.991323    -5.950682     1.137970
 O     5.454592    -6.528525     1.718694
 H     4.977780    -7.092704     1.098326
 H    -1.695479    -6.750130     2.480246
 O    -1.874389    -7.704723     2.521123
 H    -2.838879    -7.790410     2.511423
 H    -10.273676    -3.598944    -4.540780
 O    -10.366290    -2.672582    -4.261205
 H    -10.110860    -2.121856    -5.013726
 H     0.721454     7.949793    -3.137259
 O     1.074489     8.777095    -3.526119
 H     1.980074     8.876801    -3.165364
 H    -9.461713    -7.578309    -2.629827
 O    -10.019776    -6.799219    -2.622223
 H    -9.885725    -6.382089    -1.751981
 H     2.036188     0.479682     4.593661
 O     2.098510    -0.380761     5.050535
 H     2.283740    -1.059443     4.367384
 H    -6.573899     0.725527    -7.589252
 O    -7.528993     0.847736    -7.461882
 H    -7.648667     1.751421    -7.167285
 H     6.344485     3.712244    -7.212745
 O     5.747215     3.658228    -6.466679
 H     4.922879     4.156744    -6.755148
 H    -4.993052     10.452287     0.786718
 O    -4.499158     10.464455    -0.044037
 H    -5.101816     10.013166    -0.667521
 H    -0.892168    -1.036348    -5.763591
 O    -1.027972    -0.365588    -6.467551
 H    -0.221046     0.181212    -6.405761
 H     4.681472    -0.564579    -6.932968
 O     4.727599    -1.503487    -6.722352
 H     5.568701    -1.641960    -6.252119
 H     2.125422    -8.928563    -2.733492
 O     3.084324    -8.895127    -2.726057
 H     3.336564    -8.308965    -3.454856
 H    -4.289666    -0.195832    -7.882301
 O    -4.769825     0.572849    -7.538425
 H    -4.066466     1.182714    -7.218337
 H     1.411853     3.565189     6.734115
 O     2.133889     2.939002     6.937612
 H     2.967005     3.432411     6.824233
 H    -11.492356    -2.221122    -0.032748
 O    -11.051696    -1.611304     0.559285
 H    -10.303456    -1.242017     0.057802
 H    -7.408954     2.168847     7.623557
 O    -7.848467     3.028181     7.549916
 H    -7.956043     3.358715     8.441232
 H     5.777284    -9.301050    -1.252865
 O     5.857995    -9.410293    -2.205363
 H     4.965613    -9.597393    -2.522647
 H     6.754619     5.087573    -0.735813
 O     7.259877     4.303300    -0.988268
 H     7.399700     3.831289    -0.135840
 H    -5.545359    -2.735475     5.808102
 O    -5.531143    -1.979947     6.436315
 H    -4.916243    -2.266097     7.133824
 H     2.590052     1.260442     7.510117
 O     3.025676     0.401569     7.413709
 H     2.691265     0.037939     6.566833
 H    -2.888334    -2.851821     7.024456
 O    -3.382715    -2.976211     7.863283
 H    -2.751033    -2.680590     8.534870
 H     5.777785     1.702636     6.717996
 O     5.458415     0.843865     6.435285
 H     4.566760     0.722282     6.824411
 H     1.743239    -4.505694     4.088689
 O     2.226693    -4.471262     4.926770
 H     2.898091    -5.170399     4.837406
 H     10.263388    -3.131551    -1.795336
 O     10.757315    -3.167738    -0.930937
 H     11.686987    -3.180914    -1.151793
 H     4.152889     8.130287    -2.756711
 O     3.494825     8.726349    -2.377859
 H     3.305261     8.373011    -1.489669
 H    -8.464924    -6.170630     0.301984
 O    -9.092917    -5.716452    -0.282915
 H    -9.002701    -4.773113    -0.001745
 H    -0.402535     9.708635    -3.125597
 O    -1.334061     9.908422    -2.913250
 H    -1.397413     10.019024    -1.962097
 H     4.227181     3.867903    -3.688897
 O     3.705689     4.676116    -3.699799
 H     4.298695     5.425288    -3.481289
 H     5.375817     6.381466    -1.852604
 O     5.313321     6.602854    -2.801198
 H     6.083445     6.221949    -3.243636
 H    -0.256861     5.100352     6.172451
 O     0.445275     4.600070     5.732869
 H     1.161518     5.219176     5.452579
 H     3.342626     5.352027     5.244756
 O     2.598394     5.827452     4.846715
 H     2.535206     5.509739     3.931981
 H    -6.881777     9.232127    -0.054925
 O    -6.598239     9.007462    -0.950889
 H    -6.403449     8.053909    -0.933365
 H    -1.566151    -5.042392     3.539877
 O    -1.113101    -4.958956     2.669853
 H    -0.205953    -5.261006     2.765025
 H     4.076010    -2.403682     6.245005
 O     4.072670    -2.546145     5.274093
 H     3.334417    -3.163096     5.092406
 H     6.802511    -6.498883     3.135903
 O     7.192165    -6.157954     3.950818
 H     6.749779    -5.303406     4.111859
 H     8.772306    -5.248752     3.895527
 O     9.433098    -4.541918     3.769441
 H     9.192505    -3.839132     4.385535
 H     3.327001     7.878716    -7.927855
 O     3.306307     7.331976    -7.143831
 H     2.439631     7.512082    -6.705385
 H    -0.719299    -1.407270     8.117394
 O    -0.952892    -2.042254     8.808948
 H    -0.268643    -2.716756     8.776956
 H     8.466524     4.230036    -2.182356
 O     9.194257     4.171806    -2.856159
 H     9.989510     4.323443    -2.287714
 H     6.526560     4.469344    -5.076763
 O     6.851196     4.841784    -4.236494
 H     7.794306     4.663614    -4.145823
 H     10.670856     1.773383    -4.050037
 O     9.823854     1.715466    -3.598388
 H     9.557178     2.659161    -3.368064
 H     2.978454    -2.658395     7.891878
 O     3.830268    -2.179838     7.901595
 H     3.588644    -1.245206     7.989655
 H    -2.532207    -1.802228    -8.780740
 O    -2.929666    -1.464805    -7.978975
 H    -2.208914    -1.043190    -7.462790
 H     5.246053     5.150044     1.633371
 O     5.020727     4.594110     2.390615
 H     4.052895     4.655320     2.489688
 H    -4.037784    -6.129239    -4.872689
 O    -3.211137    -5.647035    -4.946514
 H    -3.410005    -4.856502    -5.473007
 H    -6.388702     6.337739     5.016331
 O    -5.920426     7.147616     4.741619
 H    -5.790228     7.070057     3.770410
 H    -7.362376     4.329496     6.210609
 O    -7.084127     4.758055     5.391458
 H    -6.866173     4.028535     4.788939
 H    -6.949931     9.717281     2.583661
 O    -6.690595     10.108358     1.724308
 H    -7.126407     10.960289     1.682621
 H    -6.283717    -6.753974     1.652046
 O    -6.871878    -6.095961     1.249876
 H    -6.317096    -5.667573     0.563242
 H    -4.018034    -4.663373     7.605610
 O    -4.284028    -5.493315     7.170542
 H    -3.503592    -5.790963     6.688814
 H     9.671409     0.401374    -0.517784
 O     9.782336     1.340539    -0.766438
 H     9.962072     1.312899    -1.726446
 H    -8.175817    -3.953681     3.241881
 O    -7.260763    -4.252958     3.242586
 H    -7.156999    -4.890687     2.507448
 H     0.905219    -2.439267     6.909717
 O     1.376768    -3.201527     7.262850
 H     1.567456    -3.773601     6.502993
 H    -3.593671    -2.701875    -6.830432
 O    -4.031501    -3.318931    -6.225722
 H    -4.974286    -3.150418    -6.306936
 H    -8.428235     8.639998     3.980080
 O    -7.617755     9.139869     4.088270
 H    -6.963904     8.515242     4.467113
 H     7.883174    -2.387623    -5.165727
 O     6.968256    -2.102517    -5.185230
 H     6.477525    -2.732440    -4.624669
 H    -5.137860    -4.807146     5.761885
 O    -5.159976    -4.214257     4.985376
 H    -5.931954    -4.427842     4.441658
 N     11.145856     4.165772    -0.835861
 H     10.897153     3.236247    -0.494430
 H     10.853368     4.827994    -0.122436
 H     12.159671     4.212014    -0.876664
