# Supplementary material for: Theoretical Distribution of the Ammonia Binding Energy at Interstellar Icy Grains: A New Computational Framework
Source: ACS Earth Space Chem. 2022 Jun 2;6(6):1514–26. doi: 10.1021/acsearthspacechem.2c00040 (PMC9208021; doi:10.1021/acsearthspacechem.2c00040)
Supplement: Supplementary file 1 — sp2c00040_si_001.zip [file sp2c00040_si_001.zip › Supporting_Information_R1/structures/grain_mol117.xyz]

604
grain_mol117 // -1503.046241345079 // -34.8828520532 // -515.142922188279 // -1022.78617121 // -0.0303701565 // -0.58398750921 // -0.007961062001
 H    -1.785172    -0.031334     2.482430
 O    -0.806780    -0.029890     2.559610
 H    -0.555667    -0.924923     2.889755
 H    -0.492697    -1.903312    -2.844490
 O    -0.561799    -1.909650    -1.877175
 H    -1.505297    -1.787265    -1.679725
 H    -2.698156     1.880597     0.846650
 O    -2.624576     1.229046     0.129485
 H    -1.833603     1.483978    -0.379600
 H    -3.709361     1.974520    -3.019734
 O    -3.189346     2.297752    -3.792127
 H    -2.280075     2.405458    -3.494027
 H    -0.149061    -0.663854    -0.796284
 O     0.000855     0.068700    -0.167684
 H    -0.430849    -0.197293     0.654519
 H     0.846690    -2.027538    -4.778491
 O    -0.095135    -2.179569    -4.594692
 H    -0.217056    -3.140551    -4.619406
 H    -4.888123     2.501961    -1.275145
 O    -4.548945     1.661214    -1.638922
 H    -3.878092     1.370176    -0.976589
 H    -3.449493     3.467083     2.478220
 O    -2.747263     2.824074     2.261832
 H    -1.962593     3.149561     2.739398
 H     2.528553     0.123407    -2.957271
 O     1.907025    -0.487457    -2.510148
 H     1.012949    -0.152044    -2.714275
 H    -1.165330     0.288327    -3.595981
 O    -0.343520     0.745914    -3.322526
 H    -0.569060     1.359271    -2.603903
 H     2.641472    -0.688342     0.559187
 O     2.520774    -1.438994    -0.058011
 H     2.265261    -1.058167    -0.920074
 H    -2.883785    -0.421400    -0.573172
 O    -3.039525    -0.888016    -1.404952
 H    -3.859430    -1.407640    -1.318650
 H     2.836726     1.127382    -0.830309
 O     2.031966     1.663330    -0.714387
 H     1.299539     1.038308    -0.531348
 H     0.632117     3.098862    -3.274496
 O     1.545241     2.887586    -3.040648
 H     1.539678     2.438302    -2.176221
 H    -0.019817    -4.032853    -0.508491
 O    -0.276601    -4.720640    -1.163438
 H    -1.071572    -5.144316    -0.766484
 H    -6.176239     2.331256     3.023657
 O    -6.222464     2.547141     3.992064
 H    -6.986987     2.046982     4.339751
 H     1.012771    -3.774425     1.336364
 O     0.616012    -3.121758     0.730910
 H     1.314917    -2.488405     0.468513
 H    -2.753885     5.267532    -1.042078
 O    -2.595226     4.473920    -0.497214
 H    -3.493117     4.136167    -0.297142
 H    -5.553846    -1.110269     1.725145
 O    -5.265286    -0.491201     1.020985
 H    -5.391396    -0.957505     0.189097
 H    -0.443136    -3.188625     3.077544
 O    -0.106134    -2.382118     3.503447
 H     0.839756    -2.315728     3.292512
 H     5.253395     0.816633    -1.202617
 O     4.454035     0.311224    -0.995352
 H     4.675751    -0.096192    -0.128526
 H     0.796353     2.347831     1.019256
 O     0.779455     2.024386     1.929616
 H     0.147718     1.284718     1.991674
 H     4.403010    -0.702188    -2.344471
 O     4.583213    -1.205952    -3.170721
 H     5.082146    -0.582770    -3.739811
 H     3.128928     3.115863    -1.049540
 O     4.019944     3.486517    -1.026931
 H     4.491569     3.178272    -1.823535
 H    -5.949425    -1.366027    -1.855776
 O    -5.440453    -2.076726    -1.408708
 H    -5.380977    -2.804256    -2.051906
 H    -5.052388    -3.923570     1.312086
 O    -5.721012    -3.274077     1.024254
 H    -5.485973    -3.010150     0.124511
 H     2.747266     1.984719    -3.700462
 O     3.392536     1.276134    -3.901525
 H     3.461263     1.229441    -4.860640
 H    -5.028334     4.026203     3.716575
 O    -4.440487     4.589661     3.202201
 H    -3.893710     5.111945     3.826825
 H     0.632354     0.895525    -4.743534
 O     1.112751     0.751640    -5.584625
 H     1.696139    -0.017434    -5.417855
 H     1.203464     5.694953    -2.346873
 O     1.985627     5.350140    -1.884860
 H     2.518064     4.875708    -2.553241
 H    -2.925638    -3.444509    -1.738315
 O    -3.077886    -3.679285    -0.807142
 H    -3.860452    -4.246911    -0.767161
 H     2.209717     5.010906    -4.604204
 O     1.335507     5.122625    -5.018675
 H     1.299534     4.418393    -5.693133
 H     7.802035     1.547762    -0.966097
 O     7.001946     1.199564    -1.400136
 H     7.338403     0.500246    -1.995513
 H     4.577655     2.608859     0.285090
 O     4.902906     2.243305     1.134695
 H     4.866825     2.994227     1.754433
 H     0.934735    -3.270525    -2.153155
 O     1.795354    -3.150477    -2.580479
 H     1.914102    -2.178176    -2.623885
 H     1.320814     4.524043    -0.655920
 O     0.844844     4.074214     0.082076
 H     0.190830     4.710459     0.420906
 H    -5.718601     1.153502     1.256174
 O    -6.176706     1.998550     1.438622
 H    -7.117677     1.788563     1.208646
 H    -2.373587    -2.603880     0.296728
 O    -1.875063    -2.041214     0.919987
 H    -0.977705    -2.413693     0.916208
 H    -3.681894    -0.233742     4.289157
 O    -3.673745    -0.354805     5.266173
 H    -4.443804    -0.907168     5.532133
 H    -6.151702    -2.686818     3.275902
 O    -5.679787    -1.840954     3.352432
 H    -4.734816    -2.097936     3.347818
 H    -2.903130    -0.384229    -2.985158
 O    -2.648664    -0.468210    -3.931102
 H    -2.521925    -1.440739    -3.998385
 H    -3.585530    -3.366648    -3.674073
 O    -2.712478    -3.010514    -3.438609
 H    -2.042601    -3.670914    -3.704649
 H     3.144223    -1.348728    -4.277008
 O     2.583521    -1.462626    -5.068278
 H     3.207147    -1.655181    -5.787046
 H     4.698284     2.080766    -6.669876
 O     4.141115     1.275204    -6.673267
 H     3.309536     1.534277    -7.078734
 H    -4.136303     1.100386     5.789595
 O    -4.589314     1.944783     6.044607
 H    -5.151645     2.176487     5.277877
 H    -3.956756     0.000210     2.017627
 O    -3.404717     0.304394     2.758337
 H    -3.291554     1.271903     2.665778
 H    -5.805571     0.693858    -2.226188
 O    -6.371742     0.042131    -2.688923
 H    -5.952201    -0.075686    -3.563196
 H     1.729516    -3.960601    -4.111593
 O     1.652927    -4.426458    -4.967302
 H     1.224659    -5.273522    -4.763067
 H     4.339503    -3.753146    -0.650514
 O     4.645088    -3.006557    -0.089499
 H     3.902945    -2.357256    -0.094920
 H    -0.167908     2.977160    -0.928939
 O    -0.932258     2.619104    -1.411275
 H    -1.623669     3.301229    -1.285186
 H     1.884058     4.286217     1.503863
 O     2.324393     4.381084     2.373168
 H     2.067032     3.577967     2.862759
 H     3.734388     1.030940     1.604801
 O     2.947729     0.476866     1.777526
 H     2.193856     1.084577     1.901634
 H     2.989795    -4.119198    -2.074349
 O     3.671826    -4.765201    -1.765982
 H     4.346631    -4.791848    -2.462469
 H     4.810326    -4.015418    -4.533644
 O     5.253442    -3.710866    -3.704302
 H     4.879657    -2.837094    -3.468744
 H    -0.917581     5.060437     2.077685
 O    -1.085121     5.616500     1.281448
 H    -1.736737     5.134242     0.708874
 H    -5.595960     3.315671     0.481747
 O    -5.131970     3.799288    -0.228108
 H    -5.558126     4.666586    -0.386542
 H     4.897295    -4.037143     2.912075
 O     4.146797    -3.838422     2.345944
 H     4.482785    -3.567755     1.461670
 H     5.790517    -1.510639     1.308621
 O     5.419138    -0.606536     1.296266
 H     6.221003    -0.049087     1.332935
 H     1.362230    -6.796998    -3.019109
 O     1.168383    -7.015626    -3.956116
 H     2.038036    -7.120017    -4.369490
 H    -7.326687    -3.428829     0.840254
 O    -8.295059    -3.394273     0.644514
 H    -8.743417    -3.182588     1.492062
 H     3.155865    -2.553826     2.789084
 O     2.493339    -1.862162     2.976506
 H     2.738446    -1.067797     2.468456
 H    -1.816585     2.731149     5.084816
 O    -2.510867     3.399389     5.234971
 H    -3.265887     2.921044     5.627779
 H    -0.776564     0.910333     3.984389
 O    -0.633424     1.465852     4.783809
 H     0.220754     1.888048     4.642826
 H     0.319804     3.346275    -6.956851
 O     1.268018     3.118153    -6.840436
 H     1.260664     2.271156    -6.355601
 H     7.068269    -3.088152     4.671340
 O     6.297047    -3.518593     4.231028
 H     5.505172    -3.136726     4.678660
 H     8.026781     1.200685     1.332705
 O     7.918702     0.275790     1.627817
 H     8.383772    -0.295830     0.989250
 H    -4.142394    -0.436786    -4.640821
 O    -5.074096    -0.450173    -4.970259
 H    -5.055212    -0.082317    -5.874993
 H     6.368728    -1.667851    -2.213055
 O     6.767941    -2.140476    -1.477488
 H     6.033157    -2.385267    -0.883942
 H     4.687495    -0.990932     4.399818
 O     5.120304    -0.263295     3.922887
 H     5.056685    -0.430695     2.958205
 H     0.084147     3.283484     2.852077
 O    -0.518446     3.961495     3.219096
 H    -0.192863     4.215070     4.103177
 H     8.179863    -1.514323    -0.774411
 O     8.981585    -1.162959    -0.327922
 H     9.659209    -1.848152    -0.406553
 H     9.485596    -4.122462     2.093162
 O     9.189250    -3.932471     1.176769
 H     9.955655    -3.793826     0.609588
 H    -2.470761    -2.539221     3.871857
 O    -3.101542    -2.610607     3.145589
 H    -2.640576    -2.302797     2.324749
 H    -2.188952     0.763912    -6.276223
 O    -2.794753     1.530046    -6.316852
 H    -3.035189     1.727778    -5.387861
 H    -1.160325     3.804228    -5.531787
 O    -1.291353     3.767505    -6.507902
 H    -1.904721     3.023239    -6.642539
 H    -4.815051    -6.137837    -1.092004
 O    -5.261657    -5.373671    -0.697656
 H    -6.028036    -5.179338    -1.279096
 H     2.472953    -5.913975    -1.488179
 O     1.651880    -6.437948    -1.393772
 H     0.908252    -5.784371    -1.280945
 H     3.104670    -4.423262    -5.647184
 O     4.062795    -4.447894    -5.919735
 H     4.195791    -3.717832    -6.530432
 H     7.581851     3.209394     1.974521
 O     7.486925     2.841090     1.087678
 H     6.544599     2.549181     1.035629
 H     6.499576    -4.088939     0.306173
 O     6.960319    -4.916336     0.088183
 H     7.855208    -4.779098     0.456894
 H    -7.659559    -4.241860    -2.396704
 O    -7.457661    -5.176575    -2.169406
 H    -8.082189    -5.424048    -1.460940
 H    -4.156052     6.907733     4.895303
 O    -3.280217     6.545738     4.661091
 H    -2.800533     6.328189     5.474722
 H     7.389762     3.324551     4.744384
 O     7.373008     2.921086     3.867120
 H     7.597047     1.981372     4.005452
 H    -5.739081     1.082559     6.957915
 O    -6.523137     0.566851     7.257425
 H    -6.277308    -0.364221     7.127246
 H    -0.652295    -4.896231    -2.879475
 O    -0.823048    -4.801534    -3.834210
 H    -1.439933    -5.496174    -4.098551
 H     6.732170     0.035075     4.273686
 O     7.707187     0.196164     4.223805
 H     7.912638     0.141701     3.263166
 H     4.565971    -6.829568    -3.872715
 O     3.863149    -6.991234    -4.538559
 H     4.004206    -6.331861    -5.226112
 H    -6.014875    -1.769414    -5.207495
 O    -6.654493    -2.515130    -5.309286
 H    -7.496071    -2.070610    -5.589079
 H    -7.616854     0.886510     6.049320
 O    -8.172512     1.230614     5.304902
 H    -8.763228     1.878473     5.692531
 H    -5.051820     5.883493     2.267254
 O    -5.262146     6.800876     1.997991
 H    -4.391318     7.248526     1.970274
 H     5.786404     1.372066    -4.063875
 O     5.993918     0.576081    -4.602154
 H     5.500299     0.679227    -5.418141
 H    -5.681627     6.602044     0.349034
 O    -5.721234     6.370421    -0.602237
 H    -4.827026     6.576914    -0.947518
 H    -0.523659    -7.488970    -3.096945
 O    -1.223266    -7.587551    -2.440677
 H    -0.830847    -7.939163    -1.632893
 H    -2.554373    -1.514751     5.537309
 O    -1.923012    -2.259415     5.680919
 H    -1.074414    -1.816439     5.869566
 H     7.358137    -4.760557    -1.575196
 O     7.468997    -4.762571    -2.550097
 H     6.709358    -4.261465    -2.894208
 H    -8.946954    -2.716723    -3.218626
 O    -8.021464    -2.660506    -2.887291
 H    -7.476231    -2.494015    -3.671353
 H     8.688830    -3.618477    -2.951504
 O     9.341279    -2.915741    -3.155360
 H     8.866636    -2.069691    -3.064301
 H    -5.273700    -4.863150    -3.526403
 O    -5.207861    -3.900622    -3.405430
 H    -5.720329    -3.498073    -4.117399
 H    -3.569491     4.062621    -3.548871
 O    -3.254571     4.911073    -3.196705
 H    -3.522339     5.611369    -3.793063
 H    -0.145874     4.687128    -4.095463
 O    -0.823851     4.018390    -3.889467
 H    -1.589336     4.491104    -3.505904
 H    -2.048489    -4.016974     5.391072
 O    -2.369705    -4.871375     5.062844
 H    -3.299434    -4.700846     4.831049
 H    -2.195456     8.392693    -3.816600
 O    -2.430411     7.447171    -3.912162
 H    -2.243652     7.196135    -4.843983
 H    -2.760696     7.389599     3.184823
 O    -2.685402     7.577119     2.234185
 H    -2.113914     6.863780     1.882966
 H     4.867220     1.401369     4.134246
 O     4.732691     2.359473     3.971116
 H     5.606949     2.702427     3.704980
 H     7.848759    -1.984639     6.196532
 O     8.278064    -2.203744     5.346610
 H     8.256776    -1.359194     4.854195
 H     6.011247    -1.667334     7.721369
 O     6.728693    -1.169057     7.317626
 H     6.290054    -0.407447     6.876781
 H    -1.630022     5.613760    -6.512167
 O    -1.735532     6.559675    -6.327004
 H    -0.852672     6.957467    -6.433155
 H    -8.185159     0.050905     3.996394
 O    -8.022477    -0.497259     3.215933
 H    -7.128319    -0.871012     3.313752
 H    -8.526704     0.355918     0.242457
 O    -8.532443     1.003084     0.967241
 H    -8.515984     0.465423     1.777338
 H     0.841130    -0.556804     5.893606
 O     0.009882    -0.600019     6.422013
 H    -0.472224     0.184574     6.108368
 H    -0.290734     6.969393    -1.737280
 O    -0.262228     6.575358    -2.630494
 H    -1.112420     6.796657    -3.072393
 H     0.329646    -8.071437     0.641254
 O    -0.585397    -8.293397     0.410620
 H    -1.032022    -8.334646     1.283958
 H     2.113064     2.611980     5.190787
 O     2.107375     2.320221     4.254981
 H     3.048370     2.314171     3.996183
 H    -8.197586    -5.345828    -5.421020
 O    -7.299829    -5.233809    -5.774440
 H    -7.117282    -4.286034    -5.730676
 H     2.804976    -7.695583     1.100401
 O     1.929397    -7.303138     1.058217
 H     1.850193    -6.974761     0.125624
 H     3.422716     5.477925    -7.504967
 O     3.544195     4.511369    -7.620352
 H     2.704087     4.089570    -7.382764
 H    -0.331448     6.956877     0.440267
 O    -0.022737     7.650047    -0.168479
 H    -0.675206     8.362709    -0.113077
 H     4.561576     3.528187     5.142145
 O     4.497996     4.191772     5.872979
 H     5.381740     4.224816     6.249180
 H     7.751767     2.593563     6.715435
 O     7.248180     3.447560     6.638109
 H     7.762461     4.096911     7.116241
 H     3.783448    -8.172350    -0.990695
 O     4.322718    -7.648068    -0.376099
 H     4.780659    -7.021426    -0.959594
 H     6.494544    -6.212169    -2.683250
 O     5.709050    -6.787490    -2.622779
 H     6.020035    -7.707524    -2.548137
 H    -9.055584    -1.856333     3.074160
 O    -9.566669    -2.662158     2.849291
 H    -10.297903    -2.340657     2.294825
 H    -2.429437     8.793306     0.927992
 O    -2.279881     9.139070     0.032301
 H    -3.061011     9.721056    -0.141591
 H     8.144381     0.438000     7.278677
 O     8.501959     1.119484     6.699139
 H     8.337631     0.788269     5.798964
 H    -2.178008     5.221556     7.617320
 O    -1.892231     5.419593     6.726545
 H    -2.117274     4.614184     6.170330
 H    -6.535524    -6.281593    -3.226249
 O    -5.878580    -6.504427    -3.910788
 H    -6.316666    -6.213835    -4.739782
 H     6.695386    -3.010349     2.651929
 O     6.818719    -2.764941     1.716126
 H     7.761767    -2.870475     1.523108
 H     2.634695     6.663321    -0.849484
 O     2.667833     7.505142    -0.349442
 H     1.721530     7.715132    -0.235587
 H    -4.459718    -7.280814    -2.785707
 O    -3.893601    -7.334635    -2.007157
 H    -2.990134    -7.486899    -2.338144
 H     1.020787     6.580973    -5.717617
 O     0.869015     7.453420    -6.150967
 H     0.913103     8.093057    -5.410439
 H    -8.360113    -1.431843    -1.597617
 O    -8.637315    -1.145426    -0.713409
 H    -8.427929    -1.934656    -0.164702
 H    -3.091678     7.153219    -2.251893
 O    -3.188419     6.987831    -1.304136
 H    -2.858701     7.785873    -0.841602
 H     2.670547    -4.664586     2.339538
 O     1.745215    -4.979227     2.356222
 H     1.771943    -5.874990     1.960959
 H    -8.908005    -0.568597    -4.963454
 O    -8.843184    -1.156538    -5.751895
 H    -8.544467    -0.573693    -6.472208
 H     7.480238    -0.356748    -3.972666
 O     8.130824    -0.410603    -3.253544
 H     8.821503     0.234688    -3.461804
 H     5.014423     6.214528     0.334874
 O     5.277586     5.790362    -0.502555
 H     4.704968     4.996038    -0.578966
 H    -7.996398     0.330079    -3.162101
 O    -8.895779     0.370051    -3.548253
 H    -9.500455     0.161050    -2.834931
 H     6.184363     3.537068    -3.373039
 O     5.690683     2.764843    -3.039230
 H     6.267887     2.337189    -2.363913
 H    -1.573723    -6.913408     0.175167
 O    -2.166992    -6.155169    -0.002468
 H    -2.774985    -6.448937    -0.687833
 H    -4.216979    -7.698640     1.101430
 O    -4.429596    -7.426076     1.997085
 H    -4.184498    -6.471337     2.049184
 H    -3.039016    -5.027080     1.239753
 O    -3.741883    -4.879562     1.893347
 H    -3.431249    -4.165172     2.485786
 H     5.073699    -6.354315     4.832784
 O     4.322910    -6.093859     4.295824
 H     4.609516    -6.203836     3.373608
 H    -9.810839    -5.983256    -3.767113
 O    -9.817758    -5.532720    -4.642806
 H    -10.476332    -5.988976    -5.166968
 H     6.082810    -5.889522     1.213003
 O     5.555948    -6.457390     1.812608
 H     5.078405    -7.040418     1.210586
 H    -1.584529    -6.716949     2.646807
 O    -1.755588    -7.671545     2.713227
 H    -2.719365    -7.764946     2.714713
 H    -10.252783    -3.809257    -4.368762
 O    -10.350505    -2.876970    -4.111474
 H    -10.106321    -2.343196    -4.879787
 H     0.663180     7.856221    -3.356663
 O     1.001941     8.679529    -3.765423
 H     1.914861     8.792027    -3.423414
 H    -9.390683    -7.733278    -2.367825
 O    -9.955137    -6.958790    -2.374041
 H    -9.816296    -6.519156    -1.515714
 H     2.108665     0.591127     4.545790
 O     2.179126    -0.257295     5.023322
 H     2.365883    -0.950743     4.355303
 H    -6.616630     0.467243    -7.558195
 O    -7.571527     0.585074    -7.425043
 H    -7.695735     1.494807    -7.151712
 H     6.277113     3.564746    -7.380748
 O     5.689971     3.524977    -6.625986
 H     4.858035     4.010264    -6.916324
 H    -5.038483     10.411425     0.559216
 O    -4.551573     10.406420    -0.275763
 H    -5.156474     9.935519    -0.882559
 H    -0.903998    -1.203203    -5.743178
 O    -1.052062    -0.551151    -6.462123
 H    -0.248896     0.003374    -6.421194
 H     4.654552    -0.716049    -6.975620
 O     4.710237    -1.649382    -6.743552
 H     5.556286    -1.770012    -6.277249
 H     2.205344    -8.993272    -2.547792
 O     3.163984    -8.952726    -2.550267
 H     3.405103    -8.382317    -3.295173
 H    -4.327746    -0.442660    -7.849805
 O    -4.811086     0.330478    -7.520648
 H    -4.109659     0.953534    -7.222211
 H     1.480202     3.726436     6.614868
 O     2.208396     3.111929     6.827354
 H     3.037888     3.606351     6.690777
 H    -11.440940    -2.329860     0.115317
 O    -11.000028    -1.701638     0.687602
 H    -10.259324    -1.339384     0.170016
 H    -7.323199     2.281364     7.621295
 O    -7.769518     3.135615     7.531012
 H    -7.872289     3.486305     8.415143
 H     5.874064    -9.299851    -1.092454
 O     5.946581    -9.433155    -2.042542
 H     5.052649    -9.634422    -2.346434
 H     6.737829     4.949318    -0.922479
 O     7.373314     4.263465    -1.182725
 H     7.538639     3.745188    -0.372545
 H    -5.436410    -2.651195     5.910641
 O    -5.422458    -1.880103     6.519809
 H    -4.798753    -2.144192     7.218235
 H     2.680684     1.449206     7.436549
 O     3.121176     0.591397     7.357921
 H     2.784039     0.204426     6.522447
 H    -2.767390    -2.716526     7.104292
 O    -3.253069    -2.823371     7.950606
 H    -2.617259    -2.506691     8.608574
 H     5.859435     1.896310     6.601486
 O     5.543441     1.027497     6.347301
 H     4.656135     0.910579     6.746380
 H     1.850504    -4.406327     4.166340
 O     2.340352    -4.347893     4.999371
 H     3.017429    -5.042955     4.920546
 H     10.304381    -3.112767    -1.830924
 O     10.806075    -3.127519    -0.970853
 H     11.734142    -3.129433    -1.198904
 H     4.106118     8.078934    -3.065303
 O     3.470670     8.733656    -2.730228
 H     3.249845     8.390634    -1.838645
 H    -8.378368    -6.245446     0.518823
 O    -9.015621    -5.810943    -0.071007
 H    -8.930387    -4.860235     0.185722
 H    -0.477569     9.606284    -3.377800
 O    -1.408645     9.805225    -3.160848
 H    -1.463550     9.938841    -2.212243
 H     4.194525     3.794301    -3.832560
 O     3.665353     4.596549    -3.868664
 H     4.252018     5.357242    -3.665300
 H     5.316413     6.365284    -2.087402
 O     5.253052     6.565017    -3.045056
 H     6.027421     6.176403    -3.471391
 H    -0.204860     5.235749     6.027113
 O     0.503414     4.738705     5.592390
 H     1.202508     5.358987     5.284107
 H     3.397531     5.502227     5.034982
 O     2.652204     5.998186     4.647820
 H     2.532510     5.584882     3.770827
 H    -6.925150     9.155473    -0.234070
 O    -6.646473     8.911768    -1.126523
 H    -6.444738     7.960209    -1.088140
 H    -1.459114    -4.982694     3.662706
 O    -1.015362    -4.917114     2.786528
 H    -0.104702    -5.209124     2.880077
 H     4.185576    -2.233196     6.248412
 O     4.173295    -2.399731     5.281621
 H     3.438999    -3.027314     5.122386
 H     6.916861    -6.381504     3.215963
 O     7.309511    -6.018646     4.019881
 H     6.863503    -5.162660     4.162487
 H     8.882719    -5.097340     3.926862
 O     9.537016    -4.389342     3.776843
 H     9.296579    -3.672173     4.376223
 H     3.219837     7.688271    -8.168145
 O     3.212413     7.160850    -7.370830
 H     2.349556     7.345028    -6.926675
 H    -0.599997    -1.228159     8.140349
 O    -0.822210    -1.847132     8.849918
 H    -0.133090    -2.517116     8.828047
 H     8.459049     4.152071    -2.370160
 O     9.134317     4.144125    -3.102639
 H     9.874668     4.643357    -2.758111
 H     6.467999     4.375734    -5.264731
 O     6.807213     4.775514    -4.443117
 H     7.748984     4.588256    -4.356161
 H     10.657782     1.732759    -4.268845
 O     9.924099     1.653458    -3.661194
 H     9.572109     2.559604    -3.504567
 H     3.104732    -2.455207     7.911522
 O     3.952728    -1.970101     7.902017
 H     3.704964    -1.035363     7.968164
 H    -2.565464    -2.056884    -8.724618
 O    -2.958412    -1.702634    -7.927901
 H    -2.236313    -1.262676    -7.429013
 H     5.199605     5.511551     2.279545
 O     5.008722     4.583756     2.489925
 H     4.028269     4.549964     2.442678
 H    -3.999955    -6.297282    -4.696941
 O    -3.177956    -5.810592    -4.790330
 H    -3.387823    -5.034936    -5.334371
 H    -6.360722     6.392043     4.903116
 O    -5.900973     7.198284     4.604043
 H    -5.780316     7.097812     3.633662
 H    -7.307123     4.406621     6.155289
 O    -7.039196     4.817097     5.323507
 H    -6.821755     4.074500     4.736877
 H    -6.972209     9.705862     2.392579
 O    -6.722980     10.078105     1.521962
 H    -7.168431     10.923950     1.462048
 H    -6.180217    -6.777669     1.862158
 O    -6.777501    -6.134424     1.449595
 H    -6.232575    -5.718968     0.747249
 H    -3.876749    -4.521873     7.740745
 O    -4.140162    -5.364325     7.328824
 H    -3.361848    -5.667799     6.847256
 H     9.543954     0.483190    -0.628911
 O     9.623534     1.434231    -0.824790
 H     9.923159     1.482597    -1.738701
 H    -8.080415    -3.954113     3.400024
 O    -7.162929    -4.245807     3.399562
 H    -7.060611    -4.900839     2.679531
 H     1.021913    -2.276803     6.943126
 O     1.501349    -3.026952     7.311087
 H     1.690909    -3.615771     6.563768
 H    -3.601581    -2.916119    -6.742850
 O    -4.028970    -3.521480    -6.119112
 H    -4.973756    -3.362335    -6.195628
 H    -8.428936     8.651801     3.828957
 O    -7.621397     9.160303     3.917131
 H    -6.959332     8.550396     4.305357
 H     7.887391    -2.469344    -5.192480
 O     6.969663    -2.193344    -5.214594
 H     6.489141    -2.811023    -4.631952
 H    -5.012325    -4.720165     5.911811
 O    -5.046946    -4.146490     5.121425
 H    -5.821749    -4.380230     4.590158
 N     4.629897     7.454968     1.886498
 H     5.247132     8.260037     1.834282
 H     4.244081     7.435144     2.828012
 H     3.845693     7.639719     1.255534
