# Supplementary material for: Theoretical Distribution of the Ammonia Binding Energy at Interstellar Icy Grains: A New Computational Framework
Source: ACS Earth Space Chem. 2022 Jun 2;6(6):1514–26. doi: 10.1021/acsearthspacechem.2c00040 (PMC9208021; doi:10.1021/acsearthspacechem.2c00040)
Supplement: Supplementary file 1 — sp2c00040_si_001.zip [file sp2c00040_si_001.zip › Supporting_Information_R1/structures/CP_grain_mol65.xyz]

37
CP_grain_mol65 // 0.000321536658 // -897.326708392 // -0.0560177516
 H     1.113449     3.897155    -0.826135
 O     1.913326     3.929254    -0.232930
 H     2.637645     4.142092    -0.866218
 H     1.607775     0.936261    -0.791467
 O     2.365703     1.300561    -0.293181
 H     2.164079     2.260824    -0.205439
 H    -0.118858     0.817740    -2.595393
 O    -0.056050     0.589489    -1.638753
 H    -0.157170    -0.376248    -1.655192
 H     1.699635    -1.425147    -2.697166
 O     2.427520    -1.089885    -2.137177
 H     2.264936    -1.422693    -1.212736
 H    -2.857547     0.430450    -1.436659
 O    -2.620675     1.281468    -0.996807
 H    -1.641024     1.204219    -1.047316
 H    -0.655368    -2.367135    -0.744122
 O    -0.573942    -2.364018    -1.728196
 H    -1.030997    -3.183025    -2.006853
 H     3.190089     0.907197     2.631703
 O     3.127362     0.246663     1.935243
 H     2.726646     0.701936     1.119192
 H    -0.559294    -1.837780     1.642750
 O    -1.104590    -2.313221     0.951737
 H    -1.017430    -3.270129     1.103901
 H    -2.738313    -1.897593     0.652176
 O    -3.649554    -1.807774     0.286035
 H    -3.472579    -1.506214    -0.632350
 H     2.693797    -1.714518     1.014324
 O     2.043767    -1.875829     0.319851
 H     1.908879    -2.851459     0.291829
 H    -3.502173     2.400183     0.365421
 O    -4.026210     3.077693     0.830545
 H    -4.932917     2.860128     0.576773
 N     0.145930    -0.725062     2.827005
 H    -0.399844     0.131807     2.839005
 H     1.095347    -0.487559     2.539691
 H     0.186483    -1.070271     3.780323
