# Supplementary material for: Theoretical Distribution of the Ammonia Binding Energy at Interstellar Icy Grains: A New Computational Framework
Source: ACS Earth Space Chem. 2022 Jun 2;6(6):1514–26. doi: 10.1021/acsearthspacechem.2c00040 (PMC9208021; doi:10.1021/acsearthspacechem.2c00040)
Supplement: Supplementary file 1 — sp2c00040_si_001.zip [file sp2c00040_si_001.zip › Supporting_Information_R1/structures/CP_grain_mol145.xyz]

28
CP_grain_mol145 // 0.000339183199 // -668.034290647 // -0.0461254217
 H    -0.420103     0.120106    -1.466572
 O    -0.208403     0.990535    -1.875923
 H    -0.994094     1.557607    -1.690163
 H    -0.741253    -2.114670    -1.101819
 O    -0.095410    -1.470959    -0.769550
 H    -0.126921    -1.458061     0.224658
 H    -2.815447    -1.949582     0.707857
 O    -2.622229    -1.028195     0.956286
 H    -3.418220    -0.781112     1.494423
 H     2.407201    -1.108911    -1.697147
 O     2.598081    -1.687211    -0.917074
 H     1.675578    -1.919341    -0.686570
 H    -3.130678     1.084266    -1.248695
 O    -3.363902     0.145422    -1.335583
 H    -3.067154    -0.263831    -0.483803
 H     0.830064     1.592788    -0.614092
 O     1.250414     2.011238     0.178410
 H     2.117893     1.549625     0.289405
 H     4.250794     0.815683    -0.232700
 O     3.552865     0.573231     0.396962
 H     3.239004    -0.294721     0.056744
 H    -0.318399     1.866233     1.090033
 O    -1.276496     1.904115     1.315424
 H    -1.573678     0.986080     1.342957
 N     0.329221    -1.148451     1.936976
 H     0.781200    -0.241068     2.019345
 H     0.892987    -1.821013     2.446593
 H    -0.572681    -1.086332     2.399102
