# Supplementary material for: Theoretical Distribution of the Ammonia Binding Energy at Interstellar Icy Grains: A New Computational Framework
Source: ACS Earth Space Chem. 2022 Jun 2;6(6):1514–26. doi: 10.1021/acsearthspacechem.2c00040 (PMC9208021; doi:10.1021/acsearthspacechem.2c00040)
Supplement: Supplementary file 1 — sp2c00040_si_001.zip [file sp2c00040_si_001.zip › Supporting_Information_R1/structures/CP_grain_mol150.xyz]

25
CP_grain_mol150 // 0.000270633613 // -591.60140415 // -0.0395543289
 H     0.691588     1.004595    -2.558305
 O    -0.003692     0.749505    -1.919168
 H     0.232493     1.287214    -1.135434
 H    -0.411047     2.089987     0.583326
 O     0.523354     2.328907     0.371731
 H     0.431203     3.250140     0.049324
 H    -2.224461     1.813500    -0.435768
 O    -2.085549     1.591085     0.518225
 H    -2.603663     2.289705     0.970256
 H    -2.502793    -0.286057     0.151834
 O    -2.634391    -1.197254    -0.160921
 H    -1.767814    -1.471651    -0.553078
 H     2.603824    -0.138794     0.073771
 O     2.883385     0.815334    -0.002225
 H     2.061847     1.306079     0.169067
 H    -0.066668    -0.936830    -1.606956
 O    -0.245951    -1.870812    -1.336170
 H    -0.447186    -2.317237    -2.186626
 H     1.338066    -1.509487     1.109626
 O     1.997189    -1.680363     0.393144
 H     1.420908    -1.982959    -0.333064
 N    -0.128673    -1.056592     2.220473
 H    -0.234908    -0.051495     2.324676
 H    -0.120839    -1.451790     3.156252
 H    -0.974607    -1.389990     1.760860
