# Supplementary material for: Theoretical Distribution of the Ammonia Binding Energy at Interstellar Icy Grains: A New Computational Framework
Source: ACS Earth Space Chem. 2022 Jun 2;6(6):1514–26. doi: 10.1021/acsearthspacechem.2c00040 (PMC9208021; doi:10.1021/acsearthspacechem.2c00040)
Supplement: Supplementary file 1 — sp2c00040_si_001.zip [file sp2c00040_si_001.zip › Supporting_Information_R1/structures/CP_grain_mol58.xyz]

25
CP_grain_mol58 // 0.000208026206 // -591.581774648 // -0.0339191613
 H    -2.998521    -0.198722    -0.719939
 O    -2.787627     0.619155    -1.211805
 H    -2.345301     0.258383    -2.014284
 H    -0.008531     4.267450    -0.310469
 O     0.003518     3.927357     0.618569
 H     0.137147     2.966020     0.492833
 H    -0.163356     0.308924    -0.245237
 O     0.233413     1.216214    -0.170027
 H     1.170925     1.059231    -0.392272
 H     1.989050     0.172619    -2.184077
 O     2.567243     0.238579    -1.390336
 H     3.380024     0.613592    -1.775479
 H     2.426235    -1.452700    -0.677990
 O     2.075101    -2.289331    -0.300504
 H     2.018416    -2.876821    -1.067439
 H    -3.410063    -1.197939     1.443965
 O    -2.989471    -1.547721     0.645348
 H    -3.493258    -2.360318     0.422444
 H     0.309641    -1.824560    -0.191974
 O    -0.499810    -1.372232    -0.516093
 H    -1.258031    -1.615471     0.047852
 N     1.426207    -0.380510     2.620909
 H     0.835164     0.141302     1.977797
 H     0.821401    -0.757280     3.345428
 H     1.786666    -1.176313     2.101260
