# Supplementary material for: Theoretical Distribution of the Ammonia Binding Energy at Interstellar Icy Grains: A New Computational Framework
Source: ACS Earth Space Chem. 2022 Jun 2;6(6):1514–26. doi: 10.1021/acsearthspacechem.2c00040 (PMC9208021; doi:10.1021/acsearthspacechem.2c00040)
Supplement: Supplementary file 1 — sp2c00040_si_001.zip [file sp2c00040_si_001.zip › Supporting_Information_R1/structures/CP_grain_mol70.xyz]

28
CP_grain_mol70 // 0.000415224287 // -668.045282046 // -0.0469527194
 H    -1.278032     1.207553    -0.772406
 O    -1.160284     0.468032    -1.399392
 H    -0.179368     0.354262    -1.516837
 H     1.869054     0.061935    -2.299368
 O     1.443308     0.102441    -1.410539
 H     1.578116    -0.787500    -1.018546
 H     1.461636     1.670903    -0.447661
 O     1.298564     2.633194    -0.336948
 H     2.185003     3.015405    -0.529630
 H    -0.562240     2.954708     0.230738
 O    -1.464697     2.610864     0.344904
 H    -2.039302     3.402345     0.314751
 H    -3.333165    -0.124318     0.768781
 O    -3.747621    -0.977262     0.581426
 H    -3.832325    -0.961488    -0.407689
 H     2.238362    -0.190721     1.374299
 O     3.123800    -0.542250     1.112899
 H     2.889944    -1.399278     0.722129
 H     0.560321    -2.454725    -0.051419
 O     1.488764    -2.483139    -0.357457
 H     1.357845    -2.746500    -1.296821
 H    -2.123538    -1.995821     0.271773
 O    -1.311342    -2.074304    -0.263516
 H    -1.303001    -1.214552    -0.750910
 N     0.421371     0.129541     1.881755
 H     0.396133    -0.137025     2.861754
 H    -0.194642    -0.512877     1.387253
 H    -0.004330     1.050309     1.816515
