# Supplementary material for: Theoretical Distribution of the Ammonia Binding Energy at Interstellar Icy Grains: A New Computational Framework
Source: ACS Earth Space Chem. 2022 Jun 2;6(6):1514–26. doi: 10.1021/acsearthspacechem.2c00040 (PMC9208021; doi:10.1021/acsearthspacechem.2c00040)
Supplement: Supplementary file 1 — sp2c00040_si_001.zip [file sp2c00040_si_001.zip › Supporting_Information_R1/structures/CP_grain_mol64.xyz]

19
CP_grain_mol64 // 0.00024226606 // -438.739597608 // -0.0253251282
 H     1.184208    -2.215792    -0.552160
 O     1.148800    -1.464963    -1.179785
 H     1.882476    -0.891041    -0.872066
 H    -1.557415    -1.371915     0.502952
 O    -1.735220    -1.815721     1.377578
 H    -1.662674    -2.778903     1.200788
 H     3.058366    -0.253208     0.999682
 O     2.934062     0.308863     0.200734
 H     2.071749     0.732888     0.400104
 H    -0.363055    -0.873322    -1.108320
 O    -1.314463    -0.592703    -0.945620
 H    -1.852828    -1.077117    -1.586709
 H     0.047123     0.893980     1.836281
 O     0.534154     1.335524     1.108639
 H    -0.158490     1.819266     0.584134
 N    -1.439974     2.381194    -0.514965
 H    -1.192930     3.010424    -1.271678
 H    -2.309299     2.715448    -0.111908
 H    -1.606073     1.452936    -0.908699
