# Supplementary material for: Theoretical Distribution of the Ammonia Binding Energy at Interstellar Icy Grains: A New Computational Framework
Source: ACS Earth Space Chem. 2022 Jun 2;6(6):1514–26. doi: 10.1021/acsearthspacechem.2c00040 (PMC9208021; doi:10.1021/acsearthspacechem.2c00040)
Supplement: Supplementary file 1 — sp2c00040_si_001.zip [file sp2c00040_si_001.zip › Supporting_Information_R1/structures/grain_mol116.xyz]

604
grain_mol116 // -1360.339400894282 // -24.7434254622 // -362.298179906482 // -1022.78464645 // -0.017453239 // -0.582219720957 // -0.004203274624
 H    -1.625167     0.168943     2.570973
 O    -0.645051     0.144940     2.617857
 H    -0.408624    -0.744802     2.971817
 H    -0.545661    -1.913276    -2.725042
 O    -0.584254    -1.884770    -1.756520
 H    -1.517989    -1.730882    -1.535086
 H    -2.535555     2.050254     0.899954
 O    -2.500688     1.373538     0.203238
 H    -1.719370     1.589609    -0.337156
 H    -3.660837     2.044862    -2.936985
 O    -3.155250     2.328104    -3.734635
 H    -2.235151     2.419594    -3.466180
 H    -0.106387    -0.616334    -0.730810
 O     0.084651     0.131792    -0.132351
 H    -0.330825    -0.093267     0.710464
 H     0.732001    -2.139550    -4.692456
 O    -0.207465    -2.257905    -4.475960
 H    -0.357519    -3.215247    -4.463839
 H    -4.771050     2.662195    -1.176940
 O    -4.464486     1.801559    -1.522803
 H    -3.783311     1.513032    -0.870151
 H    -3.194073     3.709702     2.498372
 O    -2.515978     3.040907     2.282654
 H    -1.708885     3.360232     2.726368
 H     2.524583     0.024766    -2.994858
 O     1.901320    -0.553427    -2.509506
 H     1.010008    -0.201354    -2.698167
 H    -1.180373     0.269472    -3.529899
 O    -0.338470     0.713870    -3.296823
 H    -0.526883     1.356011    -2.592755
 H     2.721082    -0.674621     0.542904
 O     2.564580    -1.441352    -0.046027
 H     2.290696    -1.082397    -0.911615
 H    -2.826462    -0.291918    -0.435752
 O    -3.018192    -0.780985    -1.246819
 H    -3.849690    -1.273986    -1.120551
 H     2.923605     1.086915    -0.912722
 O     2.139597     1.651750    -0.793306
 H     1.395258     1.055391    -0.564980
 H     0.700269     3.038172    -3.357284
 O     1.614604     2.811057    -3.142466
 H     1.621322     2.389098    -2.264052
 H    -0.059104    -3.977119    -0.333320
 O    -0.352740    -4.678754    -0.957239
 H    -1.147219    -5.066828    -0.523893
 H    -5.933187     2.668531     3.160490
 O    -5.944458     2.917083     4.122066
 H    -6.711304     2.450072     4.508441
 H     1.035527    -3.686834     1.471079
 O     0.638950    -3.043832     0.855297
 H     1.346123    -2.439054     0.551886
 H    -2.557665     5.374160    -1.098950
 O    -2.404172     4.592530    -0.535579
 H    -3.304413     4.287750    -0.296617
 H    -5.442765    -0.829926     1.960733
 O    -5.158213    -0.242509     1.228463
 H    -5.322668    -0.731841     0.416658
 H    -0.351333    -3.003766     3.233185
 O     0.020368    -2.193519     3.621531
 H     0.960704    -2.160578     3.380665
 H     5.321100     0.697151    -1.344234
 O     4.513816     0.224015    -1.097012
 H     4.749287    -0.162799    -0.223967
 H     0.973323     2.428009     0.955309
 O     0.979464     2.131946     1.874672
 H     0.327622     1.415085     1.981161
 H     4.393726    -0.832681    -2.408997
 O     4.536643    -1.367803    -3.222604
 H     5.034140    -0.778380    -3.827047
 H     3.263684     3.059651    -1.206225
 O     4.164580     3.408218    -1.232465
 H     4.601926     3.051943    -2.029331
 H    -5.953498    -1.193705    -1.595137
 O    -5.447523    -1.901921    -1.140808
 H    -5.429881    -2.652278    -1.760258
 H    -5.029558    -3.668374     1.628041
 O    -5.687349    -3.008479     1.339582
 H    -5.474737    -2.782587     0.423943
 H     2.768642     1.852590    -3.806657
 O     3.394066     1.124668    -4.002010
 H     3.427462     1.039489    -4.960420
 H    -4.719409     4.353070     3.762482
 O    -4.132744     4.882377     3.211841
 H    -3.553617     5.410318     3.802027
 H     0.595943     0.788850    -4.749527
 O     1.050068     0.606537    -5.597964
 H     1.614437    -0.174854    -5.423453
 H     1.354094     5.644249    -2.545215
 O     2.142538     5.291533    -2.098258
 H     2.644284     4.781416    -2.764488
 H    -2.984322    -3.348650    -1.496764
 O    -3.112678    -3.549837    -0.554271
 H    -3.910079    -4.092114    -0.472058
 H     2.287314     4.860537    -4.798614
 O     1.404682     4.983562    -5.189043
 H     1.327169     4.258324    -5.837752
 H     7.894750     1.363007    -1.207739
 O     7.071448     1.029957    -1.609511
 H     7.368760     0.298753    -2.188134
 H     4.736726     2.549584     0.103793
 O     5.079648     2.210245     0.955464
 H     5.073656     2.989790     1.549020
 H     0.865668    -3.296682    -2.030215
 O     1.716223    -3.214084    -2.485997
 H     1.858719    -2.247501    -2.565435
 H     1.499649     4.528932    -0.805823
 O     1.041852     4.119726    -0.036920
 H     0.412827     4.783095     0.299180
 H    -5.560848     1.420852     1.421211
 O    -5.990400     2.283923     1.588159
 H    -6.943229     2.092400     1.392957
 H    -2.348492    -2.457528     0.491392
 O    -1.816034    -1.888441     1.079973
 H    -0.929837    -2.286019     1.063138
 H    -3.471197     0.078040     4.438331
 O    -3.436667    -0.011628     5.418156
 H    -4.213272    -0.532747     5.724799
 H    -6.035524    -2.337139     3.580843
 O    -5.538798    -1.502808     3.616205
 H    -4.601795    -1.786154     3.591514
 H    -2.916454    -0.332976    -2.846429
 O    -2.690334    -0.454925    -3.795534
 H    -2.595252    -1.432837    -3.833564
 H    -3.700429    -3.315701    -3.412514
 O    -2.810314    -2.976478    -3.216955
 H    -2.168083    -3.664254    -3.480396
 H     3.060709    -1.508243    -4.281003
 O     2.474308    -1.630460    -5.051936
 H     3.070148    -1.865540    -5.781406
 H     4.632786     1.798244    -6.833445
 O     4.055562     1.008544    -6.792527
 H     3.218824     1.275106    -7.182353
 H    -3.844548     1.472772     5.905614
 O    -4.267819     2.336611     6.145616
 H    -4.845704     2.559269     5.387827
 H    -3.808235     0.244767     2.169605
 O    -3.225514     0.557723     2.882719
 H    -3.089955     1.518349     2.754748
 H    -5.765126     0.849842    -2.039276
 O    -6.362019     0.199028    -2.462287
 H    -5.973371     0.040467    -3.344196
 H     1.582042    -4.072141    -3.986255
 O     1.469122    -4.563557    -4.823415
 H     1.022478    -5.390393    -4.579036
 H     4.300557    -3.823138    -0.612487
 O     4.643571    -3.066776    -0.087170
 H     3.918321    -2.398441    -0.091569
 H    -0.032186     3.017198    -0.983196
 O    -0.818299     2.665907    -1.433948
 H    -1.488632     3.369459    -1.308774
 H     2.140520     4.368422     1.347591
 O     2.633024     4.510531     2.176613
 H     2.415504     3.757082     2.747576
 H     3.891005     1.045711     1.500147
 O     3.094673     0.520337     1.710421
 H     2.361807     1.153747     1.838134
 H     2.898712    -4.198449    -1.982687
 O     3.573098    -4.851823    -1.672847
 H     4.224725    -4.921309    -2.387948
 H     4.646401    -4.226371    -4.496957
 O     5.123635    -3.906232    -3.692554
 H     4.778823    -3.016457    -3.474414
 H    -0.634795     5.218077     1.971233
 O    -0.809405     5.749445     1.159516
 H    -1.492923     5.268573     0.625164
 H    -5.403569     3.552210     0.571308
 O    -4.948470     3.999293    -0.167771
 H    -5.355713     4.872568    -0.342276
 H     4.957718    -4.005454     2.939979
 O     4.196561    -3.804539     2.389097
 H     4.512800    -3.572570     1.487002
 H     5.868416    -1.558962     1.226786
 O     5.522251    -0.645406     1.193208
 H     6.339833    -0.110507     1.189652
 H     1.172233    -6.859375    -2.789053
 O     0.945278    -7.103156    -3.712296
 H     1.798995    -7.245252    -4.146839
 H    -7.302530    -3.125309     1.207643
 O    -8.274810    -3.069661     1.039899
 H    -8.691689    -2.819214     1.892450
 H     3.253659    -2.479415     2.817980
 O     2.616108    -1.763881     3.001463
 H     2.866065    -0.993605     2.459890
 H    -1.504013     3.014933     5.079244
 O    -2.176611     3.705673     5.225309
 H    -2.931036     3.262039     5.657395
 H    -0.546623     1.130513     4.010335
 O    -0.364565     1.705907     4.787107
 H     0.494163     2.103183     4.606454
 H     0.283413     3.173871    -7.034135
 O     1.228821     2.924325    -6.937371
 H     1.212916     2.093675    -6.424960
 H     7.205148    -3.059617     4.602088
 O     6.409966    -3.482287     4.198527
 H     5.642228    -3.064388     4.656443
 H     8.180383     1.088274     1.091005
 O     8.053373     0.178660     1.420709
 H     8.483201    -0.428975     0.790433
 H    -4.205639    -0.403424    -4.462874
 O    -5.146585    -0.399466    -4.763217
 H    -5.146231    -0.064957    -5.680646
 H     6.335658    -1.849508    -2.303755
 O     6.745451    -2.304281    -1.562830
 H     6.022274    -2.511805    -0.941041
 H     4.874332    -0.904739     4.330761
 O     5.311648    -0.205638     3.816315
 H     5.213823    -0.404793     2.860935
 H     0.347180     3.440687     2.777188
 O    -0.228170     4.146000     3.135706
 H     0.128142     4.421002     4.002522
 H     8.193935    -1.696803    -0.923549
 O     9.018222    -1.351843    -0.514386
 H     9.674248    -2.058492    -0.587793
 H     9.514944    -4.244605     1.990785
 O     9.196643    -4.075663     1.077449
 H     9.949237    -3.978306     0.483897
 H    -2.335200    -2.272259     4.063745
 O    -2.989187    -2.350450     3.359054
 H    -2.545647    -2.082236     2.515169
 H    -2.272087     0.686011    -6.193366
 O    -2.856051     1.468322    -6.242304
 H    -3.065014     1.701828    -5.313862
 H    -1.140399     3.719253    -5.582539
 O    -1.299936     3.653680    -6.552805
 H    -1.937812     2.923179    -6.644102
 H    -4.925089    -5.965143    -0.705001
 O    -5.337181    -5.176351    -0.322138
 H    -6.117441    -4.979956    -0.885893
 H     2.351829    -5.957673    -1.321189
 O     1.520526    -6.455384    -1.185638
 H     0.797871    -5.778178    -1.073152
 H     2.897884    -4.623567    -5.544492
 O     3.846666    -4.682749    -5.844275
 H     3.979517    -3.977828    -6.483775
 H     7.808147     3.129251     1.677803
 O     7.672118     2.742191     0.803710
 H     6.723097     2.464936     0.797579
 H     6.478386    -4.187046     0.291686
 O     6.910675    -5.033080     0.087441
 H     7.819331    -4.908996     0.425805
 H    -7.756223    -4.036336    -1.991609
 O    -7.565876    -4.964695    -1.730029
 H    -8.184241    -5.173232    -1.004369
 H    -3.735191     7.246771     4.817581
 O    -2.878146     6.851520     4.569144
 H    -2.378635     6.649128     5.374902
 H     7.702627     3.342413     4.445756
 O     7.645888     2.907355     3.584950
 H     7.849986     1.967378     3.751597
 H    -5.411342     1.538160     7.120095
 O    -6.199365     1.054381     7.460238
 H    -5.982544     0.113162     7.353881
 H    -0.786300    -4.900278    -2.654945
 O    -0.980915    -4.832705    -3.607369
 H    -1.626730    -5.515859    -3.830079
 H     6.940391     0.057589     4.109570
 O     7.917558     0.190198     4.024867
 H     8.092622     0.096714     3.061802
 H     4.347322    -7.008919    -3.734328
 O     3.620992    -7.172965    -4.373703
 H     3.758329    -6.540576    -5.086821
 H    -6.131072    -1.702090    -4.928832
 O    -6.787971    -2.435860    -4.989378
 H    -7.629200    -1.982965    -5.255597
 H    -7.319930     1.364600     6.274338
 O    -7.888659     1.699261     5.535520
 H    -8.449159     2.376267     5.918173
 H    -4.737258     6.161369     2.252593
 O    -4.931214     7.074699     1.958283
 H    -4.049646     7.496842     1.890669
 H     5.777653     1.143826    -4.239116
 O     5.950926     0.327045    -4.756155
 H     5.434147     0.414259    -5.559656
 H    -5.404994     6.833654     0.330818
 O    -5.479348     6.572354    -0.610809
 H    -4.590516     6.742675    -0.988156
 H    -0.732450    -7.500868    -2.788453
 O    -1.414001    -7.558488    -2.108881
 H    -1.007221    -7.894087    -1.301446
 H    -2.341479    -1.192204     5.695406
 O    -1.725960    -1.948868     5.845817
 H    -0.860686    -1.523223     5.994390
 H     7.261657    -4.943807    -1.590406
 O     7.343814    -4.979707    -2.567584
 H     6.586815    -4.470976    -2.906186
 H    -9.026658    -2.506093    -2.822580
 O    -8.088706    -2.458652    -2.520004
 H    -7.564944    -2.339138    -3.326368
 H     8.580461    -3.885456    -3.042786
 O     9.244870    -3.207807    -3.289482
 H     8.795829    -2.346828    -3.212086
 H    -5.424942    -4.759331    -3.165841
 O    -5.324063    -3.795467    -3.081730
 H    -5.851570    -3.402635    -3.788567
 H    -3.481243     4.109814    -3.539182
 O    -3.129799     4.959829    -3.227535
 H    -3.399950     5.648082    -3.836615
 H    -0.061417     4.622432    -4.206881
 O    -0.747890     3.978201    -3.958164
 H    -1.490916     4.482614    -3.569600
 H    -1.907493    -3.710483     5.618842
 O    -2.260774    -4.566259     5.329301
 H    -3.192203    -4.377935     5.118874
 H    -1.999281     8.389467    -3.991822
 O    -2.260359     7.447642    -4.049165
 H    -2.110676     7.161922    -4.977314
 H    -2.378678     7.633451     3.050751
 O    -2.330015     7.785695     2.092041
 H    -1.785825     7.047657     1.749227
 H     5.107589     1.477491     3.974389
 O     5.000202     2.432102     3.771350
 H     5.883602     2.731761     3.484990
 H     8.060516    -1.928394     6.065719
 O     8.458143    -2.187182     5.211426
 H     8.444885    -1.359028     4.691999
 H     6.279392    -1.509605     7.631926
 O     6.997129    -1.045212     7.190006
 H     6.565611    -0.286300     6.737526
 H    -1.590890     5.507512    -6.609674
 O    -1.664946     6.461603    -6.453568
 H    -0.775859     6.831156    -6.599510
 H    -7.971931     0.478186     4.268153
 O    -7.847599    -0.099454     3.502087
 H    -6.961387    -0.494784     3.586210
 H    -8.418445     0.668720     0.516816
 O    -8.384808     1.339391     1.219392
 H    -8.358647     0.828216     2.046153
 H     1.088132    -0.317184     5.920042
 O     0.272507    -0.320705     6.473573
 H    -0.197726     0.466499     6.148044
 H    -0.065545     6.985595    -1.919098
 O    -0.078237     6.561329    -2.800486
 H    -0.936797     6.790317    -3.222610
 H     0.217212    -7.983598     0.941721
 O    -0.709631    -8.188283     0.745199
 H    -1.131374    -8.187238     1.631903
 H     2.421661     2.793317     5.073328
 O     2.380138     2.472842     4.147444
 H     3.310647     2.430601     3.860895
 H    -8.358580    -5.222633    -4.968388
 O    -7.469080    -5.167870    -5.385687
 H    -7.266541    -4.218538    -5.372834
 H     2.714769    -7.661787     1.314308
 O     1.849351    -7.246426     1.285010
 H     1.749891    -6.947135     0.344619
 H     3.423944     5.199939    -7.744787
 O     3.517485     4.226915    -7.828569
 H     2.673150     3.836053    -7.554984
 H    -0.038627     7.043917     0.250408
 O     0.284349     7.704755    -0.385156
 H    -0.348576     8.435654    -0.340625
 H     4.892156     3.633986     4.925287
 O     4.871007     4.316837     5.638593
 H     5.768236     4.343277     5.981489
 H     8.103855     2.665321     6.431928
 O     7.621996     3.529513     6.337237
 H     8.164036     4.180789     6.781069
 H     3.616043    -8.233924    -0.786560
 O     4.188130    -7.705115    -0.206440
 H     4.644187    -7.110709    -0.824028
 H     6.327071    -6.406994    -2.623170
 O     5.528440    -6.957340    -2.520432
 H     5.816068    -7.883002    -2.423658
 H    -8.921054    -1.432775     3.436458
 O    -9.460907    -2.230834     3.255651
 H    -10.198197    -1.908345     2.709730
 H    -2.075568     8.952139     0.737585
 O    -1.947682     9.261815    -0.174547
 H    -2.717084     9.860601    -0.341813
 H     8.453100     0.518433     7.057317
 O     8.812281     1.169257     6.444512
 H     8.611311     0.813732     5.561499
 H    -1.723898     5.594102     7.537127
 O    -1.464350     5.757482     6.631505
 H    -1.722947     4.940361     6.108919
 H    -6.712952    -6.131212    -2.783263
 O    -6.080655    -6.393468    -3.476730
 H    -6.536677    -6.116420    -4.303987
 H     6.773414    -3.037791     2.592975
 O     6.875787    -2.825697     1.646370
 H     7.809126    -2.965705     1.429755
 H     2.732574     6.545938    -1.186069
 O     3.051548     7.294819    -0.633961
 H     2.240934     7.694253    -0.294906
 H    -4.653007    -7.170568    -2.368380
 O    -4.063644    -7.217714    -1.606373
 H    -3.175784    -7.404604    -1.960354
 H     1.106719     6.426739    -5.926680
 O     0.968525     7.288343    -6.384812
 H     1.049737     7.950443    -5.667504
 H    -8.356961    -1.184451    -1.265539
 O    -8.597277    -0.858805    -0.383573
 H    -8.393560    -1.635315     0.184945
 H    -2.881051     7.227657    -2.361066
 O    -2.953018     7.095232    -1.406195
 H    -2.587705     7.898586    -0.979672
 H     2.698762    -4.589279     2.454304
 O     1.766388    -4.877218     2.508746
 H     1.756684    -5.785839     2.143241
 H    -8.981879    -0.417883    -4.640585
 O    -8.954972    -1.031035    -5.411275
 H    -8.662530    -0.480111    -6.158140
 H     7.429579    -0.629574    -4.137743
 O     8.098465    -0.673024    -3.434901
 H     8.800751    -0.057079    -3.687424
 H     4.645716     6.434877    -0.504696
 O     5.309206     5.751628    -0.692539
 H     4.794404     4.933423    -0.870939
 H    -7.992535     0.515979    -2.898121
 O    -8.901461     0.573201    -3.258507
 H    -9.489335     0.394747    -2.523135
 H     6.258719     3.317018    -3.634839
 O     5.752273     2.575480    -3.254897
 H     6.339243     2.146597    -2.587915
 H    -1.668248    -6.789477     0.490984
 O    -2.245018    -6.020823     0.305031
 H    -2.882397    -6.319608    -0.351000
 H    -4.302916    -7.469361     1.520153
 O    -4.477460    -7.163378     2.413251
 H    -4.207649    -6.213896     2.425712
 H    -3.049477    -4.828643     1.534287
 O    -3.727143    -4.641441     2.204026
 H    -3.380521    -3.915880     2.761847
 H     5.129804    -6.262255     4.931722
 O     4.370881    -5.998022     4.408275
 H     4.625975    -6.146870     3.482346
 H    -9.962229    -5.791861    -3.274061
 O    -9.928516    -5.315107    -4.133154
 H    -10.661258    -5.682572    -4.685704
 H     6.041214    -5.944858     1.269959
 O     5.518015    -6.477745     1.903634
 H     5.006588    -7.066706     1.336178
 H    -1.598855    -6.511358     2.954549
 O    -1.792702    -7.458206     3.058472
 H    -2.758372    -7.524913     3.089582
 H    -10.331293    -3.595027    -3.910790
 O    -10.459473    -2.650860    -3.660471
 H    -10.224773    -2.140349    -4.452581
 H     0.852519     7.790470    -3.597928
 O     1.205068     8.586321    -4.048388
 H     2.125463     8.688862    -3.728503
 H    -9.562887    -7.506826    -1.718234
 O    -10.161871    -6.752016    -1.758365
 H    -9.970805    -6.266112    -0.931562
 H     2.343208     0.751427     4.497105
 O     2.407752    -0.082421     5.000541
 H     2.553905    -0.802818     4.351474
 H    -6.741636     0.472060    -7.334822
 O    -7.688798     0.622112    -7.181442
 H    -7.779885     1.542083    -6.930340
 H     6.229361     3.213867    -7.637700
 O     5.665714     3.218883    -6.864075
 H     4.836855     3.713772    -7.148715
 H    -4.653866     10.628477     0.393363
 O    -4.193809     10.583097    -0.455481
 H    -4.829058     10.108619    -1.027325
 H    -1.024782    -1.297363    -5.632277
 O    -1.175626    -0.665605    -6.368580
 H    -0.357555    -0.132468    -6.369751
 H     4.505755    -1.006095    -7.043292
 O     4.543879    -1.932138    -6.780877
 H     5.400074    -2.060802    -6.335797
 H     1.970619    -9.061627    -2.267878
 O     2.929498    -9.047726    -2.300407
 H     3.162540    -8.509131    -3.071074
 H    -4.488739    -0.511736    -7.662148
 O    -4.939963     0.286243    -7.347115
 H    -4.213404     0.898174    -7.089565
 H     1.860367     3.966788     6.477208
 O     2.578466     3.338843     6.688632
 H     3.415348     3.807615     6.514023
 H    -11.404314    -1.940017     0.566116
 O    -10.931921    -1.303344     1.102967
 H    -10.196759    -0.980512     0.552131
 H    -6.941686     2.801660     7.788967
 O    -7.368390     3.664123     7.683226
 H    -7.433686     4.047053     8.557504
 H     5.671752    -9.421884    -0.911964
 O     5.712182    -9.587846    -1.858829
 H     4.804445    -9.774369    -2.129496
 H     6.919944     4.816126    -1.224766
 O     7.509242     4.103354    -1.492581
 H     7.698549     3.597218    -0.676205
 H    -5.240248    -2.235009     6.190843
 O    -5.187375    -1.445301     6.773405
 H    -4.550020    -1.703470     7.461584
 H     3.026958     1.687083     7.339488
 O     3.442243     0.815134     7.276881
 H     3.068546     0.410584     6.465772
 H    -2.539056    -2.335098     7.307665
 O    -3.001381    -2.401091     8.171093
 H    -2.337908    -2.080197     8.799003
 H     6.188820     2.018061     6.398682
 O     5.841992     1.151288     6.179873
 H     4.964843     1.071130     6.610104
 H     1.941020    -4.247801     4.294866
 O     2.458020    -4.175356     5.110189
 H     3.112933    -4.891629     5.035304
 H     10.242125    -3.387624    -1.987503
 O     10.768856    -3.386199    -1.142523
 H     11.689192    -3.424299    -1.397123
 H     4.298709     7.923599    -3.361841
 O     3.668182     8.554187    -2.992567
 H     3.507283     8.255487    -2.078836
 H    -8.437437    -5.920865     1.016188
 O    -9.082160    -5.491043     0.431561
 H    -8.963431    -4.534646     0.648332
 H    -0.237888     9.569302    -3.644469
 O    -1.156402     9.799994    -3.408367
 H    -1.180163     9.965638    -2.463399
 H     4.260664     3.612559    -4.045914
 O     3.754517     4.429447    -4.088152
 H     4.367123     5.178362    -3.934167
 H     5.523993     6.204523    -2.405088
 O     5.431027     6.374190    -3.362834
 H     6.173912     5.951331    -3.812470
 H     0.197836     5.500686     5.892514
 O     0.872517     4.961827     5.455637
 H     1.588342     5.548968     5.112448
 H     3.761261     5.625512     4.812803
 O     3.010364     6.092443     4.416994
 H     2.904847     5.723755     3.525634
 H    -6.596531     9.400193    -0.301738
 O    -6.352987     9.119037    -1.193504
 H    -6.174521     8.164281    -1.128105
 H    -1.396753    -4.748445     3.907525
 O    -0.977168    -4.723759     3.017353
 H    -0.072656    -5.038522     3.094536
 H     4.395627    -2.072860     6.232711
 O     4.350524    -2.270963     5.272709
 H     3.594687    -2.882271     5.156272
 H     6.921786    -6.393529     3.263426
 O     7.349054    -6.014878     4.042002
 H     6.929707    -5.143151     4.169492
 H     8.942154    -5.141695     3.872344
 O     9.610187    -4.457243     3.679276
 H     9.407357    -3.714750     4.261517
 H     3.261836     7.390981    -8.474942
 O     3.264735     6.891411    -7.659750
 H     2.419573     7.113444    -7.198397
 H    -0.302449    -0.874221     8.229332
 O    -0.519251    -1.463394     8.965491
 H     0.150840    -2.152440     8.945796
 H     8.577411     3.905168    -2.718033
 O     9.227508     3.856141    -3.465740
 H     9.993249     4.342966    -3.160828
 H     6.503083     4.090040    -5.558769
 O     6.878905     4.504326    -4.759575
 H     7.817935     4.294823    -4.699271
 H     10.651802     1.360673    -4.597354
 O     9.934510     1.323589    -3.966512
 H     9.611823     2.242840    -3.832435
 H     3.360117    -2.210307     7.933190
 O     4.220154    -1.749480     7.882166
 H     3.999295    -0.806555     7.924562
 H    -2.796766    -2.203075    -8.533559
 O    -3.156218    -1.809587    -7.739493
 H    -2.408031    -1.375194    -7.275959
 H     5.516630     5.178599     1.149252
 O     5.308488     4.671345     1.943994
 H     4.346686     4.758761     2.076338
 H    -4.223608    -6.264433    -4.322881
 O    -3.390507    -5.807287    -4.459961
 H    -3.597179    -5.043319    -5.021559
 H    -5.952475     6.792445     4.906123
 O    -5.481501     7.575832     4.566712
 H    -5.391341     7.439764     3.597389
 H    -6.913112     4.876153     6.252175
 O    -6.660496     5.251405     5.399259
 H    -6.479734     4.484235     4.832142
 H    -6.550147     10.037305     2.304920
 O    -6.318493     10.373309     1.414882
 H    -6.740521     11.229954     1.340827
 H    -6.214476    -6.470577     2.308622
 O    -6.806013    -5.823950     1.893564
 H    -6.273552    -5.448328     1.159692
 H    -3.676411    -4.087181     8.036674
 O    -3.974234    -4.935576     7.662044
 H    -3.219574    -5.275521     7.167389
 H     9.614934     0.266428    -0.884845
 O     9.711346     1.208019    -1.117233
 H     9.987784     1.215356    -2.039615
 H    -7.992500    -3.545532     3.803873
 O    -7.083695    -3.862879     3.787580
 H    -7.020327    -4.543400     3.086761
 H     1.253889    -2.006309     7.021346
 O     1.724971    -2.756639     7.399745
 H     1.875232    -3.374895     6.667478
 H    -3.797817    -2.965432    -6.494860
 O    -4.218953    -3.539552    -5.838684
 H    -5.161877    -3.358946    -5.889163
 H    -7.990392     9.071994     3.817835
 O    -7.167533     9.560976     3.865377
 H    -6.510242     8.945894     4.253930
 H     7.742439    -2.790105    -5.297403
 O     6.833331    -2.486147    -5.299674
 H     6.352809    -3.072382    -4.685006
 H    -4.872332    -4.314229     6.249309
 O    -4.914637    -3.766055     5.441571
 H    -5.711258    -3.994662     4.941066
 N    -12.030235    -6.117870    -5.826690
 H    -11.701040    -6.398193    -6.746522
 H    -12.602293    -5.287126    -5.954146
 H    -12.645994    -6.853439    -5.491610
