# Supplementary material for: Theoretical Distribution of the Ammonia Binding Energy at Interstellar Icy Grains: A New Computational Framework
Source: ACS Earth Space Chem. 2022 Jun 2;6(6):1514–26. doi: 10.1021/acsearthspacechem.2c00040 (PMC9208021; doi:10.1021/acsearthspacechem.2c00040)
Supplement: Supplementary file 1 — sp2c00040_si_001.zip [file sp2c00040_si_001.zip › Supporting_Information_R1/structures/grain_mol102.xyz]

604
grain_mol102 // -1859.821965113776 // -60.2926770611 // -897.331889064876 // -1022.78275311 // -0.0566107054 // -0.583669266697 // -0.016198223307
 H    -1.755229    -0.109966     2.449283
 O    -0.777981    -0.058941     2.536126
 H    -0.486106    -0.937047     2.876320
 H    -0.271656    -1.909164    -2.854835
 O    -0.355436    -1.919744    -1.888905
 H    -1.307185    -1.849548    -1.705811
 H    -2.746079     1.744681     0.800263
 O    -2.625865     1.102587     0.079963
 H    -1.838659     1.399151    -0.411386
 H    -3.691738     1.783023    -3.087586
 O    -3.178039     2.137997    -3.850798
 H    -2.281638     2.295225    -3.536291
 H    -0.031004    -0.653328    -0.799414
 O     0.068740     0.087689    -0.171223
 H    -0.360863    -0.199647     0.645581
 H     1.106270    -1.958567    -4.765317
 O     0.171109    -2.161964    -4.598564
 H     0.102664    -3.128274    -4.623564
 H    -4.920307     2.246951    -1.381761
 O    -4.534335     1.418169    -1.725380
 H    -3.860884     1.171329    -1.046788
 H    -3.632002     3.271391     2.440489
 O    -2.878309     2.695272     2.204258
 H    -2.123674     3.058717     2.701979
 H     2.635197     0.282105    -2.916644
 O     2.041247    -0.362693    -2.480962
 H     1.133072    -0.077323    -2.698815
 H    -1.050377     0.242653    -3.617675
 O    -0.259832     0.745447    -3.331571
 H    -0.531184     1.344172    -2.616143
 H     2.732069    -0.525168     0.602532
 O     2.666151    -1.280432    -0.017815
 H     2.402245    -0.913899    -0.883208
 H    -2.777296    -0.562347    -0.624092
 O    -2.893149    -1.035495    -1.459023
 H    -3.683411    -1.600509    -1.385758
 H     2.851491     1.297861    -0.785118
 O     2.018413     1.792059    -0.686852
 H     1.316909     1.129679    -0.510635
 H     0.583252     3.146945    -3.267685
 O     1.503133     2.987682    -3.018742
 H     1.507016     2.537277    -2.154377
 H     0.279558    -4.010668    -0.509769
 O     0.072090    -4.710918    -1.169319
 H    -0.704693    -5.178147    -0.785137
 H    -6.193868     1.823927     2.868751
 O    -6.147540     2.108470     3.821845
 H    -6.998295     1.845726     4.223701
 H     1.263961    -3.696280     1.352839
 O     0.843384    -3.067437     0.738262
 H     1.510049    -2.395214     0.489879
 H    -2.951194     5.128323    -1.093633
 O    -2.758028     4.341336    -0.550685
 H    -3.639170     3.954274    -0.368474
 H    -5.443250    -1.393648     1.630214
 O    -5.180835    -0.771598     0.917291
 H    -5.259346    -1.260026     0.092449
 H    -0.251858    -3.192933     3.068251
 O     0.033670    -2.369795     3.499226
 H     0.977679    -2.251004     3.304578
 H     5.289680     1.121778    -1.115387
 O     4.514706     0.575101    -0.922371
 H     4.742384     0.178281    -0.051652
 H     0.713657     2.407477     1.031174
 O     0.706776     2.078740     1.939219
 H     0.111252     1.308796     1.993633
 H     4.541504    -0.439942    -2.271213
 O     4.763826    -0.931991    -3.094270
 H     5.237194    -0.282627    -3.655098
 H     3.038170     3.301233    -0.998473
 O     3.906936     3.723587    -0.972107
 H     4.407335     3.432476    -1.758173
 H    -5.764581    -1.674461    -1.961050
 O    -5.225688    -2.356285    -1.504800
 H    -5.113804    -3.079254    -2.146106
 H    -4.781595    -4.180640     1.226973
 O    -5.482133    -3.573756     0.921807
 H    -5.242296    -3.296666     0.027709
 H     2.761696     2.151636    -3.657397
 O     3.453240     1.484441    -3.846516
 H     3.536795     1.437380    -4.804469
 H    -5.329661     3.686840     3.620653
 O    -4.725248     4.300114     3.143535
 H    -4.238291     4.815095     3.820517
 H     0.729550     0.948246    -4.735221
 O     1.233115     0.833197    -5.567360
 H     1.853586     0.095887    -5.391054
 H     0.981405     5.767143    -2.343682
 O     1.775951     5.464721    -1.871686
 H     2.347618     5.021269    -2.529152
 H    -2.633344    -3.583048    -1.789964
 O    -2.788893    -3.825787    -0.861591
 H    -3.538243    -4.437162    -0.834104
 H     2.075266     5.143846    -4.573929
 O     1.203644     5.207859    -5.001657
 H     1.216308     4.502484    -5.676182
 H     7.789841     1.991156    -0.836187
 O     7.016103     1.606373    -1.287239
 H     7.399029     0.923043    -1.873938
 H     4.489051     2.867475     0.361979
 O     4.821477     2.526695     1.217121
 H     4.723683     3.280893     1.834995
 H     1.218256    -3.195965    -2.137661
 O     2.077739    -3.028215    -2.551277
 H     2.143149    -2.050951    -2.592195
 H     1.141246     4.606295    -0.635103
 O     0.685261     4.132607     0.096595
 H    -0.010688     4.729622     0.425864
 H    -5.722268     0.818439     1.033534
 O    -6.264208     1.617042     1.222185
 H    -7.179879     1.264889     1.036350
 H    -2.162708    -2.714636     0.254869
 O    -1.706659    -2.123975     0.884086
 H    -0.790525    -2.446576     0.898184
 H    -3.671427    -0.413569     4.224488
 O    -3.661122    -0.553149     5.198630
 H    -4.414952    -1.131648     5.451346
 H    -5.981632    -3.006630     3.166368
 O    -5.559966    -2.134799     3.241716
 H    -4.601934    -2.336695     3.265865
 H    -2.758445    -0.525004    -3.036235
 O    -2.484430    -0.594192    -3.978156
 H    -2.302717    -1.558193    -4.042690
 H    -3.263107    -3.540621    -3.736443
 O    -2.415315    -3.136296    -3.487243
 H    -1.705424    -3.759056    -3.740043
 H     3.353394    -1.154523    -4.224785
 O     2.814082    -1.296901    -5.026150
 H     3.459595    -1.456049    -5.733592
 H     4.756361     2.358380    -6.593032
 O     4.245435     1.523284    -6.604803
 H     3.407683     1.734586    -7.025075
 H    -4.194838     0.885119     5.748548
 O    -4.698517     1.697440     6.002805
 H    -5.240297     1.894786     5.210676
 H    -3.921490    -0.195347     1.948685
 O    -3.386800     0.131194     2.691316
 H    -3.341731     1.105771     2.616292
 H    -5.726269     0.389072    -2.328557
 O    -6.252059    -0.289529    -2.801079
 H    -5.810231    -0.385802    -3.667001
 H     2.082772    -3.839941    -4.082368
 O     2.047061    -4.308578    -4.939291
 H     1.662920    -5.178264    -4.741996
 H     4.618370    -3.490164    -0.577446
 O     4.873557    -2.727354    -0.013157
 H     4.095913    -2.120980    -0.029856
 H    -0.248890     2.980517    -0.933425
 O    -0.981811     2.583233    -1.433214
 H    -1.713210     3.224637    -1.315104
 H     1.697254     4.420923     1.539836
 O     2.140682     4.573044     2.394213
 H     1.959852     3.785640     2.931308
 H     3.710656     1.250042     1.668208
 O     2.952559     0.653524     1.822190
 H     2.164196     1.219670     1.936788
 H     3.315022    -3.929679    -2.023846
 O     4.026687    -4.536851    -1.703791
 H     4.713384    -4.526660    -2.388766
 H     5.168730    -3.724525    -4.452289
 O     5.581084    -3.395458    -3.616377
 H     5.154202    -2.545036    -3.386554
 H    -1.162556     5.019445     2.059665
 O    -1.343164     5.562689     1.256560
 H    -1.961039     5.046426     0.678205
 H    -5.771035     2.971251     0.274982
 O    -5.282522     3.525683    -0.372475
 H    -5.722227     4.399005    -0.513089
 H     5.130160    -3.744895     2.994568
 O     4.380371    -3.588558     2.414399
 H     4.716111    -3.298447     1.536611
 H     5.908898    -1.172580     1.404885
 O     5.489470    -0.289908     1.383564
 H     6.258710     0.310115     1.436488
 H     1.853957    -6.692456    -2.995442
 O     1.688774    -6.920383    -3.935844
 H     2.569921    -6.977287    -4.333743
 H    -7.071982    -3.811155     0.712728
 O    -8.038210    -3.826244     0.501544
 H    -8.509723    -3.642584     1.342953
 H     3.312355    -2.360269     2.840395
 O     2.609348    -1.706864     3.015707
 H     2.818113    -0.899122     2.512603
 H    -1.985828     2.641043     5.051944
 O    -2.715658     3.272791     5.184534
 H    -3.453826     2.757168     5.564373
 H    -0.825194     0.880709     3.967567
 O    -0.724007     1.438681     4.770561
 H     0.103806     1.913923     4.642188
 H     0.320556     3.379528    -6.954785
 O     1.278075     3.204715    -6.821518
 H     1.308890     2.357838    -6.337095
 H     7.214859    -2.678545     4.789850
 O     6.476470    -3.150247     4.335790
 H     5.656947    -2.813251     4.770320
 H     7.995393     1.658442     1.463278
 O     7.930291     0.730152     1.757047
 H     8.436961     0.182886     1.128640
 H    -3.964924    -0.645474    -4.712388
 O    -4.888761    -0.709991    -5.058169
 H    -4.874292    -0.341288    -5.962585
 H     6.554658    -1.296948    -2.107107
 O     6.967812    -1.743561    -1.363125
 H     6.237786    -2.031303    -0.782641
 H     4.726507    -0.713281     4.478258
 O     5.127186     0.036606     4.007274
 H     5.087882    -0.135359     3.042594
 H    -0.074208     3.298752     2.853799
 O    -0.720256     3.943662     3.204403
 H    -0.430361     4.213986     4.096974
 H     8.330685    -1.042552    -0.636710
 O     9.104419    -0.645973    -0.178596
 H     9.819757    -1.293432    -0.243456
 H     9.728895    -3.576145     2.254077
 O     9.438719    -3.401407     1.332449
 H     10.206289    -3.221308     0.778805
 H    -2.327861    -2.654849     3.828889
 O    -2.938198    -2.765655     3.089913
 H    -2.481898    -2.426838     2.279445
 H    -2.053289     0.662485    -6.315653
 O    -2.699403     1.394240    -6.367004
 H    -2.965880     1.577975    -5.442023
 H    -1.206940     3.754563    -5.555209
 O    -1.317866     3.710667    -6.533567
 H    -1.887470     2.934039    -6.678131
 H    -4.381332    -6.377265    -1.174538
 O    -4.876285    -5.638847    -0.789035
 H    -5.641987    -5.486797    -1.383272
 H     2.888009    -5.750497    -1.445731
 O     2.095646    -6.318991    -1.366201
 H     1.315170    -5.707493    -1.265474
 H     3.507343    -4.225458    -5.593951
 O     4.470016    -4.196444    -5.850214
 H     4.572471    -3.460331    -6.459459
 H     7.428804     3.639486     2.096505
 O     7.364357     3.274257     1.204955
 H     6.442855     2.920747     1.145451
 H     6.776890    -3.706546     0.416515
 O     7.286804    -4.506441     0.205388
 H     8.166017    -4.320730     0.590198
 H    -7.305307    -4.637693    -2.525976
 O    -7.056539    -5.560479    -2.297674
 H    -7.676838    -5.843356    -1.598772
 H    -4.552529     6.675659     4.820190
 O    -3.657542     6.366859     4.591548
 H    -3.174150     6.179417     5.410083
 H     7.183132     3.744247     4.861606
 O     7.201888     3.337028     3.985622
 H     7.475393     2.411437     4.131974
 H    -5.839889     0.788449     6.852849
 O    -6.608786     0.234213     7.127836
 H    -6.312133    -0.682319     7.008015
 H    -0.264074    -4.905624    -2.890464
 O    -0.423574    -4.820221    -3.848165
 H    -0.996164    -5.548146    -4.122393
 H     6.713187     0.421944     4.385499
 O     7.678738     0.636935     4.351147
 H     7.903399     0.592830     3.394943
 H     5.069025    -6.547999    -3.794010
 O     4.387739    -6.747667    -4.471802
 H     4.503941    -6.081224    -5.157124
 H    -5.751102    -2.078972    -5.310405
 O    -6.347449    -2.858452    -5.422097
 H    -7.206858    -2.460928    -5.716929
 H    -7.687157     0.550764     5.887329
 O    -8.252662     0.880687     5.141335
 H    -8.914471     1.424040     5.586046
 H    -5.314685     5.635371     2.247192
 O    -5.615121     6.521353     1.921193
 H    -4.777485     7.036052     1.918046
 H     5.835732     1.707609    -3.969728
 O     6.098981     0.926669    -4.503980
 H     5.613009     1.000224    -5.327782
 H    -5.899508     6.320837     0.225988
 O    -5.983648     6.087495    -0.731765
 H    -5.094469     6.329480    -1.082743
 H     0.011297    -7.487751    -3.104491
 O    -0.693211    -7.625332    -2.460660
 H    -0.296211    -7.954538    -1.645635
 H    -2.494689    -1.643149     5.488852
 O    -1.823134    -2.351666     5.644841
 H    -1.005607    -1.859964     5.848348
 H     7.703191    -4.328889    -1.449970
 O     7.831151    -4.323293    -2.422908
 H     7.050342    -3.866047    -2.780251
 H    -8.660917    -3.185345    -3.370226
 O    -7.747033    -3.074573    -3.021300
 H    -7.196971    -2.882783    -3.796208
 H     8.992016    -3.114778    -2.804334
 O     9.607721    -2.376666    -2.998116
 H     9.085612    -1.558596    -2.914027
 H    -4.868326    -5.128125    -3.616163
 O    -4.858290    -4.163430    -3.494826
 H    -5.379679    -3.789683    -4.215859
 H    -3.659006     3.878384    -3.614234
 O    -3.397506     4.743174    -3.258137
 H    -3.692602     5.427903    -3.859536
 H    -0.268642     4.692550    -4.101996
 O    -0.910647     3.986576    -3.907704
 H    -1.707998     4.414769    -3.536208
 H    -1.847366    -4.109154     5.354028
 O    -2.113858    -4.980412     5.020008
 H    -3.048020    -4.861773     4.773790
 H    -2.521882     8.278712    -3.857670
 O    -2.702327     7.321622    -3.957905
 H    -2.486601     7.082489    -4.886258
 H    -3.158200     7.234684     3.131798
 O    -3.076897     7.428692     2.181661
 H    -2.453650     6.753823     1.843804
 H     4.776356     1.691140     4.209471
 O     4.599260     2.640241     4.031342
 H     5.466495     3.021252     3.797299
 H     7.906950    -1.534354     6.327602
 O     8.362480    -1.729002     5.485224
 H     8.303107    -0.886594     4.992596
 H     6.029538    -1.318832     7.820611
 O     6.725075    -0.781974     7.427996
 H     6.252223    -0.045024     6.980417
 H    -1.758537     5.535680    -6.544452
 O    -1.919319     6.474182    -6.361491
 H    -1.058531     6.920501    -6.453042
 H    -8.141641    -0.359624     3.915313
 O    -7.991169    -0.941574     3.143292
 H    -7.066990    -1.250681     3.226049
 H    -8.580819    -0.126845     0.180428
 O    -8.633558     0.515976     0.915094
 H    -8.548747    -0.059625     1.703328
 H     0.838019    -0.495156     5.905060
 O     0.002413    -0.586609     6.419331
 H    -0.518245     0.170050     6.097684
 H    -0.571211     6.964345    -1.741891
 O    -0.510419     6.572499    -2.636419
 H    -1.365489     6.745649    -3.090364
 H     0.831189    -8.023996     0.647642
 O    -0.065893    -8.296228     0.400972
 H    -0.524843    -8.361784     1.266593
 H     1.943158     2.742903     5.221512
 O     1.970703     2.453288     4.284889
 H     2.913287     2.497858     4.041990
 H    -7.729304    -5.769739    -5.559867
 O    -6.833401    -5.608135    -5.898468
 H    -6.703887    -4.651844    -5.851568
 H     3.274283    -7.512287     1.148653
 O     2.379148    -7.169109     1.091055
 H     2.297633    -6.844943     0.157400
 H     3.309399     5.680201    -7.451173
 O     3.487261     4.721752    -7.561786
 H     2.667296     4.253565    -7.340696
 H    -0.645614     6.946657     0.426996
 O    -0.352064     7.653816    -0.172333
 H    -1.044231     8.329001    -0.132098
 H     4.339666     3.787726     5.217205
 O     4.230829     4.440755     5.949982
 H     5.106662     4.527711     6.335449
 H     7.551449     3.031695     6.841707
 O     7.003999     3.856387     6.751865
 H     7.469025     4.533460     7.242027
 H     4.312816    -7.933231    -0.924940
 O     4.812155    -7.380249    -0.301833
 H     5.244285    -6.728879    -0.877760
 H     6.940475    -5.825793    -2.572112
 O     6.186788    -6.443137    -2.525240
 H     6.546236    -7.344909    -2.444278
 H    -8.921265    -2.336150     2.932653
 O    -9.383210    -3.163741     2.684767
 H    -10.122345    -2.877500     2.121756
 H    -2.856749     8.661000     0.879514
 O    -2.713482     9.013373    -0.014990
 H    -3.519712     9.554824    -0.199260
 H     8.049583     0.899569     7.414498
 O     8.380696     1.598784     6.840393
 H     8.249009     1.259906     5.938013
 H    -2.529743     5.104840     7.572595
 O    -2.237387     5.321114     6.688280
 H    -2.409621     4.506557     6.125962
 H    -6.055261    -6.614046    -3.337186
 O    -5.375593    -6.799452    -4.010478
 H    -5.814936    -6.533298    -4.846897
 H     6.872197    -2.620204     2.764527
 O     6.998510    -2.367092     1.830913
 H     7.949057    -2.421714     1.654591
 H     2.217776     6.729597    -0.892448
 O     2.448371     7.482371    -0.302982
 H     1.593229     7.800819     0.011491
 H    -3.934600    -7.497665    -2.861657
 O    -3.380210    -7.520335    -2.073285
 H    -2.463928    -7.622291    -2.387988
 H     0.819576     6.647402    -5.705938
 O     0.629659     7.510540    -6.142168
 H     0.624141     8.151003    -5.400979
 H    -8.175633    -1.862278    -1.732488
 O    -8.482743    -1.595273    -0.851889
 H    -8.236249    -2.375702    -0.304627
 H    -3.375690     6.990980    -2.309149
 O    -3.483794     6.819513    -1.363912
 H    -3.202210     7.632165    -0.893418
 H     2.951354    -4.494126     2.384374
 O     2.044696    -4.859117     2.384681
 H     2.127242    -5.751995     1.990994
 H    -8.709644    -1.036365    -5.117277
 O    -8.599961    -1.620612    -5.903256
 H    -8.320486    -1.023355    -6.619493
 H     7.623340     0.073523    -3.847385
 O     8.261804     0.059442    -3.115673
 H     8.920710     0.739590    -3.314685
 H     4.101352     6.751237    -0.125543
 O     4.827179     6.132077    -0.304819
 H     4.390847     5.281108    -0.532290
 H    -7.878654    -0.092803    -3.302299
 O    -8.773867    -0.096762    -3.701031
 H    -9.375836    -0.354322    -3.001471
 H     6.106194     3.889893    -3.274262
 O     5.647062     3.096028    -2.943095
 H     6.237336     2.693295    -2.262778
 H    -1.124718    -6.972265     0.149190
 O    -1.755364    -6.247837    -0.040253
 H    -2.334870    -6.575119    -0.734929
 H    -3.735657    -7.902431     1.030755
 O    -3.980132    -7.642112     1.921887
 H    -3.787636    -6.675458     1.978457
 H    -2.709471    -5.169911     1.188436
 O    -3.431605    -5.061890     1.828426
 H    -3.171163    -4.331862     2.426878
 H     5.401269    -6.049936     4.918720
 O     4.646891    -5.831168     4.368405
 H     4.954939    -5.924482     3.451389
 H    -9.332592    -6.496127    -3.933383
 O    -9.350159    -6.045534    -4.808959
 H    -9.972221    -6.538236    -5.344632
 H     6.445005    -5.528177     1.315914
 O     5.940493    -6.124544     1.906711
 H     5.505661    -6.732716     1.297271
 H    -1.187774    -6.778096     2.620926
 O    -1.307586    -7.741088     2.681883
 H    -2.264684    -7.886734     2.669754
 H    -9.883865    -4.349532    -4.542652
 O    -10.037033    -3.423692    -4.288818
 H    -9.808644    -2.878277    -5.053819
 H     0.349444     7.901491    -3.349173
 O     0.653675     8.739111    -3.757092
 H     1.547312     8.905193    -3.391004
 H    -8.840412    -8.221170    -2.526964
 O    -9.446287    -7.478766    -2.542768
 H    -9.346304    -7.033099    -1.682158
 H     2.061085     0.723413     4.577793
 O     2.174316    -0.119863     5.056385
 H     2.407126    -0.802207     4.392068
 H    -6.434698     0.121601    -7.673020
 O    -7.396708     0.187336    -7.555771
 H    -7.574662     1.089338    -7.286642
 H     6.263321     3.927914    -7.275411
 O     5.667250     3.858755    -6.529668
 H     4.813659     4.294279    -6.836957
 H    -5.546876     10.133524     0.465167
 O    -5.048189     10.157859    -0.362283
 H    -5.613900     9.654351    -0.979742
 H    -0.670590    -1.231149    -5.760050
 O    -0.842142    -0.587683    -6.481668
 H    -0.071802     0.010218    -6.427452
 H     4.873454    -0.437647    -6.897995
 O     4.976544    -1.366319    -6.663888
 H     5.819952    -1.440624    -6.183319
 H     2.809298    -8.839283    -2.507683
 O     3.764155    -8.745861    -2.494619
 H     3.985619    -8.162710    -3.235696
 H    -4.094870    -0.659484    -7.924883
 O    -4.625741     0.085575    -7.604275
 H    -3.964935     0.746130    -7.293944
 H     1.224187     3.814116     6.634412
 O     1.983023     3.240582     6.859028
 H     2.783929     3.783307     6.739557
 H    -11.226706    -2.946971    -0.072290
 O    -10.835167    -2.283042     0.495551
 H    -10.101777    -1.893485    -0.012922
 H    -7.507114     1.895561     7.480970
 O    -8.004195     2.719544     7.366488
 H    -8.136675     3.080839     8.242788
 H     6.464168    -8.943480    -0.990807
 O     6.559968    -9.071564    -1.939570
 H     5.683878    -9.322307    -2.258309
 H     6.532384     5.350940    -0.789186
 O     7.190263     4.698694    -1.051534
 H     7.384796     4.181134    -0.243523
 H    -5.312206    -2.934195     5.815684
 O    -5.356469    -2.165077     6.424393
 H    -4.729839    -2.389930     7.133411
 H     2.538208     1.609156     7.477549
 O     3.027919     0.777307     7.406429
 H     2.724702     0.372605     6.566527
 H    -2.666196    -2.851158     7.053993
 O    -3.158172    -2.988723     7.892363
 H    -2.553505    -2.635252     8.560768
 H     5.699566     2.231354     6.697991
 O     5.436970     1.347283     6.435460
 H     4.550997     1.180174     6.820627
 H     2.086654    -4.281597     4.197180
 O     2.559770    -4.196835     5.037465
 H     3.274643    -4.854057     4.970379
 H     10.558039    -2.520543    -1.656750
 O     11.044844    -2.506148    -0.788337
 H     11.975494    -2.458868    -1.000347
 H     3.758241     8.307866    -2.946893
 O     3.061191     8.870934    -2.588187
 H     2.885519     8.527693    -1.692929
 H    -7.960660    -6.680541     0.375800
 O    -8.611211    -6.281036    -0.224436
 H    -8.582566    -5.327490     0.033584
 H    -0.882435     9.585286    -3.391021
 O    -1.826550     9.731364    -3.190741
 H    -1.905023     9.860926    -2.243099
 H     4.110739     4.035472    -3.769276
 O     3.540557     4.809104    -3.810329
 H     4.080884     5.599674    -3.602836
 H     5.078568     6.661809    -1.988971
 O     5.014572     6.857334    -2.944266
 H     5.809661     6.513306    -3.371250
 H    -0.534574     5.222521     6.022706
 O     0.204503     4.760716     5.600930
 H     0.879813     5.419122     5.310882
 H     3.052658     5.682702     5.115121
 O     2.285097     6.102021     4.698695
 H     2.248774     5.755853     3.793013
 H    -7.343329     8.780870    -0.356951
 O    -7.047771     8.547317    -1.246787
 H    -6.783707     7.611591    -1.198790
 H    -1.177604    -5.039007     3.636543
 O    -0.722716    -4.952958     2.767360
 H     0.201438    -5.190949     2.879011
 H     4.263309    -1.983758     6.316821
 O     4.278036    -2.151096     5.349937
 H     3.581101    -2.817015     5.178724
 H     7.270389    -5.974229     3.333474
 O     7.629691    -5.590015     4.143018
 H     7.133812    -4.760672     4.278562
 H     9.150221    -4.583850     4.076668
 O     9.766763    -3.840569     3.937230
 H     9.477045    -3.138456     4.532698
 H     2.997706     7.875721    -8.117436
 O     3.005608     7.348775    -7.319710
 H     2.125364     7.484426    -6.891879
 H    -0.603756    -1.246675     8.127197
 O    -0.801128    -1.877700     8.833578
 H    -0.075412    -2.508039     8.822164
 H     8.324639     4.632979    -2.230549
 O     9.009019     4.664259    -2.948084
 H     9.717210     5.200869    -2.591928
 H     6.370559     4.748608    -5.158787
 O     6.674431     5.163730    -4.330053
 H     7.624031     5.029767    -4.231809
 H     10.685708     2.336108    -4.090325
 O     9.946328     2.217673    -3.496080
 H     9.542630     3.102055    -3.347623
 H     3.168529    -2.266244     7.961052
 O     3.988736    -1.735209     7.965376
 H     3.688220    -0.815640     8.027505
 H    -2.231516    -2.173807    -8.768742
 O    -2.657054    -1.841585    -7.979307
 H    -1.968883    -1.363106    -7.468165
 H     4.999711     5.512386     1.526646
 O     4.800202     4.960958     2.293584
 H     3.829534     4.964332     2.384011
 H    -3.497849    -6.488953    -4.764531
 O    -2.702622    -5.957425    -4.844159
 H    -2.945697    -5.194244    -5.391912
 H    -6.817471     6.140840     4.908970
 O    -6.325608     6.939870     4.603469
 H    -6.193249     6.806898     3.637969
 H    -7.816091     4.084519     5.967701
 O    -7.866450     4.777604     5.291520
 H    -8.166997     4.334801     4.461662
 H    -7.469129     9.321913     2.267913
 O    -7.234927     9.702368     1.396631
 H    -7.710460     10.531753     1.336682
 H    -5.759972    -7.091887     1.756405
 O    -6.385335    -6.483669     1.332158
 H    -5.851246    -6.036878     0.640931
 H    -3.685678    -4.715014     7.672168
 O    -3.894062    -5.571644     7.257338
 H    -3.091783    -5.829983     6.789005
 H     9.579803     1.028031    -0.468072
 O     9.607563     1.982026    -0.665551
 H     9.923205     2.044894    -1.573105
 H    -7.838596    -4.380356     3.262431
 O    -6.906634    -4.620271     3.275063
 H    -6.756332    -5.268503     2.557460
 H     1.094254    -2.203122     6.958957
 O     1.610480    -2.924892     7.334273
 H     1.843045    -3.502357     6.590439
 H    -3.252068    -3.089548    -6.804689
 O    -3.656213    -3.717867    -6.188250
 H    -4.606837    -3.611222    -6.281232
 H    -8.997982     8.645925     4.092058
 O    -8.100203     8.917248     3.873793
 H    -7.520623     8.227085     4.278065
 H     8.166517    -2.011492    -5.059537
 O     7.236014    -1.783953    -5.095435
 H     6.779748    -2.428874    -4.522523
 H    -4.775264    -4.976226     5.824883
 O    -4.826143    -4.408733     5.030886
 H    -5.579794    -4.682936     4.489178
 N    -8.630405     3.917319     2.663093
 H    -7.810496     4.126166     2.100536
 H    -9.379194     4.516548     2.327842
 H    -8.898711     2.964478     2.435421
