# Supplementary material for: Theoretical Distribution of the Ammonia Binding Energy at Interstellar Icy Grains: A New Computational Framework
Source: ACS Earth Space Chem. 2022 Jun 2;6(6):1514–26. doi: 10.1021/acsearthspacechem.2c00040 (PMC9208021; doi:10.1021/acsearthspacechem.2c00040)
Supplement: Supplementary file 1 — sp2c00040_si_001.zip [file sp2c00040_si_001.zip › Supporting_Information_R1/structures/grain_mol128.xyz]

604
grain_mol128 // -1788.471678323657 // -55.2444252026 // -820.931358156257 // -1022.78474537 // -0.0555128018 // -0.583351571665 // -0.015648366845
 H    -1.685515    -0.012335     2.507780
 O    -0.706381    -0.017288     2.577928
 H    -0.458233    -0.917833     2.894428
 H    -0.424781    -1.803181    -2.854827
 O    -0.488458    -1.824812    -1.887533
 H    -1.430508    -1.701921    -1.682649
 H    -2.598330     1.928247     0.907932
 O    -2.529942     1.288954     0.178975
 H    -1.740127     1.549378    -0.328476
 H    -3.626077     2.090423    -2.951920
 O    -3.107638     2.422497    -3.722128
 H    -2.197254     2.523240    -3.425246
 H    -0.066190    -0.598453    -0.787503
 O     0.091664     0.123404    -0.148702
 H    -0.338944    -0.152340     0.671244
 H     0.906653    -1.901725    -4.796588
 O    -0.035046    -2.052426    -4.611768
 H    -0.161338    -3.012427    -4.650475
 H    -4.794960     2.593332    -1.193837
 O    -4.459687     1.758108    -1.574242
 H    -3.788354     1.453005    -0.918682
 H    -3.335195     3.491193     2.568536
 O    -2.636115     2.849650     2.337251
 H    -1.848396     3.164146     2.817694
 H     2.604736     0.213542    -2.948048
 O     1.983142    -0.402072    -2.508671
 H     1.088963    -0.060478    -2.702405
 H    -1.091023     0.403100    -3.567101
 O    -0.265880     0.853065    -3.290451
 H    -0.486337     1.455266    -2.560723
 H     2.728931    -0.657014     0.554977
 O     2.605007    -1.396614    -0.075083
 H     2.344915    -1.000866    -0.928747
 H    -2.799054    -0.348429    -0.549498
 O    -2.959080    -0.801357    -1.388121
 H    -3.781650    -1.318087    -1.306508
 H     2.926386     1.179174    -0.806279
 O     2.126373     1.719643    -0.680358
 H     1.390903     1.096320    -0.500585
 H     0.719263     3.200304    -3.208893
 O     1.632968     2.982369    -2.982352
 H     1.628025     2.518018    -2.125548
 H     0.050519    -3.972691    -0.556021
 O    -0.211481    -4.648567    -1.221355
 H    -1.006667    -5.075379    -0.827622
 H    -6.065030     2.357744     3.106296
 O    -6.105262     2.557955     4.078256
 H    -6.870483     2.055620     4.421579
 H     1.091906    -3.748535     1.288791
 O     0.696034    -3.085130     0.694501
 H     1.396026    -2.449829     0.440771
 H    -2.648180     5.347353    -0.923989
 O    -2.490614     4.541606    -0.396871
 H    -3.389187     4.205620    -0.196471
 H    -5.462680    -1.063380     1.750687
 O    -5.171340    -0.435554     1.055194
 H    -5.307344    -0.887200     0.216935
 H    -0.354349    -3.185465     3.045517
 O    -0.011615    -2.387525     3.482724
 H     0.933479    -2.321656     3.268820
 H     5.342233     0.864915    -1.193693
 O     4.540442     0.361971    -0.991445
 H     4.763095    -0.062394    -0.132545
 H     0.898538     2.381747     1.073896
 O     0.889060     2.039987     1.977220
 H     0.251558     1.304592     2.031386
 H     4.478301    -0.630209    -2.356538
 O     4.653589    -1.120638    -3.191745
 H     5.152413    -0.490938    -3.752985
 H     3.226952     3.171212    -0.993269
 O     4.119762     3.540595    -0.978797
 H     4.585245     3.234356    -1.780490
 H    -5.872439    -1.260272    -1.832718
 O    -5.361626    -1.978744    -1.401330
 H    -5.312318    -2.696974    -2.054981
 H    -4.976106    -3.870345     1.288681
 O    -5.643952    -3.215731     1.011813
 H    -5.408449    -2.937218     0.117272
 H     2.825878     2.084619    -3.662210
 O     3.472431     1.381041    -3.876897
 H     3.532644     1.345278    -4.837112
 H    -4.906711     4.036760     3.821835
 O    -4.318448     4.605700     3.313942
 H    -3.767270     5.116156     3.944834
 H     0.703275     1.021308    -4.712856
 O     1.181461     0.890824    -5.557577
 H     1.760621     0.115300    -5.406717
 H     1.291163     5.776251    -2.252755
 O     2.076165     5.419054    -1.803323
 H     2.606501     4.954437    -2.480575
 H    -2.858465    -3.352058    -1.763063
 O    -3.005531    -3.603270    -0.835660
 H    -3.791845    -4.166053    -0.799993
 H     2.298673     5.126952    -4.516794
 O     1.423351     5.249299    -4.923605
 H     1.379530     4.556023    -5.609270
 H     7.895193     1.580394    -0.957183
 O     7.090302     1.249501    -1.396361
 H     7.419303     0.554933    -2.002313
 H     4.678361     2.629389     0.328169
 O     5.007601     2.255500     1.170690
 H     4.968553     3.004091     1.801697
 H     1.001057    -3.187579    -2.191792
 O     1.860157    -3.063745    -2.621396
 H     1.982314    -2.091487    -2.648914
 H     1.419229     4.578956    -0.567199
 O     0.951871     4.121487     0.167979
 H     0.299443     4.753191     0.520261
 H    -5.619618     1.207125     1.318628
 O    -6.073567     2.051137     1.515209
 H    -7.017188     1.846581     1.288186
 H    -2.294099    -2.547429     0.283097
 O    -1.789817    -1.996270     0.911850
 H    -0.894547    -2.373092     0.899235
 H    -3.575351    -0.238099     4.319178
 O    -3.562760    -0.375898     5.293847
 H    -4.334587    -0.928537     5.554282
 H    -6.060699    -2.663441     3.276525
 O    -5.582638    -1.821937     3.365182
 H    -4.639521    -2.084194     3.352194
 H    -2.828860    -0.272227    -2.959488
 O    -2.579021    -0.341463    -3.908201
 H    -2.456354    -1.313313    -3.991612
 H    -3.525660    -3.240545    -3.693795
 O    -2.649896    -2.890913    -3.458881
 H    -1.984171    -3.550490    -3.736792
 H     3.208668    -1.240746    -4.293928
 O     2.644662    -1.337661    -5.084981
 H     3.264161    -1.522412    -5.809265
 H     4.766014     2.222941    -6.638102
 O     4.206356     1.419699    -6.651159
 H     3.373851     1.686946    -7.049455
 H    -4.017799     1.073375     5.843020
 O    -4.466595     1.914816     6.113836
 H    -5.031176     2.161681     5.353479
 H    -3.859070     0.034118     2.054061
 O    -3.300758     0.324176     2.795862
 H    -3.185961     1.292918     2.719497
 H    -5.723933     0.805417    -2.169913
 O    -6.293720     0.164132    -2.642707
 H    -5.877763     0.059484    -3.519951
 H     1.784289    -3.848575    -4.164843
 O     1.702703    -4.299875    -5.027884
 H     1.271728    -5.148483    -4.835645
 H     4.410524    -3.707920    -0.712504
 O     4.722273    -2.971149    -0.141956
 H     3.981838    -2.319772    -0.132249
 H    -0.071604     3.044218    -0.859112
 O    -0.837620     2.698568    -1.347396
 H    -1.527299     3.379816    -1.204591
 H     2.009636     4.325393     1.591716
 O     2.477886     4.436866     2.439211
 H     2.263836     3.651371     2.966659
 H     3.833604     1.039094     1.626084
 O     3.044792     0.486171     1.788762
 H     2.294295     1.095937     1.928817
 H     3.052825    -4.045398    -2.136068
 O     3.734021    -4.698583    -1.841300
 H     4.405223    -4.717551    -2.541292
 H     4.863052    -3.908896    -4.601831
 O     5.311935    -3.618872    -3.770257
 H     4.941284    -2.748733    -3.517866
 H    -0.799548     5.080919     2.183647
 O    -0.965937     5.647785     1.394486
 H    -1.624720     5.179234     0.819808
 H    -5.491498     3.380136     0.578267
 O    -5.028761     3.873756    -0.125921
 H    -5.451745     4.745632    -0.266831
 H     4.982437    -4.052474     2.842730
 O     4.230878    -3.841645     2.282423
 H     4.564263    -3.557748     1.401648
 H     5.878145    -1.503938     1.276446
 O     5.511382    -0.597829     1.278615
 H     6.315930    -0.045260     1.323119
 H     1.410255    -6.700696    -3.117370
 O     1.211721    -6.902712    -4.057223
 H     2.079184    -7.004534    -4.475687
 H    -7.246747    -3.408880     0.820733
 O    -8.220464    -3.366289     0.642318
 H    -8.628774    -3.111509     1.513538
 H     3.246727    -2.560676     2.751294
 O     2.587837    -1.869730     2.952668
 H     2.833340    -1.067789     2.456956
 H    -1.694337     2.706477     5.155662
 O    -2.386339     3.374065     5.317506
 H    -3.140998     2.892865     5.707143
 H    -0.666236     0.899621     4.020240
 O    -0.517133     1.439269     4.828910
 H     0.336165     1.864271     4.690680
 H     0.391759     3.509567    -6.884655
 O     1.339926     3.276332    -6.775693
 H     1.330756     2.421130    -6.305297
 H     7.164701    -3.141053     4.607435
 O     6.389988    -3.560570     4.162775
 H     5.601472    -3.183285     4.620675
 H     8.129647     1.197688     1.331996
 O     8.015723     0.270115     1.612830
 H     8.475609    -0.295518     0.964938
 H    -4.075204    -0.293747    -4.610549
 O    -5.008001    -0.299419    -4.937767
 H    -4.991288     0.085443    -5.835427
 H     6.440406    -1.607165    -2.250638
 O     6.841943    -2.089603    -1.522835
 H     6.108592    -2.343660    -0.930979
 H     4.791321    -1.027808     4.381878
 O     5.224756    -0.294382     3.914038
 H     5.155608    -0.447757     2.947814
 H     0.203612     3.287836     2.926645
 O    -0.397018     3.961458     3.303998
 H    -0.069384     4.200746     4.192490
 H     8.259333    -1.482540    -0.816463
 O     9.064697    -1.140059    -0.369370
 H     9.738889    -1.827328    -0.460240
 H     9.566390    -4.142494     2.002321
 O     9.267208    -3.935323     1.090368
 H     10.032002    -3.791703     0.522351
 H    -2.374873    -2.540813     3.859419
 O    -3.008113    -2.599577     3.134170
 H    -2.550539    -2.278093     2.317103
 H    -2.124895     0.926827    -6.234612
 O    -2.727436     1.696070    -6.260227
 H    -2.962998     1.879609    -5.326862
 H    -1.080551     3.950079    -5.445559
 O    -1.214313     3.928982    -6.421781
 H    -1.832594     3.190395    -6.565646
 H    -4.754050    -6.049703    -1.153082
 O    -5.195551    -5.289166    -0.746515
 H    -5.963591    -5.083338    -1.320930
 H     2.531153    -5.847403    -1.576721
 O     1.708415    -6.369477    -1.488140
 H     0.967792    -5.714851    -1.360698
 H     3.150944    -4.291803    -5.713708
 O     4.107962    -4.315124    -5.990863
 H     4.240697    -3.576297    -6.590909
 H     7.694905     3.197997     2.008703
 O     7.589909     2.852119     1.113318
 H     6.648156     2.554445     1.068745
 H     6.573120    -4.067751     0.229439
 O     7.030021    -4.892732    -0.005138
 H     7.926787    -4.765605     0.362615
 H    -7.643425    -4.147471    -2.419092
 O    -7.401632    -5.080954    -2.201903
 H    -7.991753    -5.350348    -1.464881
 H    -4.017206     6.895404     5.044266
 O    -3.145003     6.532447     4.799184
 H    -2.661320     6.301219     5.606838
 H     7.515095     3.270395     4.780044
 O     7.490070     2.877601     3.897671
 H     7.712136     1.935303     4.023120
 H    -5.615029     1.042850     7.018675
 O    -6.399480     0.525434     7.314207
 H    -6.158804    -0.404276     7.166269
 H    -0.595643    -4.794138    -2.937450
 O    -0.769716    -4.683658    -3.890024
 H    -1.390481    -5.371591    -4.162596
 H     6.839064    -0.009777     4.262563
 O     7.814639     0.148545     4.210030
 H     8.015911     0.107221     3.248462
 H     4.610362    -6.732303    -3.985462
 O     3.903993    -6.879957    -4.650776
 H     4.044886    -6.210238    -5.328227
 H    -5.953386    -1.606691    -5.194486
 O    -6.597090    -2.348061    -5.308880
 H    -7.439126    -1.894816    -5.572909
 H    -7.497888     0.870153     6.115606
 O    -8.053978     1.230094     5.379349
 H    -8.642015     1.872324     5.780037
 H    -4.928889     5.917320     2.403833
 O    -5.136805     6.839515     2.149303
 H    -4.264130     7.284216     2.126106
 H     5.860739     1.465611    -4.050005
 O     6.065703     0.679554    -4.601957
 H     5.567625     0.795530    -5.413573
 H    -5.564190     6.669385     0.500479
 O    -5.608441     6.453795    -0.454585
 H    -4.714691     6.662870    -0.799334
 H    -0.478093    -7.383941    -3.197798
 O    -1.175618    -7.490782    -2.540680
 H    -0.781560    -7.856392    -1.739881
 H    -2.447907    -1.543920     5.541139
 O    -1.818366    -2.293190     5.669570
 H    -0.967577    -1.856199     5.862114
 H     7.420819    -4.712177    -1.666656
 O     7.528048    -4.697592    -2.641970
 H     6.768216    -4.189253    -2.974665
 H    -8.892961    -2.553668    -3.352566
 O    -7.994950    -2.540237    -2.940068
 H    -7.401093    -2.348720    -3.688673
 H     8.750245    -3.553455    -3.030218
 O     9.404344    -2.849683    -3.225907
 H     8.933450    -2.003842    -3.117722
 H    -5.216922    -4.734697    -3.564483
 O    -5.146878    -3.774461    -3.429703
 H    -5.657552    -3.358783    -4.134741
 H    -3.481019     4.186206    -3.447904
 O    -3.156678     5.026615    -3.085467
 H    -3.427517     5.739036    -3.665811
 H    -0.057824     4.806970    -3.999422
 O    -0.735255     4.136098    -3.801269
 H    -1.499038     4.604046    -3.407313
 H    -1.952863    -4.045001     5.351726
 O    -2.278414    -4.892622     5.010325
 H    -3.208878    -4.714808     4.786385
 H    -2.088827     8.514603    -3.649426
 O    -2.326176     7.571211    -3.760218
 H    -2.146458     7.335849    -4.697081
 H    -2.626473     7.399961     3.334938
 O    -2.557035     7.600985     2.386511
 H    -1.987296     6.893222     2.022240
 H     4.977318     1.373940     4.149652
 O     4.852581     2.334783     3.990843
 H     5.735661     2.667994     3.743150
 H     7.956247    -2.065614     6.147003
 O     8.381015    -2.272523     5.291621
 H     8.361425    -1.419917     4.813621
 H     6.127111    -1.765161     7.684831
 O     6.844513    -1.263519     7.285090
 H     6.406725    -0.492682     6.859605
 H    -1.546816     5.776776    -6.395003
 O    -1.647548     6.719891    -6.193976
 H    -0.764097     7.116276    -6.297917
 H    -8.078744     0.071583     4.051235
 O    -7.920449    -0.464246     3.261722
 H    -7.027932    -0.843072     3.349864
 H    -8.433529     0.442886     0.301954
 O    -8.436516     1.075241     1.044257
 H    -8.415536     0.520918     1.843223
 H     0.953734    -0.604786     5.898428
 O     0.124821    -0.654303     6.429469
 H    -0.355653     0.137495     6.131209
 H    -0.174881     7.052558    -1.598700
 O    -0.155672     6.672452    -2.499952
 H    -1.008477     6.903337    -2.932521
 H     0.388456    -8.030705     0.526711
 O    -0.528181    -8.245577     0.295920
 H    -0.971809    -8.298489     1.170362
 H     2.234389     2.573059     5.241299
 O     2.223729     2.298302     4.299928
 H     3.161888     2.291243     4.036242
 H    -8.154466    -5.168808    -5.448886
 O    -7.260307    -5.056345    -5.808854
 H    -7.069766    -4.110773    -5.751610
 H     2.867497    -7.672367     0.980766
 O     1.993441    -7.275698     0.948646
 H     1.911251    -6.931940     0.022026
 H     3.500421     5.638169    -7.412048
 O     3.618881     4.672821    -7.541106
 H     2.777383     4.250178    -7.309395
 H    -0.203688     7.003230     0.570960
 O     0.119298     7.701854    -0.022812
 H    -0.531477     8.415433     0.041352
 H     4.687431     3.474920     5.199637
 O     4.632339     4.120662     5.944925
 H     5.519806     4.149977     6.312134
 H     7.882413     2.504176     6.740132
 O     7.382697     3.360961     6.675647
 H     7.897800     4.001207     7.165258
 H     3.834844    -8.118751    -1.121956
 O     4.379114    -7.606551    -0.501612
 H     4.836856    -6.972370    -1.076945
 H     6.546909    -6.142345    -2.794622
 O     5.759123    -6.714860    -2.740317
 H     6.066132    -7.637505    -2.681560
 H    -9.015041    -1.808639     3.112782
 O    -9.524686    -2.603077     2.841599
 H    -10.193221    -2.231204     2.212753
 H    -2.296538     8.838900     1.098236
 O    -2.153368     9.196227     0.206002
 H    -2.932193     9.785487     0.048544
 H     8.266137     0.336914     7.268088
 O     8.625075     1.025338     6.697688
 H     8.454802     0.709882     5.793279
 H    -2.036389     5.154531     7.730749
 O    -1.757741     5.368340     6.841446
 H    -1.984263     4.572821     6.272681
 H    -6.485037    -6.152142    -3.280367
 O    -5.833044    -6.365262    -3.972385
 H    -6.273201    -6.059979    -4.794219
 H     6.783039    -3.028537     2.591310
 O     6.904023    -2.767382     1.659247
 H     7.845589    -2.875419     1.460623
 H     2.613465     6.639404    -0.815149
 O     2.900840     7.366672    -0.218648
 H     2.072877     7.730609     0.118439
 H    -4.411082    -7.166115    -2.866895
 O    -3.842354    -7.234771    -2.091619
 H    -2.940541    -7.384759    -2.428041
 H     1.110021     6.720734    -5.596792
 O     0.962839     7.600698    -6.015417
 H     1.010629     8.227936    -5.264515
 H    -8.243275    -1.297981    -1.581087
 O    -8.485694    -0.996344    -0.684461
 H    -8.331208    -1.818005    -0.162964
 H    -2.983245     7.253964    -2.101551
 O    -3.075747     7.072025    -1.156683
 H    -2.740599     7.861116    -0.681395
 H     2.750820    -4.661567     2.269751
 O     1.824342    -4.972454     2.285007
 H     1.845280    -5.861853     1.875500
 H    -8.844229    -0.398369    -4.906141
 O    -8.790957    -0.978858    -5.702224
 H    -8.492595    -0.388529    -6.416621
 H     7.550789    -0.273187    -3.993149
 O     8.202601    -0.336938    -3.275982
 H     8.896394     0.306295    -3.479188
 H     4.511127     6.537200    -0.090192
 O     5.194985     5.879146    -0.294242
 H     4.704232     5.059581    -0.526032
 H    -7.922680     0.467914    -3.101791
 O    -8.824702     0.508992    -3.481150
 H    -9.421394     0.292719    -2.762102
 H     6.274935     3.616001    -3.327105
 O     5.776762     2.845251    -2.997644
 H     6.356797     2.397003    -2.337325
 H    -1.511778    -6.857817     0.087749
 O    -2.101715    -6.094006    -0.076014
 H    -2.715304    -6.374310    -0.761886
 H    -4.154974    -7.646436     1.012594
 O    -4.362695    -7.388215     1.913500
 H    -4.113985    -6.435124     1.980530
 H    -2.964096    -4.982770     1.189791
 O    -3.663994    -4.844134     1.848237
 H    -3.349175    -4.140241     2.451045
 H     5.157499    -6.401528     4.724506
 O     4.406028    -6.128637     4.194774
 H     4.688025    -6.225237     3.269736
 H    -10.029983    -5.752837    -3.803121
 O    -9.833552    -5.409438    -4.707976
 H    -10.456352    -5.861047    -5.287828
 H     6.153039    -5.881554     1.107860
 O     5.626620    -6.456834     1.700474
 H     5.143808    -7.028163     1.091481
 H    -1.511546    -6.701404     2.562409
 O    -1.686236    -7.656425     2.612386
 H    -2.650481    -7.745528     2.617777
 H    -10.284474    -3.599146    -4.548949
 O    -10.396483    -2.688704    -4.202166
 H    -10.167753    -2.095328    -4.937175
 H     0.765654     7.960496    -3.211142
 O     1.110538     8.785327    -3.612686
 H     2.019924     8.892425    -3.264061
 H    -11.208051    -6.948852    -1.982292
 O    -10.601571    -6.224441    -2.163315
 H    -10.033360    -6.139645    -1.356103
 H     2.218589     0.561329     4.563290
 O     2.290136    -0.295039     5.026368
 H     2.469354    -0.978701     4.346676
 H    -6.561014     0.666506    -7.500369
 O    -7.514663     0.783802    -7.358110
 H    -7.634467     1.690484    -7.072735
 H     6.348343     3.712194    -7.329484
 O     5.765356     3.665706    -6.571729
 H     4.932621     4.155857    -6.853141
 H    -4.904011     10.472590     0.769758
 O    -4.421942     10.479673    -0.067998
 H    -5.031496     10.020359    -0.678855
 H    -0.844984    -1.054142    -5.739761
 O    -0.993393    -0.389913    -6.447519
 H    -0.188212     0.160849    -6.401235
 H     4.710383    -0.569532    -6.989281
 O     4.763407    -1.506400    -6.771699
 H     5.611118    -1.638126    -6.311474
 H     2.246810    -8.907959    -2.684955
 O     3.205581    -8.870982    -2.691466
 H     3.445417    -8.289618    -3.428215
 H    -4.274721    -0.244935    -7.818687
 O    -4.753835     0.524425    -7.474867
 H    -4.048872     1.139853    -7.169003
 H     1.610630     3.662122     6.686256
 O     2.337861     3.040517     6.884840
 H     3.167531     3.536094     6.755863
 H    -11.364915    -2.239131     0.088742
 O    -11.012376    -1.577446     0.734058
 H    -10.295951    -1.150665     0.231014
 H    -7.191586     2.237279     7.708009
 O    -7.634271     3.095009     7.634352
 H    -7.731575     3.431000     8.524778
 H     5.920653    -9.252803    -1.251707
 O     5.988375    -9.370062    -2.204276
 H     5.092400    -9.563534    -2.507258
 H     6.840221     5.007450    -0.829436
 O     7.452407     4.322038    -1.116634
 H     7.633289     3.780331    -0.321446
 H    -5.333107    -2.674385     5.907972
 O    -5.312378    -1.913800     6.529927
 H    -4.687253    -2.192335     7.221304
 H     2.808635     1.368798     7.465343
 O     3.245868     0.510584     7.370592
 H     2.902119     0.138775     6.531102
 H    -2.658505    -2.769965     7.089260
 O    -3.140441    -2.889530     7.935971
 H    -2.500917    -2.585395     8.596200
 H     5.984437     1.816682     6.625072
 O     5.663632     0.954465     6.354625
 H     4.778160     0.833394     6.757385
 H     1.939251    -4.429412     4.104311
 O     2.433900    -4.386296     4.935381
 H     3.107163    -5.083186     4.842516
 H     10.372862    -3.071989    -1.908537
 O     10.877890    -3.100948    -1.050954
 H     11.805015    -3.105854    -1.282716
 H     4.200797     8.158481    -2.878652
 O     3.546317     8.755481    -2.495500
 H     3.369848     8.408266    -1.602020
 H    -8.388265    -6.294472     0.466240
 O    -8.977051    -5.749946    -0.082203
 H    -8.778493    -4.819467     0.251543
 H    -0.364923     9.714740    -3.198571
 O    -1.294345     9.912403    -2.975612
 H    -1.345744     10.030531    -2.024622
 H     4.281580     3.887271    -3.775114
 O     3.757355     4.693638    -3.790457
 H     4.348022     5.447495    -3.583599
 H     5.441768     6.421584    -1.976081
 O     5.368726     6.636447    -2.926469
 H     6.132611     6.253519    -3.376690
 H    -0.072427     5.185604     6.134663
 O     0.625566     4.684638     5.689317
 H     1.335605     5.304159     5.394556
 H     3.513117     5.443893     5.155973
 O     2.761630     5.913160     4.764070
 H     2.687173     5.587145     3.853187
 H    -6.799312     9.237605    -0.035810
 O    -6.526849     9.006557    -0.933599
 H    -6.327894     8.053923    -0.910448
 H    -1.375494    -4.983972     3.605201
 O    -0.934162    -4.907079     2.728438
 H    -0.024393    -5.203785     2.814651
 H     4.292764    -2.299627     6.210645
 O     4.276370    -2.450630     5.241155
 H     3.538258    -3.072025     5.075140
 H     6.993578    -6.409455     3.099202
 O     7.392080    -6.060692     3.906446
 H     6.949329    -5.205935     4.065713
 H     8.968066    -5.144861     3.821819
 O     9.624267    -4.436835     3.680053
 H     9.389664    -3.729083     4.292832
 H     3.305218     7.858838    -8.037022
 O     3.299026     7.319000    -7.247940
 H     2.437658     7.499099    -6.798504
 H    -0.480804    -1.307263     8.140248
 O    -0.701964    -1.937220     8.840432
 H    -0.015528    -2.609291     8.804385
 H     8.555506     4.209294    -2.321850
 O     9.224993     4.212108    -3.053881
 H     9.971219     4.700100    -2.705537
 H     6.549294     4.489342    -5.203479
 O     6.894933     4.871378    -4.375161
 H     7.836898     4.680387    -4.300639
 H     10.735787     1.808554    -4.269230
 O     10.003703     1.724070    -3.660325
 H     9.656366     2.628113    -3.489475
 H     3.218528    -2.544946     7.874586
 O     4.068481    -2.063098     7.868614
 H     3.824490    -1.128638     7.951942
 H    -2.522893    -1.851872    -8.727532
 O    -2.910980    -1.509605    -7.923229
 H    -2.185110    -1.080612    -7.420367
 H     5.369737     5.219654     1.522072
 O     5.153752     4.668582     2.284888
 H     4.187189     4.728018     2.396388
 H    -3.956180    -6.152746    -4.763562
 O    -3.132972    -5.667438    -4.852801
 H    -3.342117    -4.881954    -5.382745
 H    -6.224386     6.387985     5.052815
 O    -5.763674     7.197594     4.764560
 H    -5.646634     7.112013     3.792428
 H    -7.173085     4.386255     6.276844
 O    -6.907347     4.809059     5.450552
 H    -6.695535     4.075176     4.851064
 H    -6.833193     9.744557     2.599350
 O    -6.587232     10.129710     1.733352
 H    -7.027472     10.979304     1.690713
 H    -6.115055    -6.728089     1.794237
 O    -6.712600    -6.080090     1.390158
 H    -6.164690    -5.650761     0.698659
 H    -3.772552    -4.581111     7.700867
 O    -4.040396    -5.416333     7.277279
 H    -3.265740    -5.714017     6.786413
 H     9.632261     0.507694    -0.643783
 O     9.711981     1.461609    -0.826978
 H     10.011453     1.521121    -1.740232
 H    -7.992642    -3.917629     3.385934
 O    -7.077379    -4.221389     3.381726
 H    -6.982700    -4.860071     2.647650
 H     1.131362    -2.342670     6.919140
 O     1.610607    -3.100176     7.272154
 H     1.793481    -3.677701     6.514529
 H    -3.552590    -2.739890    -6.755447
 O    -3.981053    -3.353753    -6.140814
 H    -4.925015    -3.187447    -6.210930
 H    -8.287668     8.673304     4.025033
 O    -7.477845     9.177368     4.117616
 H    -6.816352     8.558556     4.492848
 H     7.943332    -2.365467    -5.249428
 O     7.027490    -2.082617    -5.260547
 H     6.546119    -2.709314    -4.687976
 H    -4.918681    -4.745256     5.872976
 O    -4.952078    -4.159268     5.091990
 H    -5.732040    -4.377949     4.561174
 N    -11.973453    -3.262901    -1.379565
 H    -12.988842    -3.245561    -1.360112
 H    -11.692955    -4.237872    -1.466380
 H    -11.686803    -2.810635    -2.245880
