# Supplementary material for: Theoretical Distribution of the Ammonia Binding Energy at Interstellar Icy Grains: A New Computational Framework
Source: ACS Earth Space Chem. 2022 Jun 2;6(6):1514–26. doi: 10.1021/acsearthspacechem.2c00040 (PMC9208021; doi:10.1021/acsearthspacechem.2c00040)
Supplement: Supplementary file 1 — sp2c00040_si_001.zip [file sp2c00040_si_001.zip › Supporting_Information_R1/structures/grain_mol65.xyz]

604
grain_mol65 // -1859.814845934748 // -60.2881854804 // -897.326710735148 // -1022.77632068 // -0.0560177501 // -0.582773137047 // -0.015667714455
 H    -1.772819     0.022361     2.437483
 O    -0.794459     0.049689     2.509411
 H    -0.521755    -0.822176     2.880166
 H    -0.399689    -1.999331    -2.814584
 O    -0.472853    -1.974537    -1.848042
 H    -1.420227    -1.870616    -1.658075
 H    -2.729736     1.847559     0.733038
 O    -2.634741     1.175538     0.036273
 H    -1.846826     1.434173    -0.474953
 H    -3.720988     1.779386    -3.140433
 O    -3.205217     2.088861    -3.921735
 H    -2.301575     2.233017    -3.622081
 H    -0.101298    -0.680100    -0.807829
 O     0.026945     0.079440    -0.207592
 H    -0.401334    -0.165742     0.623526
 H     0.954839    -2.154236    -4.736380
 O     0.016429    -2.325398    -4.552770
 H    -0.079218    -3.289658    -4.542939
 H    -4.923687     2.333702    -1.422023
 O    -4.558622     1.490819    -1.754844
 H    -3.883713     1.243055    -1.078575
 H    -3.535109     3.466272     2.301449
 O    -2.817694     2.832995     2.111716
 H    -2.038490     3.205538     2.570651
 H     2.565555     0.106520    -2.983588
 O     1.959227    -0.506293    -2.519798
 H     1.056762    -0.203186    -2.737743
 H    -1.127216     0.145395    -3.644957
 O    -0.319675     0.635319    -3.384814
 H    -0.566481     1.266426    -2.688572
 H     2.680057    -0.579786     0.560761
 O     2.586522    -1.354211    -0.032055
 H     2.322633    -1.010788    -0.906882
 H    -2.842518    -0.504684    -0.608603
 O    -2.980051    -1.005811    -1.423641
 H    -3.786088    -1.543969    -1.322291
 H     2.834106     1.189244    -0.891904
 O     2.016347     1.710078    -0.803618
 H     1.298628     1.074719    -0.595931
 H     0.589661     3.013427    -3.414802
 O     1.507657     2.837594    -3.169901
 H     1.508769     2.417820    -2.290195
 H     0.119952    -4.031958    -0.402869
 O    -0.113754    -4.749234    -1.034684
 H    -0.899237    -5.180326    -0.626699
 H    -6.230282     2.278876     2.874860
 O    -6.289415     2.526619     3.834739
 H    -7.041129     2.016680     4.195398
 H     1.133817    -3.679848     1.437356
 O     0.723500    -3.061386     0.805640
 H     1.405519    -2.417087     0.526579
 H    -2.868971     5.164469    -1.276231
 O    -2.691524     4.391889    -0.707891
 H    -3.580452     4.038204    -0.496861
 H    -5.505537    -1.187770     1.700583
 O    -5.231527    -0.586359     0.975694
 H    -5.339477    -1.085396     0.160565
 H    -0.347163    -3.075200     3.148692
 O    -0.035485    -2.246200     3.549240
 H     0.909124    -2.158978     3.340869
 H     5.262391     0.934219    -1.240492
 O     4.475105     0.416066    -1.020755
 H     4.700831     0.044282    -0.138594
 H     0.751408     2.420582     0.907060
 O     0.750495     2.119750     1.824836
 H     0.128944     1.373830     1.912933
 H     4.458436    -0.645672    -2.332895
 O     4.658353    -1.172285    -3.140204
 H     5.142551    -0.556190    -3.728563
 H     3.073102     3.178688    -1.176424
 O     3.953453     3.577429    -1.175043
 H     4.436063     3.244485    -1.955544
 H    -5.873639    -1.579769    -1.870950
 O    -5.347840    -2.260246    -1.397220
 H    -5.264561    -3.007730    -2.014207
 H    -4.923951    -3.999152     1.389160
 O    -5.609473    -3.380226     1.074821
 H    -5.375884    -3.140168     0.168111
 H     2.735015     1.944534    -3.790974
 O     3.406347     1.252602    -3.963782
 H     3.476787     1.169310    -4.920306
 H    -5.131946     4.027211     3.514374
 O    -4.561135     4.591921     2.982666
 H    -4.026730     5.144659     3.591045
 H     0.658417     0.761486    -4.804889
 O     1.149704     0.603619    -5.637418
 H     1.751084    -0.144449    -5.441681
 H     1.070230     5.652417    -2.587035
 O     1.862162     5.345389    -2.113518
 H     2.412627     4.862138    -2.760829
 H    -2.794497    -3.567816    -1.666740
 O    -2.944578    -3.775568    -0.728979
 H    -3.712226    -4.361804    -0.672398
 H     2.121179     4.920686    -4.805866
 O     1.247093     4.994472    -5.226797
 H     1.232176     4.265541    -5.875739
 H     7.788695     1.742609    -1.017966
 O     6.999734     1.364069    -1.447248
 H     7.356786     0.650107    -2.013388
 H     4.526749     2.752930     0.182381
 O     4.861953     2.433336     1.044533
 H     4.786831     3.208570     1.638810
 H     1.062255    -3.301312    -2.068195
 O     1.921536    -3.172357    -2.495946
 H     2.013244    -2.199294    -2.572160
 H     1.217112     4.547645    -0.839479
 O     0.756246     4.112213    -0.087720
 H     0.081846     4.740157     0.228078
 H    -5.730241     1.053017     1.151934
 O    -6.213286     1.890465     1.301836
 H    -7.146454     1.646309     1.075020
 H    -2.277287    -2.642937     0.340215
 O    -1.798745    -2.044501     0.945190
 H    -0.891090    -2.390341     0.959905
 H    -3.672226    -0.169087     4.241317
 O    -3.668233    -0.258539     5.221920
 H    -4.425032    -0.821651     5.501292
 H    -6.068157    -2.726303     3.302831
 O    -5.620896    -1.865225     3.351352
 H    -4.668845    -2.094772     3.360915
 H    -2.849263    -0.553441    -3.019403
 O    -2.586943    -0.663264    -3.960784
 H    -2.433492    -1.633754    -3.993060
 H    -3.444970    -3.576199    -3.606663
 O    -2.583210    -3.187633    -3.380981
 H    -1.894032    -3.838451    -3.619474
 H     3.229116    -1.394681    -4.247639
 O     2.677310    -1.550060    -5.037963
 H     3.310147    -1.751732    -5.745964
 H     4.701358     1.992777    -6.752808
 O     4.167954     1.172138    -6.730171
 H     3.331314     1.391840    -7.148387
 H    -4.202796     1.180601     5.685144
 O    -4.680785     2.021371     5.924638
 H    -5.227806     2.189295     5.122415
 H    -3.941183    -0.022265     1.961859
 O    -3.402528     0.320416     2.695091
 H    -3.312673     1.287747     2.570538
 H    -5.784711     0.469097    -2.312257
 O    -6.330211    -0.213659    -2.755031
 H    -5.902377    -0.350158    -3.622400
 H     1.886734    -4.036797    -3.997479
 O     1.829148    -4.534205    -4.836827
 H     1.422432    -5.384955    -4.605285
 H     4.470376    -3.635320    -0.533509
 O     4.752982    -2.860782     0.000960
 H     3.992104    -2.233802    -0.029038
 H    -0.221037     2.952689    -1.066724
 O    -0.969665     2.558190    -1.545217
 H    -1.682501     3.222737    -1.442728
 H     1.795448     4.424494     1.346659
 O     2.248712     4.596050     2.191613
 H     2.047721     3.834284     2.758340
 H     3.719440     1.203686     1.555349
 O     2.947780     0.632720     1.735276
 H     2.176333     1.224585     1.838491
 H     3.139150    -4.088841    -1.949788
 O     3.837613    -4.704007    -1.615995
 H     4.516328    -4.736902    -2.308150
 H     4.970395    -4.020637    -4.403156
 O     5.401317    -3.674144    -3.583765
 H     5.000430    -2.804733    -3.379489
 H    -1.039920     5.118479     1.853207
 O    -1.222233     5.646157     1.035639
 H    -1.857065     5.124400     0.482238
 H    -5.662985     3.189068     0.302362
 O    -5.211191     3.659047    -0.424335
 H    -5.658525     4.509532    -0.612170
 H     5.015318    -3.779337     3.039652
 O     4.263545    -3.622925     2.462138
 H     4.597018    -3.372792     1.571258
 H     5.846454    -1.287012     1.352380
 O     5.451495    -0.394258     1.304399
 H     6.237150     0.185758     1.328096
 H     1.591899    -6.842145    -2.808223
 O     1.410023    -7.098597    -3.738101
 H     2.284661    -7.193397    -4.143020
 H    -7.208744    -3.585002     0.888891
 O    -8.176656    -3.584531     0.687500
 H    -8.635385    -3.355565     1.524991
 H     3.234055    -2.349957     2.855643
 O     2.551400    -1.671475     3.015149
 H     2.776731    -0.888037     2.481440
 H    -1.976343     3.044934     4.923817
 O    -2.708245     3.647689     5.161436
 H    -3.411525     3.054377     5.513337
 H    -0.884932     1.030211     3.924232
 O    -0.759669     1.601477     4.717432
 H     0.108645     2.000050     4.543320
 H     0.291669     3.124167    -7.104380
 O     1.245595     2.927363    -6.975309
 H     1.258424     2.097587    -6.461399
 H     7.148272    -2.709842     4.775075
 O     6.392310    -3.176239     4.345659
 H     5.587078    -2.801191     4.776112
 H     8.010318     1.484702     1.289262
 O     7.924418     0.569693     1.617486
 H     8.407533    -0.013368     1.002856
 H    -4.077114    -0.698390    -4.678041
 O    -5.005982    -0.749679    -5.011769
 H    -4.992234    -0.412778    -5.928439
 H     6.448913    -1.552276    -2.159335
 O     6.858138    -1.983694    -1.404264
 H     6.126935    -2.230475    -0.806587
 H     4.711069    -0.686559     4.420421
 O     5.129911     0.033299     3.919233
 H     5.072168    -0.169966     2.961622
 H     0.029067     3.475259     2.685620
 O    -0.664355     4.096322     2.984370
 H    -0.328643     4.536175     3.812387
 H     8.247624    -1.296031    -0.717325
 O     9.037191    -0.905582    -0.281348
 H     9.733597    -1.574636    -0.331092
 H     9.608547    -3.765317     2.246211
 O     9.312828    -3.614691     1.322166
 H     10.078618    -3.475699     0.754381
 H    -2.397296    -2.453416     3.911222
 O    -3.020865    -2.570597     3.184488
 H    -2.564484    -2.276626     2.356161
 H    -2.148881     0.498512    -6.345214
 O    -2.774647     1.246110    -6.415763
 H    -3.026228     1.469069    -5.495263
 H    -1.208875     3.590361    -5.703419
 O    -1.331605     3.515233    -6.678510
 H    -1.924453     2.750525    -6.789560
 H    -4.611938    -6.288849    -0.934942
 O    -5.081760    -5.524025    -0.570082
 H    -5.849928    -5.371531    -1.161427
 H     2.668826    -5.875594    -1.303508
 O     1.862238    -6.418794    -1.195523
 H     1.099892    -5.782663    -1.108606
 H     3.283257    -4.514817    -5.508915
 O     4.243437    -4.521591    -5.776130
 H     4.358959    -3.810370    -6.412023
 H     7.506655     3.501523     1.856567
 O     7.421798     3.107116     0.979375
 H     6.489438     2.778555     0.942067
 H     6.632970    -3.877396     0.444834
 O     7.118467    -4.698051     0.257108
 H     8.006690    -4.523466     0.625987
 H    -7.500231    -4.519633    -2.318888
 O    -7.274100    -5.440023    -2.058397
 H    -7.895203    -5.679618    -1.344166
 H    -4.342805     6.968083     4.603517
 O    -3.455183     6.624440     4.388469
 H    -2.976620     6.439811     5.210478
 H     7.301325     3.708462     4.615461
 O     7.296626     3.269335     3.755401
 H     7.543652     2.341488     3.932342
 H    -5.782871     1.179676     6.850409
 O    -6.554227     0.653229     7.166011
 H    -6.281322    -0.274528     7.069334
 H    -0.475105    -4.994363    -2.744702
 O    -0.642129    -4.938512    -3.703263
 H    -1.238670    -5.658496    -3.945684
 H     6.727454     0.387400     4.266292
 O     7.698314     0.575587     4.215152
 H     7.911266     0.490349     3.258877
 H     4.800489    -6.815359    -3.644690
 O     4.106575    -7.019799    -4.308038
 H     4.232944    -6.380999    -5.017470
 H    -5.908664    -2.101820    -5.206786
 O    -6.526631    -2.868235    -5.286024
 H    -7.378693    -2.457292    -5.584771
 H    -7.648029     0.899314     5.942102
 O    -8.209829     1.200902     5.183719
 H    -8.819079     1.846476     5.545508
 H    -5.200488     5.832467     2.000822
 O    -5.434478     6.733729     1.697777
 H    -4.575199     7.202986     1.658677
 H     5.791869     1.404155    -4.119494
 O     6.027994     0.598211    -4.628673
 H     5.534505     0.656140    -5.449269
 H    -5.838326     6.465064     0.055738
 O    -5.866883     6.200348    -0.887480
 H    -4.976396     6.418825    -1.235075
 H    -0.273124    -7.588825    -2.870377
 O    -0.973670    -7.684437    -2.214742
 H    -0.576523    -7.995723    -1.392811
 H    -2.517968    -1.375245     5.538765
 O    -1.867282    -2.096734     5.711904
 H    -1.032711    -1.622034     5.888523
 H     7.520852    -4.590062    -1.407812
 O     7.638136    -4.621980    -2.381571
 H     6.866085    -4.156143    -2.746859
 H    -8.824748    -3.060403    -3.199914
 O    -7.902998    -2.967286    -2.866644
 H    -7.358181    -2.812605    -3.653334
 H     8.827313    -3.460679    -2.817226
 O     9.461054    -2.747281    -3.042964
 H     8.962508    -1.912546    -2.982837
 H    -5.091778    -5.113231    -3.414793
 O    -5.052871    -4.145603    -3.327824
 H    -5.572716    -3.782544    -4.055475
 H    -3.636310     3.850575    -3.742066
 O    -3.343667     4.719119    -3.421201
 H    -3.630683     5.390858    -4.040861
 H    -0.229258     4.552561    -4.293663
 O    -0.887513     3.871271    -4.068542
 H    -1.669577     4.333514    -3.705019
 H    -1.941997    -3.865242     5.482761
 O    -2.237235    -4.739661     5.183559
 H    -3.169954    -4.603401     4.941381
 H    -2.379887     8.206087    -4.153939
 O    -2.586519     7.251321    -4.217945
 H    -2.389130     6.973731    -5.139591
 H    -2.953642     7.431281     2.875508
 O    -2.882937     7.586567     1.919179
 H    -2.287183     6.879235     1.594994
 H     4.819025     1.703067     4.064213
 O     4.672820     2.650500     3.852778
 H     5.549593     2.988385     3.588869
 H     7.888491    -1.531367     6.264243
 O     8.330091    -1.767968     5.425154
 H     8.287742    -0.942706     4.902847
 H     6.036122    -1.212696     7.766909
 O     6.741551    -0.707570     7.350357
 H     6.282200     0.024734     6.881151
 H    -1.722719     5.350103    -6.749262
 O    -1.855161     6.298705    -6.598473
 H    -0.983430     6.717043    -6.714430
 H    -8.181246    -0.022580     3.916875
 O    -7.999350    -0.593366     3.157099
 H    -7.095370    -0.937665     3.271876
 H    -8.509671     0.141404     0.153387
 O    -8.538494     0.813057     0.854855
 H    -8.510511     0.304935     1.683519
 H     0.874652    -0.342723     5.927228
 O     0.015228    -0.400306     6.408773
 H    -0.445078     0.354483     5.976747
 H    -0.442277     6.912509    -2.012264
 O    -0.401450     6.489079    -2.893353
 H    -1.257027     6.668813    -3.344052
 H     0.574191    -8.016228     0.890005
 O    -0.332716    -8.272115     0.662578
 H    -0.783493    -8.294258     1.534647
 H     2.021820     3.008558     5.147100
 O     2.009506     2.646488     4.228517
 H     2.954853     2.591353     3.982346
 H    -7.990173    -5.742933    -5.305020
 O    -7.093992    -5.618335    -5.658259
 H    -6.937911    -4.664906    -5.646550
 H     3.035947    -7.555705     1.346965
 O     2.149989    -7.189906     1.286869
 H     2.066596    -6.896388     0.343215
 H     3.336949     5.321658    -7.712430
 O     3.487206     4.355352    -7.791104
 H     2.657210     3.918160    -7.545159
 H    -0.493750     6.971482     0.153998
 O    -0.184904     7.651517    -0.469511
 H    -0.859623     8.344915    -0.448154
 H     4.447500     3.786633     5.130953
 O     4.388495     4.490972     5.817934
 H     5.317413     4.661926     6.023175
 H     7.672717     3.046309     6.618596
 O     7.156733     3.889558     6.503594
 H     7.648615     4.566794     6.965946
 H     4.038768    -8.077772    -0.720728
 O     4.560439    -7.517739    -0.122697
 H     5.003452    -6.898969    -0.725671
 H     6.704782    -6.103513    -2.468351
 O     5.935026    -6.697573    -2.391775
 H     6.270364    -7.605649    -2.282884
 H    -8.993003    -1.984353     3.058224
 O    -9.480699    -2.811305     2.859028
 H    -10.217209    -2.529337     2.290280
 H    -2.648757     8.764089     0.569798
 O    -2.506744     9.082307    -0.337292
 H    -3.302585     9.636315    -0.532189
 H     8.109641     0.931216     7.262547
 O     8.454718     1.600226     6.661427
 H     8.303729     1.234222     5.772189
 H    -2.921954     5.718708     7.409659
 O    -2.307757     5.702433     6.669527
 H    -2.447275     4.823654     6.177523
 H    -6.315334    -6.554765    -3.071029
 O    -5.648724    -6.783135    -3.744369
 H    -6.090014    -6.533818    -4.585000
 H     6.784767    -2.712716     2.752357
 O     6.907780    -2.495871     1.809269
 H     7.854318    -2.583450     1.625069
 H     2.349816     6.629756    -1.183838
 O     2.606107     7.396576    -0.623470
 H     1.761974     7.748354    -0.314451
 H    -4.215314    -7.479737    -2.585953
 O    -3.652449    -7.490882    -1.803300
 H    -2.743153    -7.629052    -2.124260
 H     0.894672     6.418370    -5.977115
 O     0.724412     7.270863    -6.441563
 H     0.744217     7.936580    -5.723281
 H    -8.282844    -1.703983    -1.622289
 O    -8.573600    -1.394995    -0.750194
 H    -8.345052    -2.158071    -0.172884
 H    -3.250763     6.997886    -2.551392
 O    -3.348756     6.862500    -1.599289
 H    -3.042134     7.684268    -1.162124
 H     2.809680    -4.488121     2.479084
 O     1.893518    -4.827825     2.501854
 H     1.947261    -5.735724     2.138715
 H    -8.835302    -0.974408    -5.018632
 O    -8.749743    -1.587317    -5.785896
 H    -8.463198    -1.021712    -6.524617
 H     7.535141    -0.273962    -3.957800
 O     8.181454    -0.280243    -3.232866
 H     8.856388     0.373943    -3.462721
 H     4.240217     6.625188    -0.438460
 O     4.947140     5.980472    -0.602153
 H     4.485247     5.134378    -0.795393
 H    -7.959242     0.012090    -3.245826
 O    -8.857129     0.012882    -3.637624
 H    -9.459787    -0.187224    -2.920037
 H     6.130519     3.601160    -3.504194
 O     5.653534     2.832524    -3.140500
 H     6.239910     2.437426    -2.452459
 H    -1.357726    -6.928761     0.374361
 O    -1.970330    -6.194010     0.166677
 H    -2.566523    -6.528509    -0.510272
 H    -3.983350    -7.754198     1.314905
 O    -4.208754    -7.456717     2.199425
 H    -3.990267    -6.494206     2.219425
 H    -2.880563    -5.047596     1.365359
 O    -3.591291    -4.897414     2.009673
 H    -3.304114    -4.154107     2.578294
 H     5.244763    -6.022390     5.040970
 O     4.490267    -5.802325     4.491365
 H     4.785039    -5.935835     3.574952
 H    -9.594637    -6.366885    -3.637368
 O    -9.608967    -5.947826    -4.528503
 H    -10.251871    -6.440227    -5.039221
 H     6.261405    -5.656309     1.411673
 O     5.747774    -6.217555     2.028446
 H     5.289151    -6.834036     1.445343
 H    -1.387371    -6.646508     2.837929
 O    -1.532766    -7.602899     2.935580
 H    -2.493643    -7.722355     2.936518
 H    -10.093099    -4.228380    -4.317383
 O    -10.218459    -3.290797    -4.093569
 H    -9.984364    -2.777497    -4.878774
 H     0.485614     7.766960    -3.661213
 O     0.808766     8.581034    -4.101321
 H     1.710599     8.734480    -3.750486
 H    -9.134208    -8.054422    -2.175672
 O    -9.720157    -7.296897    -2.211740
 H    -9.598136    -6.823550    -1.368863
 H     2.083390     0.839584     4.507985
 O     2.182440     0.004404     5.001136
 H     2.388086    -0.703444     4.355123
 H    -6.558702     0.034034    -7.637241
 O    -7.517289     0.129772    -7.513409
 H    -7.668312     1.044434    -7.271850
 H     6.243085     3.494853    -7.505754
 O     5.654117     3.468865    -6.751663
 H     4.809159     3.916703    -7.065320
 H    -5.303326     10.295052     0.134219
 O    -4.812610     10.275974    -0.698289
 H    -5.400013     9.766249    -1.290602
 H    -0.812629    -1.412373    -5.737726
 O    -0.974022    -0.790305    -6.480091
 H    -0.187254    -0.212293    -6.454599
 H     4.737947    -0.814390    -6.960070
 O     4.818468    -1.736864    -6.694673
 H     5.664746    -1.817583    -6.220278
 H     2.493307    -8.996290    -2.254920
 O     3.450480    -8.929279    -2.255114
 H     3.679374    -8.378747    -3.018554
 H    -4.243871    -0.821377    -7.885970
 O    -4.750151    -0.050699    -7.586980
 H    -4.068099     0.601477    -7.306603
 H     1.441542     3.840032     7.373877
 O     2.159320     3.370266     6.859089
 H     2.913044     3.978529     6.767765
 H    -11.347289    -2.627195     0.105811
 O    -10.927996    -1.966974     0.657966
 H    -10.194173    -1.602492     0.132182
 H    -7.402642     2.355759     7.464461
 O    -7.872142     3.193800     7.343968
 H    -7.988534     3.570908     8.215410
 H     6.160391    -9.149378    -0.773199
 O     6.242247    -9.313520    -1.717707
 H     5.356012    -9.550295    -2.018614
 H     6.624064     5.135421    -1.076826
 O     7.262077     4.457505    -1.322564
 H     7.450357     3.962138    -0.499254
 H    -5.369529    -2.578720     5.938160
 O    -5.382161    -1.787651     6.520861
 H    -4.753552    -2.008333     7.229868
 H     2.698718     1.803933     7.291736
 O     3.126076     0.915794     7.324303
 H     2.808727     0.504966     6.489917
 H    -2.706488    -2.526408     7.145562
 O    -3.193493    -2.618825     7.993134
 H    -2.570479    -2.260673     8.642055
 H     5.781789     2.301261     6.532366
 O     5.497226     1.416376     6.298891
 H     4.609933     1.280503     6.697641
 H     1.972080    -4.187740     4.292107
 O     2.456482    -4.087508     5.124209
 H     3.152314    -4.766167     5.072600
 H     10.421752    -2.870615    -1.707518
 O     10.918906    -2.839482    -0.845337
 H     11.847933    -2.825911    -1.068958
 H     3.908762     8.091545    -3.308534
 O     3.232862     8.687048    -2.961900
 H     3.056565     8.378845    -2.054111
 H    -8.179956    -6.439188     0.661377
 O    -8.825714    -6.043550     0.053663
 H    -8.768188    -5.082389     0.277482
 H    -0.699577     9.481851    -3.749104
 O    -1.636899     9.662146    -3.545110
 H    -1.702227     9.825303    -2.601670
 H     4.134343     3.784501    -3.983531
 O     3.585576     4.572004    -4.046535
 H     4.149552     5.353879    -3.872457
 H     5.194324     6.443432    -2.306963
 O     5.125322     6.608118    -3.267640
 H     5.905115     6.226354    -3.690770
 H    -0.390851     5.959477     5.601024
 O     0.118844     5.252626     5.186988
 H     1.014059     5.625734     5.013169
 H     3.272651     5.681541     4.861533
 O     2.496079     6.127730     4.468136
 H     2.466847     5.789005     3.555366
 H    -7.149268     8.960674    -0.623502
 O    -6.860406     8.693404    -1.505913
 H    -6.630581     7.750222    -1.432145
 H    -1.316953    -4.874485     3.792211
 O    -0.870557    -4.830881     2.915861
 H     0.048122    -5.090289     3.025339
 H     4.234168    -1.878899     6.307203
 O     4.234653    -2.080762     5.346640
 H     3.516907    -2.731319     5.205489
 H     7.097014    -6.054440     3.434973
 O     7.476165    -5.652158     4.226517
 H     7.004430    -4.805312     4.338005
 H     9.022529    -4.692222     4.108825
 O     9.658004    -3.971816     3.937600
 H     9.393967    -3.241562     4.510691
 H     3.077723     7.499709    -8.453214
 O     3.081189     7.001919    -7.636934
 H     2.209825     7.176571    -7.204859
 H    -0.499876    -1.038429     8.200893
 O    -0.804631    -1.571759     8.957635
 H    -0.124733    -2.254965     9.027061
 H     8.380019     4.317969    -2.510648
 O     9.057096     4.304943    -3.235626
 H     9.783726     4.833605    -2.905724
 H     6.396522     4.385873    -5.420523
 O     6.721628     4.821158    -4.610327
 H     7.668124     4.663630    -4.517572
 H     10.655481     1.892326    -4.312884
 O     9.920703     1.815553    -3.706218
 H     9.542781     2.715370    -3.585252
 H     3.152016    -2.074597     7.970994
 O     3.986983    -1.567926     7.948803
 H     3.711833    -0.638085     7.977541
 H    -2.432361    -2.415936    -8.695178
 O    -2.839720    -2.044654    -7.913607
 H    -2.133121    -1.567850    -7.426716
 H     5.119615     5.420334     1.248385
 O     4.914992     4.904999     2.038703
 H     3.945011     4.934122     2.138507
 H    -3.771971    -6.551024    -4.527816
 O    -2.963038    -6.045612    -4.635123
 H    -3.191536    -5.295246    -5.206425
 H    -6.537874     6.395406     4.608811
 O    -6.098435     7.203663     4.285689
 H    -5.966928     7.072867     3.320221
 H    -7.437223     4.427966     5.925553
 O    -7.176810     4.817609     5.081510
 H    -6.933351     4.062094     4.522034
 H    -7.226482     9.600762     1.982533
 O    -6.983663     9.949104     1.100289
 H    -7.451639     10.779814     1.008996
 H    -5.975514    -6.862632     2.033237
 O    -6.588449    -6.251842     1.595058
 H    -6.051052    -5.845177     0.881911
 H    -3.769090    -4.339065     7.839725
 O    -4.006475    -5.203068     7.457427
 H    -3.217552    -5.500508     6.989536
 H     9.555187     0.743043    -0.634914
 O     9.607881     1.688460    -0.865847
 H     9.913995     1.710665    -1.778563
 H    -7.962294    -4.041121     3.461706
 O    -7.037376    -4.307863     3.476385
 H    -6.912660    -4.983913     2.779807
 H     1.070504    -1.985545     6.988449
 O     1.566953    -2.710250     7.384351
 H     1.776679    -3.318595     6.658568
 H    -3.456005    -3.233526    -6.689424
 O    -3.869848    -3.829081    -6.047474
 H    -4.818251    -3.698496    -6.133085
 H    -8.661448     8.557602     3.446281
 O    -7.869223     9.091454     3.522911
 H    -7.192542     8.512779     3.933591
 H     8.007214    -2.414748    -5.101189
 O     7.083131    -2.162228    -5.135502
 H     6.615346    -2.773667    -4.535746
 H    -4.888392    -4.633608     6.013803
 O    -4.934045    -4.089818     5.203186
 H    -5.699381    -4.362938     4.677135
 N     0.083901     4.323776     8.403801
 H    -0.344500     3.490352     8.796375
 H    -0.617007     4.797257     7.833806
 H     0.319755     4.935203     9.178500
