# Supplementary material for: Theoretical Distribution of the Ammonia Binding Energy at Interstellar Icy Grains: A New Computational Framework
Source: ACS Earth Space Chem. 2022 Jun 2;6(6):1514–26. doi: 10.1021/acsearthspacechem.2c00040 (PMC9208021; doi:10.1021/acsearthspacechem.2c00040)
Supplement: Supplementary file 1 — sp2c00040_si_001.zip [file sp2c00040_si_001.zip › Supporting_Information_R1/structures/CP_grain_mol147.xyz]

16
CP_grain_mol147 // 0.000160303155 // -362.283627904 // -0.0175588696
 H     1.917904    -0.926943     1.627062
 O     1.215024    -0.361125     1.253202
 H     0.648586    -1.011696     0.752723
 H     2.042393     1.145582    -1.424011
 O     2.596781     0.504881    -0.946845
 H     2.054964     0.217140    -0.175963
 H     0.073442    -2.976666    -0.005831
 O    -0.201919    -2.067932    -0.209999
 H     0.057102    -2.000925    -1.158831
 H    -0.552076     3.043155     0.538749
 O    -0.629263     2.149585     0.140045
 H    -0.254838     1.558515     0.806446
 N    -3.038319    -0.080975    -0.386931
 H    -3.680637    -0.212594     0.389888
 H    -2.516024     0.771998    -0.196169
 H    -2.367565    -0.844019    -0.336766
