# Supplementary material for: Theoretical Distribution of the Ammonia Binding Energy at Interstellar Icy Grains: A New Computational Framework
Source: ACS Earth Space Chem. 2022 Jun 2;6(6):1514–26. doi: 10.1021/acsearthspacechem.2c00040 (PMC9208021; doi:10.1021/acsearthspacechem.2c00040)
Supplement: Supplementary file 1 — sp2c00040_si_001.zip [file sp2c00040_si_001.zip › Supporting_Information_R1/structures/CP_grain_mol153.xyz]

25
CP_grain_mol153 // 0.00019900173 // -591.60702108 // -0.0372091812
 H     2.253642     0.438516     0.176502
 O     2.180547     0.390450     1.155525
 H     1.334434     0.834794     1.415627
 H    -0.525941     1.250215     2.859953
 O    -0.165610     1.469987     1.980077
 H    -0.809977     1.090261     1.348008
 H     1.981411    -2.755471     0.667021
 O     1.302425    -2.211892     1.126953
 H     1.689570    -1.304039     1.194169
 H    -1.811753    -0.680730     0.894888
 O    -1.800794    -0.006476     0.171499
 H    -1.167803    -0.422291    -0.463090
 H     0.432557    -1.834612    -0.409827
 O     0.065376    -1.439101    -1.236749
 H    -0.341821    -2.198444    -1.713481
 H     1.665239    -0.611388    -1.685363
 O     2.449673    -0.036910    -1.552252
 H     3.217691    -0.586675    -1.752913
 H    -4.836534     0.196111    -0.687026
 O    -4.386916    -0.556387    -0.289610
 H    -3.431668    -0.292009    -0.246527
 N     0.318885     2.703704    -1.295686
 H     0.374890     2.776457    -0.283147
 H     1.105326     2.131392    -1.592800
 H    -0.519066     2.164616    -1.495742
