# Supplementary material for: Theoretical Distribution of the Ammonia Binding Energy at Interstellar Icy Grains: A New Computational Framework
Source: ACS Earth Space Chem. 2022 Jun 2;6(6):1514–26. doi: 10.1021/acsearthspacechem.2c00040 (PMC9208021; doi:10.1021/acsearthspacechem.2c00040)
Supplement: Supplementary file 1 — sp2c00040_si_001.zip [file sp2c00040_si_001.zip › Supporting_Information_R1/structures/grain_mol58.xyz]

604
grain_mol58 // -1574.393704127186 // -39.9643121759 // -591.581774573086 // -1022.77624173 // -0.0339191615 // -0.582668347369 // -0.009191045346
 H    -1.806372    -0.157378     2.387406
 O    -0.831076    -0.163297     2.495045
 H    -0.589422    -1.080653     2.765110
 H    -0.336894    -1.616202    -3.021746
 O    -0.437316    -1.696260    -2.060536
 H    -1.387069    -1.588821    -1.885286
 H    -2.668812     1.875253     0.875169
 O    -2.570210     1.280164     0.113004
 H    -1.764012     1.573594    -0.349004
 H    -3.553083     2.266519    -3.004006
 O    -3.008133     2.646537    -3.732255
 H    -2.109846     2.731786    -3.396244
 H    -0.062400    -0.537401    -0.874225
 O     0.067118     0.144752    -0.187141
 H    -0.391627    -0.181918     0.597914
 H     1.065720    -1.593029    -4.914812
 O     0.118722    -1.757434    -4.773860
 H    -0.001272    -2.713568    -4.876295
 H    -4.789108     2.659468    -1.263852
 O    -4.436352     1.848827    -1.679865
 H    -3.787430     1.507490    -1.019803
 H    -3.475408     3.331639     2.598793
 O    -2.765643     2.705915     2.356573
 H    -1.997205     2.994420     2.882673
 H     2.682883     0.411435    -2.879614
 O     2.048436    -0.231143    -2.501318
 H     1.160460     0.118877    -2.708155
 H    -0.987967     0.627225    -3.624477
 O    -0.176221     1.062028    -3.289792
 H    -0.427135     1.618512    -2.534140
 H     2.681083    -0.668917     0.566606
 O     2.583737    -1.369517    -0.110890
 H     2.354450    -0.923556    -0.948533
 H    -2.803973    -0.310354    -0.723326
 O    -2.930867    -0.712683    -1.592788
 H    -3.752603    -1.236256    -1.573799
 H     2.919504     1.247067    -0.672800
 O     2.112407     1.776273    -0.543976
 H     1.374154     1.140897    -0.430795
 H     0.792871     3.403243    -3.030197
 O     1.698496     3.174546    -2.782797
 H     1.663951     2.659113    -1.956503
 H     0.062965    -3.919048    -0.841674
 O    -0.170844    -4.554157    -1.555767
 H    -0.977680    -5.006599    -1.218997
 H    -6.216931     2.160049     2.964731
 O    -6.294410     2.299071     3.944940
 H    -7.070615     1.776430     4.227702
 H     1.034231    -3.803849     1.050427
 O     0.656334    -3.106337     0.484080
 H     1.362270    -2.455280     0.294361
 H    -2.668228     5.398247    -0.747690
 O    -2.526505     4.562509    -0.264446
 H    -3.430230     4.212543    -0.119223
 H    -5.547109    -1.171921     1.424959
 O    -5.235060    -0.501512     0.781183
 H    -5.333923    -0.901184    -0.088239
 H    -0.478826    -3.352674     2.782430
 O    -0.158076    -2.581498     3.280229
 H     0.794122    -2.499315     3.106598
 H     5.349504     0.963704    -0.987686
 O     4.543295     0.447228    -0.846020
 H     4.736368    -0.027716    -0.006683
 H     0.817327     2.327825     1.198969
 O     0.775015     1.932036     2.079056
 H     0.140216     1.192731     2.064013
 H     4.537463    -0.460658    -2.270191
 O     4.746183    -0.899248    -3.126218
 H     5.262363    -0.235371    -3.629458
 H     3.216375     3.247572    -0.728173
 O     4.106121     3.617744    -0.657468
 H     4.602929     3.362256    -1.458201
 H    -5.823777    -1.152267    -2.173818
 O    -5.328784    -1.895777    -1.765801
 H    -5.246925    -2.571524    -2.461013
 H    -5.025404    -3.947253     0.814305
 O    -5.685949    -3.275907     0.559227
 H    -5.424061    -2.943125    -0.309959
 H     2.920707     2.323134    -3.470725
 O     3.578193     1.635468    -3.702886
 H     3.674741     1.658204    -4.660562
 H    -5.095075     3.796668     3.823673
 O    -4.491309     4.395899     3.372192
 H    -3.966888     4.870494     4.052255
 H     0.844399     1.319056    -4.662418
 O     1.354510     1.241388    -5.494802
 H     1.931548     0.459746    -5.369583
 H     1.315254     5.918154    -1.899429
 O     2.084597     5.536495    -1.443044
 H     2.642559     5.115698    -2.126779
 H    -2.801819    -3.235688    -2.117573
 O    -2.984235    -3.541387    -1.212768
 H    -3.766827    -4.109603    -1.242674
 H     2.409736     5.410061    -4.159146
 O     1.549391     5.554002    -4.590116
 H     1.534936     4.903608    -5.317811
 H     7.888213     1.671071    -0.612870
 O     7.101834     1.364898    -1.100862
 H     7.456881     0.709481    -1.735114
 H     4.620320     2.630805     0.612037
 O     4.919368     2.207536     1.442395
 H     4.853444     2.916726     2.115296
 H     1.069668    -3.033700    -2.390977
 O     1.943732    -2.881499    -2.779122
 H     2.061716    -1.908973    -2.743778
 H     1.386727     4.621276    -0.285848
 O     0.894450     4.118837     0.402364
 H     0.226417     4.726481     0.767355
 H    -5.699505     1.121655     1.127082
 O    -6.164993     1.949994     1.359246
 H    -7.097590     1.759443     1.082968
 H    -2.318348    -2.554429    -0.007430
 O    -1.841964    -2.042149     0.673869
 H    -0.944023    -2.413189     0.670922
 H    -3.759582    -0.494318     4.109612
 O    -3.787055    -0.693771     5.074003
 H    -4.566421    -1.261280     5.264311
 H    -6.133372    -2.836844     2.709672
 O    -5.708885    -1.994541     2.965928
 H    -4.757647    -2.248991     2.979447
 H    -2.743796    -0.088560    -3.124561
 O    -2.457271    -0.100039    -4.064998
 H    -2.327811    -1.064805    -4.202569
 H    -3.398220    -3.008740    -4.062189
 O    -2.533839    -2.672622    -3.771400
 H    -1.854703    -3.311208    -4.065565
 H     3.344225    -0.956820    -4.287189
 O     2.810309    -1.007421    -5.103035
 H     3.457185    -1.146090    -5.813585
 H     4.969593     2.647074    -6.357867
 O     4.414897     1.844462    -6.439920
 H     3.596641     2.132659    -6.852868
 H    -4.266121     0.720177     5.692916
 O    -4.731010     1.540272     5.997630
 H    -5.267067     1.832533     5.232493
 H    -3.961442    -0.087853     1.856468
 O    -3.435358     0.157388     2.636768
 H    -3.319507     1.129307     2.622328
 H    -5.671617     0.930317    -2.380571
 O    -6.220537     0.315581    -2.909892
 H    -5.773038     0.265569    -3.776731
 H     1.929447    -3.571949    -4.369229
 O     1.882269    -3.970214    -5.260404
 H     1.448802    -4.830176    -5.136348
 H     4.424556    -3.632644    -0.818711
 O     4.710637    -2.930964    -0.193079
 H     3.967163    -2.283446    -0.172213
 H    -0.084281     3.102676    -0.725432
 O    -0.830308     2.784274    -1.260989
 H    -1.527675     3.454578    -1.104600
 H     1.897647     4.239518     1.874494
 O     2.332773     4.300938     2.744442
 H     2.103907     3.484059     3.214804
 H     3.736185     0.962285     1.778902
 O     2.944603     0.398330     1.878586
 H     2.186547     0.996579     2.026686
 H     3.122674    -3.887273    -2.310016
 O     3.795648    -4.555083    -2.029623
 H     4.492592    -4.529882    -2.703843
 H     5.022618    -3.596568    -4.693286
 O     5.438431    -3.356191    -3.829261
 H     5.054345    -2.503844    -3.539187
 H    -0.935818     4.949294     2.405596
 O    -1.075704     5.562509     1.646616
 H    -1.709847     5.127879     1.019962
 H    -5.555333     3.337364     0.526107
 O    -5.069707     3.872289    -0.130327
 H    -5.490496     4.750697    -0.234374
 H     4.865134    -4.190075     2.728168
 O     4.133687    -3.947487     2.154214
 H     4.498236    -3.610236     1.305091
 H     5.805580    -1.548636     1.353423
 O     5.434099    -0.645456     1.396764
 H     6.233624    -0.094202     1.504385
 H     1.531650    -6.483291    -3.510744
 O     1.369076    -6.628354    -4.467750
 H     2.251924    -6.702262    -4.859041
 H    -7.285221    -3.414805     0.307620
 O    -8.246237    -3.364568     0.083288
 H    -8.724110    -3.216530     0.928532
 H     3.126206    -2.700372     2.662307
 O     2.456404    -2.024926     2.880031
 H     2.716376    -1.193786     2.443192
 H    -1.927731     2.397163     5.192662
 O    -2.629153     3.051351     5.368171
 H    -3.394720     2.546002     5.700811
 H    -0.848453     0.665383     3.989670
 O    -0.733313     1.154922     4.834951
 H     0.122182     1.590522     4.755141
 H     0.600960     3.933292    -6.690319
 O     1.545581     3.696848    -6.559689
 H     1.523372     2.814562    -6.142845
 H     6.975752    -3.380483     4.625263
 O     6.220145    -3.774522     4.127462
 H     5.413381    -3.427919     4.577463
 H     8.039281     1.151243     1.656334
 O     7.919508     0.208077     1.876168
 H     8.406380    -0.315995     1.213165
 H    -3.927940    -0.012546    -4.819318
 O    -4.848211     0.000041    -5.178887
 H    -4.800780     0.436113    -6.051701
 H     6.499329    -1.436674    -2.150050
 O     6.875853    -1.960923    -1.437962
 H     6.122337    -2.252547    -0.890530
 H     4.601522    -1.264678     4.438764
 O     5.047608    -0.502637     4.032760
 H     5.015997    -0.597593     3.057066
 H     0.048554     3.117980     3.075679
 O    -0.570218     3.764581     3.470641
 H    -0.276344     3.951804     4.383194
 H     8.262954    -1.393538    -0.643601
 O     9.049122    -1.076481    -0.146465
 H     9.729997    -1.754784    -0.253627
 H     9.477924    -4.215320     2.056279
 O     9.211682    -3.954126     1.148009
 H     9.996338    -3.774250     0.618686
 H    -2.532297    -2.764435     3.556244
 O    -3.139860    -2.778297     2.807156
 H    -2.652459    -2.409608     2.027544
 H    -1.924467     1.308313    -6.292353
 O    -2.529050     2.076370    -6.293860
 H    -2.800989     2.201866    -5.360925
 H    -0.926349     4.281415    -5.283385
 O    -1.023410     4.319250    -6.263306
 H    -1.631893     3.588806    -6.474880
 H    -4.707031    -5.968978    -1.741950
 O    -5.167937    -5.237413    -1.304512
 H    -5.914887    -4.998234    -1.894731
 H     2.590077    -5.721409    -1.880439
 O     1.767239    -6.250222    -1.853904
 H     1.019105    -5.606758    -1.715671
 H     3.355158    -3.916436    -5.889807
 O     4.321988    -3.919994    -6.131393
 H     4.473114    -3.146076    -6.680712
 H     7.569076     3.105783     2.435937
 O     7.499277     2.814316     1.518042
 H     6.561518     2.517039     1.420222
 H     6.552470    -4.042258     0.180325
 O     7.021881    -4.850342    -0.086117
 H     7.903794    -4.743031     0.321734
 H    -7.510212    -3.976474    -2.990880
 O    -7.313362    -4.925766    -2.828664
 H    -7.961306    -5.226932    -2.163304
 H    -4.267344     6.578105     5.247483
 O    -3.385187     6.231969     5.013723
 H    -2.930197     5.955144     5.823681
 H     7.285814     3.009819     5.197898
 O     7.295126     2.670987     4.293132
 H     7.517899     1.723626     4.369566
 H    -5.908891     0.646645     6.816898
 O    -6.705506     0.107742     7.049078
 H    -6.413707    -0.804064     6.845858
 H    -0.489870    -4.597511    -3.291919
 O    -0.628963    -4.429218    -4.241626
 H    -1.235893    -5.100723    -4.578930
 H     6.646739    -0.234951     4.458154
 O     7.622692    -0.070940     4.451871
 H     7.859912    -0.053383     3.497766
 H     4.761970    -6.452685    -4.258403
 O     4.081367    -6.561791    -4.957153
 H     4.244059    -5.852253    -5.587552
 H    -5.778688    -1.296646    -5.547658
 O    -6.413079    -2.031909    -5.727180
 H    -7.246013    -1.566645    -5.999492
 H    -7.755875     0.487393     5.820482
 O    -8.284656     0.889011     5.086139
 H    -8.891761     1.503157     5.502257
 H    -5.074573     5.758853     2.520339
 O    -5.277890     6.694018     2.314600
 H    -4.407340     7.142111     2.350944
 H     5.971018     1.737742    -3.780999
 O     6.200297     0.986965    -4.371147
 H     5.732513     1.150458    -5.192557
 H    -5.642499     6.622988     0.643598
 O    -5.649860     6.464195    -0.323501
 H    -4.745328     6.697465    -0.621695
 H    -0.349631    -7.165867    -3.703542
 O    -1.069853    -7.313167    -3.079530
 H    -0.703530    -7.727083    -2.289220
 H    -2.672093    -1.869745     5.292373
 O    -2.045485    -2.624339     5.400205
 H    -1.203800    -2.197911     5.650032
 H     7.473462    -4.568335    -1.718167
 O     7.616816    -4.494367    -2.686071
 H     6.867228    -3.969174    -3.015794
 H    -8.772608    -2.391987    -3.734761
 O    -7.858443    -2.362146    -3.369872
 H    -7.288343    -2.136000    -4.120575
 H     8.846742    -3.325222    -2.958480
 O     9.503945    -2.608922    -3.086487
 H     9.024925    -1.772577    -2.945309
 H    -5.087706    -4.510820    -4.085640
 O    -5.027166    -3.560473    -3.888824
 H    -5.517051    -3.104004    -4.584019
 H    -3.400605     4.389372    -3.366996
 O    -3.095072     5.207061    -2.941701
 H    -3.346886     5.952622    -3.488029
 H     0.037366     5.052098    -3.751054
 O    -0.643473     4.368600    -3.618263
 H    -1.423757     4.810131    -3.226266
 H    -2.154877    -4.357580     4.971744
 O    -2.463817    -5.185009     4.571014
 H    -3.383478    -4.993841     4.316090
 H    -2.024721     8.725979    -3.253862
 O    -2.252664     7.790230    -3.430083
 H    -2.037044     7.612631    -4.372143
 H    -2.816302     7.189227     3.625357
 O    -2.713214     7.447058     2.693932
 H    -2.126102     6.764781     2.309215
 H     4.783188     1.147531     4.359267
 O     4.659161     2.115812     4.254291
 H     5.549154     2.466097     4.060534
 H     7.703796    -2.397880     6.255664
 O     8.160826    -2.551435     5.405723
 H     8.154946    -1.671482     4.979759
 H     5.817006    -2.196362     7.739362
 O     6.546003    -1.669354     7.397506
 H     6.120423    -0.875427     7.003315
 H    -1.366469     6.161113    -6.137671
 O    -1.479434     7.089860    -5.883326
 H    -0.594910     7.494578    -5.930538
 H    -8.254614    -0.185841     3.692006
 O    -8.063757    -0.673679     2.878365
 H    -7.172223    -1.052152     2.977737
 H    -8.471862     0.405971    -0.036581
 O    -8.501688     0.995413     0.735253
 H    -8.512263     0.397412     1.501853
 H     0.707430    -0.946018     5.833095
 O    -0.141212    -1.030196     6.327796
 H    -0.612693    -0.221894     6.061032
 H    -0.180855     7.148339    -1.225018
 O    -0.126262     6.823011    -2.145993
 H    -0.963245     7.077711    -2.595849
 H     0.382003    -8.034301     0.005175
 O    -0.524745    -8.236645    -0.271602
 H    -0.999424    -8.345341     0.580834
 H     1.995400     2.270173     5.417770
 O     2.020989     2.052144     4.461916
 H     2.968357     2.064465     4.233424
 H    -7.946686    -4.844764    -6.106954
 O    -7.037786    -4.706474    -6.420453
 H    -6.858940    -3.764876    -6.298470
 H     2.839982    -7.696789     0.573146
 O     1.965751    -7.301233     0.532365
 H     1.916644    -6.902439    -0.374426
 H     3.715970     6.099129    -6.971168
 O     3.844223     5.143653    -7.153433
 H     2.996810     4.705326    -6.979733
 H    -0.290168     6.967769     0.935369
 O     0.051028     7.701861     0.397295
 H    -0.605363     8.408397     0.479737
 H     4.443469     3.180092     5.522667
 O     4.356858     3.779112     6.303150
 H     5.229892     3.789270     6.704442
 H     7.583774     2.127557     7.120497
 O     7.082045     2.985020     7.089275
 H     7.575329     3.596120     7.635370
 H     3.887628    -8.012249    -1.515113
 O     4.405193    -7.536620    -0.844778
 H     4.881267    -6.867837    -1.363282
 H     6.649644    -5.930265    -2.962422
 O     5.863295    -6.507220    -2.971974
 H     6.172684    -7.430868    -2.957955
 H    -9.089910    -2.017009     2.600315
 O    -9.586601    -2.805045     2.294587
 H    -10.304175    -2.443658     1.747037
 H    -2.410908     8.761962     1.493461
 O    -2.236534     9.172544     0.630220
 H    -3.011797     9.768297     0.479503
 H     7.959158    -0.066730     7.530631
 O     8.335009     0.656207     7.016633
 H     8.200603     0.395418     6.089079
 H    -2.378623     4.684045     7.896664
 O    -2.068273     4.951956     7.032879
 H    -2.269039     4.191979     6.409097
 H    -6.356028    -5.947425    -3.936933
 O    -5.676224    -6.117095    -4.614365
 H    -6.087588    -5.763786    -5.432671
 H     6.668903    -3.147286     2.606745
 O     6.822968    -2.829777     1.697368
 H     7.771822    -2.922933     1.527843
 H     2.578487     6.696646    -0.363715
 O     2.839627     7.387059     0.286231
 H     1.997839     7.727888     0.613041
 H    -4.294352    -6.979028    -3.505971
 O    -3.753609    -7.092316    -2.715821
 H    -2.839757    -7.220000    -3.028077
 H     1.253873     7.062765    -5.184700
 O     1.117770     7.965966    -5.554663
 H     1.134323     8.546869    -4.766132
 H    -8.241624    -1.235189    -2.002466
 O    -8.547232    -1.017124    -1.108195
 H    -8.355807    -1.846650    -0.615571
 H    -2.969639     7.371195    -1.819677
 O    -3.096591     7.132127    -0.891638
 H    -2.783367     7.892057    -0.357434
 H     2.659643    -4.769733     2.036194
 O     1.734855    -5.083890     1.997736
 H     1.776283    -5.946802     1.536189
 H    -8.680279    -0.116173    -5.307352
 O    -8.588069    -0.641939    -6.135948
 H    -8.267496    -0.005542    -6.799256
 H     7.666929     0.003545    -3.765877
 O     8.291673    -0.101296    -3.029704
 H     8.989337     0.554947    -3.167682
 H     4.448394     6.556407     0.424496
 O     5.142750     5.913773     0.207216
 H     4.665308     5.108429    -0.092252
 H    -7.829943     0.640970    -3.412813
 O    -8.715897     0.710860    -3.824613
 H    -9.343773     0.449383    -3.149678
 H     6.346726     3.841566    -2.914649
 O     5.840576     3.050918    -2.650937
 H     6.398122     2.565232    -1.997762
 H    -1.507266    -6.842279    -0.432989
 O    -2.096011    -6.072284    -0.570906
 H    -2.680236    -6.311935    -1.296848
 H    -4.178461    -7.695132     0.343468
 O    -4.420601    -7.491059     1.249794
 H    -4.178535    -6.543359     1.381938
 H    -3.010436    -5.042523     0.724287
 O    -3.734163    -4.944652     1.364345
 H    -3.443265    -4.278391     2.019647
 H     4.982445    -6.647973     4.470067
 O     4.249864    -6.345437     3.930039
 H     4.566702    -6.385363     3.012084
 H    -9.612220    -5.605760    -4.561147
 O    -9.590936    -5.089143    -5.399311
 H    -10.231566    -5.502822    -5.978202
 H     6.109359    -5.907222     0.931334
 O     5.563824    -6.518602     1.467925
 H     5.107532    -7.053735     0.807739
 H    -1.599524    -6.836236     2.044660
 O    -1.770996    -7.793039     2.032747
 H    -2.734024    -7.885836     1.993755
 H    -10.038244    -3.391756    -5.007627
 O    -10.145226    -2.481948    -4.682476
 H    -9.877865    -1.890808    -5.399328
 H     0.814567     8.154776    -2.743218
 O     1.169661     9.003503    -3.080819
 H     2.064919     9.092062    -2.692674
 H    -9.235428    -7.458935    -3.286682
 O    -9.799677    -6.685031    -3.252739
 H    -9.691183    -6.313222    -2.358805
 H     2.015399     0.303159     4.619776
 O     2.072720    -0.579776     5.032391
 H     2.282236    -1.220154     4.319909
 H    -6.306965     1.114770    -7.738110
 O    -7.265820     1.222509    -7.627281
 H    -7.400807     2.108765    -7.289526
 H     6.568855     4.180011    -6.898110
 O     5.958253     4.086026    -6.166966
 H     5.134080     4.589893    -6.449396
 H    -5.012961     10.404675     1.166574
 O    -4.499683     10.463589     0.349664
 H    -5.083580     10.040815    -0.310587
 H    -0.653870    -0.695056    -5.869975
 O    -0.779048     0.010442    -6.541221
 H     0.021059     0.559622    -6.431935
 H     4.941579    -0.119356    -6.878986
 O     4.991181    -1.067431    -6.716015
 H     5.822037    -1.224236    -6.233458
 H     2.362863    -8.710226    -3.181804
 O     3.320945    -8.669553    -3.149265
 H     3.585285    -8.044401    -3.840377
 H    -4.008120     0.227779    -8.023453
 O    -4.503124     0.973699    -7.651652
 H    -3.813149     1.571736    -7.283868
 H     1.312539     3.268246     6.901421
 O     2.034806     2.637515     7.088923
 H     2.866323     3.142262     7.021655
 H    -11.376250    -2.259569    -0.463970
 O    -10.952886    -1.680413     0.169936
 H    -10.198400    -1.277584    -0.294764
 H    -7.514705     1.757263     7.505844
 O    -7.957620     2.616714     7.464565
 H    -8.093812     2.898631     8.368560
 H     5.982640    -9.130359    -1.634726
 O     6.086321    -9.188984    -2.589459
 H     5.203407    -9.366877    -2.937023
 H     6.811404     5.081156    -0.317811
 O     7.437157     4.416021    -0.622864
 H     7.591392     3.827817     0.144370
 H    -5.515405    -3.087302     5.551607
 O    -5.545451    -2.331559     6.195196
 H    -4.953826    -2.635073     6.909916
 H     2.492683     0.935522     7.584940
 O     2.936657     0.085356     7.455345
 H     2.627159    -0.235522     6.582231
 H    -2.886063    -3.242856     6.765235
 O    -3.389425    -3.489957     7.574093
 H    -2.767691    -3.224228     8.275818
 H     5.695341     1.442464     6.892877
 O     5.388775     0.597421     6.559068
 H     4.489821     0.449776     6.920691
 H     1.779890    -4.651850     3.849348
 O     2.242097    -4.657647     4.699978
 H     2.922649    -5.345090     4.590662
 H     10.423952    -2.907698    -1.749586
 O     10.896644    -2.986893    -0.876882
 H     11.831812    -2.975332    -1.073449
 H     4.233784     8.342552    -2.270800
 O     3.562215     8.913119    -1.877096
 H     3.354695     8.512138    -1.013340
 H    -8.321333    -6.197923    -0.262099
 O    -8.938327    -5.718826    -0.838548
 H    -8.864471    -4.790738    -0.507120
 H    -0.325071     9.901868    -2.667274
 O    -1.263188     10.082549    -2.467540
 H    -1.350269     10.143288    -1.513766
 H     4.370085     4.133734    -3.419940
 O     3.842441     4.937885    -3.405558
 H     4.421231     5.679644    -3.132048
 H     5.449455     6.557838    -1.428776
 O     5.410479     6.829472    -2.366516
 H     6.192629     6.476948    -2.810186
 H    -0.356524     4.817540     6.379912
 O     0.359545     4.345959     5.931260
 H     1.077421     4.983919     5.701580
 H     3.261282     5.144664     5.554032
 O     2.522023     5.634005     5.163398
 H     2.483818     5.364225     4.232121
 H    -6.870271     9.215078     0.217431
 O    -6.563281     9.039440    -0.681773
 H    -6.360874     8.087757    -0.709023
 H    -1.509569    -5.186050     3.196102
 O    -1.038657    -5.052920     2.341695
 H    -0.130875    -5.351835     2.441134
 H     4.041667    -2.646124     6.167696
 O     4.061612    -2.737971     5.190921
 H     3.333923    -3.350835     4.960194
 H     6.878011    -6.552187     2.917118
 O     7.243882    -6.251878     3.758559
 H     6.791397    -5.409444     3.952170
 H     8.817536    -5.327828     3.788543
 O     9.474594    -4.610412     3.714246
 H     9.213893    -3.941852     4.359601
 H     3.532879     8.352814    -7.467721
 O     3.499847     7.766229    -6.713432
 H     2.621351     7.916366    -6.286805
 H    -0.807610    -1.787766     7.973869
 O    -1.055989    -2.463927     8.619735
 H    -0.359327    -3.124927     8.575560
 H     8.585226     4.379773    -1.790467
 O     9.281400     4.428814    -2.495402
 H     10.011633     4.897091    -2.090663
 H     6.686334     4.827775    -4.723183
 O     6.998700     5.159728    -3.860751
 H     7.938317     4.967746    -3.762739
 H     10.849026     2.107474    -3.795947
 O     10.095157     1.984277    -3.221168
 H     9.737052     2.875355    -3.009400
 H     2.907277    -2.994911     7.772769
 O     3.754181    -2.510989     7.827278
 H     3.502693    -1.583953     7.957819
 H    -2.215488    -1.315914    -8.961413
 O    -2.634638    -1.023651    -8.152989
 H    -1.930107    -0.623899    -7.598558
 H     5.253316     5.146112     1.985272
 O     5.011662     4.549254     2.704746
 H     4.041391     4.599356     2.783234
 H    -3.773139    -5.852116    -5.320446
 O    -2.949609    -5.359862    -5.348734
 H    -3.143157    -4.544843    -5.838583
 H    -6.470613     6.064649     5.142681
 O    -6.003171     6.891182     4.921361
 H    -5.850010     6.865391     3.950825
 H    -7.453873     3.989715     6.207331
 O    -7.159777     4.462133     5.418360
 H    -6.921781     3.766573     4.784302
 H    -7.005261     9.561546     2.874962
 O    -6.729111     9.998874     2.043569
 H    -7.171649     10.848325     2.035705
 H    -6.167517    -6.832888     1.107326
 O    -6.751303    -6.156877     0.729345
 H    -6.185548    -5.690996     0.076758
 H    -3.873700    -5.226389     7.202572
 O    -4.246854    -6.029355     6.776260
 H    -3.494940    -6.397368     6.290730
 H     9.618029     0.586604    -0.299729
 O     9.699181     1.550115    -0.421874
 H     10.032479     1.665785    -1.317870
 H    -8.134984    -4.191854     2.797897
 O    -7.197241    -4.432002     2.796537
 H    -7.087193    -5.040480     2.034012
 H     0.856889    -2.741070     6.752879
 O     1.324874    -3.517954     7.077636
 H     1.540470    -4.047409     6.293889
 H    -3.314417    -2.324041    -7.086491
 O    -3.760641    -2.974845    -6.524852
 H    -4.702791    -2.810280    -6.620323
 H    -8.506255     8.401453     4.178460
 O    -7.702894     8.901290     4.330861
 H    -7.052641     8.263319     4.693156
 H     8.116742    -2.007583    -5.130855
 O     7.200513    -1.727132    -5.158576
 H     6.701555    -2.389049    -4.643655
 H    -5.100804    -5.226085     5.372633
 O    -5.183125    -4.544930     4.669700
 H    -5.963213    -4.738862     4.116570
 N    -7.408719    -4.749603     7.758174
 H    -7.123788    -3.977106     7.160449
 H    -8.257229    -5.140771     7.358559
 H    -6.690637    -5.463611     7.669754
