# Supplementary material for: Theoretical Distribution of the Ammonia Binding Energy at Interstellar Icy Grains: A New Computational Framework
Source: ACS Earth Space Chem. 2022 Jun 2;6(6):1514–26. doi: 10.1021/acsearthspacechem.2c00040 (PMC9208021; doi:10.1021/acsearthspacechem.2c00040)
Supplement: Supplementary file 1 — sp2c00040_si_001.zip [file sp2c00040_si_001.zip › Supporting_Information_R1/structures/grain_mol70.xyz]

604
grain_mol70 // -1645.755743281135 // -45.0760188013 // -668.045276542435 // -1022.78648554 // -0.0469527233 // -0.584830502755 // -0.013060086767
 H    -1.732937     0.066842     2.494196
 O    -0.754650     0.048433     2.571378
 H    -0.521190    -0.852109     2.898236
 H    -0.463760    -1.795058    -2.841544
 O    -0.534260    -1.807179    -1.874435
 H    -1.475852    -1.667828    -1.677999
 H    -2.607032     2.004750     0.869609
 O    -2.542862     1.356063     0.148639
 H    -1.747316     1.601104    -0.357772
 H    -3.608445     2.142207    -2.998969
 O    -3.080210     2.459923    -3.768332
 H    -2.170264     2.549786    -3.466768
 H    -0.101384    -0.575407    -0.784967
 O     0.063366     0.149824    -0.151669
 H    -0.377250    -0.110900     0.667716
 H     0.878384    -1.932229    -4.774262
 O    -0.066207    -2.067804    -4.592638
 H    -0.206518    -3.025999    -4.624478
 H    -4.780451     2.680405    -1.253158
 O    -4.454689     1.836384    -1.621922
 H    -3.791906     1.528616    -0.959320
 H    -3.332254     3.593977     2.509947
 O    -2.641445     2.939372     2.290549
 H    -1.851906     3.248230     2.771796
 H     2.594717     0.176479    -2.935638
 O     1.961631    -0.425605    -2.493801
 H     1.073711    -0.073156    -2.697234
 H    -1.093546     0.412525    -3.580646
 O    -0.263590     0.853221    -3.302379
 H    -0.480547     1.466400    -2.580888
 H     2.684212    -0.660485     0.576500
 O     2.553109    -1.404675    -0.046697
 H     2.304692    -1.013690    -0.906133
 H    -2.832849    -0.283575    -0.566466
 O    -2.993193    -0.744303    -1.400658
 H    -3.824858    -1.246656    -1.321241
 H     2.916706     1.159214    -0.801592
 O     2.123780     1.712174    -0.685477
 H     1.378310     1.101178    -0.505145
 H     0.754239     3.187576    -3.238579
 O     1.663128     2.958676    -3.003479
 H     1.645670     2.502991    -2.142298
 H    -0.033663    -3.947427    -0.518899
 O    -0.302186    -4.627486    -1.177535
 H    -1.107171    -5.034953    -0.785655
 H    -6.081039     2.505398     3.041475
 O    -6.125053     2.714721     4.011394
 H    -6.900046     2.227442     4.353904
 H     0.999346    -3.720423     1.329934
 O     0.615742    -3.057533     0.727152
 H     1.326145    -2.434577     0.470939
 H    -2.596402     5.405119    -0.996907
 O    -2.453830     4.602773    -0.460304
 H    -3.358463     4.281780    -0.262814
 H    -5.519740    -0.938907     1.721149
 O    -5.216171    -0.321617     1.022341
 H    -5.351388    -0.778288     0.186464
 H    -0.449922    -3.119162     3.070380
 O    -0.099282    -2.323145     3.503952
 H     0.848063    -2.271424     3.295433
 H     5.329976     0.806411    -1.170229
 O     4.519863     0.316947    -0.967957
 H     4.731164    -0.101751    -0.103486
 H     0.894874     2.409645     1.053489
 O     0.874319     2.076877     1.960038
 H     0.226012     1.351391     2.016779
 H     4.452223    -0.687620    -2.323764
 O     4.625962    -1.189157    -3.152630
 H     5.137025    -0.572251    -3.717149
 H     3.246948     3.144906    -1.006610
 O     4.145051     3.501045    -0.989587
 H     4.611038     3.180524    -1.785417
 H    -5.912221    -1.166142    -1.858634
 O    -5.414968    -1.888239    -1.416477
 H    -5.368867    -2.611767    -2.066848
 H    -5.063497    -3.761452     1.288719
 O    -5.722066    -3.099587     1.007299
 H    -5.483050    -2.828357     0.110476
 H     2.847182     2.037002    -3.666862
 O     3.484863     1.322028    -3.870191
 H     3.550738     1.275940    -4.829628
 H    -4.903310     4.174950     3.748234
 O    -4.303972     4.729675     3.237781
 H    -3.749550     5.239437     3.866539
 H     0.716212     0.993811    -4.720496
 O     1.198508     0.848426    -5.560421
 H     1.764897     0.065851    -5.398471
 H     1.356660     5.764325    -2.303986
 O     2.133499     5.400288    -1.845857
 H     2.661496     4.921670    -2.515180
 H    -2.927670    -3.296160    -1.750661
 O    -3.078884    -3.540222    -0.821744
 H    -3.875812    -4.089351    -0.784342
 H     2.369155     5.077956    -4.555128
 O     1.498184     5.208705    -4.968528
 H     1.448637     4.509398    -5.647719
 H     7.891464     1.487700    -0.924052
 O     7.084665     1.163724    -1.364897
 H     7.407646     0.458853    -1.962141
 H     4.681986     2.595182     0.329782
 O     5.000189     2.225061     1.178243
 H     4.968225     2.980663     1.801258
 H     0.937036    -3.191927    -2.156853
 O     1.801219    -3.085934    -2.580808
 H     1.937910    -2.115855    -2.618216
 H     1.456970     4.582201    -0.605997
 O     0.978531     4.138951     0.130893
 H     0.333008     4.783517     0.472365
 H    -5.640998     1.330948     1.267208
 O    -6.083911     2.182748     1.454452
 H    -7.028363     1.991428     1.221007
 H    -2.363353    -2.481367     0.289497
 O    -1.856572    -1.932850     0.919065
 H    -0.965757    -2.320282     0.914106
 H    -3.636721    -0.112675     4.295618
 O    -3.632508    -0.242281     5.271585
 H    -4.414167    -0.780317     5.532241
 H    -6.147915    -2.515237     3.258791
 O    -5.661426    -1.679452     3.346119
 H    -4.720942    -1.952393     3.340606
 H    -2.844914    -0.230899    -2.977853
 O    -2.587409    -0.313480    -3.923100
 H    -2.481412    -1.288169    -3.996486
 H    -3.581789    -3.194092    -3.685806
 O    -2.700894    -2.856820    -3.447952
 H    -2.044562    -3.527577    -3.718832
 H     3.186511    -1.299510    -4.263066
 O     2.625987    -1.396833    -5.056484
 H     3.247227    -1.597180    -5.775128
 H     4.807927     2.117920    -6.631425
 O     4.236996     1.322588    -6.639703
 H     3.411011     1.597375    -7.046389
 H    -4.069956     1.219384     5.803863
 O    -4.509306     2.068999     6.063723
 H    -5.064584     2.317008     5.296875
 H    -3.902310     0.140797     2.025369
 O    -3.345994     0.429306     2.769110
 H    -3.215068     1.395498     2.683700
 H    -5.728946     0.895541    -2.217838
 O    -6.305185     0.256131    -2.684545
 H    -5.887616     0.135870    -3.559207
 H     1.723785    -3.885149    -4.117233
 O     1.641655    -4.344291    -4.976024
 H     1.195702    -5.183768    -4.778855
 H     4.329736    -3.747687    -0.649654
 O     4.648129    -3.010007    -0.084013
 H     3.917394    -2.347731    -0.086030
 H    -0.053886     3.066297    -0.892096
 O    -0.821968     2.726112    -1.380973
 H    -1.502316     3.419153    -1.250821
 H     2.030086     4.342090     1.559086
 O     2.494227     4.455223     2.408653
 H     2.265853     3.677980     2.942177
 H     3.806332     1.030194     1.637890
 O     3.008677     0.490205     1.801385
 H     2.266237     1.112194     1.930029
 H     2.976325    -4.079796    -2.078508
 O     3.645768    -4.740107    -1.772860
 H     4.321305    -4.775264    -2.468163
 H     4.804000    -3.994205    -4.533623
 O     5.251112    -3.702649    -3.701558
 H     4.892010    -2.824388    -3.460892
 H    -0.771987     5.143323     2.125496
 O    -0.925168     5.704674     1.329870
 H    -1.586763     5.240033     0.755158
 H    -5.477267     3.495466     0.507308
 O    -5.002884     3.974535    -0.198768
 H    -5.412245     4.850963    -0.352091
 H     4.874046    -4.064519     2.912483
 O     4.128881    -3.849051     2.345380
 H     4.471951    -3.578594     1.463969
 H     5.816510    -1.545090     1.326821
 O     5.462583    -0.633929     1.317879
 H     6.274676    -0.092382     1.361799
 H     1.301202    -6.721915    -3.043183
 O     1.104161    -6.932042    -3.981372
 H     1.972274    -7.048498    -4.394685
 H    -7.333204    -3.211440     0.820142
 O    -8.298758    -3.147587     0.625451
 H    -8.745400    -2.939468     1.474275
 H     3.160775    -2.548967     2.795018
 O     2.510050    -1.847099     2.985029
 H     2.770450    -1.053472     2.483373
 H    -1.719152     2.811973     5.114931
 O    -2.402774     3.490683     5.265707
 H    -3.166331     3.024477     5.655739
 H    -0.709876     0.979603     4.004314
 O    -0.558338     1.524631     4.808846
 H     0.301679     1.936388     4.671882
 H     0.454190     3.464523    -6.919013
 O     1.398285     3.219058    -6.801324
 H     1.373825     2.368702    -6.322840
 H     7.058296    -3.166943     4.681973
 O     6.280251    -3.579796     4.236699
 H     5.494616    -3.186496     4.685797
 H     8.105951     1.124492     1.370168
 O     7.976791     0.201477     1.659386
 H     8.432787    -0.377044     1.020165
 H    -4.081147    -0.248844    -4.637135
 O    -5.011868    -0.242548    -4.967728
 H    -4.985439     0.129588    -5.870366
 H     6.399178    -1.691643    -2.195574
 O     6.789176    -2.172628    -1.460533
 H     6.048695    -2.409985    -0.870775
 H     4.717012    -1.022389     4.420123
 O     5.163583    -0.299827     3.947897
 H     5.098723    -0.461825     2.982740
 H     0.200967     3.343869     2.892584
 O    -0.392867     4.029043     3.259740
 H    -0.066940     4.273184     4.147565
 H     8.210797    -1.578632    -0.750950
 O     9.017963    -1.243441    -0.301665
 H     9.683084    -1.940810    -0.382056
 H     9.461696    -4.228572     2.102491
 O     9.171225    -4.026353     1.186642
 H     9.941604    -3.899158     0.622242
 H    -2.467715    -2.437195     3.866377
 O    -3.097209    -2.495507     3.137674
 H    -2.629497    -2.188661     2.320041
 H    -2.103157     0.924543    -6.259783
 O    -2.692982     1.703031    -6.296820
 H    -2.933548     1.898240    -5.367240
 H    -1.020704     3.940221    -5.493897
 O    -1.148199     3.911581    -6.470612
 H    -1.776104     3.180377    -6.611408
 H    -4.798060    -5.939229    -1.183537
 O    -5.232268    -5.207186    -0.704534
 H    -6.031141    -4.956611    -1.241142
 H     2.425915    -5.868699    -1.505259
 O     1.594958    -6.377746    -1.415416
 H     0.863707    -5.710921    -1.299925
 H     3.094159    -4.363412    -5.653044
 O     4.052449    -4.403207    -5.923360
 H     4.199614    -3.672477    -6.529943
 H     7.695761     3.137577     2.024095
 O     7.591442     2.784062     1.131629
 H     6.645828     2.499571     1.083835
 H     6.481206    -4.128764     0.309885
 O     6.927388    -4.962739     0.086781
 H     7.823735    -4.844698     0.458626
 H    -7.636033    -3.897678    -2.335137
 O    -7.446460    -4.828865    -2.070807
 H    -8.171262    -5.075829    -1.456399
 H    -3.981183     7.032380     4.946928
 O    -3.113034     6.653764     4.711226
 H    -2.637517     6.424625     5.524275
 H     7.499570     3.240273     4.793357
 O     7.474087     2.838935     3.914848
 H     7.682217     1.894972     4.050999
 H    -5.675665     1.223715     6.968610
 O    -6.469476     0.720111     7.263582
 H    -6.240355    -0.214249     7.128007
 H    -0.677449    -4.783724    -2.896488
 O    -0.842182    -4.682588    -3.851535
 H    -1.473102    -5.362091    -4.121258
 H     6.779841    -0.034984     4.304017
 O     7.757878     0.108598     4.256213
 H     7.964585     0.055033     3.296367
 H     4.506627    -6.807090    -3.890932
 O     3.801669    -6.951257    -4.558472
 H     3.956659    -6.291256    -5.242373
 H    -5.976793    -1.544907    -5.216703
 O    -6.627673    -2.279068    -5.325674
 H    -7.461440    -1.819179    -5.604043
 H    -7.554602     1.068214     6.055398
 O    -8.102315     1.426458     5.311829
 H    -8.681767     2.083017     5.701870
 H    -4.889966     6.040958     2.310288
 O    -5.083150     6.963485     2.045928
 H    -4.204036     7.395446     2.023558
 H     5.875332     1.370883    -4.028851
 O     6.072272     0.576312    -4.571468
 H     5.581284     0.691414    -5.387540
 H    -5.502352     6.783172     0.395655
 O    -5.543622     6.557938    -0.557242
 H    -4.645003     6.751174    -0.898693
 H    -0.605873    -7.376689    -3.127294
 O    -1.305530    -7.470256    -2.469963
 H    -0.913625    -7.832039    -1.666336
 H    -2.535939    -1.423101     5.537855
 O    -1.918452    -2.180379     5.677343
 H    -1.062631    -1.753617     5.871526
 H     7.331345    -4.804220    -1.574329
 O     7.444705    -4.801196    -2.548993
 H     6.694468    -4.285257    -2.891653
 H    -8.931239    -2.446863    -3.240842
 O    -8.007207    -2.376409    -2.908118
 H    -7.456941    -2.241223    -3.694394
 H     8.685740    -3.678235    -2.940971
 O     9.351075    -2.985892    -3.139266
 H     8.891746    -2.132304    -3.042796
 H    -5.318770    -4.654279    -3.536089
 O    -5.207219    -3.692323    -3.427083
 H    -5.718241    -3.279289    -4.133938
 H    -3.429944     4.230715    -3.514309
 O    -3.096202     5.070077    -3.157839
 H    -3.352999     5.780211    -3.747313
 H     0.004933     4.797046    -4.049844
 O    -0.682864     4.137821    -3.848354
 H    -1.442761     4.620689    -3.465033
 H    -2.074858    -3.932929     5.376776
 O    -2.411177    -4.778897     5.041489
 H    -3.337300    -4.589143     4.810191
 H    -1.974788     8.536541    -3.749760
 O    -2.224584     7.595465    -3.852389
 H    -2.042726     7.348141    -4.785814
 H    -2.572395     7.499784     3.241865
 O    -2.494505     7.690033     2.291924
 H    -1.932404     6.970873     1.938257
 H     4.938794     1.374151     4.165400
 O     4.828719     2.335008     3.996365
 H     5.718034     2.653114     3.750984
 H     7.855457    -2.087693     6.215931
 O     8.282275    -2.309306     5.365284
 H     8.278225    -1.461261     4.878814
 H     6.021104    -1.745504     7.739077
 O     6.748074    -1.258388     7.338718
 H     6.324226    -0.485537     6.902905
 H    -1.455019     5.763896    -6.464473
 O    -1.543136     6.710260    -6.272888
 H    -0.653553     7.092877    -6.375781
 H    -8.133581     0.257496     3.995714
 O    -7.978657    -0.289751     3.212958
 H    -7.091533    -0.679277     3.310638
 H    -8.461750     0.593388     0.242427
 O    -8.455546     1.235644     0.972116
 H    -8.452596     0.691844     1.778003
 H     0.876086    -0.529435     5.907662
 O     0.042802    -0.562224     6.433342
 H    -0.423683     0.233966     6.124627
 H    -0.095087     7.068058    -1.672250
 O    -0.075543     6.678409    -2.569345
 H    -0.922026     6.917301    -3.010075
 H     0.238522    -7.999753     0.603719
 O    -0.680647    -8.203429     0.371799
 H    -1.127380    -8.241431     1.245151
 H     2.206619     2.623244     5.227452
 O     2.197823     2.338591     4.288988
 H     3.137413     2.316172     4.031149
 H    -8.214599    -5.102672    -5.435138
 O    -7.315915    -4.995834    -5.797616
 H    -7.125297    -4.050234    -5.750614
 H     2.718350    -7.672387     1.073281
 O     1.849769    -7.264697     1.030545
 H     1.780483    -6.927738     0.100205
 H     3.596431     5.542930    -7.447382
 O     3.701937     4.574697    -7.565741
 H     2.852871     4.166488    -7.335709
 H    -0.138192     7.040894     0.497757
 O     0.198665     7.728825    -0.100692
 H    -0.442282     8.452197    -0.048183
 H     4.672509     3.489449     5.192626
 O     4.621779     4.143127     5.931266
 H     5.507303     4.163784     6.303732
 H     7.843435     2.488635     6.763297
 O     7.356359     3.351690     6.687066
 H     7.877661     3.989535     7.173258
 H     3.693757    -8.153629    -1.019592
 O     4.240323    -7.642677    -0.400229
 H     4.711795    -7.021441    -0.978679
 H     6.443926    -6.232912    -2.693621
 O     5.647797    -6.793727    -2.638221
 H     5.941544    -7.719936    -2.568983
 H    -9.037408    -1.626449     3.062753
 O    -9.561357    -2.423254     2.835228
 H    -10.285004    -2.088087     2.278445
 H    -2.207864     8.911473     0.993056
 O    -2.053879     9.257523     0.098230
 H    -2.823091     9.856338    -0.070254
 H     8.192828     0.321318     7.315158
 O     8.564906     0.998888     6.740221
 H     8.396062     0.676763     5.837909
 H    -2.042314     5.290410     7.663557
 O    -1.755174     5.491252     6.773938
 H    -1.989378     4.693575     6.211632
 H    -6.664003    -5.988117    -3.267235
 O    -5.963819    -6.248693    -3.904963
 H    -6.369888    -6.003637    -4.767542
 H     6.691091    -3.069146     2.662566
 O     6.821455    -2.819268     1.728716
 H     7.762678    -2.942329     1.537183
 H     2.682112     6.622838    -0.866611
 O     2.976190     7.351575    -0.275186
 H     2.151448     7.731030     0.052555
 H    -4.445369    -7.077561    -2.958647
 O    -3.989098    -7.252642    -2.117900
 H    -3.054598    -7.401481    -2.367055
 H     1.210304     6.677686    -5.658459
 O     1.078643     7.555432    -6.086739
 H     1.130519     8.189464    -5.341893
 H    -8.326594    -1.178584    -1.607643
 O    -8.598386    -0.892959    -0.721088
 H    -8.405129    -1.690596    -0.178064
 H    -2.897086     7.304142    -2.195266
 O    -2.998211     7.133166    -1.249186
 H    -2.654686     7.922190    -0.779817
 H     2.637554    -4.647410     2.331314
 O     1.706609    -4.945326     2.343393
 H     1.718050    -5.838871     1.942671
 H    -8.849963    -0.298423    -4.967750
 O    -8.792233    -0.881776    -5.760168
 H    -8.483021    -0.298500    -6.475418
 H     7.539814    -0.390803    -3.943651
 O     8.186093    -0.456785    -3.221680
 H     8.890370     0.174383    -3.426759
 H     4.573544     6.500770    -0.128343
 O     5.249158     5.830870    -0.321027
 H     4.748174     5.016234    -0.548216
 H    -7.924457     0.575960    -3.161613
 O    -8.821563     0.638748    -3.549642
 H    -9.431620     0.431561    -2.840351
 H     6.315623     3.522164    -3.324938
 O     5.804460     2.761981    -2.990734
 H     6.373898     2.312413    -2.322204
 H    -1.641631    -6.805232     0.140122
 O    -2.225815    -6.038919    -0.033535
 H    -2.829697    -6.312836    -0.730207
 H    -4.330631    -7.522197     1.193106
 O    -4.507857    -7.271639     2.109731
 H    -4.254305    -6.311780     2.122171
 H    -3.075626    -4.894580     1.218453
 O    -3.774175    -4.744704     1.875752
 H    -3.454274    -4.036037     2.470856
 H     5.003589    -6.396587     4.818654
 O     4.259198    -6.119305     4.281199
 H     4.546452    -6.228378     3.359123
 H    -9.570393    -5.851096    -3.783199
 O    -9.751436    -5.301224    -4.590814
 H    -10.398985    -5.796445    -5.092326
 H     6.029698    -5.927414     1.203652
 O     5.490814    -6.489006     1.798309
 H     5.004388    -7.059715     1.191643
 H    -1.653563    -6.622193     2.618289
 O    -1.844647    -7.574143     2.675115
 H    -2.809152    -7.648640     2.680684
 H    -10.241563    -3.550664    -4.374404
 O    -10.329427    -2.613418    -4.134128
 H    -10.071389    -2.089623    -4.904758
 H     0.868754     7.946056    -3.287506
 O     1.227899     8.761917    -3.694756
 H     2.136527     8.859501    -3.341476
 H    -8.739680    -7.429423    -2.265890
 O    -9.586676    -7.016387    -2.562374
 H    -9.867640    -6.543297    -1.762917
 H     2.166239     0.605424     4.569601
 O     2.221803    -0.247517     5.041335
 H     2.396347    -0.940107     4.369579
 H    -6.533136     0.717559    -7.552596
 O    -7.485894     0.851666    -7.420625
 H    -7.594488     1.761387    -7.140710
 H     6.415767     3.577443    -7.327202
 O     5.827468     3.546882    -6.572744
 H     5.003553     4.045963    -6.864476
 H    -4.789628     10.578733     0.631415
 O    -4.301921     10.570346    -0.203047
 H    -4.914078     10.114008    -0.813528
 H    -0.855556    -1.068923    -5.736695
 O    -0.988794    -0.410086    -6.452188
 H    -0.176272     0.129584    -6.406110
 H     4.714525    -0.677239    -6.955193
 O     4.752698    -1.612412    -6.727444
 H     5.595683    -1.751503    -6.260780
 H     2.104060    -8.935072    -2.586322
 O     3.063258    -8.912076    -2.585109
 H     3.317250    -8.341806    -3.325859
 H    -4.260357    -0.232607    -7.845638
 O    -4.729186     0.547940    -7.513155
 H    -4.017183     1.155821    -7.209497
 H     1.589432     3.735602     6.657391
 O     2.306253     3.105496     6.866753
 H     3.143845     3.587794     6.738332
 H    -11.421616    -2.044978     0.097599
 O    -10.971243    -1.426327     0.673070
 H    -10.225119    -1.072694     0.157020
 H    -7.238469     2.446940     7.637036
 O    -7.669821     3.309168     7.550509
 H    -7.767710     3.657238     8.436246
 H     5.763906    -9.318675    -1.123736
 O     5.835747    -9.446285    -2.074652
 H     4.939113    -9.630198    -2.381521
 H     6.885050     4.930657    -0.837329
 O     7.488907     4.233525    -1.113750
 H     7.657260     3.697500    -0.312040
 H    -5.438994    -2.508584     5.897670
 O    -5.412320    -1.742715     6.512212
 H    -4.794834    -2.022263     7.210166
 H     2.749507     1.433388     7.466904
 O     3.174385     0.567784     7.383721
 H     2.831084     0.192865     6.545475
 H    -2.773838    -2.630436     7.096533
 O    -3.263564    -2.735305     7.940755
 H    -2.624297    -2.433615     8.602469
 H     5.936763     1.827022     6.642606
 O     5.604991     0.966867     6.378852
 H     4.715461     0.862793     6.777216
 H     1.818638    -4.385365     4.157843
 O     2.307769    -4.341619     4.992061
 H     2.972238    -5.048350     4.910214
 H     10.308134    -3.208753    -1.813647
 O     10.807216    -3.236243    -0.952544
 H     11.735650    -3.256064    -1.178234
 H     4.304202     8.098316    -2.934752
 O     3.655988     8.708356    -2.561633
 H     3.469016     8.372699    -1.665915
 H    -8.600318    -5.922111     0.505895
 O    -9.272118    -5.504232    -0.069027
 H    -9.165014    -4.560661     0.190020
 H    -0.236722     9.716422    -3.299678
 O    -1.164553     9.929511    -3.084471
 H    -1.220040     10.058053    -2.135075
 H     4.329335     3.817606    -3.788534
 O     3.816763     4.631143    -3.814479
 H     4.416974     5.378553    -3.611791
 H     5.514540     6.352985    -2.006923
 O     5.450474     6.559247    -2.959816
 H     6.211595     6.161026    -3.401373
 H    -0.067974     5.277528     6.079757
 O     0.625269     4.761856     5.643924
 H     1.346237     5.368021     5.347648
 H     3.526876     5.474536     5.121818
 O     2.784342     5.950150     4.720622
 H     2.711285     5.616607     3.812351
 H    -6.697342     9.362784    -0.174202
 O    -6.422150     9.119043    -1.067776
 H    -6.237560     8.163886    -1.034334
 H    -1.499803    -4.897524     3.643365
 O    -1.054010    -4.840885     2.767427
 H    -0.146986    -5.143322     2.863350
 H     4.188659    -2.268282     6.258394
 O     4.175826    -2.428828     5.290372
 H     3.430127    -3.041362     5.125997
 H     6.849941    -6.447355     3.205276
 O     7.247583    -6.096620     4.012071
 H     6.816753    -5.233728     4.159603
 H     8.837577    -5.204150     3.928353
 O     9.504525    -4.506936     3.783502
 H     9.276520    -3.789815     4.387812
 H     3.437050     7.759372    -8.095836
 O     3.418273     7.227969    -7.301234
 H     2.556675     7.424836    -6.859329
 H    -0.582484    -1.188588     8.147355
 O    -0.818019    -1.809201     8.851210
 H    -0.139879    -2.490190     8.827446
 H     8.598155     4.093199    -2.310566
 O     9.272245     4.079011    -3.038178
 H     10.023103     4.560015    -2.690067
 H     6.614292     4.372938    -5.207918
 O     6.960116     4.757848    -4.380970
 H     7.898863     4.554571    -4.298838
 H     10.756095     1.642020    -4.219662
 O     10.019121     1.574194    -3.614569
 H     9.683704     2.484816    -3.455181
 H     3.100381    -2.481546     7.918031
 O     3.957121    -2.012044     7.912278
 H     3.726302    -1.073339     7.984862
 H    -2.526074    -1.873080    -8.727655
 O    -2.913545    -1.516422    -7.929359
 H    -2.184635    -1.093432    -7.426285
 H     5.403055     5.187164     1.502380
 O     5.174255     4.646878     2.269210
 H     4.208005     4.721505     2.373817
 H    -4.054125    -6.105638    -4.748246
 O    -3.219829    -5.637246    -4.816627
 H    -3.405690    -4.852663    -5.357330
 H    -6.195508     6.556730     4.946072
 O    -5.721050     7.356502     4.653020
 H    -5.599155     7.259866     3.682456
 H    -7.180665     4.580738     6.184074
 O    -6.903880     4.991340     5.355294
 H    -6.698276     4.248790     4.764505
 H    -6.740597     9.896821     2.455626
 O    -6.483600     10.269471     1.587423
 H    -6.911484     11.124700     1.533068
 H    -6.323511    -6.629753     1.859976
 O    -6.895952    -5.993815     1.390668
 H    -6.281975    -5.631487     0.706164
 H    -3.918920    -4.419107     7.719166
 O    -4.196408    -5.253588     7.299984
 H    -3.421368    -5.568206     6.820359
 H     9.611031     0.393301    -0.589057
 O     9.705411     1.344147    -0.780945
 H     10.011754     1.390534    -1.692691
 H    -8.098243    -3.750622     3.367898
 O    -7.189275    -4.069455     3.359198
 H    -7.108457    -4.713646     2.629735
 H     1.022742    -2.258866     6.946778
 O     1.487779    -3.020118     7.310550
 H     1.668130    -3.607341     6.559834
 H    -3.582915    -2.725055    -6.754127
 O    -4.018279    -3.329645    -6.135452
 H    -4.960958    -3.155492    -6.207611
 H    -8.219395     8.860550     3.882314
 O    -7.403026     9.353851     3.975336
 H    -6.752830     8.729610     4.360992
 H     7.910172    -2.501426    -5.176860
 O     6.998521    -2.205784    -5.196166
 H     6.504839    -2.819996    -4.620680
 H    -5.053145    -4.584608     5.886447
 O    -5.075721    -4.007904     5.097576
 H    -5.853115    -4.225201     4.563740
 N    -7.244588    -8.193572    -1.348116
 H    -7.567683    -9.123499    -1.097241
 H    -7.081862    -7.694486    -0.475683
 H    -6.337524    -8.307491    -1.792582
