# Supplementary material for: Theoretical Distribution of the Ammonia Binding Energy at Interstellar Icy Grains: A New Computational Framework
Source: ACS Earth Space Chem. 2022 Jun 2;6(6):1514–26. doi: 10.1021/acsearthspacechem.2c00040 (PMC9208021; doi:10.1021/acsearthspacechem.2c00040)
Supplement: Supplementary file 1 — sp2c00040_si_001.zip [file sp2c00040_si_001.zip › Supporting_Information_R1/structures/grain_mol64.xyz]

604
grain_mol64 // -1431.693607499835 // -29.8278568634 // -438.739596793235 // -1022.78186757 // -0.0253251287 // -0.582657414367 // -0.00652049267
 H    -1.847427     0.054974     2.485760
 O    -0.872399     0.111590     2.581998
 H    -0.582709    -0.753026     2.958336
 H    -0.332706    -1.975699    -2.723620
 O    -0.423934    -1.940515    -1.758893
 H    -1.377065    -1.862758    -1.586759
 H    -2.820973     1.842276     0.747869
 O    -2.696500     1.165455     0.061523
 H    -1.907755     1.439367    -0.440567
 H    -3.744156     1.713985    -3.140050
 O    -3.223298     2.030342    -3.915066
 H    -2.328647     2.199574    -3.601921
 H    -0.102820    -0.630098    -0.725541
 O    -0.005819     0.136767    -0.128123
 H    -0.442059    -0.115726     0.696232
 H     1.057454    -2.112835    -4.620052
 O     0.120504    -2.305625    -4.451707
 H     0.050061    -3.272144    -4.433888
 H    -4.989670     2.252667    -1.446246
 O    -4.597780     1.416661    -1.765630
 H    -3.928971     1.190597    -1.076307
 H    -3.692550     3.455508     2.290941
 O    -2.952471     2.842440     2.117484
 H    -2.197554     3.230005     2.597328
 H     2.579428     0.205540    -2.861839
 O     1.980557    -0.417006    -2.401819
 H     1.074592    -0.140867    -2.639607
 H    -1.101348     0.142385    -3.586004
 O    -0.311693     0.656403    -3.317059
 H    -0.586749     1.285947    -2.630296
 H     2.650591    -0.447317     0.689359
 O     2.586020    -1.228879     0.102946
 H     2.329744    -0.900923    -0.779916
 H    -2.851445    -0.526281    -0.571906
 O    -2.962951    -1.035141    -1.385871
 H    -3.755606    -1.594556    -1.293690
 H     2.783947     1.312954    -0.775330
 O     1.951533     1.812989    -0.703177
 H     1.247455     1.159609    -0.505041
 H     0.537521     3.056120    -3.352618
 O     1.455144     2.906154    -3.089632
 H     1.451476     2.493337    -2.206759
 H     0.195757    -3.972068    -0.285047
 O    -0.010346    -4.698561    -0.915370
 H    -0.789575    -5.148240    -0.516174
 H    -6.368517     2.199860     2.827234
 O    -6.449202     2.454239     3.783784
 H    -7.194413     1.929412     4.136886
 H     1.169949    -3.580079     1.567812
 O     0.753516    -2.975491     0.926531
 H     1.424660    -2.318731     0.650462
 H    -3.010152     5.137254    -1.289930
 O    -2.822909     4.375045    -0.710376
 H    -3.706489     3.999828    -0.513323
 H    -5.535170    -1.256444     1.697085
 O    -5.263108    -0.654124     0.972091
 H    -5.344678    -1.162409     0.159504
 H    -0.355870    -2.997372     3.249855
 O    -0.072018    -2.156091     3.646253
 H     0.873857    -2.048663     3.453055
 H     5.224313     1.116541    -1.080284
 O     4.445718     0.582340    -0.868415
 H     4.667272     0.221058     0.019257
 H     0.638414     2.505317     0.974962
 O     0.620979     2.218888     1.897200
 H     0.025412     1.451676     1.979666
 H     4.478697    -0.490916    -2.172200
 O     4.703283    -1.017721    -2.972597
 H     5.184214    -0.395885    -3.556461
 H     2.977613     3.303987    -1.075627
 O     3.847196     3.725289    -1.061690
 H     4.352052     3.398639    -1.830676
 H    -5.831890    -1.688300    -1.876591
 O    -5.296809    -2.350530    -1.387743
 H    -5.183843    -3.101159    -1.996248
 H    -4.876766    -4.054154     1.420649
 O    -5.571823    -3.454861     1.089609
 H    -5.329350    -3.217833     0.184413
 H     2.715521     2.040326    -3.682872
 O     3.407882     1.365261    -3.838329
 H     3.495124     1.274313    -4.792657
 H    -5.327571     3.982696     3.468883
 O    -4.758508     4.553426     2.941671
 H    -4.254963     5.131830     3.553569
 H     0.687133     0.795020    -4.721185
 O     1.197180     0.643315    -5.543481
 H     1.813321    -0.087941    -5.330642
 H     0.935653     5.713606    -2.541062
 O     1.726239     5.430071    -2.050781
 H     2.301055     4.957032    -2.684467
 H    -2.706288    -3.594930    -1.602141
 O    -2.869015    -3.795679    -0.664907
 H    -3.620404    -4.403307    -0.616239
 H     2.043241     4.990315    -4.734728
 O     1.174708     5.037580    -5.170655
 H     1.189637     4.303258    -5.813488
 H     7.724930     1.991673    -0.823002
 O     6.953166     1.589895    -1.262643
 H     7.337365     0.878139    -1.812951
 H     4.418165     2.926825     0.312732
 O     4.743713     2.623818     1.184547
 H     4.643966     3.404823     1.767683
 H     1.149390    -3.233943    -1.941562
 O     2.011741    -3.084310    -2.355842
 H     2.078691    -2.110338    -2.438355
 H     1.081980     4.628012    -0.782982
 O     0.619935     4.188985    -0.033377
 H    -0.076889     4.801668     0.262806
 H    -5.807767     0.972641     1.124118
 O    -6.313807     1.799125     1.258378
 H    -7.236742     1.529379     1.018285
 H    -2.247756    -2.638224     0.405029
 O    -1.794441    -2.022627     1.012470
 H    -0.879035    -2.346671     1.045337
 H    -3.773322    -0.170649     4.258785
 O    -3.781947    -0.249149     5.240078
 H    -4.528232    -0.829499     5.513836
 H    -6.085937    -2.794225     3.303255
 O    -5.661207    -1.921729     3.351762
 H    -4.704139    -2.127524     3.379210
 H    -2.815361    -0.594523    -2.983337
 O    -2.533769    -0.705647    -3.918878
 H    -2.355280    -1.672360    -3.939524
 H    -3.323229    -3.636283    -3.552856
 O    -2.476015    -3.223424    -3.315798
 H    -1.766050    -3.858692    -3.536273
 H     3.302900    -1.289413    -4.100022
 O     2.768326    -1.462393    -4.898803
 H     3.416288    -1.655945    -5.594106
 H     4.730316     2.112726    -6.611632
 O     4.218629     1.278116    -6.591110
 H     3.383253     1.472927    -7.024062
 H    -4.332912     1.200829     5.688351
 O    -4.836666     2.029098     5.896175
 H    -5.391037     2.197787     5.107579
 H    -4.006167    -0.050098     1.973794
 O    -3.488451     0.314935     2.711700
 H    -3.424225     1.282352     2.579024
 H    -5.787800     0.358549    -2.335080
 O    -6.307824    -0.341853    -2.780604
 H    -5.861910    -0.474993    -3.639374
 H     2.070107    -3.913382    -3.908194
 O     2.017314    -4.429956    -4.738420
 H     1.696577    -5.303992    -4.429312
 H     4.538476    -3.467044    -0.345664
 O     4.791957    -2.679269     0.185563
 H     4.015515    -2.073959     0.136418
 H    -0.311173     2.994664    -1.018657
 O    -1.042232     2.577073    -1.504238
 H    -1.772779     3.224664    -1.421134
 H     1.622815     4.537620     1.401901
 O     2.059076     4.726419     2.252762
 H     1.874647     3.962428     2.821441
 H     3.627056     1.370133     1.683223
 O     2.865821     0.783948     1.859572
 H     2.078767     1.356649     1.942694
 H     3.197658    -3.940615    -1.725728
 O     3.911967    -4.548892    -1.397123
 H     4.538236    -4.541980    -2.143543
 H     5.102265    -3.777547    -4.267993
 O     5.532922    -3.500410    -3.412845
 H     5.126192    -2.636433    -3.184039
 H    -1.240297     5.163303     1.874723
 O    -1.415815     5.672066     1.048752
 H    -2.029827     5.132662     0.486773
 H    -5.780384     3.103132     0.256933
 O    -5.326521     3.578908    -0.464717
 H    -5.792965     4.415361    -0.669400
 H     5.024305    -3.566747     3.234900
 O     4.278178    -3.429503     2.645342
 H     4.620444    -3.182536     1.756589
 H     5.819568    -1.066552     1.540740
 O     5.403005    -0.184164     1.479397
 H     6.173998     0.414903     1.510311
 H     1.739117    -6.752521    -2.642431
 O     1.630851    -7.028355    -3.581520
 H     2.567116    -7.097808    -3.867375
 H    -7.162162    -3.703027     0.878445
 O    -8.126135    -3.728954     0.660624
 H    -8.604951    -3.504980     1.488151
 H     3.210542    -2.184377     3.010351
 O     2.508654    -1.521391     3.153248
 H     2.722833    -0.738335     2.614863
 H    -2.085941     2.922059     4.961656
 O    -2.819076     3.556662     5.065040
 H    -3.555918     3.056521     5.464450
 H    -0.925429     1.113282     3.965530
 O    -0.830891     1.708181     4.743167
 H     0.001158     2.172385     4.601373
 H     0.299908     3.127596    -7.047531
 O     1.256205     2.956430    -6.900502
 H     1.281154     2.131658    -6.379004
 H     7.099830    -2.425644     4.998029
 O     6.363346    -2.915102     4.560522
 H     5.541700    -2.557479     4.973356
 H     7.914315     1.759154     1.489335
 O     7.844935     0.845054     1.823446
 H     8.353651     0.268858     1.223177
 H    -4.010336    -0.785318    -4.660919
 O    -4.931882    -0.862667    -5.009464
 H    -4.911157    -0.533905    -5.928955
 H     6.485995    -1.353791    -1.961093
 O     6.896381    -1.750038    -1.187796
 H     6.162608    -2.022141    -0.604301
 H     4.619323    -0.470320     4.582945
 O     5.023862     0.258231     4.082685
 H     4.992030     0.043406     3.126118
 H    -0.160317     3.478622     2.750564
 O    -0.808609     4.137537     3.070979
 H    -0.520440     4.447732     3.951177
 H     8.255010    -1.030420    -0.485053
 O     9.029413    -0.615695    -0.043663
 H     9.740682    -1.270001    -0.071898
 H     9.628761    -3.438252     2.521611
 O     9.345579    -3.301115     1.591583
 H     10.117373    -3.150742     1.035442
 H    -2.433136    -2.423706     3.970630
 O    -3.041814    -2.560312     3.234857
 H    -2.578291    -2.263897     2.411329
 H    -2.085230     0.446199    -6.305841
 O    -2.728219     1.177179    -6.393795
 H    -3.001635     1.401211    -5.479862
 H    -1.235989     3.566746    -5.676195
 O    -1.339787     3.480158    -6.652423
 H    -1.910970     2.699550    -6.766736
 H    -4.466004    -6.354866    -0.876943
 O    -4.961615    -5.599369    -0.526871
 H    -5.723076    -5.471838    -1.132602
 H     2.806426    -5.761155    -1.123299
 O     2.010244    -6.323215    -1.025516
 H     1.233030    -5.703988    -0.958765
 H     3.489320    -4.356827    -5.423039
 O     4.444639    -4.254842    -5.718605
 H     4.471665    -3.467505    -6.279727
 H     7.348097     3.767599     2.031816
 O     7.288564     3.364250     1.156504
 H     6.366791     3.009984     1.106504
 H     6.687198    -3.645972     0.664369
 O     7.196849    -4.455181     0.495573
 H     8.073990    -4.253894     0.875649
 H    -7.374866    -4.672340    -2.325264
 O    -7.129723    -5.584280    -2.052689
 H    -7.756690    -5.833808    -1.347061
 H    -4.636588     6.955415     4.536286
 O    -3.738838     6.629212     4.336023
 H    -3.266328     6.474919     5.168301
 H     7.084195     3.994004     4.788120
 O     7.107104     3.548969     3.930859
 H     7.377636     2.629985     4.119096
 H    -5.960152     1.148004     6.821339
 O    -6.722885     0.604260     7.126841
 H    -6.425073    -0.316926     7.043672
 H    -0.332040    -4.970132    -2.629253
 O    -0.487325    -4.924816    -3.590324
 H    -1.057582    -5.664460    -3.836417
 H     6.608727     0.655464     4.454245
 O     7.574896     0.867333     4.417197
 H     7.806136     0.779638     3.465575
 H     4.981690    -6.729266    -3.396554
 O     4.356839    -7.161740    -4.016353
 H     4.833303    -7.196589    -4.888497
 H    -5.796341    -2.239548    -5.207597
 O    -6.393092    -3.022148    -5.290322
 H    -7.250163    -2.635882    -5.607125
 H    -7.802532     0.812311     5.882667
 O    -8.358078     1.093114     5.111958
 H    -8.990459     1.725240     5.457604
 H    -5.414853     5.771058     1.937726
 O    -5.666950     6.662938     1.622463
 H    -4.820258     7.155169     1.594334
 H     5.791307     1.574592    -3.954693
 O     6.057346     0.771888    -4.454862
 H     5.573813     0.811432    -5.282513
 H    -6.035812     6.370873    -0.023393
 O    -6.040370     6.096319    -0.964221
 H    -5.150281     6.336006    -1.298514
 H    -0.062444    -7.559065    -2.727468
 O    -0.772131    -7.667226    -2.083455
 H    -0.380801    -7.961157    -1.252399
 H    -2.609917    -1.334076     5.586659
 O    -1.943850    -2.036961     5.776822
 H    -1.124476    -1.541201     5.963604
 H     7.640315    -4.299883    -1.175210
 O     7.796507    -4.364011    -2.144481
 H     6.989322    -3.968255    -2.537244
 H    -8.720874    -3.255402    -3.241779
 O    -7.807720    -3.135346    -2.893717
 H    -7.253527    -2.974090    -3.672500
 H     8.919449    -3.104467    -2.556535
 O     9.585426    -2.418693    -2.807417
 H     9.085700    -1.579304    -2.739754
 H    -4.933291    -5.213348    -3.374774
 O    -4.921195    -4.244310    -3.295693
 H    -5.437188    -3.901218    -4.035629
 H    -3.702388     3.781789    -3.758482
 O    -3.437404     4.659919    -3.439614
 H    -3.730556     5.319276    -4.069686
 H    -0.305538     4.565986    -4.259121
 O    -0.949626     3.870039    -4.037815
 H    -1.749642     4.315486    -3.692811
 H    -1.969793    -3.809354     5.563009
 O    -2.237774    -4.693287     5.266661
 H    -3.169310    -4.582988     5.007370
 H    -2.550997     8.164107    -4.187980
 O    -2.731608     7.203660    -4.246967
 H    -2.511902     6.923734    -5.162832
 H    -3.227371     7.437107     2.835291
 O    -3.142346     7.584871     1.878406
 H    -2.523144     6.891021     1.572605
 H     4.676249     1.919834     4.209596
 O     4.502394     2.860984     3.989965
 H     5.372148     3.229225     3.744847
 H     7.784910    -1.216077     6.488575
 O     8.245822    -1.448305     5.658847
 H     8.191544    -0.628620     5.128908
 H     5.897913    -0.931699     7.957848
 O     6.597249    -0.413527     7.547323
 H     6.129243     0.303610     7.064097
 H    -1.776655     5.303887    -6.746679
 O    -1.935857     6.249914    -6.606117
 H    -1.073444     6.689767    -6.711601
 H    -8.277255    -0.140676     3.857235
 O    -8.067553    -0.712821     3.105685
 H    -7.157460    -1.033292     3.239203
 H    -8.545120    -0.017665     0.087198
 O    -8.602322     0.659154     0.781984
 H    -8.576554     0.158989     1.615542
 H     0.721268    -0.180751     5.972619
 O    -0.118766    -0.246223     6.484319
 H    -0.633797     0.497482     6.126056
 H    -0.618173     6.939625    -2.003636
 O    -0.551491     6.508491    -2.879278
 H    -1.403047     6.663443    -3.346780
 H     0.730437    -7.932653     1.049519
 O    -0.166536    -8.212923     0.810731
 H    -0.629788    -8.240425     1.675732
 H     1.839906     3.021350     5.155936
 O     1.871802     2.691433     4.233000
 H     2.816206     2.722260     3.994424
 H    -7.782086    -5.933636    -5.308276
 O    -6.883528    -5.788969    -5.647553
 H    -6.752091    -4.831797    -5.641601
 H     3.170405    -7.404203     1.542881
 O     2.275618    -7.062120     1.468018
 H     2.200830    -6.779461     0.519858
 H     3.297905     5.397288    -7.624139
 O     3.474216     4.434436    -7.691034
 H     2.651375     3.978378    -7.455490
 H    -0.707050     7.017658     0.163645
 O    -0.406779     7.697320    -0.463152
 H    -1.098223     8.374589    -0.459307
 H     4.238462     4.059277     5.122176
 O     4.125524     4.744095     5.824932
 H     4.998900     4.846324     6.212321
 H     7.437009     3.368256     6.799886
 O     6.891962     4.189431     6.670835
 H     7.356055     4.886295     7.133377
 H     4.219443    -7.922059    -0.492578
 O     4.709886    -7.346154     0.116460
 H     5.156990    -6.724094    -0.482297
 H     6.926497    -5.953878    -2.172189
 O     6.136723    -6.528001    -2.117478
 H     6.472729    -7.442565    -2.016004
 H    -9.023875    -2.130080     3.002648
 O    -9.486465    -2.971099     2.802819
 H    -10.220260    -2.713388     2.219231
 H    -2.914274     8.757227     0.524264
 O    -2.765554     9.068645    -0.384112
 H    -3.571324     9.601472    -0.597112
 H     7.926489     1.262212     7.468537
 O     8.262635     1.935187     6.866661
 H     8.136516     1.557222     5.979108
 H    -2.639563     5.494554     7.373578
 O    -2.348421     5.671200     6.480131
 H    -2.512698     4.831426     5.955359
 H    -6.125605    -6.682920    -3.039004
 O    -5.441980    -6.899677    -3.698937
 H    -5.874981    -6.669089    -4.549124
 H     6.771179    -2.455585     2.969244
 O     6.904535    -2.241113     2.027226
 H     7.855311    -2.310814     1.858222
 H     2.165160     6.735784    -1.125316
 O     2.393746     7.512680    -0.567175
 H     1.537186     7.847361    -0.274104
 H    -4.010606    -7.549578    -2.510391
 O    -3.461435    -7.539044    -1.718102
 H    -2.543335    -7.656761    -2.022106
 H     0.798825     6.445751    -5.939951
 O     0.614904     7.289378    -6.415069
 H     0.605352     7.961767    -5.702778
 H    -8.241003    -1.872006    -1.667481
 O    -8.553959    -1.562782    -0.803158
 H    -8.316326    -2.314988    -0.215298
 H    -3.417806     6.947754    -2.589546
 O    -3.527591     6.817472    -1.637996
 H    -3.250911     7.651377    -1.203371
 H     2.847955    -4.335285     2.644058
 O     1.940388    -4.697925     2.655742
 H     2.023757    -5.607265     2.300385
 H    -8.753649    -1.186146    -5.079175
 O    -8.639236    -1.803268    -5.839245
 H    -8.354731    -1.236922    -6.578170
 H     7.569688    -0.044627    -3.749225
 O     8.207152    -0.037009    -3.017095
 H     8.868641     0.634126    -3.237268
 H     4.043758     6.786680    -0.347234
 O     4.769158     6.158417    -0.493587
 H     4.332137     5.299454    -0.687186
 H    -7.933574    -0.162451    -3.300723
 O    -8.824299    -0.187741    -3.707665
 H    -9.433940    -0.397406    -2.998764
 H     6.062000     3.785197    -3.353843
 O     5.599200     3.006999    -2.991987
 H     6.183388     2.633864    -2.289911
 H    -1.219160    -6.899624     0.492734
 O    -1.847870    -6.182994     0.269264
 H    -2.422480    -6.538430    -0.415628
 H    -3.838817    -7.784620     1.396389
 O    -4.087722    -7.485083     2.273901
 H    -3.893900    -6.517319     2.288785
 H    -2.806950    -5.050574     1.440639
 O    -3.532161    -4.912318     2.071502
 H    -3.273395    -4.157477     2.638192
 H     5.277191    -5.784237     5.261276
 O     4.527279    -5.585938     4.697338
 H     4.840284    -5.722007     3.787112
 H    -9.398341    -6.584292    -3.662465
 O    -9.408175    -6.173281    -4.557406
 H    -10.029368    -6.686454    -5.074507
 H     6.345316    -5.423969     1.645149
 O     5.836326    -5.990716     2.261010
 H     5.402690    -6.624616     1.676949
 H    -1.299476    -6.597038     2.952397
 O    -1.421984    -7.555464     3.058714
 H    -2.379223    -7.700127     3.043116
 H    -9.939666    -4.465325    -4.369763
 O    -10.092535    -3.529334    -4.156570
 H    -9.858467    -3.017065    -4.942448
 H     0.316201     7.803075    -3.643869
 O     0.625688     8.621207    -4.085950
 H     1.517099     8.801242    -3.721321
 H    -8.920098    -8.246835    -2.177998
 O    -9.524329    -7.504815    -2.230858
 H    -9.429100    -7.021444    -1.390245
 H     1.956866     0.974969     4.601504
 O     2.062537     0.153454     5.117929
 H     2.300219    -0.557985     4.486015
 H    -6.459030    -0.142151    -7.667959
 O    -7.421686    -0.070031    -7.561028
 H    -7.600235     0.842534    -7.330583
 H     6.245725     3.648182    -7.351811
 O     5.644555     3.612043    -6.607840
 H     4.794033     4.036055    -6.939475
 H    -5.598994     10.214813     0.030213
 O    -5.093891     10.200093    -0.793750
 H    -5.658551     9.670888    -1.391028
 H    -0.710631    -1.424787    -5.658490
 O    -0.875656    -0.813069    -6.408840
 H    -0.104651    -0.214769    -6.375608
 H     4.844876    -0.689704    -6.790115
 O     4.946559    -1.608205    -6.517669
 H     5.783350    -1.666130    -6.025919
 H     2.729338    -8.886839    -2.055588
 O     3.684776    -8.802971    -2.038133
 H     3.916868    -8.241996    -2.794262
 H    -4.119201    -0.940095    -7.869723
 O    -4.649967    -0.180086    -7.586273
 H    -3.989702     0.491823    -7.300611
 H     1.114263     4.156552     6.515358
 O     1.869088     3.591004     6.770310
 H     2.673134     4.124929     6.632281
 H    -11.310082    -2.858674     0.017206
 O    -10.916810    -2.183344     0.570229
 H    -10.183928    -1.804700     0.053254
 H    -7.619962     2.287862     7.396966
 O    -8.109270     3.111645     7.258972
 H    -8.250263     3.495262     8.123975
 H     6.369432    -8.935318    -0.510938
 O     6.471176    -9.119120    -1.450043
 H     5.592242    -9.368692    -1.761832
 H     6.475656     5.352954    -0.932373
 O     7.133634     4.688364    -1.161410
 H     7.321197     4.206226    -0.330118
 H    -5.436165    -2.606209     5.948532
 O    -5.477543    -1.809898     6.522940
 H    -4.857371    -2.009334     7.245547
 H     2.416107     1.986561     7.463085
 O     2.903363     1.150945     7.432158
 H     2.605809     0.710582     6.608260
 H    -2.796544    -2.476324     7.200716
 O    -3.295840    -2.572570     8.040387
 H    -2.693455    -2.193777     8.696994
 H     5.584664     2.566876     6.678675
 O     5.320922     1.672990     6.453177
 H     4.432398     1.524807     6.839755
 H     1.972793    -4.041965     4.440241
 O     2.439118    -3.920723     5.280040
 H     3.153353    -4.581392     5.246864
 H     10.484988    -2.558926    -1.433272
 O     10.966364    -2.508809    -0.564083
 H     11.898815    -2.471611    -0.770069
 H     3.723652     8.218908    -3.236276
 O     3.025901     8.798835    -2.907073
 H     2.843284     8.495571    -1.998935
 H    -8.056237    -6.583168     0.660307
 O    -8.701345    -6.209465     0.038188
 H    -8.672318    -5.245306     0.254195
 H    -0.911054     9.486594    -3.767130
 O    -1.856155     9.643191    -3.580391
 H    -1.941574     9.814338    -2.639974
 H     4.070261     3.913621    -3.868157
 O     3.502538     4.686138    -3.946650
 H     4.043506     5.483823    -3.770652
 H     5.033472     6.613458    -2.198014
 O     4.976286     6.766975    -3.161331
 H     5.773228     6.402792    -3.567568
 H    -0.635076     5.544962     5.828947
 O     0.102337     5.059316     5.433009
 H     0.785038     5.699976     5.119312
 H     2.957009     5.951001     4.928621
 O     2.192011     6.351967     4.489783
 H     2.162459     5.968603     3.598873
 H    -7.397533     8.826586    -0.746642
 O    -7.086773     8.558764    -1.621476
 H    -6.835207     7.622339    -1.535345
 H    -1.289168    -4.816246     3.892541
 O    -0.829184    -4.764507     3.023897
 H     0.093086    -5.003559     3.149105
 H     4.139797    -1.658144     6.472910
 O     4.159811    -1.866426     5.514318
 H     3.463575    -2.538892     5.367189
 H     7.156824    -5.782020     3.686398
 O     7.512269    -5.363556     4.480758
 H     7.016937    -4.528495     4.576817
 H     9.034779    -4.365100     4.380868
 O     9.654880    -3.630168     4.214626
 H     9.362127    -2.902035     4.776351
 H     2.996208     7.561998    -8.388190
 O     2.997742     7.070414    -7.568154
 H     2.114996     7.226773    -7.152467
 H    -0.735741    -0.830443     8.215730
 O    -0.941728    -1.429457     8.947038
 H    -0.217693    -2.061497     8.969771
 H     8.275544     4.568206    -2.328501
 O     8.965081     4.565906    -3.041868
 H     9.671894     5.116639    -2.705039
 H     6.341107     4.560181    -5.272374
 O     6.640784     5.010249    -4.460538
 H     7.589360     4.878605    -4.350291
 H     10.643115     2.187706    -4.069765
 O     9.898988     2.096254    -3.476694
 H     9.496871     2.987370    -3.368579
 H     3.033331    -1.865680     8.120682
 O     3.854584    -1.336557     8.107706
 H     3.556111    -0.414504     8.127031
 H    -2.253889    -2.494744    -8.633647
 O    -2.683983    -2.126573    -7.862867
 H    -1.998072    -1.628237    -7.368073
 H     4.927799     5.619315     1.363766
 O     4.721072     5.103272     2.153148
 H     3.749849     5.112850     2.235908
 H    -3.558906    -6.626417    -4.452649
 O    -2.761442    -6.101358    -4.550716
 H    -2.998814    -5.361991    -5.132519
 H    -6.811400     6.322423     4.518773
 O    -6.388690     7.138773     4.193829
 H    -6.238494     7.002679     3.232024
 H    -7.681072     4.345264     5.838185
 O    -7.416521     4.732806     4.994423
 H    -7.145274     3.978328     4.446730
 H    -7.536411     9.486422     1.850903
 O    -7.287558     9.832879     0.969550
 H    -7.773191     10.651688     0.863932
 H    -5.865657    -6.938015     2.072752
 O    -6.486193    -6.346413     1.619150
 H    -5.947222    -5.932952     0.911086
 H    -3.824221    -4.309216     7.893088
 O    -4.033077    -5.181760     7.513744
 H    -3.228698    -5.463473     7.062735
 H     9.509369     1.041686    -0.400564
 O     9.541239     1.985992    -0.640034
 H     9.863023     2.007999    -1.547255
 H    -7.947794    -4.156403     3.442329
 O    -7.016533    -4.398401     3.474544
 H    -6.862766    -5.077516     2.786720
 H     0.967170    -1.841641     7.101341
 O     1.477165    -2.548092     7.512304
 H     1.714809    -3.157769     6.796097
 H    -3.290588    -3.320525    -6.638398
 O    -3.700114    -3.920613    -5.997975
 H    -4.649931    -3.815602    -6.101068
 H    -8.969097     8.419245     3.301541
 O    -8.191984     8.973999     3.384008
 H    -7.507789     8.417937     3.812917
 H     8.185234    -2.104296    -4.819444
 O     7.251945    -1.928110    -5.000887
 H     6.785046    -2.543967    -4.400370
 H    -4.904040    -4.647294     6.050973
 O    -4.950069    -4.111264     5.235155
 H    -5.698702    -4.408964     4.698440
 N     5.564299    -6.937516    -6.489905
 H     5.180241    -7.432902    -7.287820
 H     6.575533    -6.968456    -6.569623
 H     5.268938    -5.960736    -6.544133
