# Supplementary material for: Theoretical Distribution of the Ammonia Binding Energy at Interstellar Icy Grains: A New Computational Framework
Source: ACS Earth Space Chem. 2022 Jun 2;6(6):1514–26. doi: 10.1021/acsearthspacechem.2c00040 (PMC9208021; doi:10.1021/acsearthspacechem.2c00040)
Supplement: Supplementary file 1 — sp2c00040_si_001.zip [file sp2c00040_si_001.zip › Supporting_Information_R1/structures/CP_grain_mol4.xyz]

34
CP_grain_mol4 // 0.000302568733 // -820.881348222 // -0.049088772
 H     1.006960    -1.480130     2.050995
 O     1.949739    -1.449312     2.299126
 H     2.115622    -0.523540     2.566477
 H     1.666876    -3.238309    -0.322663
 O     0.783465    -3.273837    -0.736598
 H     0.493527    -4.182036    -0.513761
 H    -3.973773     0.750955     0.130088
 O    -4.421874    -0.107439     0.206751
 H    -3.912236    -0.665457    -0.431867
 H    -2.614635     2.992829     0.439089
 O    -2.610237     2.036555     0.592465
 H    -3.037954     1.976543     1.488389
 H     0.299292     1.933151     1.725817
 O    -0.212445     1.152054     1.429262
 H    -1.053193     1.535164     1.075935
 H     1.517037     4.404333    -1.193011
 O     1.125654     3.628268    -0.769614
 H     0.525405     4.015971    -0.106105
 H    -2.044987    -1.784665    -0.339200
 O    -2.669473    -1.709894    -1.091583
 H    -2.974191    -2.624494    -1.237366
 H     1.482093     0.876320     0.389163
 O     2.291041     1.223357    -0.019659
 H     1.976377     2.072751    -0.399552
 H    -0.068423    -2.192887     0.242412
 O    -0.570192    -1.636859     0.893708
 H    -0.408444    -0.712630     0.658516
 H     4.724173    -0.916938     0.036416
 O     4.594818    -0.322020    -0.716861
 H     3.725983     0.091535    -0.552608
 N    -0.139350     0.148561    -2.348115
 H     0.685776    -0.262647    -1.924446
 H    -0.928509    -0.464262    -2.163031
 H    -0.311292     1.031508    -1.878862
