# Supplementary material for: Theoretical Distribution of the Ammonia Binding Energy at Interstellar Icy Grains: A New Computational Framework
Source: ACS Earth Space Chem. 2022 Jun 2;6(6):1514–26. doi: 10.1021/acsearthspacechem.2c00040 (PMC9208021; doi:10.1021/acsearthspacechem.2c00040)
Supplement: Supplementary file 1 — sp2c00040_si_001.zip [file sp2c00040_si_001.zip › Supporting_Information_R1/structures/grain_mol129.xyz]

604
grain_mol129 // -1431.686879501261 // -29.8165621105 // -438.72179502176 // -1022.78164659 // -0.0257813215 // -0.583060919606 // -0.006816592179
 H    -1.821219    -0.108528     2.482006
 O    -0.843780    -0.127500     2.566800
 H    -0.610912    -1.038380     2.864620
 H    -0.503593    -1.784906    -2.903804
 O    -0.582703    -1.829597    -1.938383
 H    -1.525980    -1.699064    -1.744916
 H    -2.685251     1.882961     0.916702
 O    -2.615259     1.260390     0.173570
 H    -1.814339     1.522067    -0.315962
 H    -3.654212     2.150722    -2.952663
 O    -3.120610     2.495855    -3.706385
 H    -2.213153     2.576067    -3.394497
 H    -0.161164    -0.635666    -0.802957
 O    -0.005581     0.068716    -0.144539
 H    -0.449778    -0.222017     0.662698
 H     0.854283    -1.853420    -4.827701
 O    -0.091882    -1.996641    -4.660190
 H    -0.229408    -2.953710    -4.724399
 H    -4.842306     2.626578    -1.200023
 O    -4.512891     1.795840    -1.594773
 H    -3.854050     1.467158    -0.937761
 H    -3.427023     3.414609     2.604120
 O    -2.733597     2.768876     2.368188
 H    -1.948211     3.062021     2.866095
 H     2.551690     0.193652    -2.903801
 O     1.915600    -0.424593    -2.489155
 H     1.029211    -0.065902    -2.687185
 H    -1.132027     0.446363    -3.571826
 O    -0.305677     0.879038    -3.272566
 H    -0.528677     1.465929    -2.531212
 H     2.613968    -0.761586     0.577907
 O     2.488398    -1.484616    -0.071091
 H     2.247445    -1.064832    -0.918947
 H    -2.893527    -0.355796    -0.597927
 O    -3.048032    -0.785974    -1.449470
 H    -3.877267    -1.294650    -1.392181
 H     2.853664     1.104832    -0.734634
 O     2.056766     1.649836    -0.608537
 H     1.312265     1.031131    -0.454237
 H     0.707032     3.209974    -3.118933
 O     1.614485     2.974232    -2.886250
 H     1.592712     2.490966    -2.040104
 H    -0.089902    -4.014958    -0.651615
 O    -0.350935    -4.671267    -1.336675
 H    -1.156941    -5.097138    -0.965033
 H    -6.178238     2.303807     3.075324
 O    -6.231575     2.480563     4.051099
 H    -7.007775     1.979606     4.370401
 H     0.927073    -3.848604     1.212513
 O     0.547723    -3.165931     0.629404
 H     1.259470    -2.533784     0.400818
 H    -2.665703     5.344980    -0.832466
 O    -2.526189     4.525414    -0.322069
 H    -3.431480     4.195921    -0.143276
 H    -5.598637    -1.092370     1.644199
 O    -5.292813    -0.450452     0.968347
 H    -5.417717    -0.880649     0.117127
 H    -0.537231    -3.309788     2.961188
 O    -0.191630    -2.527350     3.423248
 H     0.757334    -2.467684     3.224525
 H     5.269341     0.769448    -1.095355
 O     4.459906     0.269165    -0.917713
 H     4.664887    -0.176334    -0.065334
 H     0.815439     2.287008     1.143958
 O     0.785575     1.924256     2.038755
 H     0.139174     1.195546     2.064492
 H     4.405884    -0.687567    -2.306514
 O     4.586629    -1.160244    -3.151014
 H     5.101694    -0.523276    -3.689183
 H     3.182176     3.092941    -0.873957
 O     4.079775     3.446835    -0.837068
 H     4.552622     3.159735    -1.639988
 H    -5.960598    -1.196267    -1.947887
 O    -5.468057    -1.933024    -1.525335
 H    -5.413770    -2.634793    -2.196906
 H    -5.138972    -3.894807     1.122061
 O    -5.794061    -3.223433     0.853954
 H    -5.544948    -2.926861    -0.031683
 H     2.807985     2.078951    -3.568922
 O     3.445856     1.370289    -3.792310
 H     3.522046     1.359273    -4.751874
 H    -5.009454     3.949902     3.848511
 O    -4.407887     4.523649     3.362292
 H    -3.858724     5.011516     4.012593
 H     0.687148     1.069212    -4.676142
 O     1.174831     0.952385    -5.517435
 H     1.742908     0.166776    -5.376545
 H     1.298370     5.751770    -2.096010
 O     2.070870     5.377147    -1.639843
 H     2.613674     4.923838    -2.315805
 H    -2.972741    -3.328382    -1.885285
 O    -3.138408    -3.598487    -0.966146
 H    -3.930771    -4.153690    -0.956794
 H     2.332828     5.147507    -4.354529
 O     1.465541     5.292249    -4.772404
 H     1.422137     4.615935    -5.474750
 H     7.826404     1.449347    -0.802854
 O     7.026077     1.134311    -1.261344
 H     7.357025     0.451516    -1.878806
 H     4.606759     2.506219     0.459649
 O     4.915872     2.108006     1.299250
 H     4.881604     2.847615     1.943389
 H     0.894306    -3.202899    -2.254221
 O     1.761113    -3.080134    -2.668201
 H     1.896175    -2.109027    -2.670370
 H     1.388532     4.514865    -0.434300
 O     0.899831     4.045450     0.279297
 H     0.253570     4.678722     0.638696
 H    -5.721320     1.190999     1.265949
 O    -6.167491     2.035540     1.477660
 H    -7.109240     1.851022     1.230314
 H    -2.428431    -2.580581     0.187615
 O    -1.927446    -2.051892     0.837885
 H    -1.036262    -2.438697     0.828313
 H    -3.739739    -0.352008     4.259996
 O    -3.743982    -0.513582     5.231147
 H    -4.526078    -1.062604     5.466637
 H    -6.238626    -2.720469     3.123451
 O    -5.753839    -1.886401     3.238627
 H    -4.813132    -2.158648     3.233354
 H    -2.886901    -0.220932    -3.006167
 O    -2.623838    -0.270774    -3.952311
 H    -2.512503    -1.241837    -4.057640
 H    -3.610759    -3.161171    -3.822503
 O    -2.734393    -2.829418    -3.564754
 H    -2.072771    -3.489941    -3.850272
 H     3.156982    -1.234190    -4.276317
 O     2.603208    -1.305662    -5.077387
 H     3.231028    -1.480431    -5.796943
 H     4.791906     2.261180    -6.513643
 O     4.221337     1.466495    -6.554796
 H     3.398348     1.755557    -6.957461
 H    -4.188260     0.927266     5.808980
 O    -4.631475     1.767031     6.094126
 H    -5.180357     2.040154     5.331379
 H    -3.986774    -0.021210     1.997273
 O    -3.437898     0.242998     2.755297
 H    -3.307266     1.211564     2.703651
 H    -5.779071     0.874301    -2.232569
 O    -6.350993     0.251549    -2.727219
 H    -5.924171     0.162191    -3.601253
 H     1.698177    -3.826290    -4.231171
 O     1.623354    -4.255721    -5.105943
 H     1.178906    -5.102978    -4.940551
 H     4.274681    -3.802783    -0.738818
 O     4.586905    -3.084446    -0.145633
 H     3.855115    -2.423399    -0.131240
 H    -0.119265     3.007608    -0.786452
 O    -0.883097     2.683525    -1.293337
 H    -1.565320     3.370579    -1.144270
 H     1.943299     4.202254     1.724442
 O     2.390723     4.290350     2.585280
 H     2.165808     3.491135     3.086183
 H     3.723416     0.895872     1.704786
 O     2.926094     0.347254     1.843447
 H     2.181332     0.962813     1.987398
 H     2.934140    -4.088311    -2.189636
 O     3.602344    -4.757594    -1.901239
 H     4.283871    -4.767471    -2.591461
 H     4.782035    -3.915755    -4.624624
 O     5.221839    -3.652061    -3.779673
 H     4.859326    -2.782866    -3.511948
 H    -0.865574     4.980362     2.294355
 O    -1.015475     5.569732     1.518297
 H    -1.669553     5.122312     0.922094
 H    -5.554837     3.380726     0.581475
 O    -5.076617     3.884128    -0.104789
 H    -5.485694     4.764937    -0.230510
 H     4.790125    -4.240024     2.814575
 O     4.049180    -4.006812     2.249028
 H     4.398867    -3.705501     1.380287
 H     5.741278    -1.666129     1.324003
 O     5.385442    -0.756054     1.343560
 H     6.195499    -0.213926     1.412193
 H     1.272980    -6.697898    -3.258672
 O     1.085656    -6.875047    -4.205780
 H     1.957829    -6.977384    -4.614245
 H    -7.399896    -3.343195     0.648092
 O    -8.365474    -3.284589     0.444267
 H    -8.819200    -3.099694     1.295268
 H     3.074688    -2.724014     2.734486
 O     2.421341    -2.029939     2.942965
 H     2.684583    -1.219194     2.470798
 H    -1.834402     2.546961     5.194152
 O    -2.520870     3.218764     5.362886
 H    -3.286345     2.737685     5.730352
 H    -0.812619     0.754715     4.030729
 O    -0.669285     1.272811     4.854390
 H     0.191595     1.689493     4.738807
 H     0.438461     3.612799    -6.790652
 O     1.381901     3.365110    -6.673590
 H     1.355274     2.498767    -6.224509
 H     6.957464    -3.399767     4.632196
 O     6.184170    -3.799036     4.166821
 H     5.393828    -3.422304     4.621920
 H     8.022417     1.006771     1.477279
 O     7.895177     0.073632     1.734800
 H     8.357217    -0.481572     1.079741
 H    -4.109252    -0.185524    -4.674725
 O    -5.037445    -0.169935    -5.013904
 H    -5.003056     0.234051    -5.902522
 H     6.353998    -1.690615    -2.195306
 O     6.737978    -2.198493    -1.475340
 H     5.992900    -2.455319    -0.899691
 H     4.614350    -1.251956     4.423243
 O     5.064153    -0.513182     3.980340
 H     5.007331    -0.640844     3.009440
 H     0.102782     3.157946     3.006661
 O    -0.496357     3.828262     3.392866
 H    -0.176923     4.042582     4.290606
 H     8.152134    -1.625675    -0.733298
 O     8.954961    -1.305440    -0.265734
 H     9.621855    -1.998544    -0.364560
 H     9.384578    -4.369149     2.038396
 O     9.101309    -4.137082     1.127461
 H     9.875889    -3.988663     0.574137
 H    -2.562505    -2.658683     3.761419
 O    -3.186430    -2.690776     3.026397
 H    -2.711908    -2.356959     2.223706
 H    -2.119490     1.047517    -6.240531
 O    -2.711547     1.825216    -6.256034
 H    -2.959004     1.988743    -5.322113
 H    -1.049221     4.037331    -5.363016
 O    -1.169595     4.042341    -6.341246
 H    -1.794139     3.314756    -6.511934
 H    -4.912652    -6.013638    -1.367736
 O    -5.350779    -5.258604    -0.947232
 H    -6.107746    -5.028037    -1.527696
 H     2.381795    -5.896364    -1.682079
 O     1.551332    -6.409878    -1.617627
 H     0.817290    -5.749000    -1.485321
 H     3.081757    -4.249671    -5.770457
 O     4.042259    -4.279133    -6.034461
 H     4.193437    -3.527374    -6.613748
 H     7.603852     2.995614     2.191936
 O     7.508143     2.673566     1.286824
 H     6.563432     2.389714     1.222917
 H     6.418647    -4.213224     0.224787
 O     6.868368    -5.038438    -0.022678
 H     7.761212    -4.931464     0.360687
 H    -7.711754    -4.018800    -2.622280
 O    -7.527688    -4.965266    -2.431427
 H    -8.163495    -5.230646    -1.739621
 H    -4.103037     6.766408     5.151954
 O    -3.232042     6.398455     4.910482
 H    -2.763179     6.140986     5.718997
 H     7.384477     2.999328     4.966766
 O     7.370000     2.629349     4.074565
 H     7.576807     1.681392     4.179132
 H    -5.803829     0.889397     6.959156
 O    -6.599396     0.374956     7.229909
 H    -6.367110    -0.553947     7.064523
 H    -0.711477    -4.770685    -3.061802
 O    -0.870364    -4.634728    -4.013660
 H    -1.495912    -5.307540    -4.311955
 H     6.676440    -0.257613     4.358530
 O     7.654855    -0.112271     4.324475
 H     7.869266    -0.130081     3.364805
 H     4.484743    -6.749742    -4.081051
 O     3.786569    -6.872521    -4.759956
 H     3.945558    -6.188256    -5.418634
 H    -5.997235    -1.462417    -5.313735
 O    -6.647761    -2.192557    -5.452475
 H    -7.479027    -1.722965    -5.721952
 H    -7.674359     0.761770     6.025151
 O    -8.216919     1.144548     5.289884
 H    -8.800210     1.786739     5.697712
 H    -4.987728     5.864324     2.475344
 O    -5.180361     6.795060     2.240628
 H    -4.301660     7.228603     2.240621
 H     5.841303     1.430700    -3.927424
 O     6.042001     0.654249    -4.495707
 H     5.557731     0.797566    -5.311163
 H    -5.585138     6.670282     0.582119
 O    -5.618548     6.478391    -0.378425
 H    -4.717250     6.683723    -0.705465
 H    -0.622889    -7.354391    -3.383212
 O    -1.330995    -7.467823    -2.738597
 H    -0.953036    -7.858185    -1.941769
 H    -2.646723    -1.701689     5.466101
 O    -2.029262    -2.462201     5.585486
 H    -1.175600    -2.041131     5.800472
 H     7.286032    -4.822467    -1.673725
 O     7.407473    -4.786464    -2.646804
 H     6.659459    -4.259695    -2.977748
 H    -8.965251    -2.440098    -3.394187
 O    -8.042475    -2.413086    -3.051884
 H    -7.486374    -2.223929    -3.823014
 H     8.649719    -3.648224    -2.989177
 O     9.315641    -2.948745    -3.158286
 H     8.853964    -2.099447    -3.036909
 H    -5.324670    -4.633838    -3.752653
 O    -5.244131    -3.678232    -3.592247
 H    -5.742635    -3.238595    -4.292063
 H    -3.474749     4.255772    -3.394796
 O    -3.147335     5.083751    -3.007134
 H    -3.399943     5.812374    -3.575394
 H    -0.036191     4.845305    -3.881919
 O    -0.726119     4.179795    -3.710544
 H    -1.488904     4.648107    -3.315484
 H    -2.180306    -4.203845     5.223195
 O    -2.511895    -5.038834     4.857259
 H    -3.436228    -4.843416     4.623540
 H    -2.026891     8.569795    -3.472275
 O    -2.274624     7.632638    -3.608804
 H    -2.083583     7.416836    -4.548233
 H    -2.680907     7.294137     3.474927
 O    -2.595444     7.517171     2.532798
 H    -2.028976     6.810879     2.159681
 H     4.834680     1.151779     4.253041
 O     4.722495     2.117757     4.120473
 H     5.610182     2.448660     3.886480
 H     7.739726    -2.372273     6.208514
 O     8.174574    -2.564117     5.354720
 H     8.172148    -1.699974     4.897025
 H     5.891817    -2.085788     7.726802
 O     6.621537    -1.583981     7.350305
 H     6.199874    -0.797531     6.936979
 H    -1.479005     5.892185    -6.273971
 O    -1.570296     6.831634    -6.051958
 H    -0.680246     7.218299    -6.133493
 H    -8.234585     0.019844     3.934327
 O    -8.072784    -0.499200     3.133962
 H    -7.185790    -0.891218     3.225383
 H    -8.531291     0.482193     0.192939
 O    -8.534430     1.099524     0.943237
 H    -8.534937     0.529463     1.731062
 H     0.760208    -0.815814     5.894831
 O    -0.077408    -0.867565     6.412320
 H    -0.542701    -0.062179     6.126562
 H    -0.161441     7.033173    -1.429481
 O    -0.133289     6.677441    -2.340331
 H    -0.977475     6.927984    -2.778449
 H     0.181129    -8.101933     0.336448
 O    -0.734830    -8.299175     0.087727
 H    -1.191445    -8.367935     0.954215
 H     2.090798     2.359521     5.333771
 O     2.089965     2.106013     4.386719
 H     3.031863     2.095905     4.135173
 H    -8.235821    -4.990134    -5.694159
 O    -7.332727    -4.878917    -6.034010
 H    -7.135157    -3.936912    -5.949714
 H     2.657450    -7.786598     0.834945
 O     1.788840    -7.378334     0.799912
 H     1.724823    -7.011015    -0.119146
 H     3.581158     5.713546    -7.220079
 O     3.688482     4.750561    -7.373394
 H     2.839001     4.332811    -7.162679
 H    -0.218761     6.932962     0.737330
 O     0.120010     7.642445     0.165382
 H    -0.524964     8.360561     0.238263
 H     4.554220     3.232241     5.349090
 O     4.495988     3.858906     6.110843
 H     5.378789     3.867648     6.490028
 H     7.713912     2.181470     6.912071
 O     7.225632     3.045886     6.863190
 H     7.742759     3.667432     7.374139
 H     3.649892    -8.194668    -1.263909
 O     4.191372    -7.704907    -0.623342
 H     4.665440    -7.062779    -1.176253
 H     6.410662    -6.213447    -2.848372
 O     5.615239    -6.777345    -2.819444
 H     5.910126    -7.704818    -2.778851
 H    -9.126196    -1.833699     2.926931
 O    -9.648084    -2.621022     2.664200
 H    -10.368074    -2.264869     2.116280
 H    -2.300017     8.781608     1.279205
 O    -2.138534     9.159880     0.398736
 H    -2.908198     9.761734     0.244182
 H     8.063251    -0.001839     7.391545
 O     8.439592     0.695424     6.843537
 H     8.278095     0.404579     5.929183
 H    -2.183980     4.935383     7.823460
 O    -1.890811     5.167928     6.943585
 H    -2.117431     4.388983     6.352335
 H    -6.612567    -6.041819    -3.522952
 O    -5.952227    -6.247790    -4.209539
 H    -6.376745    -5.916479    -5.030254
 H     6.607162    -3.233907     2.614148
 O     6.744692    -2.952821     1.690313
 H     7.687813    -3.066537     1.502728
 H     2.614672     6.653029    -0.742564
 O     2.902370     7.410810    -0.178925
 H     2.065013     7.678821     0.235607
 H    -4.558186    -7.092854    -3.102944
 O    -4.001286    -7.187775    -2.321695
 H    -3.096956    -7.341583    -2.649552
 H     1.179150     6.781889    -5.414633
 O     1.048567     7.673755    -5.813749
 H     1.091822     8.282014    -5.047253
 H    -8.374513    -1.232066    -1.716664
 O    -8.656513    -0.977142    -0.824421
 H    -8.465765    -1.791220    -0.306054
 H    -2.959553     7.283493    -1.967940
 O    -3.068656     7.080840    -1.029059
 H    -2.729917     7.853459    -0.530183
 H     2.559431    -4.806430     2.194974
 O     1.628996    -5.105978     2.189453
 H     1.645198    -5.985313     1.758571
 H    -8.872692    -0.224050    -5.049621
 O    -8.809171    -0.780481    -5.860775
 H    -8.493411    -0.173954    -6.553703
 H     7.505544    -0.328520    -3.888703
 O     8.147335    -0.421239    -3.165655
 H     8.850899     0.219491    -3.341283
 H     4.418538     6.373089     0.211239
 O     5.142107     5.724062     0.139363
 H     4.702802     4.945388    -0.264739
 H    -7.965523     0.585647    -3.204360
 O    -8.859949     0.656099    -3.597672
 H    -9.475484     0.428936    -2.899334
 H     6.265633     3.563542    -3.141731
 O     5.759376     2.782459    -2.851295
 H     6.320689     2.317299    -2.186991
 H    -1.697999    -6.894230    -0.101025
 O    -2.276701    -6.119541    -0.253827
 H    -2.882367    -6.375094    -0.956315
 H    -4.363375    -7.671722     0.766198
 O    -4.581027    -7.432188     1.670042
 H    -4.320820    -6.484562     1.763471
 H    -3.143286    -5.028105     1.024866
 O    -3.850663    -4.895541     1.676746
 H    -3.534693    -4.210956     2.300893
 H     4.908230    -6.635793     4.640979
 O     4.167526    -6.341544     4.107494
 H     4.462088    -6.418569     3.184498
 H    -9.876690    -5.666762    -4.083617
 O    -9.866948    -5.181152    -4.940356
 H    -10.527457    -5.604620    -5.489014
 H     5.962960    -6.041802     1.053197
 O     5.420807    -6.624706     1.623906
 H     4.939879    -7.174662     0.994125
 H    -1.731528    -6.797882     2.376401
 O    -1.918981    -7.751461     2.401688
 H    -2.884131    -7.828485     2.390250
 H    -10.276560    -3.463022    -4.600754
 O    -10.361806    -2.540410    -4.306805
 H    -10.100697    -1.980107    -5.050248
 H     0.814803     7.967962    -3.004040
 O     1.173221     8.798844    -3.380294
 H     2.081088     8.890470    -3.018194
 H    -9.500093    -7.478840    -2.752579
 O    -10.051728    -6.695389    -2.732968
 H    -9.914730    -6.293185    -1.856156
 H     2.059750     0.365888     4.607480
 O     2.112221    -0.502812     5.050355
 H     2.294063    -1.171491     4.356623
 H    -6.537375     0.877632    -7.577282
 O    -7.491569     1.006058    -7.449197
 H    -7.603830     1.905758    -7.139852
 H     6.400561     3.744331    -7.151836
 O     5.805970     3.684825    -6.404303
 H     4.984691     4.196382    -6.681409
 H    -4.881770     10.456639     0.953058
 O    -4.387269     10.478019     0.122822
 H    -4.993329     10.041267    -0.507784
 H    -0.872557    -0.961108    -5.775390
 O    -1.002091    -0.278042    -6.468770
 H    -0.190563     0.260757    -6.397235
 H     4.706070    -0.518333    -6.931938
 O     4.744353    -1.461067    -6.737661
 H     5.583142    -1.614722    -6.267970
 H     2.075185    -8.925334    -2.868439
 O     3.034343    -8.900860    -2.860058
 H     3.292466    -8.304829    -3.578716
 H    -4.260818    -0.058215    -7.883050
 O    -4.734677     0.709244    -7.527874
 H    -4.026398     1.307619    -7.197083
 H     1.459450     3.422212     6.795291
 O     2.175248     2.786755     6.991157
 H     3.013382     3.273579     6.884108
 H    -11.487598    -2.146718    -0.072503
 O    -11.042725    -1.549633     0.529282
 H    -10.290598    -1.179171     0.034488
 H    -7.374469     2.086803     7.655424
 O    -7.806798     2.950851     7.595398
 H    -7.911966     3.267935     8.491874
 H     5.722820    -9.352021    -1.390790
 O     5.803214    -9.447902    -2.344763
 H     4.909344    -9.621740    -2.665344
 H     6.817650     4.905931    -0.652205
 O     7.418392     4.197910    -0.930774
 H     7.552780     3.662915    -0.117260
 H    -5.550693    -2.803801     5.764317
 O    -5.531005    -2.058591     6.404584
 H    -4.918767    -2.360773     7.097696
 H     2.616694     1.095489     7.535578
 O     3.043418     0.233592     7.427100
 H     2.708405    -0.112824     6.573270
 H    -2.895935    -2.961990     6.980640
 O    -3.392243    -3.095477     7.817014
 H    -2.758443    -2.816030     8.493569
 H     5.809659     1.522130     6.751723
 O     5.482601     0.669844     6.458193
 H     4.589280     0.551743     6.843762
 H     1.724426    -4.608414     4.022527
 O     2.206532    -4.592309     4.861890
 H     2.872882    -5.294817     4.761498
 H     10.261354    -3.215305    -1.833168
 O     10.753726    -3.272584    -0.969572
 H     11.683954    -3.281779    -1.188330
 H     4.154579     8.234579    -2.883131
 O     3.637643     8.886279    -2.374735
 H     3.405391     8.420331    -1.541493
 H    -8.494094    -6.126388     0.201903
 O    -9.117847    -5.657717    -0.376108
 H    -9.019752    -4.719740    -0.079936
 H    -0.294627     9.735436    -2.966432
 O    -1.224334     9.941904    -2.752192
 H    -1.288985     10.035553    -1.799308
 H     4.288450     3.870352    -3.609915
 O     3.772177     4.681978    -3.605841
 H     4.368986     5.422196    -3.379828
 H     5.949580     7.178427    -2.410344
 O     5.398872     6.784344    -3.136077
 H     6.037741     6.319945    -3.701573
 H    -0.195736     4.981348     6.256273
 O     0.501931     4.481540     5.809507
 H     1.224794     5.097913     5.539426
 H     3.405841     5.215220     5.336075
 O     2.666474     5.704547     4.945491
 H     2.601311     5.399861     4.026145
 H    -6.780269     9.266056     0.090576
 O    -6.497359     9.053527    -0.808539
 H    -6.310633     8.098107    -0.805926
 H    -1.588741    -5.108375     3.462913
 O    -1.134842    -5.015880     2.594314
 H    -0.229857    -5.325695     2.685513
 H     4.072867    -2.560777     6.213948
 O     4.068624    -2.688401     5.241084
 H     3.325311    -3.295878     5.049316
 H     6.767585    -6.628402     3.042713
 O     7.158071    -6.304811     3.864241
 H     6.724261    -5.448125     4.037441
 H     8.746688    -5.407202     3.824425
 O     9.414098    -4.704803     3.709722
 H     9.179017    -4.008646     4.335487
 H     3.420990     7.949123    -7.797127
 O     3.399190     7.393770    -7.019171
 H     2.533345     7.572294    -6.577918
 H    -0.715743    -1.553556     8.098055
 O    -0.955589    -2.197427     8.779256
 H    -0.276826    -2.876927     8.737092
 H     8.534213     4.106206    -2.099724
 O     9.221866     4.107994    -2.816915
 H     9.966317     4.580595    -2.444575
 H     6.588998     4.447267    -5.013677
 O     6.923141     4.821539    -4.177921
 H     7.859509     4.617402    -4.074607
 H     10.720012     1.718368    -4.068506
 O     9.978359     1.627226    -3.472362
 H     9.639950     2.531133    -3.281587
 H     2.970967    -2.832019     7.855926
 O     3.826937    -2.361403     7.874403
 H     3.593761    -1.425967     7.976048
 H    -2.516072    -1.665449    -8.805339
 O    -2.911597    -1.336694    -7.999034
 H    -2.187722    -0.929860    -7.475319
 H     5.308498     5.035624     1.727853
 O     5.080702     4.483019     2.494784
 H     4.113760     4.552843     2.581279
 H    -4.062228    -6.040573    -4.967718
 O    -3.231357    -5.564518    -5.033476
 H    -3.422891    -4.763915    -5.547274
 H    -6.316633     6.287518     5.115538
 O    -5.841790     7.097953     4.853966
 H    -5.710694     7.034274     3.881875
 H    -7.308150     4.269100     6.277132
 O    -7.026014     4.708279     5.464962
 H    -6.813134     3.986534     4.851309
 H    -6.846572     9.709815     2.736486
 O    -6.582886     10.112689     1.883874
 H    -7.012410     10.968320     1.855153
 H    -6.319198    -6.749499     1.544280
 O    -6.901613    -6.080407     1.152052
 H    -6.342447    -5.645709     0.472974
 H    -4.041442    -4.772785     7.532098
 O    -4.314151    -5.593512     7.083826
 H    -3.535810    -5.889989     6.597967
 H     9.547114     0.341290    -0.493321
 O     9.644581     1.298016    -0.650352
 H     9.954684     1.377206    -1.558461
 H    -8.189129    -3.958927     3.176732
 O    -7.276696    -4.266033     3.173529
 H    -7.177486    -4.892800     2.428412
 H     0.901642    -2.579705     6.875325
 O     1.364769    -3.352272     7.217039
 H     1.552528    -3.913186     6.448176
 H    -3.587109    -2.586376    -6.870520
 O    -4.030811    -3.209451    -6.276393
 H    -4.972028    -3.031376    -6.355333
 H    -8.335453     8.623331     4.114216
 O    -7.520878     9.114555     4.230950
 H    -6.872748     8.478238     4.600298
 H     7.890917    -2.396569    -5.189372
 O     6.978355    -2.103774    -5.209283
 H     6.481239    -2.736561    -4.657365
 H    -5.160627    -4.877829     5.685560
 O    -5.177350    -4.272474     4.918580
 H    -5.950434    -4.471125     4.370856
 N     6.632654     8.218290    -1.098398
 H     6.576651     7.713772    -0.219384
 H     5.896334     8.921232    -1.098969
 H     7.522384     8.705367    -1.125706
