# Supplementary material for: Theoretical Distribution of the Ammonia Binding Energy at Interstellar Icy Grains: A New Computational Framework
Source: ACS Earth Space Chem. 2022 Jun 2;6(6):1514–26. doi: 10.1021/acsearthspacechem.2c00040 (PMC9208021; doi:10.1021/acsearthspacechem.2c00040)
Supplement: Supplementary file 1 — sp2c00040_si_001.zip [file sp2c00040_si_001.zip › Supporting_Information_R1/structures/grain_mol101.xyz]

604
grain_mol101 // -1859.829502169548 // -60.3147152219 // -897.358596141448 // -1022.78562125 // -0.0616744782 // -0.582256740078 // -0.016834960753
 H    -1.795719    -0.070074     2.398000
 O    -0.821489    -0.018657     2.508516
 H    -0.538241    -0.896406     2.858231
 H    -0.228479    -1.937322    -2.856860
 O    -0.329337    -1.934568    -1.892432
 H    -1.284182    -1.858678    -1.727894
 H    -2.746197     1.772763     0.706861
 O    -2.613997     1.117762     0.001102
 H    -1.820395     1.407169    -0.484105
 H    -3.626497     1.772141    -3.192709
 O    -3.096068     2.111382    -3.951566
 H    -2.204578     2.268165    -3.623438
 H    -0.017191    -0.657635    -0.814723
 O     0.076730     0.088401    -0.191042
 H    -0.372179    -0.188288     0.618557
 H     1.182803    -2.017388    -4.742764
 O     0.243934    -2.213355    -4.588850
 H     0.169761    -3.179475    -4.604361
 H    -4.889557     2.259489    -1.495421
 O    -4.495039     1.433830    -1.838267
 H    -3.835622     1.182977    -1.148793
 H    -3.632951     3.336666     2.285035
 O    -2.889358     2.728785     2.105966
 H    -2.140178     3.101527     2.605116
 H     2.690616     0.238133    -2.894223
 O     2.085768    -0.397559    -2.460111
 H     1.183009    -0.111368    -2.698900
 H    -0.981977     0.208333    -3.659800
 O    -0.193756     0.710520    -3.365015
 H    -0.475473     1.319598    -2.662737
 H     2.721224    -0.527074     0.635296
 O     2.662325    -1.289507     0.023526
 H     2.415599    -0.932634    -0.851040
 H    -2.767700    -0.551324    -0.688162
 O    -2.869569    -1.035029    -1.518594
 H    -3.665913    -1.593406    -1.453879
 H     2.874483     1.278809    -0.771344
 O     2.042512     1.778215    -0.690848
 H     1.334808     1.120492    -0.522474
 H     0.660883     3.109186    -3.316028
 O     1.575024     2.948436    -3.047199
 H     1.560188     2.507410    -2.178363
 H     0.269467    -4.013230    -0.478013
 O     0.071026    -4.720289    -1.132638
 H    -0.715444    -5.179138    -0.757761
 H    -6.395710     2.073364     2.760119
 O    -6.537101     2.359822     3.700370
 H    -7.274575     1.795447     4.049250
 H     1.223528    -3.682126     1.397687
 O     0.816722    -3.057246     0.769976
 H     1.491659    -2.392676     0.523677
 H    -2.905093     5.131375    -1.227013
 O    -2.725901     4.351735    -0.668486
 H    -3.612991     3.972679    -0.493341
 H    -5.477924    -1.345374     1.529113
 O    -5.192973    -0.723206     0.825757
 H    -5.270274    -1.205191    -0.002988
 H    -0.320022    -3.149813     3.080657
 O    -0.037691    -2.322365     3.506409
 H     0.910303    -2.211732     3.326537
 H     5.317600     1.085687    -1.056051
 O     4.535952     0.546273    -0.869509
 H     4.746615     0.157977     0.009184
 H     0.712560     2.419757     0.993268
 O     0.683498     2.104907     1.905949
 H     0.085784     1.336444     1.957028
 H     4.581294    -0.485440    -2.206342
 O     4.816044    -0.988654    -3.018930
 H     5.302410    -0.348589    -3.579372
 H     3.076017     3.278007    -1.005992
 O     3.946515     3.695762    -0.967708
 H     4.459468     3.393502    -1.741565
 H    -5.735497    -1.663729    -2.060838
 O    -5.205793    -2.342433    -1.588859
 H    -5.089590    -3.073757    -2.219723
 H    -4.821906    -4.136230     1.168574
 O    -5.511551    -3.525049     0.848965
 H    -5.259031    -3.259496    -0.045398
 H     2.840039     2.098081    -3.654622
 O     3.531446     1.425258    -3.823041
 H     3.631474     1.365723    -4.778772
 H    -5.341022     3.854793     3.426271
 O    -4.722066     4.417607     2.940735
 H    -4.244860     4.962977     3.617875
 H     0.820634     0.891800    -4.753700
 O     1.339207     0.764986    -5.574800
 H     1.951738     0.025968    -5.379233
 H     1.055811     5.738035    -2.415373
 O     1.840017     5.436779    -1.925320
 H     2.421114     4.983182    -2.567615
 H    -2.617908    -3.585582    -1.813713
 O    -2.788642    -3.817962    -0.885323
 H    -3.544109    -4.422316    -0.863750
 H     2.186193     5.082152    -4.618930
 O     1.322450     5.145587    -5.062235
 H     1.342771     4.432222    -5.728231
 H     7.817175     1.945524    -0.743013
 O     7.049076     1.559363    -1.202491
 H     7.438574     0.867417    -1.774748
 H     4.500307     2.852647     0.385915
 O     4.814627     2.521072     1.251606
 H     4.711044     3.283907     1.857614
 H     1.241423    -3.223383    -2.099237
 O     2.109411    -3.064484    -2.498377
 H     2.180205    -2.088203    -2.550489
 H     1.180641     4.596513    -0.691460
 O     0.709731     4.135749     0.039619
 H     0.010298     4.740060     0.345821
 H    -5.739170     0.899053     1.023175
 O    -6.243762     1.722226     1.178272
 H    -7.165296     1.463960     0.919701
 H    -2.179220    -2.694566     0.227699
 O    -1.730171    -2.099939     0.858866
 H    -0.816465    -2.428197     0.891374
 H    -3.743832    -0.343216     4.147006
 O    -3.768443    -0.445548     5.125929
 H    -4.511160    -1.044717     5.369803
 H    -6.050901    -2.931292     3.077105
 O    -5.621323    -2.063629     3.156712
 H    -4.666241    -2.275418     3.189504
 H    -2.704425    -0.542798    -3.099408
 O    -2.411890    -0.624422    -4.034695
 H    -2.236392    -1.590491    -4.084803
 H    -3.213298    -3.563152    -3.771105
 O    -2.367124    -3.160745    -3.512447
 H    -1.657098    -3.790423    -3.746255
 H     3.424585    -1.218010    -4.171798
 O     2.898583    -1.366992    -4.980673
 H     3.555380    -1.538002    -5.674843
 H     4.887289     2.259533    -6.556637
 O     4.372407     1.426886    -6.566791
 H     3.543471     1.636715    -7.004937
 H    -4.361148     1.000705     5.618489
 O    -4.879690     1.825173     5.801787
 H    -5.394823     1.950203     4.966717
 H    -3.948800    -0.156291     1.860908
 O    -3.436772     0.184849     2.614388
 H    -3.371422     1.155569     2.511851
 H    -5.682105     0.396797    -2.453529
 O    -6.197744    -0.288209    -2.926988
 H    -5.743170    -0.394380    -3.784835
 H     2.136961    -3.894844    -4.019940
 O     2.114549    -4.373361    -4.871740
 H     1.721326    -5.238348    -4.671560
 H     4.612478    -3.515983    -0.475365
 O     4.861546    -2.747905     0.084792
 H     4.087691    -2.137813     0.046550
 H    -0.213706     2.975533    -0.994423
 O    -0.940417     2.575393    -1.500522
 H    -1.670608     3.221755    -1.405238
 H     1.696984     4.435900     1.495193
 O     2.122760     4.596514     2.357262
 H     1.931875     3.813935     2.897732
 H     3.690365     1.255585     1.697004
 O     2.926173     0.665689     1.846970
 H     2.139305     1.237247     1.938838
 H     3.332290    -3.966071    -1.939027
 O     4.035319    -4.572387    -1.598865
 H     4.733642    -4.574545    -2.272071
 H     5.229700    -3.799697    -4.336726
 O     5.628892    -3.462667    -3.497450
 H     5.202394    -2.607504    -3.285583
 H    -1.170929     5.051963     1.955380
 O    -1.337882     5.588773     1.145926
 H    -1.945308     5.068471     0.558241
 H    -5.696943     3.055440     0.225015
 O    -5.232584     3.554156    -0.474830
 H    -5.697558     4.395990    -0.658945
 H     5.059526    -3.731131     3.107695
 O     4.320684    -3.575567     2.513452
 H     4.673374    -3.299206     1.637766
 H     5.879602    -1.181251     1.502243
 O     5.465416    -0.296594     1.463870
 H     6.237261     0.299630     1.522130
 H     1.874100    -6.732829    -2.903689
 O     1.724486    -6.970931    -3.844063
 H     2.612113    -7.037166    -4.225698
 H    -7.101547    -3.761132     0.614096
 O    -8.062673    -3.778254     0.384676
 H    -8.550508    -3.576576     1.213411
 H     3.251620    -2.338537     2.906108
 O     2.549807    -1.678671     3.061979
 H     2.771651    -0.879214     2.551437
 H    -1.980705     2.714144     5.089229
 O    -2.700260     3.363771     5.233957
 H    -3.472529     2.817075     5.494100
 H    -0.888604     0.937310     3.920351
 O    -0.801195     1.508884     4.716764
 H     0.034689     1.972848     4.598603
 H     0.464035     3.298702    -7.008883
 O     1.418222     3.120934    -6.856243
 H     1.435932     2.279531    -6.361797
 H     7.118194    -2.653366     4.927236
 O     6.385224    -3.126365     4.465903
 H     5.560093    -2.780136     4.881667
 H     7.980558     1.639149     1.563367
 O     7.904724     0.715056     1.867410
 H     8.419517     0.157303     1.254834
 H    -3.881099    -0.676388    -4.795890
 O    -4.798663    -0.740555    -5.156681
 H    -4.767407    -0.382814    -6.064989
 H     6.586641    -1.351628    -1.996806
 O     6.984365    -1.790048    -1.239630
 H     6.242772    -2.067978    -0.669201
 H     4.646534    -0.679439     4.547775
 O     5.057804     0.063905     4.075558
 H     5.036426    -0.119987     3.112307
 H    -0.104304     3.337992     2.788566
 O    -0.753728     3.988188     3.125037
 H    -0.471925     4.268714     4.016687
 H     8.338114    -1.087713    -0.497756
 O     9.105458    -0.689862    -0.030099
 H     9.818716    -1.341339    -0.075466
 H     9.671829    -3.593758     2.446961
 O     9.398666    -3.427991     1.518534
 H     10.176828    -3.258907     0.976275
 H    -2.402266    -2.593958     3.796559
 O    -3.002175    -2.706873     3.049773
 H    -2.530243    -2.384209     2.241372
 H    -1.935316     0.601631    -6.379223
 O    -2.575426     1.336857    -6.450676
 H    -2.858762     1.532095    -5.533172
 H    -1.085867     3.697755    -5.641053
 O    -1.179127     3.642872    -6.620532
 H    -1.750818     2.867825    -6.766134
 H    -4.391546    -6.363077    -1.196978
 O    -4.888080    -5.617168    -0.828523
 H    -5.643773    -5.468886    -1.437016
 H     2.885586    -5.777582    -1.346896
 O     2.089046    -6.341012    -1.274254
 H     1.309934    -5.724551    -1.195281
 H     3.586250    -4.305757    -5.501303
 O     4.553560    -4.284311    -5.740524
 H     4.670349    -3.556498    -6.357110
 H     7.412824     3.630887     2.163545
 O     7.362091     3.255503     1.275388
 H     6.440343     2.905436     1.203484
 H     6.751843    -3.731126     0.559082
 O     7.261161    -4.536146     0.367087
 H     8.134528    -4.350218     0.764856
 H    -7.279833    -4.628428    -2.621970
 O    -7.039253    -5.549046    -2.375449
 H    -7.674951    -5.819002    -1.685038
 H    -4.644666     6.708892     4.647797
 O    -3.718062     6.425743     4.475216
 H    -3.288345     6.263734     5.338467
 H     7.119152     3.769662     4.922776
 O     7.149350     3.352077     4.052057
 H     7.416914     2.427145     4.213343
 H    -6.087453     0.745725     6.675350
 O    -6.842097     0.189620     6.972467
 H    -6.511042    -0.721637     6.853732
 H    -0.236654    -4.934547    -2.857751
 O    -0.377568    -4.859522    -3.819112
 H    -0.950490    -5.586612    -4.095189
 H     6.639986     0.444872     4.476921
 O     7.606919     0.655023     4.457224
 H     7.848520     0.597701     3.505749
 H     5.103681    -6.614099    -3.646668
 O     4.433335    -6.818412    -4.333828
 H     4.565012    -6.161069    -5.025107
 H    -5.664321    -2.108366    -5.408126
 O    -6.261369    -2.886583    -5.522630
 H    -7.114436    -2.488260    -5.835778
 H    -7.927690     0.582154     5.731741
 O    -8.451418     0.929999     4.960965
 H    -9.017993     1.633659     5.333540
 H    -5.349430     5.675614     1.983211
 O    -5.581860     6.582622     1.693874
 H    -4.730822     7.065711     1.692906
 H     5.916627     1.634646    -3.907133
 O     6.185226     0.845978    -4.427012
 H     5.714447     0.911895    -5.260261
 H    -5.943989     6.331936     0.041877
 O    -5.936581     6.088375    -0.907362
 H    -5.041950     6.335982    -1.221961
 H     0.029387    -7.519881    -3.036410
 O    -0.686661    -7.645478    -2.402998
 H    -0.305847    -7.967908    -1.577672
 H    -2.597816    -1.551368     5.445078
 O    -1.935602    -2.262203     5.617392
 H    -1.116240    -1.777118     5.829557
 H     7.707570    -4.380487    -1.283121
 O     7.852881    -4.386809    -2.253541
 H     7.080603    -3.930628    -2.630282
 H    -8.612375    -3.179429    -3.507200
 O    -7.702348    -3.073788    -3.146399
 H    -7.140070    -2.887855    -3.913683
 H     9.026502    -3.189159    -2.628866
 O     9.649439    -2.456454    -2.820113
 H     9.130168    -1.634854    -2.755390
 H    -4.828849    -5.141326    -3.661639
 O    -4.813734    -4.175245    -3.552382
 H    -5.322164    -3.807295    -4.285655
 H    -3.573035     3.858192    -3.743971
 O    -3.308503     4.725026    -3.395122
 H    -3.594398     5.404639    -4.006729
 H    -0.168850     4.649004    -4.183155
 O    -0.816443     3.947885    -3.990204
 H    -1.619794     4.384133    -3.641077
 H    -1.960909    -4.030877     5.348127
 O    -2.225135    -4.904383     5.019959
 H    -3.154345    -4.785834     4.754796
 H    -2.406698     8.248914    -4.022013
 O    -2.588180     7.291212    -4.113045
 H    -2.359618     7.039892    -5.035095
 H    -3.162188     7.295815     2.973501
 O    -3.061522     7.478145     2.025653
 H    -2.443468     6.791792     1.699424
 H     4.712787     1.721428     4.251725
 O     4.543207     2.669617     4.060803
 H     5.416493     3.043079     3.836569
 H     7.789254    -1.494100     6.463383
 O     8.258141    -1.701023     5.631426
 H     8.212272    -0.864406     5.127758
 H     5.886770    -1.251782     7.920183
 O     6.591685    -0.722629     7.533922
 H     6.130810     0.010794     7.068777
 H    -1.610878     5.469684    -6.661587
 O    -1.769236     6.411138    -6.492227
 H    -0.904765     6.851819    -6.574786
 H    -8.240968    -0.273656     3.692823
 O    -8.026089    -0.834699     2.932532
 H    -7.118528    -1.159820     3.066797
 H    -8.466405    -0.051842    -0.071918
 O    -8.527517     0.604868     0.641068
 H    -8.515036     0.082515     1.461590
 H     0.734048    -0.423882     5.903230
 O    -0.111615    -0.502030     6.403703
 H    -0.621512     0.252672     6.061781
 H    -0.501426     6.950449    -1.856547
 O    -0.425658     6.546968    -2.744304
 H    -1.271437     6.719026    -3.216579
 H     0.780447    -8.015517     0.736712
 O    -0.113559    -8.285907     0.477452
 H    -0.588227    -8.339153     1.335370
 H     1.869730     2.798789     5.201707
 O     1.910158     2.499422     4.269076
 H     2.857198     2.534934     4.041342
 H    -7.657036    -5.792678    -5.647866
 O    -6.754330    -5.639490    -5.972203
 H    -6.621240    -4.683264    -5.934688
 H     3.216920    -7.510031     1.274093
 O     2.325028    -7.162158     1.197431
 H     2.260999    -6.849578     0.258361
 H     3.473408     5.577948    -7.479730
 O     3.648271     4.617273    -7.575096
 H     2.821844     4.155949    -7.363744
 H    -0.614282     6.959358     0.311182
 O    -0.304684     7.658366    -0.289069
 H    -0.994845     8.336715    -0.272699
 H     4.269966     3.831493     5.227152
 O     4.149903     4.493560     5.950469
 H     5.019228     4.581610     6.350391
 H     7.447733     3.079401     6.917140
 O     6.905822     3.905679     6.808673
 H     7.367735     4.586451     7.296695
 H     4.289611    -7.961126    -0.774864
 O     4.780638    -7.402986    -0.149690
 H     5.226482    -6.761156    -0.725889
 H     6.957142    -5.887193    -2.400572
 O     6.199312    -6.499712    -2.359120
 H     6.552211    -7.402485    -2.261551
 H    -8.981990    -2.248824     2.770689
 O    -9.440490    -3.083057     2.534065
 H    -10.170530    -2.804614     1.955658
 H    -2.820169     8.693618     0.703665
 O    -2.661330     9.032714    -0.192383
 H    -3.464162     9.573552    -0.397914
 H     7.925783     0.951659     7.523407
 O     8.269124     1.643030     6.946998
 H     8.152851     1.293653     6.046493
 H    -2.436810     5.379102     7.559158
 O    -2.254739     5.472481     6.620073
 H    -2.426859     4.562275     6.199416
 H    -6.027498    -6.617740    -3.385647
 O    -5.336808    -6.814926    -4.044516
 H    -5.760236    -6.556628    -4.891641
 H     6.811712    -2.617543     2.895403
 O     6.955714    -2.375357     1.961526
 H     7.908831    -2.437811     1.802247
 H     2.272023     6.711414    -0.954524
 O     2.495884     7.469007    -0.368523
 H     1.636708     7.797032    -0.075684
 H    -3.921274    -7.506197    -2.861658
 O    -3.379886    -7.522720    -2.064055
 H    -2.459251    -7.633012    -2.362489
 H     0.958355     6.578526    -5.790529
 O     0.781427     7.437351    -6.240390
 H     0.765579     8.086803    -5.507359
 H    -8.146667    -1.848890    -1.885139
 O    -8.467839    -1.565802    -1.015121
 H    -8.239910    -2.336691    -0.448077
 H    -3.293764     6.984214    -2.472735
 O    -3.412693     6.824209    -1.526814
 H    -3.140175     7.643671    -1.063797
 H     2.888464    -4.475886     2.468111
 O     1.980008    -4.836128     2.457412
 H     2.064538    -5.733994     2.075280
 H    -8.620466    -1.052786    -5.277893
 O    -8.498532    -1.645417    -6.056203
 H    -8.205326    -1.056160    -6.773440
 H     7.693551    -0.007190    -3.733366
 O     8.318554    -0.014891    -2.990012
 H     8.984708     0.659108    -3.185870
 H     4.141704     6.732609    -0.154388
 O     4.867243     6.107127    -0.311318
 H     4.430661     5.256164    -0.538433
 H    -7.818094    -0.088009    -3.458454
 O    -8.703813    -0.098901    -3.876560
 H    -9.322154    -0.327294    -3.181055
 H     6.186599     3.823462    -3.233020
 O     5.717268     3.036446    -2.899674
 H     6.293787     2.638598    -2.204887
 H    -1.161102    -6.960228     0.189731
 O    -1.783878    -6.234290    -0.018660
 H    -2.353874    -6.566278    -0.719079
 H    -3.792992    -7.866137     1.035573
 O    -4.047724    -7.595207     1.920648
 H    -3.854118    -6.628427     1.968524
 H    -2.754150    -5.137284     1.179243
 O    -3.485603    -5.018823     1.806643
 H    -3.232956    -4.282547     2.399939
 H     5.284583    -6.014101     5.064046
 O     4.541642    -5.795993     4.498151
 H     4.864649    -5.903506     3.587832
 H    -9.292884    -6.490860    -4.041447
 O    -9.291442    -6.051932    -4.923124
 H    -9.908921    -6.546122    -5.462665
 H     6.394602    -5.540385     1.474324
 O     5.876087    -6.126485     2.063288
 H     5.449375    -6.740174     1.453571
 H    -1.267682    -6.735794     2.657180
 O    -1.392383    -7.697042     2.729810
 H    -2.349858    -7.839097     2.699439
 H    -9.821541    -4.349308    -4.686768
 O    -9.974427    -3.420235    -4.445364
 H    -9.731007    -2.883608    -5.211869
 H     0.453581     7.863124    -3.457853
 O     0.769532     8.694465    -3.869547
 H     1.657434     8.860308    -3.490018
 H    -8.835207    -8.200948    -2.604855
 O    -9.436855    -7.455872    -2.641495
 H    -9.350273    -6.999284    -1.785065
 H     1.987616     0.770953     4.582525
 O     2.085345    -0.066477     5.074156
 H     2.328502    -0.758348     4.422869
 H    -6.295222     0.068287    -7.807200
 O    -7.258791     0.139250    -7.708521
 H    -7.438108     1.044295    -7.450649
 H     6.414396     3.813030    -7.230560
 O     5.805034     3.756125    -6.494572
 H     4.959129     4.191919    -6.822394
 H    -5.496677     10.172282     0.227112
 O    -4.981792     10.181990    -0.590797
 H    -5.541543     9.673777    -1.210924
 H    -0.572700    -1.292138    -5.776802
 O    -0.727426    -0.656681    -6.509119
 H     0.044774    -0.062035    -6.448631
 H     4.995212    -0.540924    -6.826152
 O     5.089185    -1.467060    -6.578613
 H     5.923777    -1.539831    -6.082697
 H     2.809447    -8.878572    -2.373257
 O     3.764348    -8.789230    -2.344089
 H     4.001796    -8.216680    -3.088474
 H    -3.954978    -0.728993    -8.008851
 O    -4.486969     0.022964    -7.706886
 H    -3.828487     0.683857    -7.393059
 H     1.132219     3.894172     6.587113
 O     1.881168     3.318401     6.834990
 H     2.689354     3.852163     6.721057
 H    -11.236331    -2.879849    -0.268418
 O    -10.848150    -2.224862     0.311899
 H    -10.109305    -1.829274    -0.183048
 H    -10.441762     3.349997     6.533876
 O    -9.544375     3.246145     6.200714
 H    -8.938740     3.159456     7.001890
 H     6.436179    -8.983223    -0.791003
 O     6.548135    -9.122523    -1.736403
 H     5.676660    -9.373016    -2.067771
 H     6.576547     5.312453    -0.757762
 O     7.235249     4.653676    -1.000907
 H     7.413231     4.144787    -0.183745
 H    -5.418036    -2.853695     5.728599
 O    -5.460408    -2.073425     6.323518
 H    -4.859046    -2.292579     7.055455
 H     2.417125     1.689829     7.480393
 O     2.902505     0.854368     7.428307
 H     2.613626     0.441045     6.587445
 H    -2.800270    -2.750061     7.019387
 O    -3.305869    -2.875200     7.851008
 H    -2.712115    -2.515621     8.525695
 H     5.595951     2.286682     6.749882
 O     5.332145     1.401394     6.492766
 H     4.439426     1.243116     6.865108
 H     1.993028    -4.237741     4.262683
 O     2.451250    -4.144224     5.110386
 H     3.163773    -4.805880     5.064310
 H     10.575161    -2.589046    -1.460728
 O     11.046587    -2.566254    -0.584010
 H     11.981075    -2.526482    -0.780123
 H     3.857113     8.257079    -2.999700
 O     3.157112     8.827905    -2.659495
 H     2.964075     8.496314    -1.763592
 H    -7.999240    -6.630518     0.293327
 O    -8.635616    -6.235173    -0.324289
 H    -8.607486    -5.278492    -0.076126
 H    -0.768592     9.553086    -3.540841
 O    -1.715275     9.706151    -3.359209
 H    -1.810439     9.847571    -2.414840
 H     4.200884     3.973352    -3.765375
 O     3.635415     4.749331    -3.823614
 H     4.176683     5.539559    -3.617655
 H     5.152298     6.615779    -1.998865
 O     5.105527     6.800221    -2.957153
 H     5.905833     6.446973    -3.366606
 H    -0.612161     5.313184     5.921472
 O     0.130530     4.834256     5.526472
 H     0.821566     5.479048     5.238546
 H     2.994478     5.731735     5.080259
 O     2.233098     6.146150     4.647457
 H     2.214517     5.794076     3.743266
 H    -7.291241     8.812348    -0.613790
 O    -6.967170     8.574674    -1.492316
 H    -6.721276     7.634290    -1.435426
 H    -1.264679    -4.985256     3.653503
 O    -0.793308    -4.906862     2.792643
 H     0.126300    -5.153404     2.921743
 H     4.143780    -1.925817     6.393372
 O     4.173733    -2.103373     5.428796
 H     3.477613    -2.769060     5.252970
 H     7.181965    -5.966553     3.511070
 O     7.528837    -5.574445     4.322268
 H     7.034931    -4.741202     4.439188
 H     9.055673    -4.577025     4.270920
 O     9.678252    -3.838395     4.133626
 H     9.381968    -3.127973     4.715790
 H     3.185343     7.766021    -8.177843
 O     3.176705     7.249371    -7.373397
 H     2.289609     7.394518    -6.963119
 H    -0.747571    -1.141044     8.107335
 O    -0.962321    -1.759733     8.819354
 H    -0.242732    -2.397160     8.828385
 H     8.390276     4.568062    -2.159053
 O     9.087296     4.587253    -2.864565
 H     9.791982     5.124530    -2.502511
 H     6.488397     4.658568    -5.122644
 O     6.779841     5.081383    -4.293235
 H     7.727005     4.944363    -4.177340
 H     10.771535     2.236639    -3.948934
 O     10.021482     2.129472    -3.366010
 H     9.619794     3.017613    -3.235935
 H     3.018723    -2.183240     8.021461
 O     3.841176    -1.655924     8.033941
 H     3.544462    -0.734327     8.080099
 H    -2.085155    -2.263052    -8.801677
 O    -2.522538    -1.919106    -8.023838
 H    -1.841091    -1.438061    -7.506435
 H     5.004550     5.508507     1.527914
 O     4.787309     4.968878     2.298623
 H     3.815259     4.978382     2.369980
 H    -3.444501    -6.522753    -4.768599
 O    -2.644895    -5.996722    -4.841504
 H    -2.875071    -5.238776    -5.402046
 H    -6.941409     6.190707     4.383128
 O    -6.374358     6.984187     4.231930
 H    -6.172408     6.918207     3.265839
 H    -8.592539     4.399975     4.994158
 O    -7.931839     4.750219     4.370917
 H    -7.500318     3.953564     4.008508
 H    -7.456222     9.390302     2.005475
 O    -7.192460     9.766464     1.140868
 H    -7.681622     10.585112     1.051204
 H    -5.824547    -7.036677     1.717910
 O    -6.438387    -6.429903     1.275785
 H    -5.890862    -5.994479     0.587969
 H    -3.841435    -4.602288     7.640574
 O    -4.046926    -5.461748     7.230893
 H    -3.237953    -5.730149     6.780171
 H     9.594980     0.977884    -0.331690
 O     9.630878     1.929406    -0.539641
 H     9.963266     1.980154    -1.441986
 H    -7.914709    -4.291692     3.154421
 O    -6.984876    -4.539639     3.187756
 H    -6.827104    -5.196029     2.479474
 H     0.963348    -2.121274     6.980695
 O     1.467896    -2.841221     7.374466
 H     1.711591    -3.428907     6.642126
 H    -3.145616    -3.149686    -6.845144
 O    -3.562909    -3.768926    -6.228391
 H    -4.511432    -3.658569    -6.338124
 H    -8.907282     8.284628     3.390123
 O    -8.129099     8.830171     3.516864
 H    -7.459749     8.245450     3.929325
 H     8.246737    -2.109597    -4.911432
 O     7.318398    -1.876857    -4.965255
 H     6.848564    -2.513222    -4.393741
 H    -4.901790    -4.884976     5.773185
 O    -4.932487    -4.326739     4.971772
 H    -5.681053    -4.597056     4.420305
 N    -7.675543     2.892485     8.162944
 H    -7.801972     3.228041     9.113301
 H    -6.811625     3.300977     7.814722
 H    -7.513577     1.887364     8.211463
