# Supplementary material for: Theoretical Distribution of the Ammonia Binding Energy at Interstellar Icy Grains: A New Computational Framework
Source: ACS Earth Space Chem. 2022 Jun 2;6(6):1514–26. doi: 10.1021/acsearthspacechem.2c00040 (PMC9208021; doi:10.1021/acsearthspacechem.2c00040)
Supplement: Supplementary file 1 — sp2c00040_si_001.zip [file sp2c00040_si_001.zip › Supporting_Information_R1/structures/grain_mol124.xyz]

604
grain_mol124 // -1788.469534915259 // -55.2079837428 // -820.900386588059 // -1022.77713207 // -0.0510180368 // -0.583376861381 // -0.014883794035
 H    -1.706202     0.057449     2.560240
 O    -0.726671     0.072359     2.622335
 H    -0.459751    -0.811710     2.968496
 H    -0.466133    -1.909832    -2.743356
 O    -0.518704    -1.896226    -1.775344
 H    -1.461316    -1.782834    -1.566327
 H    -2.667116     1.922352     0.899050
 O    -2.593971     1.255764     0.195669
 H    -1.815321     1.510586    -0.331348
 H    -3.735253     1.919770    -2.957917
 O    -3.229103     2.235454    -3.742546
 H    -2.317358     2.356950    -3.458341
 H    -0.108666    -0.622805    -0.727710
 O     0.044968     0.123608    -0.116382
 H    -0.375605    -0.128129     0.716259
 H     0.850616    -2.061274    -4.693437
 O    -0.086840    -2.219898    -4.495181
 H    -0.198425    -3.182539    -4.493245
 H    -4.895361     2.468813    -1.205122
 O    -4.548581     1.626000    -1.556335
 H    -3.866431     1.356873    -0.896892
 H    -3.416374     3.532420     2.507415
 O    -2.708355     2.894468     2.294539
 H    -1.921680     3.240671     2.754339
 H     2.527517     0.153747    -2.942236
 O     1.921232    -0.456204    -2.474719
 H     1.018988    -0.137776    -2.672005
 H    -1.176549     0.253413    -3.531724
 O    -0.355868     0.728659    -3.280996
 H    -0.580775     1.353754    -2.572379
 H     2.700057    -0.583591     0.588608
 O     2.584245    -1.348319    -0.012245
 H     2.307847    -0.989515    -0.877087
 H    -2.844653    -0.413563    -0.468700
 O    -3.002215    -0.899978    -1.288508
 H    -3.816509    -1.425969    -1.183995
 H     2.852312     1.203399    -0.841826
 O     2.044544     1.734716    -0.727502
 H     1.321528     1.106044    -0.517830
 H     0.587816     3.094931    -3.295974
 O     1.507433     2.902136    -3.069997
 H     1.518006     2.469641    -2.196752
 H     0.069522    -3.984045    -0.371953
 O    -0.186060    -4.689299    -1.008511
 H    -0.970967    -5.113288    -0.591901
 H    -6.120080     2.372931     3.114908
 O    -6.155529     2.608452     4.079391
 H    -6.908453     2.105902     4.448046
 H     1.124989    -3.673342     1.453460
 O     0.711930    -3.039318     0.839282
 H     1.398076    -2.402076     0.554732
 H    -2.795359     5.266816    -1.059555
 O    -2.618154     4.485613    -0.502644
 H    -3.508734     4.141412    -0.281204
 H    -5.470876    -1.087495     1.878421
 O    -5.198738    -0.479209     1.158850
 H    -5.331727    -0.962816     0.337760
 H    -0.314513    -3.069757     3.202311
 O     0.018487    -2.250655     3.606763
 H     0.960014    -2.176384     3.380299
 H     5.270036     0.916751    -1.241288
 O     4.479192     0.407841    -1.012738
 H     4.716900     0.019717    -0.140884
 H     0.821666     2.440182     1.012711
 O     0.826735     2.132505     1.928253
 H     0.202769     1.388758     2.015990
 H     4.421203    -0.635567    -2.339129
 O     4.597879    -1.153762    -3.157150
 H     5.079906    -0.536676    -3.746297
 H     3.116240     3.192149    -1.105323
 O     4.002590     3.577102    -1.113824
 H     4.465465     3.249074    -1.908321
 H    -5.913421    -1.425969    -1.690321
 O    -5.385944    -2.117567    -1.234862
 H    -5.328480    -2.858325    -1.863735
 H    -4.937505    -3.901594     1.516508
 O    -5.617507    -3.265184     1.227184
 H    -5.401969    -3.017702     0.317597
 H     2.709382     2.000129    -3.727356
 O     3.367362     1.301264    -3.922365
 H     3.417440     1.229760    -4.881114
 H    -4.985065     4.096947     3.755783
 O    -4.412228     4.656949     3.221160
 H    -3.863800     5.199847     3.826784
 H     0.597142     0.862746    -4.715712
 O     1.074257     0.711557    -5.558048
 H     1.665022    -0.050532    -5.384818
 H     1.122955     5.714553    -2.441461
 O     1.918672     5.388362    -1.987220
 H     2.450043     4.907294    -2.651987
 H    -2.861510    -3.457601    -1.571371
 O    -2.992559    -3.680619    -0.633816
 H    -3.772140    -4.250385    -0.571224
 H     2.120861     4.998453    -4.690161
 O     1.240099     5.091252    -5.092889
 H     1.200916     4.371601    -5.751088
 H     7.812095     1.684513    -1.057004
 O     7.009173     1.323615    -1.475585
 H     7.344528     0.612564    -2.058437
 H     4.589368     2.725076     0.220282
 O     4.933515     2.388837     1.072688
 H     4.886863     3.159643     1.675795
 H     0.990562    -3.244842    -2.045369
 O     1.843821    -3.122143    -2.487032
 H     1.948141    -2.149554    -2.551484
 H     1.288318     4.583755    -0.713873
 O     0.836767     4.146548     0.043146
 H     0.175739     4.779100     0.377374
 H    -5.671766     1.164196     1.366016
 O    -6.138333     2.006782     1.538037
 H    -7.079842     1.779347     1.325722
 H    -2.291671    -2.569140     0.436713
 O    -1.791606    -1.987493     1.041414
 H    -0.889753    -2.348226     1.032601
 H    -3.574027    -0.132301     4.398049
 O    -3.550215    -0.233506     5.377137
 H    -4.309615    -0.789331     5.665252
 H    -6.024982    -2.638142     3.472256
 O    -5.563190    -1.785040     3.526171
 H    -4.615198    -2.029713     3.511153
 H    -2.896997    -0.424128    -2.884377
 O    -2.647602    -0.527028    -3.829136
 H    -2.516247    -1.500543    -3.875164
 H    -3.546139    -3.421218    -3.496463
 O    -2.670189    -3.055713    -3.280420
 H    -2.002153    -3.714832    -3.547824
 H     3.144311    -1.339910    -4.239191
 O     2.575579    -1.476047    -5.021028
 H     3.192043    -1.676793    -5.743591
 H     4.618821     2.060276    -6.726359
 O     4.073739     1.247273    -6.705004
 H     3.232242     1.485722    -7.102705
 H    -4.025404     1.226945     5.876533
 O    -4.486806     2.069803     6.120706
 H    -5.062136     2.278720     5.356999
 H    -3.884297     0.049736     2.126742
 O    -3.325216     0.376719     2.852493
 H    -3.227152     1.343609     2.738274
 H    -5.799215     0.628073    -2.115415
 O    -6.362530    -0.042618    -2.552809
 H    -5.956487    -0.181609    -3.429573
 H     1.767317    -3.965129    -3.999335
 O     1.687351    -4.449951    -4.844217
 H     1.269702    -5.296532    -4.616884
 H     4.423071    -3.650367    -0.581373
 O     4.727559    -2.887654    -0.041799
 H     3.975893    -2.249091    -0.048750
 H    -0.178129     3.013792    -0.933209
 O    -0.941937     2.636542    -1.400847
 H    -1.642742     3.310123    -1.277643
 H     1.903314     4.421260     1.446801
 O     2.377852     4.572091     2.284781
 H     2.182358     3.803225     2.843007
 H     3.784940     1.170269     1.584927
 O     3.007745     0.610263     1.776429
 H     2.247721     1.211663     1.900622
 H     3.057735    -4.064216    -1.977339
 O     3.753478    -4.693910    -1.665577
 H     4.418000    -4.727429    -2.371309
 H     4.842578    -3.988869    -4.464743
 O     5.294374    -3.660060    -3.649359
 H     4.910460    -2.787881    -3.425375
 H    -0.913298     5.149698     2.037916
 O    -1.097132     5.683964     1.230225
 H    -1.752796     5.182899     0.679460
 H    -5.589069     3.310027     0.545298
 O    -5.140641     3.785773    -0.179862
 H    -5.581999     4.642782    -0.351064
 H     5.034732    -3.852218     2.978022
 O     4.274310    -3.675325     2.417970
 H     4.594164    -3.418709     1.523891
 H     5.870409    -1.348810     1.309487
 O     5.488034    -0.449632     1.281797
 H     6.283136     0.117916     1.297542
 H     1.452893    -6.781970    -2.843058
 O     1.249876    -7.023899    -3.772437
 H     2.115244    -7.124557    -4.195418
 H    -7.224260    -3.447018     1.069920
 O    -8.195909    -3.431349     0.890338
 H    -8.633990    -3.207049     1.739520
 H     3.272137    -2.394809     2.848825
 O     2.603489    -1.708096     3.031510
 H     2.829739    -0.921286     2.503433
 H    -1.737543     2.872945     5.105241
 O    -2.439505     3.534130     5.249837
 H    -3.181824     3.054764     5.664420
 H    -0.689012     1.042813     4.027906
 O    -0.541640     1.614846     4.814510
 H     0.302648     2.048997     4.651586
 H     0.218396     3.260915    -6.975874
 O     1.172198     3.049523    -6.869599
 H     1.184156     2.213699    -6.365805
 H     7.217135    -2.838009     4.685851
 O     6.445876    -3.287280     4.264958
 H     5.655061    -2.906722     4.716201
 H     8.074705     1.391415     1.241852
 O     7.980014     0.473148     1.558196
 H     8.443375    -0.108300     0.927027
 H    -4.140774    -0.603605    -4.504013
 O    -5.076093    -0.629701    -4.833826
 H    -5.007097    -0.302212    -5.756268
 H     6.400901    -1.574129    -2.216843
 O     6.818093    -2.021868    -1.475769
 H     6.095013    -2.266395    -0.867426
 H     4.804890    -0.775664     4.405729
 O     5.221245    -0.052962     3.906722
 H     5.145380    -0.243308     2.947580
 H     0.128415     3.402983     2.837071
 O    -0.479894     4.080104     3.195466
 H    -0.147980     4.357685     4.071050
 H     8.231009    -1.364519    -0.806728
 O     9.034558    -0.991832    -0.380976
 H     9.719775    -1.670343    -0.453170
 H     9.611293    -3.894531     2.095829
 O     9.300097    -3.726772     1.179797
 H     10.056900    -3.591151     0.599285
 H    -2.338067    -2.429890     4.011571
 O    -2.977892    -2.525928     3.296202
 H    -2.533612    -2.228850     2.462341
 H    -2.240294     0.658583    -6.204029
 O    -2.865022     1.408157    -6.258905
 H    -3.099882     1.623757    -5.332465
 H    -1.248233     3.727316    -5.540674
 O    -1.390597     3.665708    -6.513964
 H    -1.998706     2.912418    -6.622419
 H    -4.706632    -6.161160    -0.842320
 O    -5.157545    -5.396311    -0.455320
 H    -5.933362    -5.221723    -1.031860
 H     2.572937    -5.852586    -1.346389
 O     1.760601    -6.385292    -1.230193
 H     1.009508    -5.739152    -1.119960
 H     3.127546    -4.442865    -5.543406
 O     4.082050    -4.459993    -5.830255
 H     4.195764    -3.741233    -6.457915
 H     7.611344     3.407762     1.847911
 O     7.504033     3.026926     0.967110
 H     6.567164     2.711739     0.943127
 H     6.600366    -3.937695     0.351333
 O     7.069723    -4.762758     0.143070
 H     7.967439    -4.606433     0.496943
 H    -7.591356    -4.331226    -2.140109
 O    -7.371823    -5.262380    -1.902244
 H    -7.982112    -5.503563    -1.180247
 H    -4.134646     7.014321     4.861791
 O    -3.258503     6.657633     4.621724
 H    -2.763301     6.464866     5.432461
 H     7.456444     3.580437     4.616360
 O     7.430352     3.154671     3.749456
 H     7.669736     2.221590     3.907639
 H    -5.610873     1.213269     7.068076
 O    -6.383311     0.693678     7.390691
 H    -6.127109    -0.236544     7.275594
 H    -0.587938    -4.908540    -2.716350
 O    -0.764883    -4.836102    -3.671998
 H    -1.388311    -5.531028    -3.919931
 H     6.833261     0.272035     4.228045
 O     7.805406     0.445089     4.159928
 H     7.998288     0.371421     3.198575
 H     4.645176    -6.791088    -3.741308
 O     3.935903    -6.976001    -4.394080
 H     4.058064    -6.328864    -5.096638
 H    -6.047937    -1.943832    -4.966955
 O    -6.784127    -2.615291    -4.997180
 H    -7.601046    -2.100949    -5.278159
 H    -7.498252     0.973812     6.191614
 O    -8.069174     1.294871     5.448559
 H    -8.662164     1.943756     5.830945
 H    -5.054115     5.922576     2.268413
 O    -5.280493     6.831288     1.983084
 H    -4.415825     7.289312     1.933773
 H     5.750919     1.419100    -4.123012
 O     5.964850     0.616884    -4.647691
 H     5.456643     0.693782    -5.457673
 H    -5.720043     6.592322     0.345313
 O    -5.770238     6.341217    -0.600595
 H    -4.883421     6.551046    -0.962265
 H    -0.423311    -7.498580    -2.880182
 O    -1.113609    -7.594547    -2.213730
 H    -0.705732    -7.922182    -1.403421
 H    -2.412441    -1.372430     5.656282
 O    -1.768874    -2.105389     5.807041
 H    -0.923969    -1.646912     5.973900
 H     7.441463    -4.637585    -1.527703
 O     7.539379    -4.657644    -2.503917
 H     6.767542    -4.175388    -2.847656
 H    -8.923055    -2.847222    -2.939593
 O    -8.001501    -2.776514    -2.607893
 H    -7.454746    -2.640193    -3.405592
 H     8.737274    -3.507924    -2.946844
 O     9.377091    -2.800898    -3.175411
 H     8.892563    -1.959767    -3.093821
 H    -5.011543    -4.997474    -3.327946
 O    -5.116217    -4.030709    -3.196831
 H    -5.821147    -3.780453    -3.811703
 H    -3.629998     3.997667    -3.527232
 O    -3.317309     4.857832    -3.201574
 H    -3.609494     5.541058    -3.806056
 H    -0.225673     4.659098    -4.136937
 O    -0.887829     3.983190    -3.907864
 H    -1.657947     4.450335    -3.524983
 H    -1.875352    -3.869798     5.555190
 O    -2.189134    -4.735429     5.249822
 H    -3.124250    -4.582163     5.027477
 H    -2.316927     8.340489    -3.905622
 O    -2.538442     7.389695    -3.978349
 H    -2.364578     7.121960    -4.907489
 H    -2.769173     7.478305     3.120682
 O    -2.712356     7.645046     2.164838
 H    -2.134092     6.933830     1.821120
 H     4.946507     1.618440     4.082464
 O     4.803563     2.570480     3.889603
 H     5.678156     2.909268     3.620432
 H     8.004160    -1.692276     6.176182
 O     8.424615    -1.923656     5.324944
 H     8.385268    -1.090019     4.815688
 H     6.184682    -1.366213     7.720024
 O     6.889462    -0.867504     7.294955
 H     6.434196    -0.120798     6.845416
 H    -1.754175     5.510617    -6.551670
 O    -1.868652     6.459105    -6.386532
 H    -0.992920     6.865740    -6.513253
 H    -8.083967     0.087680     4.165111
 O    -7.925148    -0.474906     3.394270
 H    -7.024750    -0.834660     3.486560
 H    -8.483096     0.311323     0.410876
 O    -8.486617     0.973521     1.122695
 H    -8.452119     0.452017     1.942556
 H     0.975176    -0.362284     5.944137
 O     0.152416    -0.405906     6.485206
 H    -0.344700     0.365649     6.162076
 H    -0.359001     6.988985    -1.820722
 O    -0.340892     6.576620    -2.707650
 H    -1.202198     6.775077    -3.139654
 H     0.489440    -7.992480     0.857812
 O    -0.425242    -8.232166     0.644431
 H    -0.859673    -8.259250     1.524709
 H     2.193460     2.810351     5.156507
 O     2.178672     2.500484     4.226219
 H     3.114198     2.499658     3.953326
 H    -8.169760    -5.547587    -5.208398
 O    -7.282691    -5.389340    -5.582793
 H    -7.150278    -4.430369    -5.460349
 H     2.966295    -7.574686     1.272634
 O     2.085103    -7.194624     1.235283
 H     1.987369    -6.887065     0.297455
 H     3.285792     5.421861    -7.613981
 O     3.419768     4.454575    -7.708804
 H     2.588090     4.026665    -7.452357
 H    -0.366405     7.020093     0.349300
 O    -0.060956     7.701823    -0.272762
 H    -0.723800     8.405760    -0.228935
 H     4.629679     3.752080     5.056492
 O     4.570476     4.424223     5.777752
 H     5.460756     4.482357     6.134550
 H     7.855731     2.894446     6.599739
 O     7.340611     3.739595     6.508449
 H     7.849149     4.406463     6.968479
 H     3.920837    -8.082662    -0.820623
 O     4.462554    -7.538903    -0.225404
 H     4.902956    -6.918339    -0.828439
 H     6.582344    -6.123913    -2.592668
 O     5.805264    -6.707447    -2.509397
 H     6.128825    -7.621855    -2.419351
 H    -8.942516    -1.849177     3.295578
 O    -9.446992    -2.665993     3.097051
 H    -10.188250    -2.366258     2.543423
 H    -2.485925     8.837944     0.828817
 O    -2.357055     9.164892    -0.077140
 H    -3.147910     9.733752    -0.248757
 H     8.282355     0.755454     7.203934
 O     8.623977     1.428081     6.604776
 H     8.450510     1.076251     5.714484
 H    -2.098171     5.409039     7.591164
 O    -1.831952     5.594560     6.691767
 H    -2.049578     4.774546     6.155144
 H    -6.453472    -6.364758    -2.958261
 O    -5.808789    -6.600890    -3.650554
 H    -6.258956    -6.317681    -4.476175
 H     6.814403    -2.807549     2.670902
 O     6.922128    -2.579270     1.728639
 H     7.863542    -2.678269     1.524787
 H     2.443669     6.653565    -1.050657
 O     2.723842     7.407497    -0.484540
 H     1.892710     7.769214    -0.152839
 H    -4.358822    -7.331158    -2.524838
 O    -3.782136    -7.363489    -1.752632
 H    -2.880665    -7.513602    -2.088990
 H     0.894197     6.530183    -5.816602
 O     0.727969     7.391374    -6.266214
 H     0.771317     8.046694    -5.539379
 H    -8.322637    -1.515360    -1.384367
 O    -8.588597    -1.207779    -0.502094
 H    -8.360265    -1.982798     0.058156
 H    -3.175362     7.122222    -2.302935
 O    -3.255315     6.975161    -1.350860
 H    -2.929392     7.787182    -0.909318
 H     2.808779    -4.520649     2.450779
 O     1.888217    -4.846810     2.487499
 H     1.920664    -5.750154     2.110575
 H    -8.991041    -0.643941    -4.820802
 O    -8.939318    -1.266756    -5.588077
 H    -8.636276    -0.703405    -6.330548
 H     7.471581    -0.286606    -4.018415
 O     8.131480    -0.312688    -3.306305
 H     8.811699     0.334600    -3.540143
 H     4.349447     6.611047    -0.341480
 O     5.042906     5.957746    -0.527734
 H     4.564427     5.121748    -0.723904
 H    -7.994957     0.212212    -3.021899
 O    -8.899507     0.243033    -3.396932
 H    -9.489898     0.028471    -2.673079
 H     6.134147     3.602092    -3.484584
 O     5.652886     2.835526    -3.122044
 H     6.246629     2.422368    -2.451164
 H    -1.435888    -6.870299     0.393389
 O    -2.040527    -6.123173     0.208354
 H    -2.656262    -6.437601    -0.460594
 H    -4.055674    -7.668503     1.373893
 O    -4.255522    -7.381843     2.268058
 H    -4.024668    -6.422393     2.296740
 H    -2.911143    -4.979311     1.439658
 O    -3.605230    -4.829547     2.101850
 H    -3.296992    -4.097461     2.673610
 H     5.268977    -6.125999     4.943932
 O     4.507683    -5.886073     4.412291
 H     4.782250    -6.012176     3.488575
 H    -9.736010    -6.127941    -3.447090
 O    -9.760995    -5.701318    -4.334145
 H    -10.426605    -6.175554    -4.832429
 H     6.220681    -5.724363     1.300774
 O     5.710280    -6.286180     1.919710
 H     5.231546    -6.887894     1.337337
 H    -1.413932    -6.621202     2.861130
 O    -1.570739    -7.576521     2.949473
 H    -2.533281    -7.682362     2.965624
 H    -10.215447    -3.973993    -4.087327
 O    -10.335456    -3.041279    -3.842980
 H    -10.101847    -2.512282    -4.617401
 H     0.550023     7.852188    -3.475327
 O     0.876938     8.667217    -3.910781
 H     1.787429     8.802764    -3.575281
 H    -9.274969    -7.842981    -2.016891
 O    -9.852595    -7.078347    -2.030837
 H    -9.705230    -6.616446    -1.185526
 H     2.206421     0.774537     4.553853
 O     2.297774    -0.062452     5.047854
 H     2.482247    -0.767887     4.392191
 H    -6.714981     0.158675    -7.656662
 O    -7.683580     0.032782    -7.736574
 H    -8.012057     0.857425    -8.109664
 H     6.167849     3.550282    -7.488650
 O     5.592898     3.521974    -6.723905
 H     4.748899     3.986626    -7.014921
 H    -5.124644     10.413044     0.466141
 O    -4.650943     10.397460    -0.376237
 H    -5.258002     9.904687    -0.963151
 H    -0.919188    -1.268559    -5.645007
 O    -1.076016    -0.634830    -6.378401
 H    -0.280084    -0.069564    -6.357888
 H     4.609446    -0.743534    -6.972256
 O     4.681002    -1.670976    -6.721945
 H     5.534741    -1.771116    -6.264871
 H     2.332373    -8.956554    -2.336541
 O     3.290284    -8.904045    -2.354826
 H     3.512538    -8.346197    -3.114893
 H    -4.248360    -0.470877    -7.841954
 O    -4.890733     0.166306    -7.454357
 H    -4.294274     0.887680    -7.157102
 H     1.564407     3.941699     6.566015
 O     2.304322     3.340732     6.780738
 H     3.123852     3.845262     6.624582
 H    -11.361280    -2.417570     0.381997
 O    -10.922795    -1.770327     0.934643
 H    -10.192718    -1.410413     0.399536
 H    -7.200975     2.405124     7.729109
 O    -7.660679     3.251022     7.627944
 H    -7.754131     3.619344     8.505929
 H     6.024798    -9.184695    -0.929313
 O     6.085782    -9.336813    -1.877411
 H     5.190380    -9.556227    -2.164007
 H     6.697980     5.095131    -1.046729
 O     7.319785     4.410369    -1.314169
 H     7.517385     3.901847    -0.501227
 H    -5.273232    -2.537517     6.094814
 O    -5.261055    -1.754220     6.688132
 H    -4.623795    -1.995421     7.382499
 H     2.809861     1.700042     7.417671
 O     3.261203     0.846529     7.350553
 H     2.916122     0.437774     6.528937
 H    -2.586992    -2.543111     7.251293
 O    -3.058664    -2.639197     8.106814
 H    -2.418123    -2.299680     8.748578
 H     5.968978     2.170768     6.529439
 O     5.661158     1.293487     6.294728
 H     4.781627     1.172316     6.710320
 H     2.010565    -4.233785     4.283740
 O     2.512392    -4.151214     5.107522
 H     3.196744    -4.839500     5.033645
 H     10.361683    -2.957017    -1.860531
 O     10.875538    -2.945237    -1.007782
 H     11.800276    -2.942044    -1.248901
 H     3.984350     8.121526    -3.184768
 O     3.323484     8.721431    -2.817454
 H     3.161053     8.404448    -1.910146
 H    -8.242666    -6.282952     0.823355
 O    -8.895424    -5.871060     0.234512
 H    -8.817334    -4.913206     0.466389
 H    -0.610399     9.585760    -3.516212
 O    -1.540863     9.776680    -3.291749
 H    -1.585782     9.927996    -2.345141
 H     4.131999     3.821687    -3.922442
 O     3.593830     4.617910    -3.963079
 H     4.172871     5.388998    -3.789906
 H     5.264126     6.441311    -2.230722
 O     5.178769     6.619500    -3.187656
 H     5.944863     6.232876    -3.630875
 H    -0.150297     5.414575     5.975097
 O     0.552362     4.909287     5.542181
 H     1.248412     5.529458     5.216998
 H     3.420632     5.697589     4.951267
 O     2.657425     6.139030     4.549831
 H     2.579837     5.777726     3.652583
 H    -7.005658     9.116086    -0.273629
 O    -6.737367     8.857160    -1.165001
 H    -6.521136     7.909529    -1.109004
 H    -1.297889    -4.863959     3.839116
 O    -0.866558    -4.811447     2.955761
 H     0.048920    -5.089666     3.043162
 H     4.346181    -1.986900     6.285386
 O     4.323454    -2.174300     5.322438
 H     3.594704    -2.813919     5.186904
 H     7.089138    -6.162912     3.301709
 O     7.489289    -5.777492     4.091288
 H     7.032982    -4.925213     4.223354
 H     9.047749    -4.838527     3.956839
 O     9.690314    -4.125235     3.782579
 H     9.448840    -3.399146     4.370749
 H     3.045278     7.614469    -8.319172
 O     3.056610     7.104206    -7.510721
 H     2.196596     7.285876    -7.059070
 H    -0.425505    -1.005117     8.224888
 O    -0.628654    -1.611938     8.950539
 H     0.068830    -2.273271     8.932079
 H     8.413087     4.271659    -2.525319
 O     9.075709     4.258690    -3.263514
 H     9.816335     4.772196    -2.940845
 H     6.375112     4.409324    -5.394925
 O     6.722116     4.828167    -4.585198
 H     7.667837     4.655818    -4.513047
 H     10.617026     1.838124    -4.403903
 O     9.892346     1.763632    -3.784940
 H     9.530708     2.667262    -3.644105
 H     3.292251    -2.188094     7.967997
 O     4.133545    -1.692265     7.935852
 H     3.873917    -0.759673     7.986513
 H    -2.370287    -0.905506    -9.061469
 O    -2.770904    -1.428364    -8.356398
 H    -2.184707    -1.247145    -7.588408
 H     5.246266     5.369712     1.309964
 O     5.047411     4.844072     2.095062
 H     4.080969     4.890638     2.213870
 H    -3.404054    -6.855576    -4.841345
 O    -3.047897    -6.074653    -4.410635
 H    -3.107993    -5.340961    -5.071611
 H    -6.332599     6.469718     4.910904
 O    -5.888961     7.275895     4.588441
 H    -5.778918     7.156001     3.618978
 H    -7.234208     4.498756     6.218597
 O    -6.984450     4.895097     5.374436
 H    -6.764475     4.143366     4.800481
 H    -7.023130     9.721087     2.341462
 O    -6.792174     10.077912     1.459376
 H    -7.247881     10.917468     1.389432
 H    -6.018084    -6.758108     2.145311
 O    -6.629744    -6.131761     1.728341
 H    -6.101742    -5.724550     1.008118
 H    -3.662565    -4.349265     7.941092
 O    -3.919937    -5.204301     7.551869
 H    -3.145136    -5.506553     7.063932
 H     9.570468     0.653948    -0.721874
 O     9.632185     1.601611    -0.940984
 H     9.921612     1.632180    -1.858885
 H    -7.934111    -3.927270     3.650746
 O    -7.013329    -4.208481     3.644422
 H    -6.912395    -4.875660     2.935383
 H     1.193057    -2.057632     7.026891
 O     1.688828    -2.793075     7.402997
 H     1.874606    -3.395246     6.665509
 H    -2.215445    -3.805122    -6.546519
 O    -2.992234    -3.862853    -5.981508
 H    -3.774363    -3.773619    -6.598811
 H    -8.445139     8.678857     3.819694
 O    -7.643726     9.200164     3.886353
 H    -6.967754     8.606935     4.276902
 H     7.889132    -2.417975    -5.199676
 O     6.968311    -2.151874    -5.212978
 H     6.503238    -2.764462    -4.612280
 H    -4.822171    -4.601267     6.133265
 O    -4.874375    -4.044865     5.331814
 H    -5.653683    -4.298567     4.816356
 N    -5.261631    -3.706708    -7.539949
 H    -5.092375    -3.321747    -8.462738
 H    -5.895180    -3.076532    -7.051189
 H    -5.764916    -4.582951    -7.655410
