# Supplementary material for: Theoretical Distribution of the Ammonia Binding Energy at Interstellar Icy Grains: A New Computational Framework
Source: ACS Earth Space Chem. 2022 Jun 2;6(6):1514–26. doi: 10.1021/acsearthspacechem.2c00040 (PMC9208021; doi:10.1021/acsearthspacechem.2c00040)
Supplement: Supplementary file 1 — sp2c00040_si_001.zip [file sp2c00040_si_001.zip › Supporting_Information_R1/structures/CP_grain_mol9.xyz]

22
CP_grain_mol9 // 0.000231047561 // -515.16190517 // -0.0296910688
 H    -3.499773    -0.772838    -0.621870
 O    -3.074719    -1.633636    -0.808314
 H    -2.104594    -1.508049    -0.678402
 H    -0.256559    -1.132495    -1.701283
 O    -0.498989    -1.170798    -0.746288
 H     0.318975    -1.495101    -0.297743
 H     2.893915    -0.813042    -2.160958
 O     2.771808    -0.080855    -1.518139
 H     1.913060     0.302116    -1.779999
 H     2.286580    -1.149629    -0.033574
 O     1.801132    -1.738162     0.585060
 H     1.476758    -1.157440     1.318870
 H     0.498620     4.108149     0.128490
 O    -0.030175     3.483686    -0.378536
 H    -0.914835     3.911669    -0.457762
 H    -0.997968     0.324400    -0.088900
 O    -1.494990     1.076291     0.322078
 H    -0.891893     1.833359     0.273694
 N     0.418752    -0.243493     2.572682
 H     0.898502     0.441008     3.148755
 H    -0.002650    -0.917534     3.205636
 H    -0.341939     0.237676     2.089386
