# Supplementary material for: Theoretical Distribution of the Ammonia Binding Energy at Interstellar Icy Grains: A New Computational Framework
Source: ACS Earth Space Chem. 2022 Jun 2;6(6):1514–26. doi: 10.1021/acsearthspacechem.2c00040 (PMC9208021; doi:10.1021/acsearthspacechem.2c00040)
Supplement: Supplementary file 1 — sp2c00040_si_001.zip [file sp2c00040_si_001.zip › Supporting_Information_R1/structures/grain_mol82.xyz]

604
grain_mol82 // -1645.761770562465 // -45.0497265494 // -668.027874011865 // -1022.7836231 // -0.0398616748 // -0.583356900189 // -0.010901939318
 H    -1.825014    -0.062171     2.480963
 O    -0.847401    -0.079642     2.564614
 H    -0.614062    -0.986142     2.875436
 H    -0.517300    -1.820012    -2.881395
 O    -0.594877    -1.849669    -1.915230
 H    -1.537884    -1.716489    -1.722328
 H    -2.691862     1.905528     0.887086
 O    -2.623267     1.271764     0.153410
 H    -1.823179     1.525478    -0.341504
 H    -3.667825     2.114625    -2.984272
 O    -3.135662     2.448601    -3.743985
 H    -2.227477     2.532891    -3.435358
 H    -0.170931    -0.638781    -0.799007
 O    -0.014363     0.075563    -0.151490
 H    -0.457102    -0.203599     0.660633
 H     0.836900    -1.917296    -4.806546
 O    -0.108953    -2.058070    -4.634974
 H    -0.246420    -3.016003    -4.684864
 H    -4.852799     2.617069    -1.236777
 O    -4.524029     1.780518    -1.619531
 H    -3.864150     1.461572    -0.958860
 H    -3.430625     3.462480     2.552604
 O    -2.737400     2.813517     2.324967
 H    -1.951360     3.113767     2.817350
 H     2.538032     0.157256    -2.917167
 O     1.902292    -0.453651    -2.491088
 H     1.015737    -0.098184    -2.693828
 H    -1.146875     0.401085    -3.582150
 O    -0.320102     0.838539    -3.290919
 H    -0.541891     1.436046    -2.557850
 H     2.606940    -0.743995     0.578471
 O     2.479262    -1.476836    -0.058714
 H     2.237517    -1.070229    -0.912789
 H    -2.903086    -0.356179    -0.592915
 O    -3.059329    -0.798752    -1.437718
 H    -3.888368    -1.306680    -1.371238
 H     2.844897     1.102636    -0.762751
 O     2.048355     1.649890    -0.642825
 H     1.304108     1.033105    -0.478861
 H     0.693918     3.170439    -3.174336
 O     1.602362     2.941798    -2.938157
 H     1.581990     2.468506    -2.086332
 H    -0.099944    -4.015637    -0.596399
 O    -0.362422    -4.682168    -1.270874
 H    -1.167715    -5.102325    -0.891298
 H    -6.180962     2.359128     3.045557
 O    -6.232382     2.550721     4.018635
 H    -7.008026     2.054721     4.346991
 H     0.920599    -3.821252     1.263041
 O     0.540049    -3.147231     0.670704
 H     1.251410    -2.518836     0.430937
 H    -2.675623     5.340341    -0.914748
 O    -2.534887     4.529021    -0.391606
 H    -3.439916     4.202099    -0.206347
 H    -5.604157    -1.058304     1.664834
 O    -5.299446    -0.426627     0.978890
 H    -5.425937    -0.869604     0.134462
 H    -0.540384    -3.255737     3.006158
 O    -0.193852    -2.466330     3.455596
 H     0.754725    -2.409902     3.254184
 H     5.258559     0.760373    -1.123474
 O     4.448667     0.264381    -0.935252
 H     4.656222    -0.168348    -0.077103
 H     0.809603     2.311977     1.101495
 O     0.780794     1.963829     2.002087
 H     0.134769     1.235156     2.039983
 H     4.393180    -0.714156    -2.310059
 O     4.571636    -1.199632    -3.147550
 H     5.086324    -0.571088    -3.696287
 H     3.177190     3.088578    -0.930349
 O     4.071266     3.452836    -0.895230
 H     4.551326     3.151840    -1.689744
 H    -5.972706    -1.216474    -1.924596
 O    -5.479440    -1.946725    -1.491735
 H    -5.426398    -2.658632    -2.152681
 H    -5.145663    -3.868236     1.184460
 O    -5.801119    -3.200828     0.907479
 H    -5.553691    -2.917877     0.016926
 H     2.792727     2.032850    -3.611986
 O     3.428728     1.319747    -3.825228
 H     3.506427     1.295668    -4.784520
 H    -5.010770     4.016621     3.791487
 O    -4.409854     4.582879     3.295726
 H    -3.859673     5.080433     3.937738
 H     0.670242     1.006638    -4.699247
 O     1.156116     0.877178    -5.539602
 H     1.725083     0.094144    -5.387877
 H     1.285357     5.728170    -2.193240
 O     2.058432     5.362203    -1.730990
 H     2.599768     4.897686    -2.399841
 H    -2.984845    -3.347642    -1.835081
 O    -3.149053    -3.603501    -0.911596
 H    -3.941277    -4.158677    -0.892489
 H     2.316704     5.090959    -4.443245
 O     1.447911     5.227323    -4.860057
 H     1.404556     4.540562    -5.552503
 H     7.814801     1.437614    -0.848325
 O     7.013445     1.115005    -1.298912
 H     7.345199     0.426858    -1.910172
 H     4.598273     2.533110     0.411947
 O     4.914992     2.136325     1.249161
 H     4.892033     2.874074     1.895619
 H     0.881297    -3.227864    -2.213041
 O     1.747398    -3.111654    -2.630306
 H     1.882860    -2.140785    -2.647630
 H     1.379243     4.515505    -0.511965
 O     0.894489     4.058801     0.212475
 H     0.246781     4.696380     0.561594
 H    -5.727412     1.219077     1.252373
 O    -6.173097     2.066816     1.452060
 H    -7.115361     1.878548     1.209328
 H    -2.436710    -2.568486     0.225301
 O    -1.934466    -2.030032     0.866574
 H    -1.043366    -2.417156     0.861174
 H    -3.740393    -0.278579     4.265854
 O    -3.742812    -0.425246     5.239350
 H    -4.524452    -0.970698     5.484623
 H    -6.241484    -2.663660     3.169883
 O    -5.756444    -1.827967     3.271562
 H    -4.815779    -2.100354     3.268643
 H    -2.900917    -0.257564    -3.003161
 O    -2.639440    -0.321630    -3.948850
 H    -2.528393    -1.294210    -4.039770
 H    -3.626374    -3.209702    -3.773589
 O    -2.749612    -2.874068    -3.522284
 H    -2.088444    -3.538856    -3.798995
 H     3.140778    -1.290063    -4.269056
 O     2.585134    -1.373730    -5.067685
 H     3.211683    -1.559133    -5.785804
 H     4.772925     2.172147    -6.560327
 O     4.201647     1.377066    -6.588742
 H     3.378481     1.660284    -6.995161
 H    -4.185940     1.024110     5.796120
 O    -4.628296     1.868349     6.069199
 H    -5.178857     2.129704     5.303542
 H    -3.991609     0.017833     1.998809
 O    -3.441202     0.293576     2.751643
 H    -3.310819     1.261184     2.685072
 H    -5.791502     0.849458    -2.241066
 O    -6.364349     0.219368    -2.725144
 H    -5.939145     0.116695    -3.598521
 H     1.681644    -3.881410    -4.181907
 O     1.604640    -4.323949    -5.049892
 H     1.160795    -5.168693    -4.870722
 H     4.264170    -3.805556    -0.694610
 O     4.577348    -3.078497    -0.112557
 H     3.845992    -2.416991    -0.107325
 H    -0.128553     3.003548    -0.837481
 O    -0.893421     2.672590    -1.337822
 H    -1.575450     3.361780    -1.198006
 H     1.941282     4.236086     1.653493
 O     2.391049     4.333667     2.512327
 H     2.159135     3.543852     3.025510
 H     3.719218     0.930670     1.676498
 O     2.922285     0.385050     1.827001
 H     2.177451     1.002173     1.962485
 H     2.921124    -4.112791    -2.138559
 O     3.589717    -4.777694    -1.841206
 H     4.270139    -4.797548    -2.532432
 H     4.764472    -3.977412    -4.579171
 O     5.205031    -3.701477    -3.738569
 H     4.844230    -2.827540    -3.484231
 H    -0.870024     5.022850     2.214544
 O    -1.020997     5.600250     1.429707
 H    -1.676580     5.144166     0.841466
 H    -5.562103     3.398022     0.534389
 O    -5.084799     3.891180    -0.159959
 H    -5.494505     4.769749    -0.298596
 H     4.786330    -4.188849     2.863917
 O     4.044204    -3.963609     2.296699
 H     4.392140    -3.675942     1.422552
 H     5.735772    -1.637292     1.332864
 O     5.379646    -0.727079     1.339887
 H     6.189229    -0.183145     1.397924
 H     1.257893    -6.738062    -3.165015
 O     1.068703    -6.929593    -4.108923
 H     1.940124    -7.038075    -4.517468
 H    -7.407352    -3.323714     0.706327
 O    -8.373286    -3.268053     0.503421
 H    -8.825447    -3.070346     1.352367
 H     3.070978    -2.673703     2.764073
 O     2.418330    -1.976071     2.963100
 H     2.681117    -1.173077     2.477886
 H    -1.833115     2.633908     5.152611
 O    -2.519045     3.308428     5.312357
 H    -3.284030     2.833071     5.688385
 H    -0.813593     0.824229     4.014490
 O    -0.668525     1.355190     4.829707
 H     0.192334     1.769526     4.706282
 H     0.417695     3.518041    -6.851301
 O     1.361229     3.272627    -6.731147
 H     1.335778     2.412560    -6.270086
 H     6.957327    -3.320744     4.664769
 O     6.183218    -3.727266     4.207138
 H     5.393666    -3.343637     4.657700
 H     8.014089     1.042191     1.432588
 O     7.889744     0.115560     1.711695
 H     8.349945    -0.453303     1.066678
 H    -4.126240    -0.247374    -4.669878
 O    -5.055036    -0.236674    -5.007495
 H    -5.022177     0.153660    -5.902279
 H     6.342322    -1.714911    -2.186400
 O     6.726470    -2.213994    -1.460377
 H     5.982158    -2.461059    -0.879706
 H     4.613934    -1.177159     4.426951
 O     5.063173    -0.445128     3.972408
 H     5.005026    -0.587058     3.003465
 H     0.099239     3.211055     2.952126
 O    -0.497708     3.888443     3.329275
 H    -0.177135     4.115278     4.223532
 H     8.142163    -1.628495    -0.728748
 O     8.944951    -1.301969    -0.265478
 H     9.612392    -1.995543    -0.357691
 H     9.379612    -4.330525     2.081467
 O     9.094359    -4.112410     1.167782
 H     9.867698    -3.972191     0.610519
 H    -2.564090    -2.592542     3.800090
 O    -3.189459    -2.635472     3.066870
 H    -2.716406    -2.314189     2.258230
 H    -2.139042     0.961677    -6.257914
 O    -2.731109     1.739132    -6.284016
 H    -2.976957     1.916673    -5.352289
 H    -1.067315     3.964154    -5.427736
 O    -1.189786     3.954744    -6.405552
 H    -1.814308     3.224406    -6.564224
 H    -4.924066    -6.024549    -1.273351
 O    -5.361383    -5.263184    -0.863521
 H    -6.119368    -5.041385    -1.446080
 H     2.369709    -5.912865    -1.602911
 O     1.539269    -6.425196    -1.528918
 H     0.805622    -5.762283    -1.405442
 H     3.062217    -4.328013    -5.717429
 O     4.022171    -4.361898    -5.982495
 H     4.172843    -3.618726    -6.572916
 H     7.600620     3.034675     2.076305
 O     7.527099     2.687404     1.172249
 H     6.568177     2.440429     1.127014
 H     6.410046    -4.201578     0.270690
 O     6.859022    -5.030817     0.035857
 H     7.752715    -4.918004     0.415550
 H    -7.725309    -4.048674    -2.552891
 O    -7.540990    -4.992147    -2.348010
 H    -8.175559    -5.246945    -1.651115
 H    -4.101678     6.852447     5.050677
 O    -3.231046     6.480858     4.813277
 H    -2.760774     6.235717     5.624792
 H     7.386245     3.085715     4.880581
 O     7.372460     2.702988     3.994029
 H     7.579486     1.757180     4.113861
 H    -5.799267     1.003735     6.949813
 O    -6.594361     0.493578     7.229711
 H    -6.362497    -0.437770     7.077983
 H    -0.725936    -4.807788    -2.993750
 O    -0.886846    -4.686100    -3.947179
 H    -1.512730    -5.363508    -4.234145
 H     6.676619    -0.181851     4.343767
 O     7.654807    -0.037064     4.304980
 H     7.867204    -0.069598     3.345544
 H     4.467832    -6.802852    -3.992316
 O     3.768458    -6.935815    -4.668086
 H     3.926336    -6.261506    -5.337232
 H    -6.015485    -1.533536    -5.285947
 O    -6.666347    -2.265590    -5.412323
 H    -7.498048    -1.800065    -5.687469
 H    -7.671654     0.862129     6.021219
 O    -8.215445     1.233891     5.281243
 H    -8.798082     1.882087     5.680407
 H    -4.991590     5.910017     2.389551
 O    -5.184526     6.837085     2.141014
 H    -4.305937     7.270613     2.132977
 H     5.827394     1.379065    -3.964994
 O     6.024358     0.592930    -4.521272
 H     5.540426     0.725917    -5.338654
 H    -5.592357     6.687342     0.485191
 O    -5.627500     6.480880    -0.472247
 H    -4.726886     6.681121    -0.804145
 H    -0.638293    -7.396048    -3.276161
 O    -1.345206    -7.499680    -2.628574
 H    -0.965728    -7.877940    -1.826654
 H    -2.645122    -1.609744     5.490236
 O    -2.027443    -2.368346     5.620072
 H    -1.173382    -1.944203     5.827083
 H     7.273691    -4.839955    -1.619725
 O     7.392880    -4.819366    -2.593446
 H     6.644848    -4.296761    -2.930891
 H    -8.980078    -2.481735    -3.346408
 O    -8.056690    -2.449560    -3.006171
 H    -7.501942    -2.272298    -3.781102
 H     8.634888    -3.685583    -2.955411
 O     9.300959    -2.989316    -3.135929
 H     8.839825    -2.137641    -3.028609
 H    -5.340302    -4.680982    -3.678179
 O    -5.259498    -3.723054    -3.532342
 H    -5.759121    -3.294062    -4.237943
 H    -3.488805     4.212618    -3.458495
 O    -3.161020     5.046557    -3.084009
 H    -3.414643     5.766186    -3.663180
 H    -0.051501     4.794079    -3.961331
 O    -0.741081     4.131507    -3.777603
 H    -1.503230     4.606132    -3.388989
 H    -2.179403    -4.115320     5.284513
 O    -2.511774    -4.955707     4.931937
 H    -3.436493    -4.763749     4.696877
 H    -2.041313     8.524834    -3.604712
 O    -2.289048     7.585724    -3.726267
 H    -2.099952     7.355533    -4.662789
 H    -2.683027     7.354636     3.363547
 O    -2.598850     7.563454     2.418011
 H    -2.033864     6.851152     2.054619
 H     4.835059     1.220624     4.222016
 O     4.722171     2.184800     4.076986
 H     5.607735     2.513095     3.831253
 H     7.742670    -2.268968     6.223532
 O     8.175835    -2.473587     5.371851
 H     8.172462    -1.616491     4.901182
 H     5.897559    -1.960437     7.740712
 O     6.626704    -1.464315     7.355673
 H     6.204380    -0.684304     6.931068
 H    -1.498514     5.805132    -6.365887
 O    -1.589301     6.747828    -6.157680
 H    -0.699397     7.133080    -6.247068
 H    -8.235769     0.088663     3.942882
 O    -8.075433    -0.442319     3.150100
 H    -7.188352    -0.833108     3.245816
 H    -8.539374     0.494395     0.195359
 O    -8.540989     1.123006     0.936260
 H    -8.540185     0.564885     1.732591
 H     0.762619    -0.717785     5.899197
 O    -0.073942    -0.761364     6.419017
 H    -0.539867     0.039456     6.121824
 H    -0.173710     7.019700    -1.542241
 O    -0.146072     6.650206    -2.447366
 H    -0.990904     6.893810    -2.888383
 H     0.172577    -8.087289     0.452954
 O    -0.743925    -8.288091     0.209113
 H    -1.198771    -8.343818     1.077441
 H     2.092704     2.448598     5.287461
 O     2.090291     2.182161     4.343867
 H     3.032227     2.164665     4.092342
 H    -8.255082    -5.066289    -5.608750
 O    -7.352602    -4.960363    -5.951899
 H    -7.154743    -4.017226    -5.882275
 H     2.649814    -7.764555     0.942020
 O     1.781136    -7.356802     0.902565
 H     1.715420    -7.003482    -0.021871
 H     3.559689     5.610958    -7.319192
 O     3.665982     4.646076    -7.458737
 H     2.817085     4.231899    -7.239457
 H    -0.233523     6.950965     0.628065
 O     0.104823     7.652193     0.045725
 H    -0.538377     8.372762     0.107865
 H     4.556698     3.320269     5.285338
 O     4.499948     3.960086     6.036248
 H     5.383313     3.973087     6.414152
 H     7.719568     2.295844     6.852534
 O     7.232550     3.160080     6.791097
 H     7.746957     3.785547     7.300073
 H     3.638257    -8.204787    -1.151876
 O     4.180868    -7.705421    -0.519733
 H     4.654096    -7.071913    -1.083257
 H     6.395654    -6.248169    -2.771381
 O     5.600435    -6.811876    -2.732275
 H     5.895774    -7.738488    -2.678454
 H    -9.129406    -1.779751     2.965206
 O    -9.651831    -2.570892     2.715401
 H    -10.372771    -2.223031     2.163410
 H    -2.307111     8.808876     1.144769
 O    -2.146949     9.173489     0.258322
 H    -2.916651     9.773329     0.095686
 H     8.068809     0.119564     7.368746
 O     8.444286     0.808294     6.809482
 H     8.280160     0.504163     5.899905
 H    -2.177367     5.062248     7.745915
 O    -1.885369     5.281015     6.862118
 H    -2.113747     4.493303     6.283269
 H    -6.627970    -6.085183    -3.424838
 O    -5.968918    -6.301586    -4.109439
 H    -6.394913    -5.982716    -4.934308
 H     6.603421    -3.186229     2.644934
 O     6.739094    -2.918457     1.716904
 H     7.681702    -3.035595     1.528665
 H     2.581899     6.574561    -0.735138
 O     2.858296     7.295849    -0.124346
 H     2.026788     7.657920     0.205986
 H    -4.572886    -7.129903    -2.992717
 O    -4.014629    -7.213006    -2.211088
 H    -3.110898    -7.371899    -2.538194
 H     1.161269     6.707588    -5.524566
 O     1.029050     7.593490    -5.936350
 H     1.076136     8.213302    -5.179939
 H    -8.386186    -1.248565    -1.688366
 O    -8.666505    -0.980107    -0.799557
 H    -8.474881    -1.786293    -0.269298
 H    -2.971529     7.261543    -2.078977
 O    -3.078550     7.073130    -1.136891
 H    -2.739541     7.853463    -0.650448
 H     2.554525    -4.764196     2.257113
 O     1.624057    -5.063713     2.257823
 H     1.639490    -5.949506     1.840240
 H    -8.890352    -0.291016    -5.035453
 O    -8.828350    -0.859682    -5.838179
 H    -8.513763    -0.263790    -6.540805
 H     7.489520    -0.377997    -3.903988
 O     8.132377    -0.464201    -3.181256
 H     8.837251     0.173882    -3.365714
 H     4.358042     6.402960     0.078605
 O     5.115976     5.808780    -0.078355
 H     4.687912     4.965337    -0.342003
 H    -7.979757     0.546330    -3.204313
 O    -8.874909     0.611019    -3.596918
 H    -9.489141     0.394280    -2.894136
 H     6.252215     3.519172    -3.209907
 O     5.740277     2.745505    -2.909161
 H     6.303602     2.291075    -2.240278
 H    -1.707240    -6.886118     0.000741
 O    -2.286282    -6.113820    -0.162645
 H    -2.893091    -6.379937    -0.860218
 H    -4.370967    -7.650162     0.884486
 O    -4.587005    -7.396905     1.784972
 H    -4.326532    -6.448031     1.863556
 H    -3.150322    -5.003103     1.100811
 O    -3.856433    -4.860473     1.751951
 H    -3.539178    -4.166630     2.365065
 H     4.907770    -6.556424     4.726307
 O     4.165958    -6.270354     4.189915
 H     4.458763    -6.361347     3.267604
 H    -9.893065    -5.718363    -3.985076
 O    -9.884850    -5.245785    -4.849088
 H    -10.546350    -5.677492    -5.390083
 H     5.955835    -6.017200     1.128299
 O     5.414496    -6.591210     1.708799
 H     4.932619    -7.150727     1.088225
 H    -1.736186    -6.752264     2.476484
 O    -1.923698    -7.705285     2.516810
 H    -2.888871    -7.782379     2.508095
 H    -10.293658    -3.522705    -4.534895
 O    -10.378285    -2.595719    -4.254835
 H    -10.118465    -2.046811    -5.007176
 H     0.804894     7.931194    -3.130859
 O     1.167781     8.756366    -3.516405
 H     2.077719     8.838981    -3.166318
 H    -9.514163    -7.510072    -2.627493
 O    -10.065741    -6.726385    -2.618655
 H    -9.927043    -6.310994    -1.748287
 H     2.059849     0.443883     4.591230
 O     2.113162    -0.417579     5.047441
 H     2.293850    -1.097045     4.363830
 H    -6.559469     0.771849    -7.583805
 O    -7.513411     0.902326    -7.455902
 H    -7.625000     1.806664    -7.160141
 H     6.383561     3.647010    -7.217489
 O     5.787635     3.598492    -6.469971
 H     4.967398     4.103922    -6.756704
 H    -4.888164     10.478939     0.797311
 O    -4.395116     10.487551    -0.034038
 H    -5.002446     10.041434    -0.656862
 H    -0.891607    -1.039747    -5.764531
 O    -1.022520    -0.367084    -6.467752
 H    -0.210607     0.172405    -6.406104
 H     4.685109    -0.614639    -6.937444
 O     4.722643    -1.554500    -6.729547
 H     5.562324    -1.702063    -6.259418
 H     2.060440    -8.959292    -2.742487
 O     3.019615    -8.935013    -2.736095
 H     3.276669    -8.349945    -3.464095
 H    -4.283527    -0.168579    -7.879447
 O    -4.756721     0.604168    -7.534972
 H    -4.047785     1.207439    -7.214690
 H     1.464344     3.533538     6.733967
 O     2.180804     2.901361     6.937593
 H     3.018668     3.386599     6.821657
 H    -11.496285    -2.138013    -0.024814
 O    -11.050276    -1.531888     0.567011
 H    -10.299051    -1.169057     0.065245
 H    -7.368654     2.211610     7.630679
 O    -7.800899     3.074767     7.558453
 H    -7.904597     3.405187     8.450269
 H     5.710524    -9.364227    -1.264767
 O     5.789225    -9.475179    -2.217243
 H     4.894685    -9.653278    -2.533573
 H     7.776144     5.182374    -0.835589
 O     7.704755     4.227738    -1.089613
 H     7.743188     3.718318    -0.248078
 H    -5.548668    -2.706974     5.810516
 O    -5.527672    -1.952117     6.439376
 H    -4.914212    -2.243885     7.135865
 H     2.622174     1.218149     7.507212
 O     3.048634     0.354717     7.411023
 H     2.712198    -0.004763     6.563202
 H    -2.891641    -2.846934     7.024260
 O    -3.386370    -2.967527     7.863492
 H    -2.751251    -2.677992     8.534542
 H     5.813974     1.632628     6.710738
 O     5.486381     0.775622     6.431942
 H     4.593537     0.663721     6.820413
 H     1.723019    -4.538509     4.082964
 O     2.206706    -4.509585     4.921084
 H     2.872820    -5.213645     4.830121
 H     10.248708    -3.235537    -1.808882
 O     10.743092    -3.280100    -0.945565
 H     11.672783    -3.291171    -1.166574
 H     4.254541     8.038001    -2.657675
 O     3.596752     8.689808    -2.357369
 H     3.355367     8.358918    -1.467564
 H    -8.502564    -6.113211     0.304388
 O    -9.127384    -5.653303    -0.279479
 H    -9.028671    -4.710963     0.002216
 H    -0.306521     9.699207    -3.117753
 O    -1.236092     9.907000    -2.906462
 H    -1.300092     10.016228    -1.955170
 H     4.268949     3.823469    -3.683553
 O     3.765134     4.643322    -3.701936
 H     4.367989     5.371443    -3.446359
 H     5.480210     6.205055    -1.799905
 O     5.456398     6.478700    -2.743229
 H     6.157503     5.989045    -3.221040
 H    -0.192433     5.083622     6.174831
 O     0.504769     4.577929     5.733820
 H     1.226606     5.190706     5.453960
 H     3.407954     5.302878     5.243713
 O     2.668546     5.787850     4.847565
 H     2.598281     5.469422     3.933443
 H    -6.788313     9.275419    -0.043553
 O    -6.506678     9.049374    -0.939766
 H    -6.320322     8.094033    -0.923166
 H    -1.591053    -5.046564     3.537103
 O    -1.138878    -4.966926     2.666355
 H    -0.233781    -5.275629     2.760237
 H     4.075556    -2.458047     6.238758
 O     4.069281    -2.600176     5.267924
 H     3.325846    -3.210796     5.086785
 H     6.764093    -6.573568     3.124884
 O     7.155842    -6.237757     3.940900
 H     6.722642    -5.378393     4.101758
 H     8.744514    -5.340954     3.884588
 O     9.411930    -4.640571     3.758253
 H     9.177813    -3.934769     4.373465
 H     3.399591     7.838112    -7.928456
 O     3.378941     7.295896    -7.141238
 H     2.513446     7.480686    -6.702458
 H    -0.709237    -1.421884     8.116076
 O    -0.947772    -2.055227     8.807503
 H    -0.269304    -2.735517     8.774208
 H     8.727511     4.066861    -2.192678
 O     9.290108     4.041789    -3.058892
 H     10.077363     4.564315    -2.879151
 H     6.595997     4.415676    -5.102647
 O     6.939005     4.740814    -4.247157
 H     7.889195     4.527339    -4.170752
 H     10.707006     1.625221    -4.129268
 O     9.972334     1.552790    -3.522392
 H     9.631955     2.466691    -3.370385
 H     2.976836    -2.704117     7.886690
 O     3.832851    -2.233323     7.896492
 H     3.599933    -1.296448     7.984282
 H    -2.540615    -1.789563    -8.780401
 O    -2.934680    -1.448662    -7.978432
 H    -2.209807    -1.034005    -7.462280
 H     5.233511     5.061419     1.718604
 O     5.071900     4.499476     2.496559
 H     4.097179     4.541131     2.592481
 H    -4.080444    -6.106006    -4.874280
 O    -3.249641    -5.631083    -4.948508
 H    -3.441847    -4.838384    -5.474162
 H    -6.315296     6.373289     5.025716
 O    -5.840725     7.179534     4.750971
 H    -5.711805     7.101197     3.779694
 H    -7.304770     4.372780     6.219450
 O    -7.023959     4.799613     5.400260
 H    -6.812490     4.068645     4.797131
 H    -6.849553     9.759379     2.595732
 O    -6.587398     10.149184     1.736596
 H    -7.016989     11.004296     1.695652
 H    -6.325300    -6.716077     1.652031
 O    -6.908366    -6.052877     1.250860
 H    -6.350465    -5.628677     0.564140
 H    -4.036253    -4.649060     7.605167
 O    -4.309901    -5.476411     7.169869
 H    -3.532536    -5.780304     6.687031
 H     9.538007     0.342846    -0.524318
 O     9.636069     1.296703    -0.697038
 H     9.942246     1.360072    -1.608146
 H    -8.191988    -3.901031     3.245480
 O    -7.279557    -4.208157     3.245282
 H    -7.181736    -4.846182     2.509575
 H     0.905728    -2.466591     6.906050
 O     1.369501    -3.233846     7.258625
 H     1.555790    -3.806487     6.498081
 H    -3.608188    -2.681076    -6.829907
 O    -4.050984    -3.294965    -6.225620
 H    -4.992305    -3.117981    -6.305686
 H    -8.335929     8.693918     3.992593
 O    -7.521074     9.186734     4.100337
 H    -6.872380     8.556090     4.478235
 H     7.872324    -2.465983    -5.172851
 O     6.958739    -2.176801    -5.197882
 H     6.463949    -2.800048    -4.633421
 H    -5.159000    -4.781997     5.762449
 O    -5.177092    -4.188234     4.986484
 H    -5.951128    -4.395161     4.443166
 N     7.887886     6.991190    -0.597625
 H     7.206921     7.103616     0.148009
 H     7.495210     7.473296    -1.403678
 H     8.725976     7.491078    -0.316676
