# Supplementary material for: Theoretical Distribution of the Ammonia Binding Energy at Interstellar Icy Grains: A New Computational Framework
Source: ACS Earth Space Chem. 2022 Jun 2;6(6):1514–26. doi: 10.1021/acsearthspacechem.2c00040 (PMC9208021; doi:10.1021/acsearthspacechem.2c00040)
Supplement: Supplementary file 1 — sp2c00040_si_001.zip [file sp2c00040_si_001.zip › Supporting_Information_R1/structures/grain_mol41.xyz]

604
grain_mol41 // -1859.825498343314 // -60.299071392 // -897.341003945315 // -1022.78356579 // -0.0597008863 // -0.583626173444 // -0.017322747881
 H    -1.883345    -0.111499     2.466940
 O    -0.907560    -0.098307     2.571862
 H    -0.652394    -0.998853     2.882978
 H    -0.394513    -1.783943    -2.875223
 O    -0.491512    -1.823198    -1.911372
 H    -1.442649    -1.723177    -1.738371
 H    -2.776904     1.838560     0.867364
 O    -2.669369     1.213249     0.130950
 H    -1.867384     1.498159    -0.343192
 H    -3.668058     2.046776    -3.024416
 O    -3.128612     2.401989    -3.769387
 H    -2.232169     2.516537    -3.437302
 H    -0.134843    -0.608416    -0.775938
 O    -0.014318     0.105529    -0.120446
 H    -0.468290    -0.192266     0.679001
 H     1.008293    -1.824726    -4.768012
 O     0.063982    -1.995644    -4.620727
 H    -0.043178    -2.957158    -4.678564
 H    -4.909259     2.496491    -1.302113
 O    -4.543771     1.674358    -1.683245
 H    -3.890169     1.371737    -1.008925
 H    -3.604967     3.357478     2.525943
 O    -2.885411     2.733559     2.309524
 H    -2.121861     3.055326     2.823251
 H     2.594636     0.294900    -2.822942
 O     1.971020    -0.342384    -2.420398
 H     1.077065    -0.014298    -2.638341
 H    -1.078246     0.420558    -3.574431
 O    -0.272319     0.881765    -3.260995
 H    -0.531307     1.467431    -2.530280
 H     2.611201    -0.634603     0.666861
 O     2.524626    -1.364951     0.019557
 H     2.287126    -0.959257    -0.835632
 H    -2.878803    -0.416495    -0.633965
 O    -2.999358    -0.858084    -1.485166
 H    -3.813326    -1.392489    -1.442363
 H     2.820867     1.227909    -0.654530
 O     2.005397     1.750027    -0.552935
 H     1.276701     1.109910    -0.407675
 H     0.661384     3.247456    -3.104537
 O     1.570145     3.039945    -2.849431
 H     1.542750     2.564643    -1.998963
 H     0.042652    -3.983157    -0.596376
 O    -0.181193    -4.651713    -1.282777
 H    -0.980988    -5.101707    -0.925671
 H    -6.328519     2.161193     2.945291
 O    -6.408733     2.342828     3.918208
 H    -7.175503     1.819628     4.224557
 H     1.011768    -3.770190     1.288341
 O     0.624295    -3.104717     0.690618
 H     1.319781    -2.451025     0.474272
 H    -2.830054     5.287357    -0.908044
 O    -2.675402     4.475305    -0.389687
 H    -3.573684     4.118579    -0.227823
 H    -5.607375    -1.224368     1.554599
 O    -5.306982    -0.578118     0.880320
 H    -5.399949    -1.018353     0.030164
 H    -0.507608    -3.266486     3.000200
 O    -0.197873    -2.469060     3.462218
 H     0.753023    -2.380843     3.284955
 H     5.254502     0.970792    -0.956599
 O     4.457188     0.444087    -0.798474
 H     4.656241     0.010529     0.062132
 H     0.701242     2.358628     1.168265
 O     0.666394     2.000458     2.064528
 H     0.042380     1.251956     2.083295
 H     4.466504    -0.518521    -2.176408
 O     4.681326    -0.986247    -3.016931
 H     5.188959    -0.338004    -3.543885
 H     3.088659     3.228152    -0.802095
 O     3.973181     3.613932    -0.751763
 H     4.472831     3.329410    -1.539658
 H    -5.886050    -1.366461    -2.043722
 O    -5.378371    -2.083380    -1.605200
 H    -5.287636    -2.788225    -2.269573
 H    -5.045666    -4.014262     1.064841
 O    -5.715772    -3.366383     0.776935
 H    -5.456991    -3.068584    -0.105461
 H     2.804376     2.182002    -3.492241
 O     3.470393     1.495899    -3.707597
 H     3.546656     1.484816    -4.666022
 H    -5.231029     3.850439     3.730863
 O    -4.637002     4.439037     3.253164
 H    -4.119363     4.950260     3.911489
 H     0.741691     1.094711    -4.643415
 O     1.255779     0.988845    -5.470773
 H     1.840064     0.219449    -5.312433
 H     1.145181     5.816716    -2.085608
 O     1.919930     5.466086    -1.613762
 H     2.485559     5.026301    -2.278861
 H    -2.833236    -3.399407    -1.898809
 O    -3.009335    -3.668514    -0.981469
 H    -3.783800    -4.248666    -0.984544
 H     2.247602     5.227000    -4.321079
 O     1.384856     5.338360    -4.757002
 H     1.379790     4.657430    -5.455788
 H     7.692281     1.777393    -0.504604
 O     6.956949     1.418972    -1.035909
 H     7.424841     0.786206    -1.637036
 H     4.501195     2.693593     0.564776
 O     4.802811     2.310779     1.413096
 H     4.729302     3.048514     2.053892
 H     1.035958    -3.152393    -2.183541
 O     1.906615    -3.002432    -2.580649
 H     2.008414    -2.027573    -2.585244
 H     1.236184     4.593075    -0.416312
 O     0.751185     4.113089     0.292639
 H     0.074735     4.726194     0.632369
 H    -5.795746     1.050636     1.155206
 O    -6.273288     1.881929     1.349978
 H    -7.203055     1.665119     1.083905
 H    -2.359234    -2.619416     0.179710
 O    -1.889641    -2.069191     0.835551
 H    -0.986888    -2.427773     0.849721
 H    -3.832219    -0.405301     4.204308
 O    -3.852298    -0.559830     5.176274
 H    -4.621340    -1.132158     5.399416
 H    -6.227106    -2.861701     3.032169
 O    -5.771949    -2.011528     3.150785
 H    -4.823200    -2.253350     3.168942
 H    -2.822628    -0.298695    -3.042379
 O    -2.535306    -0.347037    -3.981608
 H    -2.392781    -1.315158    -4.076637
 H    -3.433180    -3.266871    -3.850170
 O    -2.573261    -2.904840    -3.577416
 H    -1.885382    -3.546443    -3.842604
 H     3.277029    -1.124406    -4.169655
 O     2.747577    -1.218206    -4.984843
 H     3.396217    -1.383397    -5.685871
 H     4.723132     2.390616    -6.595210
 O     4.181749     1.579582    -6.505201
 H     3.334390     1.801733    -6.914380
 H    -4.355904     0.870290     5.732947
 O    -4.831953     1.697366     6.001355
 H    -5.372793     1.946724     5.224834
 H    -4.039398    -0.098925     1.934341
 O    -3.515326     0.188594     2.701440
 H    -3.416248     1.160613     2.645525
 H    -5.765596     0.707150    -2.340846
 O    -6.305450     0.062153    -2.842815
 H    -5.857157    -0.019273    -3.706730
 H     1.901988    -3.762593    -4.136857
 O     1.863382    -4.199685    -5.010201
 H     1.442066    -5.059832    -4.848772
 H     4.397734    -3.630473    -0.587709
 O     4.671826    -2.897712     0.006167
 H     3.919214    -2.260674    -0.000658
 H    -0.211884     3.034710    -0.787458
 O    -0.951952     2.681970    -1.309759
 H    -1.660253     3.346834    -1.181016
 H     1.753279     4.313697     1.758249
 O     2.187275     4.420245     2.624170
 H     1.971675     3.621320     3.130375
 H     3.641688     1.064445     1.804757
 O     2.858594     0.492761     1.927315
 H     2.091695     1.085037     2.052390
 H     3.101673    -3.967903    -2.070192
 O     3.785228    -4.612008    -1.761614
 H     4.481940    -4.609581    -2.435293
 H     4.998198    -3.747759    -4.466115
 O     5.417348    -3.455992    -3.619949
 H     5.008440    -2.607131    -3.356986
 H    -1.090050     5.003332     2.260177
 O    -1.239329     5.580280     1.474853
 H    -1.867245     5.108988     0.868925
 H    -5.684933     3.240080     0.456871
 O    -5.207960     3.753377    -0.222944
 H    -5.642209     4.619875    -0.364384
 H     4.848748    -4.023725     2.979484
 O     4.113619    -3.818759     2.395615
 H     4.473169    -3.513097     1.532724
 H     5.749758    -1.431178     1.487876
 O     5.364344    -0.532716     1.489563
 H     6.155944     0.034614     1.572911
 H     1.548819    -6.638396    -3.152704
 O     1.389326    -6.825694    -4.103020
 H     2.273457    -6.906073    -4.489911
 H    -7.312350    -3.540002     0.537166
 O    -8.274375    -3.514265     0.311468
 H    -8.752854    -3.338060     1.150771
 H     3.087907    -2.565225     2.848426
 O     2.407643    -1.891131     3.035666
 H     2.655592    -1.075696     2.563744
 H    -2.042978     2.560940     5.157274
 O    -2.754332     3.211368     5.304442
 H    -3.511904     2.708713     5.659402
 H    -0.937763     0.794667     4.030426
 O    -0.829417     1.323127     4.852674
 H     0.019697     1.767039     4.753243
 H     0.460006     3.614344    -6.783711
 O     1.408196     3.395415    -6.646003
 H     1.396780     2.533636    -6.188675
 H     6.947656    -3.099948     4.835292
 O     6.197800    -3.526953     4.356068
 H     5.386150    -3.173257     4.791547
 H     7.940506     1.313180     1.669607
 O     7.835911     0.378167     1.928987
 H     8.332784    -0.163878     1.287637
 H    -4.008156    -0.314985    -4.737790
 O    -4.928355    -0.332464    -5.096979
 H    -4.888177     0.065896    -5.987914
 H     6.442799    -1.460078    -2.002647
 O     6.821531    -1.967519    -1.280224
 H     6.072326    -2.235987    -0.716333
 H     4.541460    -1.030973     4.558155
 O     4.975553    -0.280760     4.118524
 H     4.945630    -0.418731     3.148096
 H    -0.078025     3.218226     3.009285
 O    -0.706254     3.872504     3.375425
 H    -0.415446     4.103676     4.278907
 H     8.202840    -1.326731    -0.515301
 O     8.983361    -0.978133    -0.031771
 H     9.675535    -1.650344    -0.114433
 H     9.460193    -4.009362     2.303358
 O     9.191640    -3.792319     1.384111
 H     9.975066    -3.623370     0.850136
 H    -2.569981    -2.675615     3.750398
 O    -3.175618    -2.733516     3.001743
 H    -2.694693    -2.389772     2.207384
 H    -2.026367     0.970092    -6.268742
 O    -2.641583     1.728589    -6.303498
 H    -2.915613     1.890686    -5.376681
 H    -1.072068     3.999834    -5.392180
 O    -1.168317     3.991921    -6.373012
 H    -1.767152     3.244857    -6.551615
 H    -4.695761    -6.142591    -1.402463
 O    -5.166696    -5.398647    -0.998042
 H    -5.918383    -5.197681    -1.596254
 H     2.596087    -5.790290    -1.557274
 O     1.781529    -6.329597    -1.508557
 H     1.023414    -5.692382    -1.396678
 H     3.332165    -4.153750    -5.640799
 O     4.299256    -4.150024    -5.884381
 H     4.436127    -3.400983    -6.470047
 H     7.441028     3.291895     2.367359
 O     7.376907     2.958057     1.463680
 H     6.444359     2.643522     1.376989
 H     6.534503    -3.962389     0.425107
 O     7.015108    -4.774423     0.192682
 H     7.895613    -4.636255     0.594513
 H    -7.529431    -4.249464    -2.733907
 O    -7.318449    -5.187836    -2.531304
 H    -7.960829    -5.469076    -1.851821
 H    -4.445383     6.704322     5.030983
 O    -3.558100     6.362100     4.811572
 H    -3.098830     6.127316     5.632382
 H     7.160311     3.312681     5.128801
 O     7.172998     2.934908     4.239664
 H     7.412317     1.995718     4.356051
 H    -5.994520     0.787996     6.847792
 O    -6.778819     0.249852     7.104615
 H    -6.512961    -0.672192     6.952135
 H    -0.500610    -4.775836    -3.014149
 O    -0.640997    -4.651844    -3.970605
 H    -1.238779    -5.345935    -4.277393
 H     6.571741     0.029743     4.529946
 O     7.544961     0.207722     4.515191
 H     7.781476     0.187765     3.560729
 H     4.779552    -6.592762    -3.902401
 O     4.100058    -6.741563    -4.595175
 H     4.252645    -6.058667    -5.256489
 H    -5.839452    -1.658047    -5.407632
 O    -6.462313    -2.410047    -5.554846
 H    -7.302538    -1.969871    -5.845971
 H    -7.838903     0.592873     5.873701
 O    -8.376850     0.952481     5.123512
 H    -8.989839     1.578037     5.513271
 H    -5.240910     5.754122     2.343193
 O    -5.458407     6.676145     2.096434
 H    -4.594748     7.138530     2.112549
 H     5.906396     1.700279    -3.866125
 O     6.074059     0.878509    -4.401691
 H     5.434379     0.917394    -5.125870
 H    -5.822270     6.526393     0.430765
 O    -5.827429     6.325602    -0.528554
 H    -4.926535     6.559176    -0.837242
 H    -0.320793    -7.357972    -3.312695
 O    -1.038792    -7.488536    -2.682571
 H    -0.666777    -7.861522    -1.874671
 H    -2.722877    -1.709630     5.444866
 O    -2.083588    -2.448652     5.583109
 H    -1.249310    -1.998460     5.814297
 H     7.464038    -4.556627    -1.448079
 O     7.604894    -4.524924    -2.418873
 H     6.850582    -4.020927    -2.768687
 H    -8.815891    -2.718203    -3.545642
 O    -7.902112    -2.658566    -3.183578
 H    -7.335853    -2.456677    -3.943944
 H     8.828284    -3.357873    -2.739787
 O     9.474945    -2.642315    -2.914596
 H     9.002315    -1.802809    -2.757953
 H    -5.099471    -4.794369    -3.806699
 O    -5.052117    -3.835356    -3.652917
 H    -5.550273    -3.417409    -4.366202
 H    -3.548296     4.153798    -3.480195
 O    -3.253137     4.993498    -3.092258
 H    -3.517723     5.711034    -3.669227
 H    -0.120314     4.851975    -3.895149
 O    -0.789899     4.163720    -3.733379
 H    -1.577306     4.609273    -3.360182
 H    -2.170266    -4.197071     5.232189
 O    -2.466197    -5.044746     4.864884
 H    -3.391325    -4.881481     4.610387
 H    -2.237685     8.511552    -3.558042
 O    -2.451620     7.565655    -3.693260
 H    -2.233604     7.350536    -4.626773
 H    -3.004364     7.265767     3.382105
 O    -2.905384     7.483997     2.440137
 H    -2.308021     6.794475     2.085369
 H     4.686312     1.378153     4.373639
 O     4.547204     2.338735     4.226009
 H     5.431958     2.693778     4.016821
 H     7.661118    -2.035953     6.420258
 O     8.119771    -2.219949     5.577284
 H     8.100987    -1.359688     5.113065
 H     5.771520    -1.798432     7.895670
 O     6.492473    -1.276130     7.530335
 H     6.054990    -0.506658     7.102144
 H    -1.540596     5.833077    -6.327994
 O    -1.667859     6.770122    -6.114471
 H    -0.789726     7.186146    -6.179601
 H    -8.328318    -0.182001     3.777115
 O    -8.131833    -0.701281     2.984666
 H    -7.234969    -1.063573     3.098924
 H    -8.556723     0.242990     0.026650
 O    -8.596033     0.865419     0.771671
 H    -8.596020     0.301504     1.563911
 H     0.643242    -0.709921     5.941261
 O    -0.203481    -0.785249     6.440350
 H    -0.688414     0.002422     6.138524
 H    -0.369349     7.052159    -1.464180
 O    -0.310265     6.687595    -2.370171
 H    -1.151246     6.909945    -2.829576
 H     0.424086    -8.051690     0.429891
 O    -0.479155    -8.279825     0.161992
 H    -0.952792    -8.357637     1.018593
 H     1.882006     2.503620     5.383835
 O     1.910882     2.244598     4.438314
 H     2.858094     2.261208     4.209137
 H    -7.953241    -5.259939    -5.808829
 O    -7.046762    -5.121525    -6.129249
 H    -6.882334    -4.172896    -6.048478
 H     2.877162    -7.652214     0.980370
 O     1.997007    -7.272256     0.922491
 H     1.941536    -6.914631    -0.000589
 H     3.543472     5.811268    -7.161627
 O     3.685589     4.850404    -7.300568
 H     2.843894     4.409448    -7.108051
 H    -0.475894     6.964963     0.702137
 O    -0.146440     7.679574     0.131467
 H    -0.813079     8.379329     0.184113
 H     4.316106     3.454381     5.446736
 O     4.220376     4.085679     6.200243
 H     5.093206     4.126657     6.600052
 H     7.472156     2.520427     7.086827
 O     6.957113     3.367826     7.018974
 H     7.442577     4.010336     7.535217
 H     3.929091    -8.042837    -1.093827
 O     4.439181    -7.530162    -0.445485
 H     4.905350    -6.877590    -0.992634
 H     6.660263    -5.983880    -2.631650
 O     5.881801    -6.571784    -2.618394
 H     6.204385    -7.489419    -2.562032
 H    -9.136675    -2.071085     2.765283
 O    -9.626364    -2.877021     2.497154
 H    -10.345631    -2.548635     1.931233
 H    -2.623361     8.749472     1.183087
 O    -2.455609     9.124310     0.302424
 H    -3.239766     9.701231     0.126598
 H     7.881550     0.351974     7.591343
 O     8.245747     1.057646     7.045953
 H     8.115789     0.754527     6.130720
 H    -2.527451     4.956780     7.758622
 O    -2.222152     5.191487     6.883453
 H    -2.411232     4.401555     6.293936
 H    -6.345253    -6.242153    -3.594145
 O    -5.663163    -6.430623    -4.264331
 H    -6.080380    -6.119923    -5.096828
 H     6.636877    -2.960595     2.808795
 O     6.784673    -2.682181     1.885662
 H     7.735316    -2.763812     1.719816
 H     2.395744     6.681199    -0.586135
 O     2.645796     7.403639     0.032310
 H     1.798996     7.745379     0.344815
 H    -4.268228    -7.222481    -3.120563
 O    -3.725548    -7.293045    -2.326813
 H    -2.809888    -7.420154    -2.633775
 H     1.065607     6.815745    -5.416830
 O     0.915723     7.699353    -5.826204
 H     0.923642     8.314593    -5.063861
 H    -8.302111    -1.479299    -1.865560
 O    -8.611367    -1.226866    -0.981712
 H    -8.406512    -2.030630    -0.452709
 H    -3.161600     7.206863    -2.065288
 O    -3.284614     7.006458    -1.127655
 H    -2.982989     7.793692    -0.627288
 H     2.652484    -4.666995     2.314314
 O     1.732402    -4.996030     2.289180
 H     1.786728    -5.877977     1.866874
 H    -8.758621    -0.512606    -5.216418
 O    -8.658469    -1.072606    -6.021401
 H    -8.348055    -0.460927    -6.712187
 H     7.691151    -0.135161    -3.630189
 O     8.273252    -0.133066    -2.852002
 H     8.956221     0.558225    -3.036535
 H     4.265702     6.605225     0.207304
 O     4.969990     5.964630     0.018442
 H     4.507246     5.139557    -0.246704
 H    -7.919490     0.340010    -3.357855
 O    -8.806462     0.378033    -3.771700
 H    -9.430024     0.136935    -3.085259
 H     6.246355     3.782913    -3.068647
 O     5.745709     3.006741    -2.736489
 H     6.317206     2.580709    -2.036845
 H    -1.482896    -6.908716    -0.058686
 O    -2.081900    -6.153828    -0.231292
 H    -2.664424    -6.434698    -0.943650
 H    -4.140498    -7.766449     0.756002
 O    -4.385265    -7.527558     1.653038
 H    -4.158405    -6.571288     1.744610
 H    -3.012199    -5.082528     1.020482
 O    -3.737954    -4.968379     1.655342
 H    -3.458629    -4.269500     2.281104
 H     5.003850    -6.400965     4.825588
 O     4.266431    -6.134568     4.273204
 H     4.584251    -6.208977     3.357786
 H    -9.606629    -5.977587    -4.229523
 O    -9.593364    -5.498128    -5.089688
 H    -10.227915    -5.946446    -5.649160
 H     6.119350    -5.799018     1.256397
 O     5.582873    -6.394267     1.819647
 H     5.134902    -6.965144     1.184297
 H    -1.574711    -6.795548     2.416803
 O    -1.731365    -7.754534     2.444477
 H    -2.693040    -7.863323     2.413442
 H    -10.066364    -3.792054    -4.772470
 O    -10.187414    -2.870593    -4.487576
 H    -9.928980    -2.307451    -5.229782
 H     0.610143     8.006462    -3.025558
 O     0.952371     8.844466    -3.401006
 H     1.846385     8.963514    -3.017976
 H    -9.201489    -7.766846    -2.875554
 O    -9.777859    -7.001165    -2.874882
 H    -9.674128    -6.588519    -1.998383
 H     1.931963     0.504236     4.672888
 O     2.002999    -0.358813     5.123581
 H     2.221552    -1.026757     4.439889
 H    -6.405028     0.647110    -7.701026
 O    -7.365371     0.744897    -7.594335
 H    -7.513964     1.642778    -7.295194
 H     6.369408     3.959977    -7.167671
 O     5.856631     3.861354    -6.356118
 H     5.020867     4.365354    -6.592931
 H    -5.250070     10.336655     0.786796
 O    -4.738078     10.367496    -0.032459
 H    -5.315690     9.907313    -0.672918
 H    -0.725171    -0.993190    -5.760510
 O    -0.859736    -0.320373    -6.462712
 H    -0.069491     0.246375    -6.377480
 H     4.934835    -0.515472    -7.001676
 O     4.946436    -1.418889    -6.657580
 H     5.844358    -1.555364    -6.293854
 H     2.414264    -8.836804    -2.725088
 O     3.371620    -8.779841    -2.696352
 H     3.625742    -8.181927    -3.414731
 H    -4.093154    -0.216585    -7.949409
 O    -4.599045     0.537560    -7.610431
 H    -3.918313     1.161474    -7.269623
 H     1.184524     3.555222     6.823122
 O     1.916377     2.944424     7.037256
 H     2.740176     3.458244     6.947157
 H    -11.419757    -2.482461    -0.282690
 O    -11.007410    -1.867379     0.324104
 H    -10.257332    -1.475751    -0.157202
 H    -7.618197     1.938753     7.499916
 O    -8.076752     2.787775     7.422923
 H    -8.212555     3.108106     8.314118
 H     6.041931    -9.132798    -1.166259
 O     6.145087    -9.230079    -2.117899
 H     5.265023    -9.438457    -2.455528
 H     6.651831     5.138179    -0.463044
 O     7.280517     4.465979    -0.744504
 H     7.451635     3.916462     0.046376
 H    -5.595316    -2.903723     5.688050
 O    -5.613704    -2.153366     6.322275
 H    -5.007988    -2.430457     7.031436
 H     2.399906     1.272800     7.607259
 O     2.856957     0.424763     7.514577
 H     2.552045     0.061123     6.656803
 H    -2.964470    -2.966366     6.963554
 O    -3.474778    -3.109722     7.789675
 H    -2.865754    -2.804950     8.477954
 H     5.594851     1.797257     6.890421
 O     5.300782     0.933909     6.594326
 H     4.404332     0.788839     6.963115
 H     1.770762    -4.483053     4.120972
 O     2.233811    -4.444600     4.970201
 H     2.924438    -5.126040     4.890489
 H     10.407942    -2.857648    -1.563101
 O     10.868537    -2.868963    -0.681205
 H     11.795575    -2.718494    -0.859030
 H     4.027641     8.266003    -2.565105
 O     3.346027     8.842043    -2.197522
 H     3.145518     8.477766    -1.316052
 H    -8.305573    -6.360639     0.089154
 O    -8.930617    -5.916600    -0.506598
 H    -8.870082    -4.973893    -0.215527
 H    -0.555766     9.737631    -3.025477
 O    -1.496582     9.912208    -2.833202
 H    -1.584479     10.013753    -1.882973
 H     4.229742     4.014535    -3.524984
 O     3.687698     4.808877    -3.549457
 H     4.254397     5.571620    -3.308296
 H     5.271781     6.537883    -1.648313
 O     5.226640     6.764050    -2.597752
 H     6.015589     6.406700    -3.025244
 H    -0.508156     5.054827     6.235602
 O     0.214711     4.574907     5.807199
 H     0.923102     5.212791     5.549431
 H     3.104180     5.400204     5.393213
 O     2.357308     5.860537     4.982253
 H     2.323204     5.549863     4.063695
 H    -7.089308     9.078604    -0.107653
 O    -6.780085     8.868261    -0.998611
 H    -6.563049     7.919512    -0.984050
 H    -1.511268    -5.094138     3.492395
 O    -1.040753    -4.992937     2.633496
 H    -0.128817    -5.273341     2.747472
 H     4.002972    -2.343356     6.346823
 O     4.023965    -2.477815     5.374961
 H     3.305554    -3.111198     5.172384
 H     6.897598    -6.344552     3.268441
 O     7.258100    -6.002794     4.096229
 H     6.793774    -5.159083     4.252685
 H     8.818154    -5.054292     4.084197
 O     9.463958    -4.330964     3.976916
 H     9.194104    -3.638382     4.592486
 H     3.324796     8.040302    -7.755653
 O     3.299026     7.482720    -6.979429
 H     2.419486     7.639701    -6.557520
 H    -0.856470    -1.479219     8.117525
 O    -1.090689    -2.126085     8.797757
 H    -0.389128    -2.783017     8.776548
 H     8.512248     4.432802    -1.869758
 O     9.197505     4.473380    -2.581873
 H     9.927573     4.948624    -2.169639
 H     6.691844     4.783927    -4.933786
 O     6.900032     5.129333    -4.043611
 H     7.858063     5.057255    -3.902505
 H     9.705568     1.870014    -4.378677
 O     9.989901     1.896005    -3.430853
 H     9.716925     2.783939    -3.122375
 H     2.874369    -2.638731     7.966566
 O     3.713927    -2.140174     7.998979
 H     3.448380    -1.212251     8.089103
 H    -2.277529    -1.772944    -8.820633
 O    -2.700746    -1.451561    -8.025511
 H    -2.002512    -1.017375    -7.489682
 H     5.096045     5.274936     1.826333
 O     4.862548     4.706296     2.570992
 H     3.891828     4.746423     2.648245
 H    -3.763942    -6.168171    -4.982228
 O    -2.947974    -5.665279    -5.034222
 H    -3.155174    -4.875277    -5.558268
 H    -6.640925     6.153148     4.950352
 O    -6.186448     6.976390     4.692689
 H    -6.032684     6.910278     3.724173
 H    -7.592148     4.112034     6.105792
 O    -7.306130     4.554055     5.296512
 H    -7.056860     3.835105     4.693474
 H    -7.228984     9.539004     2.532240
 O    -6.959891     9.943563     1.682143
 H    -7.414872     10.785282     1.637764
 H    -6.141894    -6.902832     1.483940
 O    -6.736592    -6.255821     1.073581
 H    -6.176920    -5.808072     0.403590
 H    -4.062863    -4.809435     7.504268
 O    -4.298834    -5.641516     7.056104
 H    -3.500426    -5.916485     6.590640
 H     9.531750     0.685225    -0.312438
 O     9.594802     1.643570    -0.479796
 H     9.974447     1.727912    -1.358549
 H    -8.136949    -4.162688     3.052786
 O    -7.215061    -4.439551     3.071594
 H    -7.079404    -5.068530     2.334168
 H     0.819627    -2.461138     6.938719
 O     1.300245    -3.215482     7.296514
 H     1.522839    -3.775863     6.536666
 H    -3.360787    -2.713968    -6.902241
 O    -3.796238    -3.346897    -6.312568
 H    -4.740963    -3.201074    -6.413229
 H    -8.711848     8.414512     3.886414
 O    -7.916246     8.932761     4.016346
 H    -7.256235     8.321092     4.405479
 H     8.103173    -2.362681    -5.009446
 O     7.214195    -1.989838    -5.054370
 H     6.687835    -2.592869    -4.485246
 H    -5.136556    -4.964190     5.634439
 O    -5.155637    -4.365624     4.862120
 H    -5.909876    -4.593180     4.299554
 N     8.752459     1.588599    -5.951971
 H     7.787103     1.476447    -5.636489
 H     9.013560     0.742552    -6.449577
 H     8.788711     2.348701    -6.622451
