# Supplementary material for: Theoretical Distribution of the Ammonia Binding Energy at Interstellar Icy Grains: A New Computational Framework
Source: ACS Earth Space Chem. 2022 Jun 2;6(6):1514–26. doi: 10.1021/acsearthspacechem.2c00040 (PMC9208021; doi:10.1021/acsearthspacechem.2c00040)
Supplement: Supplementary file 1 — sp2c00040_si_001.zip [file sp2c00040_si_001.zip › Supporting_Information_R1/structures/grain_mol55.xyz]

604
grain_mol55 // -1503.049710547922 // -34.8879622621 // -515.154884300022 // -1022.78278851 // -0.0312547839 // -0.583299627795 // -0.008499759657
 H    -1.763145     0.048984     2.490968
 O    -0.783673     0.044020     2.550886
 H    -0.534088    -0.843448     2.901634
 H    -0.561400    -1.959134    -2.807733
 O    -0.615724    -1.941473    -1.839753
 H    -1.555302    -1.807715    -1.630942
 H    -2.686077     1.927879     0.823684
 O    -2.628013     1.259632     0.120223
 H    -1.841933     1.495731    -0.404789
 H    -3.752581     1.937614    -3.029518
 O    -3.241076     2.237837    -3.817084
 H    -2.327242     2.346230    -3.533749
 H    -0.178661    -0.673282    -0.793906
 O    -0.013781     0.073989    -0.186939
 H    -0.434430    -0.168038     0.648685
 H     0.749911    -2.139778    -4.756805
 O    -0.190343    -2.279784    -4.556830
 H    -0.319835    -3.240156    -4.555727
 H    -4.902062     2.514904    -1.281706
 O    -4.573662     1.663516    -1.630720
 H    -3.895772     1.383415    -0.970638
 H    -3.401772     3.558466     2.427594
 O    -2.707506     2.905332     2.215513
 H    -1.913476     3.236269     2.674475
 H     2.472746     0.042616    -3.011515
 O     1.853472    -0.552969    -2.542415
 H     0.958512    -0.216200    -2.740700
 H    -1.228524     0.218923    -3.601427
 O    -0.399571     0.677553    -3.351580
 H    -0.610861     1.308620    -2.643873
 H     2.629944    -0.687713     0.522143
 O     2.496440    -1.451333    -0.076789
 H     2.229820    -1.088755    -0.942945
 H    -2.908187    -0.405634    -0.538672
 O    -3.079143    -0.890643    -1.356952
 H    -3.901350    -1.401961    -1.246235
 H     2.819007     1.092381    -0.912940
 O     2.021409     1.640032    -0.802977
 H     1.286268     1.026937    -0.589891
 H     0.592898     3.021951    -3.373578
 O     1.508479     2.811456    -3.147758
 H     1.511404     2.381265    -2.273181
 H    -0.068976    -4.036007    -0.428087
 O    -0.340188    -4.736908    -1.063285
 H    -1.132289    -5.145151    -0.644781
 H    -6.129249     2.456407     3.037845
 O    -6.160472     2.695091     4.001258
 H    -6.923295     2.208833     4.371510
 H     0.991143    -3.740942     1.395338
 O     0.590751    -3.100838     0.778823
 H     1.290164    -2.478380     0.493150
 H    -2.745169     5.270369    -1.143817
 O    -2.584594     4.486236    -0.585996
 H    -3.481896     4.161169    -0.363678
 H    -5.549712    -1.019615     1.813386
 O    -5.267379    -0.419961     1.090099
 H    -5.408718    -0.905330     0.271764
 H    -0.434874    -3.103558     3.141790
 O    -0.086875    -2.289524     3.543384
 H     0.856649    -2.234616     3.318946
 H     5.228721     0.755595    -1.312111
 O     4.427961     0.262856    -1.082842
 H     4.658592    -0.127294    -0.209475
 H     0.813125     2.375436     0.935990
 O     0.810869     2.071541     1.852706
 H     0.172913     1.340273     1.942994
 H     4.349833    -0.782808    -2.405120
 O     4.514660    -1.306771    -3.222132
 H     5.009890    -0.701923    -3.812904
 H     3.122825     3.073754    -1.182838
 O     4.015727     3.443129    -1.194128
 H     4.472712     3.101261    -1.986172
 H    -5.998752    -1.357748    -1.754516
 O    -5.488249    -2.061396    -1.298235
 H    -5.443351    -2.804506    -1.924488
 H    -5.074138    -3.845739     1.460666
 O    -5.742657    -3.198997     1.166361
 H    -5.518201    -2.957798     0.257647
 H     2.691814     1.882869    -3.802727
 O     3.334544     1.169545    -3.995547
 H     3.384329     1.094503    -4.954061
 H    -4.958557     4.158871     3.674461
 O    -4.375148     4.705350     3.137348
 H    -3.815253     5.238878     3.741026
 H     0.555829     0.784991    -4.788834
 O     1.025393     0.619416    -5.632248
 H     1.603586    -0.151537    -5.456102
 H     1.181981     5.632775    -2.528027
 O     1.970727     5.292410    -2.072252
 H     2.492617     4.798020    -2.734817
 H    -2.988504    -3.455266    -1.630647
 O    -3.128694    -3.667012    -0.692227
 H    -3.914743    -4.227474    -0.627211
 H     2.164560     4.889861    -4.773486
 O     1.285700     4.999006    -5.176446
 H     1.232879     4.278627    -5.832967
 H     7.785929     1.471792    -1.128771
 O     6.976604     1.126802    -1.548210
 H     7.297729     0.406359    -2.127517
 H     4.585342     2.584041     0.145028
 O     4.922759     2.239292     0.996220
 H     4.892478     3.008129     1.602606
 H     0.867054    -3.320297    -2.103595
 O     1.721876    -3.216514    -2.546757
 H     1.846724    -2.246550    -2.614065
 H     1.323311     4.503688    -0.797136
 O     0.861117     4.077277    -0.040484
 H     0.215258     4.725143     0.293724
 H    -5.705368     1.233388     1.292610
 O    -6.154839     2.085955     1.460663
 H    -7.100463     1.877653     1.249623
 H    -2.401007    -2.571083     0.375925
 O    -1.889717    -1.996782     0.977648
 H    -0.995157    -2.375780     0.971135
 H    -3.635102    -0.096223     4.328716
 O    -3.614068    -0.194821     5.307966
 H    -4.384279    -0.734569     5.597765
 H    -6.136355    -2.554796     3.409541
 O    -5.657626    -1.710764     3.458393
 H    -4.714525    -1.974479     3.447377
 H    -2.962102    -0.425641    -2.950163
 O    -2.721366    -0.533959    -3.897386
 H    -2.603190    -1.508893    -3.942962
 H    -3.675415    -3.418569    -3.557807
 O    -2.796374    -3.063144    -3.344406
 H    -2.135286    -3.735125    -3.603167
 H     3.058647    -1.466430    -4.304055
 O     2.486624    -1.592955    -5.085159
 H     3.098356    -1.809104    -5.807321
 H     4.602243     1.895237    -6.800849
 O     4.040459     1.093833    -6.776536
 H     3.204525     1.347496    -7.176528
 H    -4.058526     1.276094     5.803515
 O    -4.503425     2.128531     6.045227
 H    -5.073442     2.347155     5.280471
 H    -3.940943     0.086222     2.056248
 O    -3.376223     0.403361     2.781627
 H    -3.256954     1.367686     2.665011
 H    -5.845646     0.691722    -2.175781
 O    -6.423035     0.033510    -2.615029
 H    -6.016884    -0.108178    -3.491965
 H     1.628382    -4.062370    -4.056351
 O     1.536841    -4.547633    -4.899759
 H     1.105415    -5.386454    -4.669325
 H     4.289476    -3.791828    -0.638434
 O     4.609230    -3.033642    -0.101702
 H     3.870867    -2.379985    -0.110102
 H    -0.174812     2.962969    -1.012004
 O    -0.946822     2.600644    -1.478442
 H    -1.632817     3.289430    -1.356213
 H     1.934718     4.333315     1.365680
 O     2.411178     4.479273     2.202970
 H     2.203040     3.715997     2.764631
 H     3.750609     1.045798     1.514819
 O     2.960351     0.503095     1.703337
 H     2.214607     1.121298     1.829728
 H     2.916694    -4.181759    -2.034132
 O     3.598615    -4.825246    -1.720470
 H     4.263101    -4.873927    -2.425375
 H     4.702384    -4.150071    -4.521002
 O     5.160661    -3.828202    -3.706504
 H     4.794776    -2.947645    -3.485153
 H    -0.865195     5.122949     1.954090
 O    -1.039206     5.659021     1.144909
 H    -1.704327     5.169311     0.595984
 H    -5.578217     3.375903     0.465050
 O    -5.122262     3.838230    -0.263986
 H    -5.543399     4.705592    -0.435403
 H     4.896389    -3.992714     2.923114
 O     4.139699    -3.805819     2.361028
 H     4.465490    -3.557237     1.466983
 H     5.784089    -1.514967     1.244520
 O     5.419239    -0.608751     1.211049
 H     6.225165    -0.056616     1.229547
 H     1.256738    -6.868789    -2.891677
 O     1.048343    -7.107766    -3.820673
 H     1.911345    -7.229096    -4.243144
 H    -7.351660    -3.345657     1.009134
 O    -8.322505    -3.308677     0.826307
 H    -8.757068    -3.073356     1.674872
 H     3.164071    -2.502481     2.787958
 O     2.507762    -1.802788     2.965925
 H     2.752351    -1.021206     2.438164
 H    -1.736949     2.873797     5.026820
 O    -2.426532     3.548637     5.168680
 H    -3.177149     3.085397     5.586246
 H    -0.725373     1.019262     3.955352
 O    -0.567878     1.591166     4.739643
 H     0.286581     2.005672     4.577766
 H     0.229563     3.184986    -7.055463
 O     1.178164     2.953483    -6.946528
 H     1.171347     2.117783    -6.442159
 H     7.099463    -3.017843     4.626491
 O     6.319259    -3.454515     4.206674
 H     5.536697    -3.056577     4.657252
 H     8.042927     1.181477     1.168927
 O     7.928072     0.265625     1.484770
 H     8.381021    -0.326167     0.856106
 H    -4.225303    -0.508441    -4.586280
 O    -5.161567    -0.522869    -4.902312
 H    -5.153266    -0.176616    -5.815585
 H     6.309300    -1.760812    -2.279838
 O     6.717314    -2.215744    -1.538097
 H     5.989785    -2.442791    -0.928231
 H     4.729653    -0.911585     4.340714
 O     5.157443    -0.198748     3.837777
 H     5.079054    -0.391747     2.880103
 H     0.139247     3.358547     2.757878
 O    -0.456524     4.048268     3.113467
 H    -0.118183     4.322829     3.987968
 H     8.143226    -1.585109    -0.871305
 O     8.955014    -1.226715    -0.448917
 H     9.625316    -1.920373    -0.516392
 H     9.470564    -4.132985     2.041555
 O     9.163748    -3.962980     1.124262
 H     9.923577    -3.844074     0.544229
 H    -2.446815    -2.419780     3.949797
 O    -3.088050    -2.504658     3.234043
 H    -2.636746    -2.218921     2.400133
 H    -2.287629     0.638500    -6.277389
 O    -2.887642     1.408526    -6.327858
 H    -3.113977     1.629609    -5.400438
 H    -1.226965     3.687756    -5.620803
 O    -1.370652     3.628214    -6.594009
 H    -1.992146     2.886117    -6.701933
 H    -4.887160    -6.118507    -0.893211
 O    -5.322532    -5.341696    -0.511293
 H    -6.095940    -5.155714    -1.086030
 H     2.395538    -5.958114    -1.397842
 O     1.572193    -6.473569    -1.280263
 H     0.834905    -5.811960    -1.171728
 H     2.978060    -4.571968    -5.599558
 O     3.932148    -4.609565    -5.885220
 H     4.060968    -3.895645    -6.515496
 H     7.594170     3.194558     1.760439
 O     7.510745     2.818434     0.869109
 H     6.561235     2.528785     0.853329
 H     6.460835    -4.120427     0.296800
 O     6.912969    -4.955329     0.089226
 H     7.813516    -4.816808     0.443381
 H    -7.736656    -4.233066    -2.202267
 O    -7.538255    -5.163679    -1.955935
 H    -8.153993    -5.389471    -1.232610
 H    -4.049813     7.061344     4.771422
 O    -3.181374     6.686212     4.531884
 H    -2.690136     6.485011     5.343147
 H     7.417552     3.207499     4.656559
 O     7.470691     2.930436     3.720509
 H     7.744845     1.993235     3.799307
 H    -5.645021     1.298167     6.993646
 O    -6.428417     0.795291     7.316654
 H    -6.190514    -0.140259     7.205610
 H    -0.741829    -4.950295    -2.768587
 O    -0.925335    -4.877287    -3.722957
 H    -1.550992    -5.573411    -3.961631
 H     6.780569     0.096056     4.163868
 O     7.756089     0.240628     4.091329
 H     7.943751     0.160998     3.130659
 H     4.447943    -6.945669    -3.789228
 O     3.734702    -7.117821    -4.441221
 H     3.870461    -6.475954    -5.146124
 H    -6.115178    -1.840321    -5.094398
 O    -6.761279    -2.583510    -5.169749
 H    -7.603762    -2.139499    -5.447706
 H    -7.536363     1.094218     6.117122
 O    -8.100864     1.424148     5.372760
 H    -8.680333     2.086280     5.753232
 H    -4.990668     5.981039     2.181302
 O    -5.198586     6.892931     1.892006
 H    -4.324747     7.333314     1.842221
 H     5.720846     1.238768    -4.195399
 O     5.918549     0.430968    -4.717728
 H     5.411954     0.515474    -5.527947
 H    -5.642636     6.658228     0.255751
 O    -5.697555     6.404540    -0.689359
 H    -4.806778     6.596495    -1.051468
 H    -0.634434    -7.548634    -2.925734
 O    -1.325419    -7.626647    -2.257732
 H    -0.924135    -7.961308    -1.447064
 H    -2.498685    -1.355909     5.591099
 O    -1.870958    -2.101953     5.742861
 H    -1.016586    -1.660582     5.909540
 H     7.287405    -4.842924    -1.581037
 O     7.384882    -4.868194    -2.557306
 H     6.623344    -4.370880    -2.902459
 H    -9.024949    -2.718267    -3.042049
 O    -8.094352    -2.661240    -2.725556
 H    -7.559356    -2.517225    -3.520967
 H     8.605925    -3.744599    -3.003756
 O     9.259911    -3.051497    -3.234999
 H     8.792796    -2.200450    -3.155033
 H    -5.371780    -4.898684    -3.350555
 O    -5.297007    -3.934048    -3.254016
 H    -5.817267    -3.544783    -3.967692
 H    -3.606004     4.011418    -3.610264
 O    -3.276864     4.865146    -3.284985
 H    -3.551114     5.553895    -3.891680
 H    -0.187311     4.598650    -4.220356
 O    -0.864880     3.938726    -3.988826
 H    -1.623128     4.424564    -3.606158
 H    -2.012370    -3.864575     5.497416
 O    -2.344584    -4.724025     5.193947
 H    -3.276330    -4.551774     4.971796
 H    -2.204346     8.324029    -3.999823
 O    -2.445584     7.377799    -4.070039
 H    -2.275797     7.104121    -4.998352
 H    -2.674896     7.492274     3.028849
 O    -2.614814     7.654754     2.072426
 H    -2.050465     6.931057     1.731411
 H     4.870462     1.451995     4.054477
 O     4.783678     2.406654     3.820594
 H     5.711755     2.635034     3.591304
 H     7.908096    -1.887751     6.113660
 O     8.323525    -2.130703     5.262667
 H     8.300687    -1.295091     4.754078
 H     6.093144    -1.516864     7.655630
 O     6.811278    -1.040491     7.227797
 H     6.377964    -0.280149     6.777698
 H    -1.697756     5.476407    -6.637888
 O    -1.793574     6.427249    -6.474091
 H    -0.910003     6.816000    -6.602701
 H    -8.140074     0.214450     4.093025
 O    -7.992652    -0.353562     3.323728
 H    -7.099676    -0.731134     3.417723
 H    -8.533328     0.432404     0.338428
 O    -8.524466     1.096731     1.047397
 H    -8.499608     0.578610     1.869952
 H     0.908061    -0.414233     5.876823
 O     0.083063    -0.440756     6.416146
 H    -0.396543     0.341305     6.092266
 H    -0.273973     6.939054    -1.910696
 O    -0.264873     6.523614    -2.796354
 H    -1.121534     6.739254    -3.229095
 H     0.268067    -8.048211     0.812588
 O    -0.651619    -8.269010     0.600026
 H    -1.086099    -8.285773     1.480387
 H     2.192428     2.730028     5.079638
 O     2.170788     2.418080     4.149616
 H     3.107122     2.396791     3.878412
 H    -8.325862    -5.404556    -5.191366
 O    -7.432622    -5.307548    -5.560376
 H    -7.242744    -4.360396    -5.541560
 H     2.752636    -7.679697     1.227763
 O     1.879061    -7.282627     1.187958
 H     1.788941    -6.975658     0.249283
 H     3.338719     5.280667    -7.698628
 O     3.453179     4.310620    -7.790339
 H     2.612991     3.900146    -7.533246
 H    -0.281000     6.976793     0.259533
 O     0.037794     7.650256    -0.364923
 H    -0.610520     8.367682    -0.322986
 H     4.665398     3.554597     5.043787
 O     4.552528     4.302784     5.693563
 H     5.351160     4.241118     6.235294
 H     7.875534     2.858556     6.726329
 O     7.201390     3.546030     6.535263
 H     7.668721     4.369542     6.258467
 H     3.697282    -8.213488    -0.865399
 O     4.249306    -7.678942    -0.271346
 H     4.702928    -7.069345    -0.875754
 H     6.398095    -6.314346    -2.641983
 O     5.609378    -6.881987    -2.557669
 H     5.914532    -7.802375    -2.464582
 H    -9.036952    -1.707752     3.229240
 O    -9.557066    -2.514788     3.030593
 H    -10.293901    -2.200774     2.479317
 H    -2.363601     8.838850     0.733186
 O    -2.228118     9.160307    -0.173805
 H    -3.006963     9.744973    -0.347136
 H     8.258927     0.582992     7.148710
 O     8.609075     1.246419     6.545556
 H     8.416740     0.898169     5.659272
 H    -2.046707     5.422187     7.505698
 O    -1.779111     5.601286     6.605408
 H    -2.010736     4.783692     6.071191
 H    -6.638997    -6.300139    -2.998811
 O    -5.993639    -6.544000    -3.687236
 H    -6.441660    -6.269941    -4.516529
 H     6.696552    -2.986646     2.612633
 O     6.808470    -2.766515     1.668618
 H     7.748265    -2.882331     1.466620
 H     2.521124     6.548902    -1.138957
 O     2.816090     7.299421    -0.575714
 H     1.992221     7.677984    -0.244710
 H    -4.564209    -7.303979    -2.564171
 O    -3.987405    -7.343548    -1.792668
 H    -3.089823    -7.510255    -2.132524
 H     0.969965     6.442908    -5.904942
 O     0.821227     7.306001    -6.356978
 H     0.878178     7.962558    -5.632293
 H    -8.405705    -1.399732    -1.460793
 O    -8.668410    -1.090371    -0.579959
 H    -8.456563    -1.867672    -0.015361
 H    -3.086876     7.129152    -2.393576
 O    -3.170771     6.986030    -1.441242
 H    -2.828096     7.792220    -1.001485
 H     2.656909    -4.619302     2.396068
 O     1.729661    -4.926513     2.431944
 H     1.744705    -5.831844     2.058838
 H    -8.995934    -0.612749    -4.837957
 O    -8.946528    -1.219614    -5.613142
 H    -8.654223    -0.656148    -6.351239
 H     7.406256    -0.501427    -4.085364
 O     8.065371    -0.538564    -3.373039
 H     8.758754     0.093769    -3.608794
 H     4.424609     6.469518    -0.430693
 O     5.105275     5.802816    -0.616443
 H     4.610461     4.975193    -0.808254
 H    -8.052181     0.322027    -3.071835
 O    -8.956647     0.359067    -3.446260
 H    -9.552452     0.172055    -2.719481
 H     6.148786     3.415413    -3.563104
 O     5.651502     2.660253    -3.198562
 H     6.236480     2.236274    -2.526468
 H    -1.633477    -6.887438     0.346253
 O    -2.223612    -6.129265     0.158284
 H    -2.843806    -6.435037    -0.510654
 H    -4.268501    -7.630775     1.328250
 O    -4.466812    -7.335374     2.219925
 H    -4.213911    -6.381543     2.245968
 H    -3.069756    -4.965543     1.386271
 O    -3.762499    -4.797290     2.045573
 H    -3.438338    -4.071426     2.616650
 H     5.084070    -6.265187     4.894587
 O     4.326600    -6.015632     4.361802
 H     4.600296    -6.147535     3.438652
 H    -9.919639    -5.990439    -3.499915
 O    -9.935911    -5.560987    -4.386057
 H    -10.605358    -6.024616    -4.889558
 H     6.044418    -5.895825     1.250305
 O     5.522543    -6.445684     1.870373
 H     5.031866    -7.039096     1.289517
 H    -1.606846    -6.632400     2.812658
 O    -1.784172    -7.584019     2.902928
 H    -2.748459    -7.669681     2.921388
 H    -10.354796    -3.828193    -4.147177
 O    -10.442395    -2.889348    -3.910986
 H    -10.205346    -2.375804    -4.695140
 H     0.652918     7.778686    -3.567580
 O     0.996232     8.585810    -4.005005
 H     1.909414     8.703547    -3.670063
 H    -9.491846    -7.709645    -2.065359
 O    -10.050977    -6.931461    -2.082158
 H    -9.896567    -6.472401    -1.236711
 H     2.164452     0.693755     4.483355
 O     2.233787    -0.144593     4.978751
 H     2.407597    -0.854824     4.325855
 H    -6.734843     0.344400    -7.489046
 O    -7.686884     0.472433    -7.345559
 H    -7.800847     1.389122    -7.091680
 H     6.181811     3.350284    -7.567294
 O     5.606669     3.336777    -6.802281
 H     4.772349     3.817524    -7.094906
 H    -4.969804     10.466541     0.365226
 O    -4.496071     10.438867    -0.476844
 H    -5.112739     9.957205    -1.062839
 H    -1.008690    -1.325022    -5.716013
 O    -1.162100    -0.689100    -6.448280
 H    -0.354863    -0.139706    -6.432094
 H     4.535691    -0.908988    -7.038565
 O     4.588162    -1.836670    -6.784598
 H     5.439869    -1.952832    -6.327543
 H     2.091438    -9.059434    -2.379010
 O     3.050206    -9.026358    -2.396900
 H     3.284245    -8.475462    -3.158511
 H    -4.456891    -0.589223    -7.791377
 O    -4.929777     0.195329    -7.474312
 H    -4.219883     0.819952    -7.200506
 H     1.589075     3.879657     6.485936
 O     2.314787     3.262936     6.700875
 H     3.147358     3.748105     6.539453
 H    -11.467815    -2.233868     0.316237
 O    -11.014746    -1.595244     0.867103
 H    -10.278728    -1.250883     0.330965
 H    -7.210303     2.524070     7.650916
 O    -7.653133     3.378566     7.546757
 H    -7.739006     3.751749     8.423475
 H     5.778623    -9.358207    -0.969532
 O     5.836482    -9.514611    -1.917130
 H     4.936824    -9.716661    -2.203128
 H     6.742025     4.902755    -1.129789
 O     7.352236     4.205992    -1.392681
 H     7.536650     3.696112    -0.577162
 H    -5.382975    -2.461883     6.032375
 O    -5.355479    -1.676891     6.622861
 H    -4.722955    -1.928271     7.318099
 H     2.784905     1.615860     7.344383
 O     3.213178     0.750185     7.283861
 H     2.865585     0.348585     6.460377
 H    -2.697770    -2.518378     7.188851
 O    -3.172117    -2.601909     8.044236
 H    -2.524448    -2.274229     8.685174
 H     5.971511     2.006856     6.439287
 O     5.627672     1.138420     6.217991
 H     4.750016     1.051736     6.642329
 H     1.864646    -4.312051     4.227035
 O     2.366194    -4.238439     5.051702
 H     3.037882    -4.939339     4.979780
 H     10.241019    -3.223908    -1.919215
 O     10.755311    -3.220033    -1.066709
 H     11.679811    -3.236268    -1.308113
 H     4.091338     7.978475    -3.277588
 O     3.443558     8.593451    -2.911793
 H     3.273784     8.281767    -2.003953
 H    -8.427607    -6.161165     0.769921
 O    -9.070170    -5.736133     0.178903
 H    -8.974540    -4.780226     0.411830
 H    -0.472448     9.535405    -3.614258
 O    -1.398888     9.745602    -3.390306
 H    -1.440532     9.901150    -2.444237
 H     4.151282     3.674627    -4.001837
 O     3.629493     4.481565    -4.045651
 H     4.224153     5.241116    -3.874734
 H     5.335831     6.274956    -2.318946
 O     5.255105     6.453184    -3.276399
 H     6.012585     6.048504    -3.718367
 H    -0.097523     5.387345     5.887622
 O     0.592286     4.865205     5.454707
 H     1.304362     5.467907     5.130286
 H     3.475464     5.588100     4.870543
 O     2.724732     6.047995     4.464117
 H     2.640439     5.682817     3.569247
 H    -6.876273     9.206442    -0.371080
 O    -6.613688     8.938796    -1.261606
 H    -6.416811     7.987281    -1.202290
 H    -1.455213    -4.875167     3.784375
 O    -1.024040    -4.835636     2.900272
 H    -0.113609    -5.129965     2.988617
 H     4.246620    -2.105716     6.222868
 O     4.218061    -2.297629     5.260840
 H     3.476208    -2.922237     5.129159
 H     6.903190    -6.345042     3.253462
 O     7.310669    -5.965986     4.042304
 H     6.873215    -5.103173     4.171144
 H     8.888674    -5.058426     3.905165
 O     9.545902    -4.359330     3.728390
 H     9.318328    -3.625872     4.313313
 H     3.142897     7.474641    -8.411072
 O     3.144114     6.967945    -7.600279
 H     2.287734     7.168231    -7.149801
 H    -0.505464    -1.021634     8.158877
 O    -0.722537    -1.623013     8.885090
 H    -0.037297    -2.297169     8.869781
 H     8.440616     4.040627    -2.604720
 O     9.102532     4.013035    -3.343241
 H     9.853983     4.511117    -3.021548
 H     6.406184     4.211714    -5.475987
 O     6.761751     4.626515    -4.667828
 H     7.703509     4.434191    -4.594587
 H     10.593840     1.557883    -4.478073
 O     9.868534     1.500099    -3.858062
 H     9.524939     2.411051    -3.719927
 H     3.185408    -2.279689     7.907250
 O     4.037371    -1.803267     7.872796
 H     3.799793    -0.864459     7.918970
 H    -2.718679    -2.237296    -8.652250
 O    -3.097721    -1.860646    -7.859085
 H    -2.365538    -1.414679    -7.380881
 H     5.261249     5.234400     1.178346
 O     5.087941     4.744640     1.999966
 H     4.113592     4.795794     2.096861
 H    -4.125015    -6.369523    -4.504296
 O    -3.300933    -5.891541    -4.621519
 H    -3.513383    -5.127304    -5.180477
 H    -6.258829     6.561592     4.821211
 O    -5.799062     7.357711     4.496369
 H    -5.690986     7.232671     3.527436
 H    -7.200428     4.613538     6.134458
 O    -6.943181     5.002038     5.288882
 H    -6.737618     4.244218     4.717689
 H    -6.882328     9.818914     2.241815
 O    -6.644056     10.168226     1.358640
 H    -7.082449     11.016748     1.286170
 H    -6.214156    -6.677541     2.094343
 O    -6.813033    -6.040329     1.674728
 H    -6.275156    -5.645143     0.955531
 H    -3.810668    -4.299499     7.884031
 O    -4.085927    -5.149718     7.496289
 H    -3.316646    -5.470081     7.011149
 H     9.523280     0.406967    -0.791051
 O     9.605702     1.352350    -1.013544
 H     9.894415     1.372884    -1.931925
 H    -8.072287    -3.804175     3.591003
 O    -7.157104    -4.102906     3.584583
 H    -7.069704    -4.775434     2.878949
 H     1.092433    -2.109663     6.963823
 O     1.568292    -2.856427     7.343238
 H     1.744959    -3.462968     6.607168
 H    -3.732551    -3.040891    -6.636056
 O    -4.155028    -3.628432    -5.992354
 H    -5.099692    -3.463945    -6.058635
 H    -8.325527     8.810389     3.723160
 O    -7.513534     9.315299     3.787920
 H    -6.849954     8.709659     4.180705
 H     7.780597    -2.644079    -5.259770
 O     6.865396    -2.359292    -5.274337
 H     6.387814    -2.960436    -4.671872
 H    -4.973531    -4.533034     6.076892
 O    -5.015562    -3.978599     5.273209
 H    -5.799761    -4.219047     4.759113
 N     7.666993     5.970162     5.195622
 H     6.818510     5.902504     4.636572
 H     8.445598     6.047241     4.549026
 H     7.619288     6.842556     5.712983
