# Supplementary material for: Theoretical Distribution of the Ammonia Binding Energy at Interstellar Icy Grains: A New Computational Framework
Source: ACS Earth Space Chem. 2022 Jun 2;6(6):1514–26. doi: 10.1021/acsearthspacechem.2c00040 (PMC9208021; doi:10.1021/acsearthspacechem.2c00040)
Supplement: Supplementary file 1 — sp2c00040_si_001.zip [file sp2c00040_si_001.zip › Supporting_Information_R1/structures/CP_grain_mol56.xyz]

19
CP_grain_mol56 // 0.000260440371 // -438.715893778 // -0.0228342712
 H    -0.553503    -0.844918     1.663539
 O    -0.909166    -0.723771     2.571493
 H    -1.703443    -0.157023     2.463685
 H     3.581658     0.149964    -0.628554
 O     2.973953    -0.449962    -0.172326
 H     3.441623    -1.296662    -0.111489
 H    -2.379445     0.818606     0.482223
 O    -1.808833     1.234604    -0.196723
 H    -2.296534     2.071164    -0.381333
 H    -0.220571    -1.435009    -0.555883
 O     0.381542    -1.329287     0.219640
 H     1.171109    -0.868063    -0.129628
 H     0.106680     1.863140    -0.301825
 O     0.958423     2.317950    -0.220007
 H     0.711609     3.225359     0.032651
 N    -1.394176    -1.236051    -1.938333
 H    -2.188260    -1.844974    -2.110235
 H    -0.928894    -1.099262    -2.830765
 H    -1.750153    -0.326232    -1.640670
