# Supplementary material for: Theoretical Distribution of the Ammonia Binding Energy at Interstellar Icy Grains: A New Computational Framework
Source: ACS Earth Space Chem. 2022 Jun 2;6(6):1514–26. doi: 10.1021/acsearthspacechem.2c00040 (PMC9208021; doi:10.1021/acsearthspacechem.2c00040)
Supplement: Supplementary file 1 — sp2c00040_si_001.zip [file sp2c00040_si_001.zip › Supporting_Information_R1/structures/CP_grain_mol95.xyz]

25
CP_grain_mol95 // 0.000316599397 // -591.585497873 // -0.0367218543
 H    -2.757588    -1.052605     0.571134
 O    -3.274694    -1.833760     0.314002
 H    -2.767445    -2.171410    -0.469694
 H    -1.440727     1.512354     0.286415
 O    -1.998483     0.723559     0.118158
 H    -2.686287     1.063853    -0.487710
 H    -0.901375     0.213818    -2.680042
 O    -0.384333    -0.173448    -1.935658
 H    -0.978250    -0.002786    -1.172488
 H     0.963546     0.646759    -1.172675
 O     1.775600     0.942285    -0.695870
 H     1.485176     1.018907     0.242758
 H    -1.308978     3.561600    -0.241868
 O    -0.500417     3.109419     0.115817
 H    -0.357762     3.543004     0.964848
 H     2.861490    -0.437081    -0.392881
 O     3.562130    -1.123721    -0.271705
 H     3.108414    -1.955190    -0.498553
 H    -0.165895    -2.874214     0.906357
 O     0.006275    -2.088497     0.356746
 H     0.767398    -2.356759    -0.200868
 N     1.082185     0.360963     1.951113
 H     1.965825     0.118602     2.390919
 H     0.678800    -0.511655     1.603312
 H     0.469739     0.709360     2.681328
