# Supplementary material for: Theoretical Distribution of the Ammonia Binding Energy at Interstellar Icy Grains: A New Computational Framework
Source: ACS Earth Space Chem. 2022 Jun 2;6(6):1514–26. doi: 10.1021/acsearthspacechem.2c00040 (PMC9208021; doi:10.1021/acsearthspacechem.2c00040)
Supplement: Supplementary file 1 — sp2c00040_si_001.zip [file sp2c00040_si_001.zip › Supporting_Information_R1/structures/CP_grain_mol43.xyz]

31
CP_grain_mol43 // 0.000332213406 // -744.487636541 // -0.0489096108
 H     0.682862    -0.479299     2.396600
 O     1.594665    -0.847691     2.373897
 H     2.150094    -0.057981     2.555896
 H    -3.167928     1.833023    -0.035805
 O    -2.344186     2.220172     0.286015
 H    -1.737246     1.433945     0.427135
 H     2.209980    -1.093606     0.873433
 O     2.645760    -1.313233    -0.001903
 H     2.816434    -0.451274    -0.400818
 H     1.774961     2.382378    -0.303040
 O     2.615545     1.862485    -0.451789
 H     3.278671     2.518093    -0.693116
 H    -0.476084     3.118389    -0.142839
 O     0.425189     3.300244     0.174176
 H     0.346082     3.132354     1.132613
 H     1.239223    -4.103977    -0.568620
 O     0.797240    -3.230935    -0.535421
 H     1.510729    -2.550086    -0.548407
 H    -0.942510    -2.600354    -0.540365
 O    -1.725495    -2.080389    -0.270355
 H    -1.875409    -2.361373     0.654659
 H    -0.098921     0.392336    -0.389058
 O    -0.558309     0.286374     0.482137
 H    -1.013319    -0.573206     0.342947
 H    -4.644719    -1.160898     0.319707
 O    -3.988805    -0.455669     0.131742
 H    -3.283160    -0.952743    -0.317679
 N     0.509345     0.365420    -2.127127
 H     1.395665     0.864457    -2.132691
 H    -0.104829     0.805102    -2.805097
 H     0.681168    -0.584082    -2.443541
