# Supplementary material for: Theoretical Distribution of the Ammonia Binding Energy at Interstellar Icy Grains: A New Computational Framework
Source: ACS Earth Space Chem. 2022 Jun 2;6(6):1514–26. doi: 10.1021/acsearthspacechem.2c00040 (PMC9208021; doi:10.1021/acsearthspacechem.2c00040)
Supplement: Supplementary file 1 — sp2c00040_si_001.zip [file sp2c00040_si_001.zip › Supporting_Information_R1/structures/grain_mol40.xyz]

604
grain_mol40 // -1645.754424189829 // -45.0556926172 // -668.03000448703 // -1022.78011232 // -0.0410041588 // -0.583304930174 // -0.011440809342
 H    -1.783073    -0.131186     2.425931
 O    -0.805663    -0.143871     2.518847
 H    -0.567247    -1.062269     2.787059
 H    -0.395222    -1.601926    -3.002590
 O    -0.482307    -1.681582    -2.040145
 H    -1.428842    -1.567923    -1.851084
 H    -2.652883     1.904154     0.923364
 O    -2.567864     1.309659     0.159104
 H    -1.765483     1.597469    -0.312506
 H    -3.586057     2.300614    -2.943748
 O    -3.048352     2.677081    -3.679535
 H    -2.145223     2.756246    -3.355260
 H    -0.084912    -0.524337    -0.858768
 O     0.059154     0.157164    -0.174048
 H    -0.392430    -0.165428     0.617029
 H     0.983073    -1.588625    -4.914129
 O     0.036968    -1.746970    -4.761077
 H    -0.090502    -2.702410    -4.860636
 H    -4.796214     2.701320    -1.187405
 O    -4.453433     1.889206    -1.608802
 H    -3.798913     1.543078    -0.956608
 H    -3.427132     3.367709     2.656222
 O    -2.723639     2.739302     2.403506
 H    -1.947505     3.021371     2.921383
 H     2.639379     0.406882    -2.901419
 O     2.006290    -0.232014    -2.514861
 H     1.117635     0.123430    -2.709408
 H    -1.039590     0.644838    -3.597288
 O    -0.220563     1.074840    -3.274156
 H    -0.457883     1.633056    -2.515344
 H     2.676681    -0.672272     0.545046
 O     2.567004    -1.372491    -0.131004
 H     2.328295    -0.925487    -0.965445
 H    -2.822506    -0.280718    -0.672118
 O    -2.962721    -0.682139    -1.540046
 H    -3.788235    -1.199536    -1.509932
 H     2.910502     1.241426    -0.698520
 O     2.108707     1.775997    -0.559616
 H     1.367887     1.145465    -0.435499
 H     0.766338     3.409931    -3.028344
 O     1.673876     3.175992    -2.793049
 H     1.647057     2.661082    -1.966078
 H     0.020235    -3.906688    -0.827368
 O    -0.226698    -4.541210    -1.537658
 H    -1.032457    -4.987290    -1.189902
 H    -6.171059     2.212346     3.059539
 O    -6.235693     2.354894     4.040177
 H    -7.008958     1.833934     4.334148
 H     1.017356    -3.796890     1.052244
 O     0.637100    -3.097995     0.489436
 H     1.343955    -2.450614     0.291155
 H    -2.652011     5.427149    -0.701067
 O    -2.508643     4.590924    -0.219341
 H    -3.412373     4.246274    -0.061298
 H    -5.540351    -1.122822     1.519023
 O    -5.234489    -0.454975     0.866556
 H    -5.348465    -0.857934     0.000843
 H    -0.470965    -3.334656     2.802562
 O    -0.137005    -2.567283     3.296719
 H     0.812976    -2.490794     3.109549
 H     5.334567     0.943230    -1.045447
 O     4.527261     0.431578    -0.893189
 H     4.728101    -0.044068    -0.056090
 H     0.839537     2.335677     1.200931
 O     0.807695     1.940358     2.081605
 H     0.167559     1.205241     2.076272
 H     4.496539    -0.476781    -2.316427
 O     4.691507    -0.916996    -3.174919
 H     5.204726    -0.256315    -3.685266
 H     3.219137     3.240183    -0.758249
 O     4.112045     3.605029    -0.700039
 H     4.596252     3.345950    -1.507241
 H    -5.866648    -1.103235    -2.082671
 O    -5.368309    -1.849035    -1.683779
 H    -5.302312    -2.526282    -2.378800
 H    -5.050342    -3.899862     0.899380
 O    -5.706392    -3.226315     0.642716
 H    -5.449624    -2.897751    -0.228650
 H     2.881233     2.316611    -3.496463
 O     3.531731     1.625176    -3.737230
 H     3.614970     1.646684    -4.696151
 H    -5.027505     3.841726     3.902077
 O    -4.426582     4.438600     3.443468
 H    -3.889653     4.908281     4.116859
 H     0.782900     1.324998    -4.660079
 O     1.281702     1.244040    -5.499078
 H     1.855247     0.458745    -5.381183
 H     1.319262     5.922179    -1.905736
 O     2.092511     5.536231    -1.459688
 H     2.638232     5.111209    -2.150575
 H    -2.857854    -3.205645    -2.064845
 O    -3.026956    -3.512748    -1.158108
 H    -3.815792    -4.072879    -1.175176
 H     2.380504     5.406383    -4.179677
 O     1.515608     5.555804    -4.599494
 H     1.487132     4.904915    -5.326303
 H     7.882341     1.634972    -0.704675
 O     7.087814     1.333488    -1.182201
 H     7.430214     0.675492    -1.820657
 H     4.636973     2.615450     0.563009
 O     4.945039     2.190729     1.389313
 H     4.891847     2.900321     2.062921
 H     1.011541    -3.027941    -2.389748
 O     1.881334    -2.881696    -2.789762
 H     2.005819    -1.909886    -2.756304
 H     1.404101     4.625710    -0.292400
 O     0.918309     4.126580     0.402622
 H     0.258456     4.738063     0.776116
 H    -5.684782     1.168474     1.217245
 O    -6.140864     2.001701     1.452702
 H    -7.078528     1.816122     1.190530
 H    -2.341511    -2.526455     0.038176
 O    -1.851123    -2.015350     0.710223
 H    -0.956718    -2.393891     0.696826
 H    -3.718153    -0.461845     4.174759
 O    -3.727565    -0.656086     5.139446
 H    -4.505930    -1.222414     5.350249
 H    -6.182525    -2.804339     2.935696
 O    -5.703395    -1.967443     3.070735
 H    -4.763315    -2.237813     3.075140
 H    -2.792923    -0.059789    -3.073519
 O    -2.519112    -0.072905    -4.017967
 H    -2.397556    -1.038496    -4.156852
 H    -3.477945    -2.975952    -4.001174
 O    -2.607315    -2.644699    -3.723756
 H    -1.936462    -3.288102    -4.025714
 H     3.273441    -0.966154    -4.317043
 O     2.728707    -1.013882    -5.125866
 H     3.365262    -1.156763    -5.844797
 H     4.893510     2.626706    -6.410963
 O     4.333062     1.827410    -6.485721
 H     3.510883     2.120620    -6.887210
 H    -4.194010     0.758431     5.762534
 O    -4.646561     1.584702     6.072267
 H    -5.192413     1.878245     5.315022
 H    -3.944927    -0.051604     1.923030
 O    -3.403027     0.192002     2.693247
 H    -3.286065     1.163209     2.678421
 H    -5.704308     0.977768    -2.291103
 O    -6.264602     0.367812    -2.814092
 H    -5.827974     0.313942    -3.686063
 H     1.841495    -3.572356    -4.379019
 O     1.780672    -3.971058    -5.269236
 H     1.342537    -4.827699    -5.139124
 H     4.383273    -3.647142    -0.862114
 O     4.682303    -2.947054    -0.240831
 H     3.943109    -2.294860    -0.210150
 H    -0.081853     3.116035    -0.711796
 O    -0.836252     2.802739    -1.238444
 H    -1.528102     3.476329    -1.071816
 H     1.941273     4.241388     1.861065
 O     2.389082     4.300301     2.724760
 H     2.160648     3.485392     3.198846
 H     3.757942     0.953059     1.742405
 O     2.964522     0.393812     1.852587
 H     2.211804     0.996497     2.010582
 H     3.059954    -3.894414    -2.335646
 O     3.732624    -4.566375    -2.064285
 H     4.420620    -4.545303    -2.747746
 H     4.930020    -3.616328    -4.744319
 O     5.359004    -3.378213    -3.886142
 H     4.983966    -2.523480    -3.591136
 H    -0.880097     4.969159     2.428999
 O    -1.026276     5.582878     1.671521
 H    -1.671638     5.151634     1.053963
 H    -5.533933     3.383247     0.611781
 O    -5.053914     3.916496    -0.050616
 H    -5.471653     4.796695    -0.149023
 H     4.868137    -4.205564     2.678883
 O     4.130615    -3.959896     2.114118
 H     4.485707    -3.624440     1.260306
 H     5.806040    -1.571047     1.290437
 O     5.440912    -0.665558     1.338172
 H     6.245071    -0.119170     1.435127
 H     1.437243    -6.480856    -3.513790
 O     1.261127    -6.626338    -4.468362
 H     2.138215    -6.704833    -4.871487
 H    -7.309714    -3.357245     0.423147
 O    -8.273518    -3.300312     0.209297
 H    -8.736166    -3.151923     1.062981
 H     3.137839    -2.705616     2.634936
 O     2.475204    -2.026147     2.861353
 H     2.734004    -1.196523     2.420962
 H    -1.851385     2.423864     5.230810
 O    -2.545942     3.082724     5.415738
 H    -3.310654     2.580932     5.757193
 H    -0.799331     0.684953     4.014409
 O    -0.668543     1.174829     4.857160
 H     0.188610     1.604500     4.765122
 H     0.528938     3.939971    -6.685640
 O     1.473806     3.697617    -6.567917
 H     1.451612     2.815793    -6.150054
 H     7.008170    -3.408799     4.547479
 O     6.243775    -3.798592     4.059921
 H     5.445031    -3.446724     4.520379
 H     8.060184     1.115130     1.562468
 O     7.937945     0.172734     1.784331
 H     8.412434    -0.354465     1.114932
 H    -3.998895     0.022864    -4.752541
 O    -4.923550     0.040544    -5.100682
 H    -4.884952     0.476583    -5.973817
 H     6.453791    -1.464663    -2.221805
 O     6.836623    -1.991221    -1.514782
 H     6.088616    -2.277748    -0.957116
 H     4.644609    -1.278146     4.391726
 O     5.090853    -0.519609     3.979285
 H     5.044804    -0.614468     3.004210
 H     0.101414     3.131431     3.087255
 O    -0.506738     3.783456     3.489615
 H    -0.200636     3.967723     4.398636
 H     8.237467    -1.432013    -0.739213
 O     9.032302    -1.119635    -0.252948
 H     9.707323    -1.802329    -0.368674
 H     9.470920    -4.260173     1.945797
 O     9.194328    -3.997967     1.040927
 H     9.972929    -3.822868     0.501193
 H    -2.511627    -2.733143     3.605810
 O    -3.124298    -2.751352     2.861001
 H    -2.646990    -2.379578     2.077703
 H    -2.007336     1.330916    -6.252802
 O    -2.607013     2.102762    -6.246746
 H    -2.865688     2.230348    -5.310212
 H    -0.977151     4.298196    -5.258834
 O    -1.086986     4.336173    -6.237494
 H    -1.702842     3.609414    -6.440350
 H    -4.772542    -5.928051    -1.665562
 O    -5.222201    -5.195073    -1.219099
 H    -5.977303    -4.950028    -1.795993
 H     2.521709    -5.724879    -1.898331
 O     1.696189    -6.248773    -1.860517
 H     0.953773    -5.600468    -1.712505
 H     3.244940    -3.926535    -5.918124
 O     4.208391    -3.936282    -6.172936
 H     4.356860    -3.163299    -6.724297
 H     7.612704     3.072696     2.347096
 O     7.528976     2.781273     1.430347
 H     6.587997     2.489987     1.345191
 H     6.521700    -4.069794     0.108603
 O     6.982692    -4.880805    -0.163668
 H     7.870506    -4.778683     0.232512
 H    -7.580495    -3.919051    -2.873778
 O    -7.388764    -4.869897    -2.714625
 H    -8.028263    -5.164851    -2.038258
 H    -4.163176     6.619357     5.314737
 O    -3.285875     6.269127     5.069450
 H    -2.822507     5.987949     5.873179
 H     7.365559     2.979533     5.112666
 O     7.361486     2.640387     4.207980
 H     7.578664     1.691551     4.282046
 H    -5.819981     0.663452     6.894921
 O    -6.612782     0.132402     7.138931
 H    -6.369206    -0.787863     6.940173
 H    -0.569708    -4.582187    -3.268795
 O    -0.719408    -4.414561    -4.217073
 H    -1.335971    -5.081688    -4.545433
 H     6.696581    -0.261558     4.383209
 O     7.673454    -0.103656     4.363905
 H     7.897978    -0.087783     3.406734
 H     4.657456    -6.470585    -4.304679
 O     3.967200    -6.576109    -4.994436
 H     4.125445    -5.867458    -5.626976
 H    -5.866951    -1.250052    -5.455979
 O    -6.507983    -1.981468    -5.627879
 H    -7.341719    -1.511005    -5.888355
 H    -7.679027     0.550685     5.937276
 O    -8.218023     0.955735     5.211229
 H    -8.812059     1.576324     5.636503
 H    -5.012046     5.804200     2.599114
 O    -5.212089     6.740666     2.395358
 H    -4.338284     7.183088     2.419908
 H     5.923523     1.712171    -3.847213
 O     6.140557     0.959934    -4.440164
 H     5.662526     1.125890    -5.255159
 H    -5.599288     6.671082     0.729454
 O    -5.620866     6.513285    -0.237613
 H    -4.718627     6.739574    -0.547658
 H    -0.450261    -7.151280    -3.681677
 O    -1.163204    -7.295708    -3.048695
 H    -0.788571    -7.709883    -2.262492
 H    -2.622596    -1.841232     5.342192
 O    -1.995418    -2.597509     5.438628
 H    -1.150157    -2.174554     5.679935
 H     7.414166    -4.602159    -1.801622
 O     7.545071    -4.529660    -2.771422
 H     6.794509    -3.999775    -3.091354
 H    -8.843189    -2.326055    -3.602349
 O    -7.923900    -2.302792    -3.250749
 H    -7.362765    -2.079201    -4.008783
 H     8.778472    -3.368163    -3.060613
 O     9.438436    -2.656088    -3.197724
 H     8.966529    -1.816691    -3.050632
 H    -5.176978    -4.468193    -4.001601
 O    -5.106802    -3.518107    -3.807581
 H    -5.604040    -3.058768    -4.495572
 H    -3.424909     4.421906    -3.309141
 O    -3.108281     5.238262    -2.889318
 H    -3.363708     5.984767    -3.432613
 H     0.011502     5.063764    -3.739508
 O    -0.671595     4.384332    -3.598255
 H    -1.444073     4.830216    -3.195742
 H    -2.096010    -4.299178     4.988954
 O    -2.440552    -5.130516     4.608201
 H    -3.375843    -4.891298     4.422120
 H    -2.020701     8.750292    -3.217158
 O    -2.256900     7.815991    -3.389928
 H    -2.054935     7.636500    -4.334610
 H    -2.730385     7.220901     3.672737
 O    -2.637568     7.478179     2.740032
 H    -2.060424     6.791636     2.347833
 H     4.840574     1.132444     4.308463
 O     4.721497     2.101462     4.204594
 H     5.610886     2.446087     3.998678
 H     7.763859    -2.430090     6.167460
 O     8.208968    -2.586844     5.311747
 H     8.202533    -1.707057     4.885385
 H     5.898298    -2.216314     7.675851
 O     6.626196    -1.694086     7.324353
 H     6.200311    -0.897660     6.935424
 H    -1.417012     6.180040    -6.107958
 O    -1.520778     7.109761    -5.853183
 H    -0.634348     7.508719    -5.911924
 H    -8.210474    -0.123190     3.816261
 O    -8.036298    -0.608497     2.997820
 H    -7.147308    -0.998260     3.083452
 H    -8.475637     0.470716     0.091499
 O    -8.492828     1.061472     0.862626
 H    -8.494181     0.463702     1.630006
 H     0.772238    -0.933983     5.837634
 O    -0.069175    -1.012710     6.344751
 H    -0.541547    -0.203390     6.082831
 H    -0.159981     7.161776    -1.211985
 O    -0.119393     6.836376    -2.133694
 H    -0.961038     7.095387    -2.572194
 H     0.325773    -8.023262     0.015089
 O    -0.586302    -8.222696    -0.246139
 H    -1.046066    -8.324319     0.615606
 H     2.073923     2.272852     5.403328
 O     2.085813     2.055056     4.447185
 H     3.030087     2.060835     4.206348
 H    -8.064242    -4.784783    -5.984059
 O    -7.158976    -4.652495    -6.310323
 H    -6.972314    -3.712044    -6.190898
 H     2.792524    -7.700743     0.552249
 O     1.919910    -7.300674     0.522761
 H     1.861347    -6.900939    -0.383082
 H     3.653329     6.086230    -7.009053
 O     3.773213     5.129969    -7.192853
 H     2.925555     4.696908    -7.007373
 H    -0.241728     6.982604     0.949464
 O     0.096955     7.714550     0.406757
 H    -0.553960     8.425073     0.497757
 H     4.528877     3.167735     5.475186
 O     4.456892     3.767838     6.256304
 H     5.335219     3.772216     6.645928
 H     7.683772     2.096136     7.031559
 O     7.187268     2.956824     7.006531
 H     7.691441     3.564987     7.545889
 H     3.809951    -8.023598    -1.549423
 O     4.339739    -7.551474    -0.886214
 H     4.812610    -6.885350    -1.411034
 H     6.565401    -5.959320    -3.034049
 O     5.775593    -6.531657    -3.033035
 H     6.079617    -7.457060    -3.022654
 H    -9.073309    -1.947361     2.732208
 O    -9.589886    -2.725801     2.435278
 H    -10.304775    -2.353022     1.892191
 H    -2.343512     8.790149     1.535047
 O    -2.177921     9.199950     0.669651
 H    -2.951640     9.800046     0.528950
 H     8.050583    -0.100039     7.437753
 O     8.424684     0.620061     6.918500
 H     8.275804     0.359948     5.992952
 H    -2.251602     4.714144     7.938922
 O    -1.951092     4.979992     7.071030
 H    -2.165133     4.220541     6.450293
 H    -6.452057    -5.895511    -3.834471
 O    -5.783009    -6.071544    -4.521162
 H    -6.202515    -5.715166    -5.333961
 H     6.676018    -3.174485     2.533122
 O     6.820021    -2.858599     1.621516
 H     7.765973    -2.957340     1.439603
 H     2.607725     6.693402    -0.387417
 O     2.881792     7.382704     0.258406
 H     2.046487     7.728427     0.596569
 H    -4.390670    -6.939960    -3.432462
 O    -3.840553    -7.059554    -2.649741
 H    -2.931243    -7.190046    -2.973743
 H     1.221411     7.065874    -5.190580
 O     1.086203     7.969854    -5.559094
 H     1.116684     8.550782    -4.770970
 H    -8.281865    -1.173533    -1.876336
 O    -8.575613    -0.953122    -0.978912
 H    -8.381126    -1.782917    -0.486703
 H    -2.954927     7.401929    -1.769801
 O    -3.070851     7.164185    -0.840022
 H    -2.745830     7.922245    -0.310360
 H     2.649929    -4.772358     2.016644
 O     1.722868    -5.080979     1.991306
 H     1.752156    -5.944013     1.529237
 H    -8.757827    -0.051620    -5.177144
 O    -8.680170    -0.577973    -6.007045
 H    -8.364354     0.056340    -6.674580
 H     7.608601    -0.032289    -3.853782
 O     8.242731    -0.141076    -3.126240
 H     8.942346     0.511002    -3.273650
 H     4.486951     6.541803     0.375793
 O     5.174420     5.894929     0.149319
 H     4.687971     5.092339    -0.143044
 H    -7.877735     0.701450    -3.295195
 O    -8.768802     0.776140    -3.695289
 H    -9.388714     0.518556    -3.011504
 H     6.323865     3.814091    -2.986856
 O     5.816504     3.026577    -2.716326
 H     6.379454     2.537777    -2.070189
 H    -1.561675    -6.821021    -0.397577
 O    -2.147405    -6.047525    -0.526417
 H    -2.744286    -6.282578    -1.243430
 H    -4.220936    -7.798413     0.789117
 O    -4.472743    -7.454608     1.655725
 H    -4.168920    -6.501072     1.635454
 H    -3.045225    -5.014309     0.750937
 O    -3.762106    -4.918654     1.405830
 H    -3.410035    -4.281267     2.066599
 H     4.993337    -6.663470     4.420057
 O     4.254870    -6.358287     3.889621
 H     4.559466    -6.399229     2.967596
 H    -9.714154    -5.534644    -4.415114
 O    -9.700407    -5.019638    -5.254395
 H    -10.351773    -5.429284    -5.824054
 H     6.077234    -5.931471     0.866434
 O     5.535528    -6.539667     1.410462
 H     5.066731    -7.071785     0.756659
 H    -1.472899    -6.822547     2.125586
 O    -1.646271    -7.785420     2.149623
 H    -2.613976    -7.820717     2.229178
 H    -10.131590    -3.318163    -4.858683
 O    -10.229876    -2.407663    -4.532994
 H    -9.967124    -1.818333    -5.253030
 H     0.821182     8.161639    -2.743872
 O     1.177238     9.007956    -3.086694
 H     2.078045     9.090995    -2.710368
 H    -9.331370    -7.388339    -3.145563
 O    -9.892518    -6.612619    -3.103113
 H    -9.767244    -6.239331    -2.211774
 H     2.071172     0.305567     4.605635
 O     2.130365    -0.577224     5.018080
 H     2.324369    -1.219521     4.303139
 H    -6.409468     1.163940    -7.640130
 O    -7.366189     1.277803    -7.517467
 H    -7.491194     2.164562    -7.177179
 H     6.494887     4.149593    -6.973295
 O     5.893621     4.059744    -6.233949
 H     5.068788     4.568497    -6.505558
 H    -4.939347     10.448999     1.242082
 O    -4.436980     10.504820     0.418202
 H    -5.032204     10.084876    -0.233739
 H    -0.743699    -0.680080    -5.846700
 O    -0.873115     0.025718    -6.516863
 H    -0.068428     0.570143    -6.418032
 H     4.841354    -0.139577    -6.930236
 O     4.887572    -1.087955    -6.767985
 H     5.723586    -1.249602    -6.296081
 H     2.258865    -8.712406    -3.195315
 O     3.217573    -8.678493    -3.175777
 H     3.476695    -8.054778    -3.870180
 H    -4.120197     0.262744    -7.955726
 O    -4.605521     1.012235    -7.578426
 H    -3.907038     1.605696    -7.219311
 H     1.417064     3.275256     6.895478
 O     2.138265     2.640668     7.074033
 H     2.971610     3.140511     6.995047
 H    -11.400648    -2.176373    -0.300904
 O    -10.971781    -1.591848     0.324364
 H    -10.215362    -1.200292    -0.147114
 H    -7.410047     1.819875     7.615837
 O    -7.849895     2.681732     7.583664
 H    -7.966927     2.964177     8.490178
 H     5.896162    -9.154588    -1.696145
 O     5.986939    -9.215175    -2.652077
 H     5.098244    -9.386861    -2.987835
 H     6.830598     5.051579    -0.397293
 O     7.448491     4.382686    -0.710094
 H     7.608901     3.793710     0.055314
 H    -5.520505    -2.974524     5.572213
 O    -5.512186    -2.249679     6.240367
 H    -4.904938    -2.576141     6.926492
 H     2.591706     0.935616     7.564461
 O     3.029911     0.083393     7.428875
 H     2.705772    -0.236428     6.560673
 H    -2.876128    -3.159482     6.806968
 O    -3.375085    -3.332864     7.633529
 H    -2.752507    -3.065067     8.324770
 H     5.787825     1.422895     6.829574
 O     5.472335     0.579367     6.500336
 H     4.576983     0.437309     6.873396
 H     1.794702    -4.647513     3.841546
 O     2.268517    -4.656731     4.685653
 H     2.943040    -5.348501     4.567135
 H     10.374144    -2.960019    -1.873103
 O     10.858144    -3.042036    -1.006852
 H     11.790616    -3.035768    -1.216037
 H     4.247525     8.328215    -2.317056
 O     3.585098     8.903387    -1.914661
 H     3.386187     8.503739    -1.048216
 H    -8.369055    -6.130615    -0.134365
 O    -8.992287    -5.649165    -0.701536
 H    -8.905896    -4.720748    -0.370670
 H    -0.306178     9.915614    -2.653433
 O    -1.240355     10.102745    -2.441533
 H    -1.314666     10.163677    -1.486682
 H     4.342503     4.118083    -3.465920
 O     3.820311     4.925645    -3.445476
 H     4.407104     5.663833    -3.179590
 H     5.463068     6.536366    -1.490508
 O     5.413654     6.808069    -2.427773
 H     6.187535     6.450241    -2.881547
 H    -0.249406     4.834447     6.395665
 O     0.458537     4.358934     5.938257
 H     1.176464     4.992815     5.698326
 H     3.359475     5.139501     5.521232
 O     2.618668     5.633915     5.140083
 H     2.565718     5.363152     4.209796
 H    -6.816560     9.270654     0.318359
 O    -6.522837     9.093001    -0.584857
 H    -6.326026     8.140076    -0.614123
 H    -1.510842    -5.158976     3.226265
 O    -1.044332    -5.038925     2.366530
 H    -0.135447    -5.334476     2.464082
 H     4.099491    -2.655530     6.128380
 O     4.106600    -2.748477     5.151456
 H     3.371412    -3.356071     4.930781
 H     6.868177    -6.580337     2.842240
 O     7.247153    -6.282107     3.678609
 H     6.802550    -5.436725     3.877844
 H     8.826600    -5.367760     3.687137
 O     9.487326    -4.654684     3.603954
 H     9.239129    -3.984057     4.252118
 H     3.477314     8.340898    -7.504402
 O     3.451139     7.754938    -6.749362
 H     2.579377     7.910505    -6.310895
 H    -0.718180    -1.765061     7.997635
 O    -0.956206    -2.434166     8.654536
 H    -0.271492    -3.106150     8.593474
 H     8.580330     4.338733    -1.892910
 O     9.267520     4.383159    -2.606976
 H     10.005845     4.847084    -2.212028
 H     6.645341     4.797384    -4.800264
 O     6.971476     5.127951    -3.942408
 H     7.910997     4.929759    -3.856791
 H     10.803051     2.051947    -3.927503
 O     10.056352     1.933464    -3.342477
 H     9.706497     2.826762    -3.126218
 H     2.984546    -2.996525     7.747989
 O     3.835391    -2.518123     7.791514
 H     3.591129    -1.589523     7.924759
 H    -2.349623    -1.292620    -8.916713
 O    -2.756443    -0.997261    -8.103142
 H    -2.042283    -0.601753    -7.558026
 H     5.303628     5.127318     1.926477
 O     5.068223     4.532239     2.649451
 H     4.099316     4.587951     2.740878
 H    -3.887603    -5.817235    -5.252676
 O    -3.060906    -5.331176    -5.293314
 H    -3.255911    -4.514531    -5.779928
 H    -6.371049     6.119382     5.239067
 O    -5.902092     6.943416     5.011287
 H    -5.761211     6.915827     4.038923
 H    -7.352610     4.051041     6.317663
 O    -7.066960     4.521841     5.524645
 H    -6.840904     3.824448     4.887854
 H    -6.913761     9.618968     2.977588
 O    -6.646154     10.054487     2.142431
 H    -7.083610     10.906580     2.140167
 H    -6.188110    -6.756639     1.218683
 O    -6.816655    -6.130555     0.810783
 H    -6.242426    -5.667797     0.158216
 H    -3.976117    -5.086028     7.400581
 O    -4.106126    -5.916223     6.903478
 H    -3.321140    -5.933547     6.328696
 H     9.609333     0.539798    -0.414287
 O     9.695288     1.502704    -0.537895
 H     10.016890     1.615904    -1.438461
 H    -8.109817    -4.063461     2.974914
 O    -7.177096    -4.300248     2.878326
 H    -7.123268    -4.935338     2.127440
 H     0.921292    -2.730883     6.756699
 O     1.391292    -3.509462     7.074633
 H     1.591130    -4.041070     6.288326
 H    -3.430095    -2.293072    -7.026752
 O    -3.872727    -2.941893    -6.460051
 H    -4.814992    -2.770366    -6.541415
 H    -8.404420     8.468918     4.300659
 O    -7.596271     8.963953     4.443141
 H    -6.945158     8.321528     4.796261
 H     8.027966    -2.046960    -5.223403
 O     7.113199    -1.760918    -5.239656
 H     6.616813    -2.419210    -4.717610
 H    -5.162757    -5.107511     5.431552
 O    -5.185937    -4.426454     4.734021
 H    -5.951751    -4.628441     4.152804
 N    -6.017067    -7.542702     4.689227
 H    -5.466545    -7.524804     5.544383
 H    -5.386841    -7.800695     3.934071
 H    -6.679802    -8.306357     4.787635
