# Supplementary material for: Theoretical Distribution of the Ammonia Binding Energy at Interstellar Icy Grains: A New Computational Framework
Source: ACS Earth Space Chem. 2022 Jun 2;6(6):1514–26. doi: 10.1021/acsearthspacechem.2c00040 (PMC9208021; doi:10.1021/acsearthspacechem.2c00040)
Supplement: Supplementary file 1 — sp2c00040_si_001.zip [file sp2c00040_si_001.zip › Supporting_Information_R1/structures/grain_mol68.xyz]

604
grain_mol68 // -1574.403429709417 // -39.9512224922 // -591.569236801617 // -1022.7854154 // -0.0341253665 // -0.583330274057 // -0.009213304752
 H    -1.757380     0.106232     2.511067
 O    -0.779100     0.122852     2.588007
 H    -0.516990    -0.757525     2.947789
 H    -0.431366    -1.917831    -2.751297
 O    -0.500035    -1.890109    -1.784386
 H    -1.445608    -1.778793    -1.590790
 H    -2.693320     1.952505     0.814492
 O    -2.609922     1.280050     0.117734
 H    -1.820992     1.528490    -0.397110
 H    -3.698800     1.909887    -3.054652
 O    -3.181419     2.214720    -3.836606
 H    -2.274638     2.344572    -3.539952
 H    -0.106841    -0.607556    -0.743145
 O     0.033676     0.147002    -0.138606
 H    -0.396404    -0.098102     0.691210
 H     0.906730    -2.077951    -4.681669
 O    -0.032536    -2.237111    -4.489874
 H    -0.137991    -3.200189    -4.491743
 H    -4.887421     2.476498    -1.329458
 O    -4.535960     1.629623    -1.666785
 H    -3.863057     1.368258    -0.994079
 H    -3.468228     3.580029     2.393921
 O    -2.756879     2.940351     2.197876
 H    -1.977637     3.291236     2.666877
 H     2.563131     0.146892    -2.924816
 O     1.949778    -0.457238    -2.458822
 H     1.050799    -0.142560    -2.674727
 H    -1.130509     0.239850    -3.572861
 O    -0.315688     0.718439    -3.314172
 H    -0.551417     1.350079    -2.614851
 H     2.679984    -0.552629     0.616698
 O     2.573999    -1.323635     0.022164
 H     2.311393    -0.974159    -0.850704
 H    -2.844763    -0.396591    -0.531947
 O    -2.993704    -0.889588    -1.349676
 H    -3.805475    -1.418826    -1.246781
 H     2.853947     1.219110    -0.830197
 O     2.044070     1.750997    -0.734480
 H     1.318286     1.123950    -0.529581
 H     0.628045     3.082924    -3.339693
 O     1.543983     2.893260    -3.097322
 H     1.541424     2.469771    -2.219590
 H     0.064925    -3.965955    -0.347876
 O    -0.179719    -4.674158    -0.984806
 H    -0.965612    -5.102794    -0.577250
 H    -6.181140     2.425360     2.970544
 O    -6.232359     2.670956     3.931414
 H    -6.990640     2.171725     4.293703
 H     1.091670    -3.634561     1.489201
 O     0.688358    -3.005220     0.863956
 H     1.379605    -2.372576     0.582097
 H    -2.791072     5.277758    -1.180141
 O    -2.622945     4.501469    -0.613565
 H    -3.516713     4.159282    -0.402800
 H    -5.509736    -1.047039     1.783398
 O    -5.228803    -0.446760     1.060015
 H    -5.346558    -0.941760     0.243689
 H    -0.375160    -3.012620     3.209412
 O    -0.049150    -2.187880     3.608906
 H     0.895922    -2.116460     3.396930
 H     5.277669     0.929713    -1.188033
 O     4.483440     0.422904    -0.966674
 H     4.707475     0.043931    -0.087200
 H     0.793603     2.474178     0.978330
 O     0.783753     2.176797     1.897217
 H     0.159320     1.433213     1.983063
 H     4.447145    -0.634908    -2.282531
 O     4.637651    -1.161818    -3.091758
 H     5.127986    -0.550564    -3.680146
 H     3.121289     3.204869    -1.110849
 O     4.007319     3.590572    -1.109207
 H     4.483242     3.254370    -1.892554
 H    -5.895622    -1.421867    -1.789227
 O    -5.377927    -2.110954    -1.319307
 H    -5.306696    -2.858200    -1.937848
 H    -4.971223    -3.864057     1.462477
 O    -5.647394    -3.232230     1.152259
 H    -5.413259    -2.996898     0.244588
 H     2.756511     1.984816    -3.726828
 O     3.417247     1.283900    -3.903617
 H     3.483427     1.202108    -4.860628
 H    -5.056826     4.157039     3.611402
 O    -4.476034     4.711278     3.079393
 H    -3.937477     5.261342     3.687578
 H     0.659257     0.834938    -4.737270
 O     1.145072     0.673357    -5.572137
 H     1.737179    -0.083657    -5.380997
 H     1.148740     5.711966    -2.505369
 O     1.936934     5.390992    -2.034723
 H     2.479600     4.903568    -2.685694
 H    -2.843587    -3.454710    -1.600218
 O    -2.996439    -3.660171    -0.662805
 H    -3.771202    -4.237854    -0.604788
 H     2.182070     4.972679    -4.729703
 O     1.307500     5.059970    -5.147025
 H     1.280186     4.333718    -5.798632
 H     7.816075     1.701051    -0.971370
 O     7.020115     1.335131    -1.398811
 H     7.365117     0.618228    -1.968701
 H     4.573194     2.753115     0.243162
 O     4.903659     2.426079     1.104503
 H     4.847220     3.203165     1.698633
 H     1.016634    -3.247914    -2.018211
 O     1.875623    -3.123030    -2.448124
 H     1.977960    -2.150469    -2.515209
 H     1.286651     4.599412    -0.763523
 O     0.822611     4.169770    -0.009676
 H     0.156948     4.805954     0.307870
 H    -5.704454     1.198040     1.242176
 O    -6.174038     2.042452     1.396233
 H    -7.111695     1.812710     1.172170
 H    -2.307364    -2.543565     0.408514
 O    -1.817380    -1.952903     1.012335
 H    -0.915698    -2.314457     1.023214
 H    -3.654677    -0.064802     4.320743
 O    -3.646811    -0.154635     5.301067
 H    -4.409978    -0.708403     5.583324
 H    -6.089454    -2.581447     3.382020
 O    -5.629670    -1.727023     3.432745
 H    -4.681175    -1.970862     3.437659
 H    -2.860391    -0.436053    -2.943799
 O    -2.603175    -0.546317    -3.886510
 H    -2.461907    -1.518565    -3.922261
 H    -3.500817    -3.442742    -3.544174
 O    -2.631140    -3.073999    -3.318059
 H    -1.953066    -3.739876    -3.553570
 H     3.202029    -1.357765    -4.195603
 O     2.644300    -1.497674    -4.984369
 H     3.268872    -1.713518    -5.695272
 H     4.713406     2.014562    -6.694737
 O     4.168261     1.201689    -6.672577
 H     3.333572     1.434522    -7.087568
 H    -4.130164     1.310207     5.777289
 O    -4.595846     2.155403     6.005083
 H    -5.158837     2.355820     5.230152
 H    -3.928404     0.093590     2.042653
 O    -3.381705     0.428891     2.773752
 H    -3.281716     1.394506     2.650904
 H    -5.778514     0.627119    -2.223699
 O    -6.335213    -0.045965    -2.667173
 H    -5.911974    -0.185978    -3.536202
 H     1.888222    -3.852443    -4.011588
 O     1.770895    -4.314434    -4.870690
 H     1.418703    -5.188175    -4.587300
 H     4.420522    -3.632154    -0.493268
 O     4.717315    -2.863288     0.041818
 H     3.965889    -2.224882     0.016902
 H    -0.175289     3.026105    -0.989590
 O    -0.932072     2.644116    -1.464951
 H    -1.634313     3.319131    -1.359182
 H     1.867294     4.460185     1.408529
 O     2.327873     4.620709     2.252373
 H     2.124312     3.857665     2.815736
 H     3.747887     1.212420     1.611205
 O     2.967827     0.654167     1.796134
 H     2.205878     1.256464     1.902226
 H     3.077327    -4.063133    -1.905257
 O     3.768238    -4.690026    -1.577573
 H     4.446850    -4.722614    -2.270002
 H     4.902185    -4.008866    -4.367366
 O     5.341204    -3.673145    -3.546954
 H     4.954786    -2.798269    -3.338033
 H    -0.958321     5.193595     1.947435
 O    -1.129870     5.719219     1.131273
 H    -1.776210     5.211777     0.575805
 H    -5.608951     3.336324     0.399340
 O    -5.151083     3.802699    -0.325943
 H    -5.587589     4.659621    -0.511005
 H     4.976987    -3.794653     3.077356
 O     4.225664    -3.623300     2.503456
 H     4.559676    -3.376791     1.611806
 H     5.838229    -1.308408     1.395955
 O     5.456001    -0.409796     1.352354
 H     6.250507     0.158368     1.374922
 H     1.308518    -6.721485    -3.004665
 O     1.383658    -6.856913    -3.968764
 H     2.346275    -6.968924    -4.109882
 H    -7.249455    -3.416496     0.969564
 O    -8.218074    -3.401305     0.770947
 H    -8.670806    -3.169149     1.610734
 H     3.216062    -2.339599     2.904768
 O     2.544828    -1.650900     3.069733
 H     2.779133    -0.870024     2.536504
 H    -1.830973     2.949382     5.024727
 O    -2.535734     3.611455     5.150620
 H    -3.283974     3.136119     5.559104
 H    -0.764236     1.108208     3.983828
 O    -0.630158     1.689156     4.766244
 H     0.216738     2.121640     4.612642
 H     0.319289     3.209971    -7.027841
 O     1.270628     2.999232    -6.902259
 H     1.273113     2.167344    -6.391398
 H     7.131663    -2.760460     4.809083
 O     6.367459    -3.214499     4.380566
 H     5.569304    -2.829855     4.815093
 H     8.042279     1.432506     1.334426
 O     7.942773     0.517588     1.658890
 H     8.416498    -0.070244     1.041498
 H    -4.095348    -0.557643    -4.598581
 O    -5.026005    -0.595030    -4.929693
 H    -5.010724    -0.254478    -5.844960
 H     6.425143    -1.570162    -2.118486
 O     6.830473    -2.011012    -1.366732
 H     6.097718    -2.249288    -0.767497
 H     4.723392    -0.702904     4.468535
 O     5.147178     0.014782     3.968498
 H     5.086749    -0.185985     3.010415
 H     0.070689     3.456227     2.781213
 O    -0.543945     4.136539     3.122482
 H    -0.226071     4.423936     4.000179
 H     8.232329    -1.345228    -0.681852
 O     9.028782    -0.967310    -0.247511
 H     9.715482    -1.646029    -0.301162
 H     9.566998    -3.843031     2.269398
 O     9.270649    -3.685282     1.346621
 H     10.036742    -3.555161     0.777183
 H    -2.411137    -2.364632     3.978875
 O    -3.040486    -2.465155     3.254906
 H    -2.581916    -2.179885     2.424771
 H    -2.155968     0.616939    -6.268575
 O    -2.771606     1.373464    -6.334720
 H    -3.016720     1.597188    -5.412703
 H    -1.169943     3.692823    -5.620076
 O    -1.297127     3.622773    -6.594867
 H    -1.901197     2.867002    -6.706496
 H    -4.717407    -6.169993    -0.849475
 O    -5.152250    -5.369910    -0.504098
 H    -5.923125    -5.212431    -1.088611
 H     2.565583    -5.854670    -1.292079
 O     1.753696    -6.392097    -1.197266
 H     1.005357    -5.744720    -1.084119
 H     3.198972    -4.452425    -5.476356
 O     4.165347    -4.497543    -5.736599
 H     4.303218    -3.787304    -6.369001
 H     7.568449     3.454868     1.911620
 O     7.475357     3.064702     1.033285
 H     6.539201     2.748596     0.997701
 H     6.584500    -3.906725     0.477111
 O     7.058080    -4.733172     0.284366
 H     7.949591    -4.572554     0.651785
 H    -7.566015    -4.337570    -2.241034
 O    -7.352036    -5.262937    -1.988789
 H    -7.971082    -5.496867    -1.270796
 H    -4.225789     7.086299     4.699141
 O    -3.346020     6.727180     4.476648
 H    -2.863452     6.543712     5.297150
 H     7.369370     3.656998     4.675118
 O     7.357017     3.221943     3.812526
 H     7.594431     2.290776     3.984441
 H    -5.735026     1.308148     6.942911
 O    -6.512684     0.791540     7.257679
 H    -6.253837    -0.139707     7.157484
 H    -0.592429    -4.890126    -2.640849
 O    -0.814755    -4.882182    -3.594836
 H    -1.447692    -5.611241    -3.708694
 H     6.753760     0.344238     4.312168
 O     7.726768     0.517247     4.257698
 H     7.935009     0.433355     3.300408
 H     4.713314    -6.799354    -3.607663
 O     4.032729    -6.987051    -4.291013
 H     4.168999    -6.334997    -4.987399
 H    -5.948050    -1.932983    -5.126709
 O    -6.576719    -2.690743    -5.206311
 H    -7.424233    -2.266665    -5.500156
 H    -7.607893     1.058004     6.038440
 O    -8.167115     1.370506     5.282734
 H    -8.766526     2.022932     5.648793
 H    -5.103052     5.966515     2.103526
 O    -5.325456     6.871594     1.803897
 H    -4.460441     7.329993     1.764106
 H     5.804222     1.401632    -4.067002
 O     6.026812     0.593886    -4.579378
 H     5.531683     0.661683    -5.398260
 H    -5.738765     6.615016     0.162712
 O    -5.773240     6.352752    -0.781000
 H    -4.881111     6.560881    -1.130654
 H    -1.226086    -8.187066    -2.774976
 O    -1.468046    -7.732082    -1.920246
 H    -0.997659    -8.174066    -1.196894
 H    -2.512433    -1.289881     5.610578
 O    -1.871273    -2.020847     5.779341
 H    -1.029110    -1.560439     5.954520
 H     7.455732    -4.626071    -1.380282
 O     7.568103    -4.657851    -2.354860
 H     6.802773    -4.177498    -2.715545
 H    -8.871900    -2.855417    -3.111772
 O    -7.947547    -2.776253    -2.782077
 H    -7.404074    -2.625417    -3.570252
 H     8.773640    -3.510659    -2.790633
 O     9.416554    -2.805848    -3.016547
 H     8.930576    -1.964044    -2.951666
 H    -5.186194    -4.960342    -3.337841
 O    -5.110809    -3.994115    -3.261733
 H    -5.634517    -3.619387    -3.980891
 H    -3.586796     3.982042    -3.649790
 O    -3.280343     4.844720    -3.326011
 H    -3.559190     5.523269    -3.942050
 H    -0.171732     4.636226    -4.211018
 O    -0.838753     3.963881    -3.984617
 H    -1.613044     4.436565    -3.617908
 H    -1.973214    -3.787801     5.544962
 O    -2.281911    -4.656997     5.244757
 H    -3.212990    -4.506974     5.004535
 H    -2.269252     8.319897    -4.051396
 O    -2.489500     7.368256    -4.117952
 H    -2.299511     7.091305    -5.041351
 H    -2.832917     7.532658     2.975265
 O    -2.761223     7.688880     2.018632
 H    -2.176641     6.974751     1.692078
 H     4.869044     1.687795     4.122166
 O     4.728757     2.637635     3.916826
 H     5.607494     2.974046     3.658296
 H     7.894347    -1.598528     6.299581
 O     8.328434    -1.838614     5.457651
 H     8.296852    -1.010451     4.939043
 H     6.050376    -1.257067     7.810622
 O     6.761576    -0.762445     7.391507
 H     6.313181    -0.020927     6.926772
 H    -1.661760     5.463467    -6.658787
 O    -1.780154     6.413252    -6.503970
 H    -0.903057     6.819693    -6.621893
 H    -8.161063     0.149984     4.012230
 O    -7.989749    -0.420363     3.249689
 H    -7.090813    -0.778862     3.360630
 H    -8.499513     0.330651     0.250406
 O    -8.515685     1.000667     0.953872
 H    -8.493043     0.489613     1.780927
 H     0.869459    -0.275188     5.941205
 O     0.038224    -0.313280     6.469625
 H    -0.453992     0.454469     6.130458
 H    -0.343588     6.992122    -1.921782
 O    -0.311915     6.569629    -2.803570
 H    -1.165751     6.764279    -3.251625
 H     0.460730    -7.960684     0.926430
 O    -0.451056    -8.212242     0.717869
 H    -0.891068    -8.218527     1.595326
 H     2.098788     2.889639     5.139258
 O     2.098948     2.570064     4.212127
 H     3.038795     2.566542     3.954441
 H    -8.083610    -5.542942    -5.228370
 O    -7.187223    -5.429814    -5.585210
 H    -7.017379    -4.478745    -5.570400
 H     2.936730    -7.533982     1.362958
 O     2.056765    -7.152742     1.305896
 H     1.968551    -6.860296     0.363554
 H     3.393664     5.365553    -7.639316
 O     3.529776     4.397405    -7.721218
 H     2.694319     3.971458    -7.474082
 H    -0.385659     7.046493     0.247591
 O    -0.071000     7.721465    -0.377202
 H    -0.734501     8.425657    -0.351233
 H     4.535915     3.831521     5.068233
 O     4.464768     4.511323     5.781193
 H     5.349174     4.573851     6.151622
 H     7.737202     2.992517     6.671660
 O     7.223092     3.836275     6.563370
 H     7.724006     4.508304     7.024267
 H     3.934651    -8.063566    -0.680831
 O     4.472139    -7.513180    -0.083813
 H     4.912443    -6.894822    -0.688582
 H     6.615540    -6.121972    -2.442787
 O     5.837976    -6.706170    -2.363548
 H     6.160714    -7.618880    -2.261022
 H    -9.003913    -1.797304     3.149807
 O    -9.504101    -2.616433     2.949671
 H    -10.238409    -2.322118     2.384383
 H    -2.513606     8.868038     0.673925
 O    -2.370802     9.184625    -0.233612
 H    -3.158649     9.751782    -0.423749
 H     8.155069     0.860249     7.305584
 O     8.505733     1.526722     6.704771
 H     8.346795     1.165221     5.815652
 H    -2.232278     5.511688     7.477376
 O    -1.952231     5.687657     6.580257
 H    -2.160706     4.861717     6.049224
 H    -6.405396    -6.388537    -3.006943
 O    -5.743078    -6.613007    -3.686465
 H    -6.191325    -6.361047    -4.523196
 H     6.760779    -2.751922     2.787685
 O     6.883577    -2.533647     1.844842
 H     7.828250    -2.633990     1.657419
 H     2.446395     6.666521    -1.103375
 O     2.717159     7.426568    -0.540893
 H     1.880796     7.791525    -0.226429
 H    -4.599050    -7.679293    -2.319389
 O    -4.072448    -7.593102    -1.513568
 H    -3.125368    -7.748875    -1.783159
 H     0.973053     6.491527    -5.891906
 O     0.813340     7.347703    -6.353178
 H     0.845272     8.010979    -5.633057
 H    -8.305327    -1.512111    -1.531613
 O    -8.588412    -1.201715    -0.657564
 H    -8.369097    -1.970099    -0.083461
 H    -3.151774     7.119251    -2.449803
 O    -3.247595     6.981505    -1.497794
 H    -2.928972     7.798180    -1.059192
 H     2.760376    -4.470615     2.521048
 O     1.839761    -4.797588     2.546542
 H     1.877864    -5.702876     2.175621
 H    -8.858133    -0.765074    -4.924169
 O    -8.783129    -1.376776    -5.693566
 H    -8.491872    -0.812576    -6.431521
 H     7.523820    -0.301203    -3.916636
 O     8.172362    -0.319838    -3.193894
 H     8.855959     0.325437    -3.423479
 H     4.340728     6.632775    -0.363517
 O     5.037269     5.977906    -0.531766
 H     4.562370     5.139594    -0.726699
 H    -7.962513     0.204006    -3.151279
 O    -8.861446     0.218282    -3.540391
 H    -9.464751     0.025578    -2.821319
 H     6.176278     3.591380    -3.445955
 O     5.689521     2.828601    -3.082692
 H     6.272798     2.422952    -2.398197
 H    -1.442776    -6.834581     0.437993
 O    -2.050747    -6.087753     0.261784
 H    -2.657698    -6.401738    -0.412547
 H    -4.090641    -7.632031     1.365036
 O    -4.299318    -7.336829     2.254743
 H    -4.069106    -6.377484     2.277323
 H    -2.943458    -4.944612     1.432821
 O    -3.651970    -4.780972     2.077383
 H    -3.349542    -4.045074     2.646548
 H     5.180924    -6.046897     5.071275
 O     4.428326    -5.812335     4.525086
 H     4.717473    -5.948578     3.607231
 H    -9.689867    -6.149961    -3.557562
 O    -9.700875    -5.728128    -4.447601
 H    -10.353956    -6.208401    -4.956930
 H     6.190962    -5.682426     1.441036
 O     5.671820    -6.237314     2.058638
 H     5.202158    -6.845860     1.475420
 H    -1.469756    -6.566562     2.888149
 O    -1.626800    -7.519560     2.996051
 H    -2.589226    -7.627932     2.985784
 H    -10.160412    -4.002350    -4.228666
 O    -10.271370    -3.063749    -4.001629
 H    -10.032990    -2.551391    -4.786137
 H     0.591575     7.838111    -3.570650
 O     0.924594     8.648807    -4.009296
 H     1.829708     8.788539    -3.661101
 H    -9.249450    -7.848743    -2.101743
 O    -9.823986    -7.082412    -2.135329
 H    -9.692889    -6.612939    -1.291544
 H     2.122375     0.847286     4.558545
 O     2.205952     0.015779     5.062957
 H     2.401302    -0.696628     4.417972
 H    -6.576339     0.220329    -7.547243
 O    -7.533021     0.328953    -7.419579
 H    -7.670522     1.244917    -7.174889
 H     6.274175     3.496888    -7.447872
 O     5.687252     3.476669    -6.692008
 H     4.847802     3.937578    -7.001484
 H    -5.147090     10.437601     0.252258
 O    -4.659646     10.413052    -0.582040
 H    -5.256956     9.914290    -1.173724
 H    -0.846473    -1.313706    -5.671533
 O    -1.001233    -0.687527    -6.412424
 H    -0.205864    -0.121354    -6.387456
 H     4.708317    -0.792970    -6.911130
 O     4.778058    -1.717179    -6.648884
 H     5.624516    -1.809977    -6.177303
 H     2.348377    -8.594710    -2.017196
 O     3.264053    -8.881380    -2.142639
 H     3.523710    -8.404721    -2.948850
 H    -4.274757    -0.668620    -7.805998
 O    -4.768759     0.108671    -7.503679
 H    -4.076535     0.750133    -7.223292
 H     1.446794     4.035618     6.526559
 O     2.183367     3.437298     6.759196
 H     3.005163     3.940565     6.610972
 H    -11.376895    -2.396984     0.203943
 O    -10.946456    -1.744029     0.756158
 H    -10.208996    -1.389042     0.229000
 H    -7.335931     2.506031     7.565740
 O    -7.794391     3.350402     7.447624
 H    -7.902531     3.728305     8.319841
 H     6.030390    -9.167554    -0.757036
 O     6.097695    -9.330064    -1.703385
 H     5.208334    -9.561174    -1.993631
 H     6.700824     5.110894    -1.015069
 O     7.326746     4.423421    -1.265362
 H     7.511805     3.923856    -0.443970
 H    -5.379751    -2.452516     6.015703
 O    -5.377573    -1.662385     6.600207
 H    -4.751492    -1.895558     7.307426
 H     2.679419     1.803720     7.421847
 O     3.132178     0.949858     7.370975
 H     2.800483     0.532107     6.548369
 H    -2.712399    -2.443849     7.214786
 O    -3.198007    -2.530471     8.063489
 H    -2.567763    -2.184239     8.711830
 H     5.852266     2.266821     6.579160
 O     5.548398     1.387052     6.348649
 H     4.662534     1.269708     6.751665
 H     1.932721    -4.163990     4.338655
 O     2.421495    -4.071779     5.169186
 H     3.107146    -4.760539     5.113826
 H     10.380695    -2.947038    -1.684426
 O     10.880587    -2.926015    -0.823697
 H     11.809151    -2.924400    -1.049689
 H     4.020407     8.112697    -3.228425
 O     3.353211     8.715784    -2.878132
 H     3.176934     8.408686    -1.970043
 H    -8.261405    -6.256540     0.733709
 O    -8.903679    -5.849427     0.129658
 H    -8.831954    -4.890164     0.357070
 H    -0.569477     9.570612    -3.648987
 O    -1.503604     9.762377    -3.440993
 H    -1.563126     9.925089    -2.497091
 H     4.181274     3.805393    -3.917999
 O     3.643371     4.600809    -3.975053
 H     4.219491     5.373978    -3.801290
 H     5.285488     6.443377    -2.236238
 O     5.215017     6.611227    -3.196232
 H     5.988291     6.220580    -3.623197
 H    -0.258896     5.501182     5.892617
 O     0.450443     4.991579     5.476003
 H     1.151716     5.608484     5.155757
 H     3.327806     5.775114     4.923242
 O     2.570828     6.211676     4.504984
 H     2.507974     5.840961     3.610450
 H    -7.015100     9.132036    -0.503659
 O    -6.733030     8.862930    -1.387772
 H    -6.517503     7.916232    -1.317708
 H    -1.366898    -4.800370     3.849761
 O    -0.921618    -4.751825     2.973371
 H    -0.009096    -5.034576     3.075259
 H     4.235235    -1.894272     6.353372
 O     4.227925    -2.091760     5.392216
 H     3.501840    -2.733398     5.251781
 H     7.026889    -6.099979     3.459019
 O     7.414960    -5.705657     4.250308
 H     6.955794    -4.852579     4.366207
 H     8.974497    -4.767510     4.130759
 O     9.619454    -4.055691     3.959096
 H     9.368402    -3.323602     4.535707
 H     3.163939     7.550000    -8.371502
 O     3.162091     7.048703    -7.557371
 H     2.294758     7.234760    -7.122040
 H    -0.567060    -0.894426     8.206144
 O    -0.781817    -1.493608     8.934780
 H    -0.083832    -2.154676     8.934766
 H     8.439491     4.272773    -2.457299
 O     9.113736     4.252366    -3.184701
 H     9.848903     4.769834    -2.855934
 H     6.447583     4.378506    -5.360543
 O     6.781171     4.805992    -4.549651
 H     7.725783     4.635420    -4.460676
 H     10.674236     1.820697    -4.274207
 O     9.939698     1.752400    -3.666227
 H     9.575468     2.657294    -3.541015
 H     3.154846    -2.078100     8.021112
 O     3.996275    -1.582043     7.997074
 H     3.735412    -0.649156     8.033771
 H    -2.490224    -2.282219    -8.628002
 O    -2.888823    -1.914857    -7.840101
 H    -2.174535    -1.447211    -7.355211
 H     5.211617     5.409549     1.315075
 O     5.000300     4.892121     2.102371
 H     4.032114     4.939554     2.205256
 H    -3.916020    -6.411706    -4.383365
 O    -3.075959    -6.087686    -4.738606
 H    -3.326134    -5.293688    -5.247316
 H    -6.424133     6.540802     4.719041
 O    -5.975681     7.343668     4.394987
 H    -5.850453     7.213678     3.428775
 H    -7.345699     4.583617     6.032807
 O    -7.082888     4.970834     5.188352
 H    -6.853180     4.213033     4.626416
 H    -7.075191     9.764291     2.103701
 O    -6.830437     10.111554     1.221516
 H    -7.284785     10.950374     1.135551
 H    -6.060153    -6.716070     2.095239
 O    -6.664389    -6.093094     1.662121
 H    -6.122554    -5.693270     0.947780
 H    -3.798303    -4.243027     7.906502
 O    -4.049597    -5.101887     7.521800
 H    -3.266812    -5.409569     7.050190
 H     9.569485     0.675323    -0.597182
 O     9.634009     1.620632    -0.825344
 H     9.938311     1.641752    -1.738698
 H    -8.001136    -3.871261     3.542979
 O    -7.079870    -4.150458     3.553422
 H    -6.966686    -4.826045     2.854252
 H     1.070854    -1.958932     7.045230
 O     1.560916    -2.689972     7.437031
 H     1.758655    -3.299908     6.709076
 H    -3.514980    -3.102581    -6.615938
 O    -3.934271    -3.696996    -5.976236
 H    -4.880881    -3.549592    -6.056118
 H    -8.520054     8.737072     3.571020
 O    -7.719796     9.259308     3.643894
 H    -7.049989     8.671099     4.052139
 H     7.961807    -2.444700    -5.067580
 O     7.041050    -2.179954    -5.098714
 H     6.566542    -2.786230    -4.499134
 H    -4.928076    -4.514626     6.083195
 O    -4.969282    -3.966216     5.275461
 H    -5.739030    -4.227906     4.749940
 N    -1.019358    -8.563929    -4.483585
 H    -1.691545    -7.994237    -4.992554
 H    -1.029272    -9.498405    -4.875777
 H    -0.097172    -8.156583    -4.632189
