# Supplementary material for: Theoretical Distribution of the Ammonia Binding Energy at Interstellar Icy Grains: A New Computational Framework
Source: ACS Earth Space Chem. 2022 Jun 2;6(6):1514–26. doi: 10.1021/acsearthspacechem.2c00040 (PMC9208021; doi:10.1021/acsearthspacechem.2c00040)
Supplement: Supplementary file 1 — sp2c00040_si_001.zip [file sp2c00040_si_001.zip › Supporting_Information_R1/structures/grain_mol125.xyz]

604
grain_mol125 // -1431.70128504918 // -29.8228128346 // -438.73243555378 // -1022.79166233 // -0.024828782 // -0.58380538435 // -0.00642035818
 H    -1.777697    -0.059718     2.426458
 O    -0.802361    -0.010202     2.524163
 H    -0.516575    -0.886791     2.874896
 H    -0.280563    -1.952781    -2.839083
 O    -0.369648    -1.945660    -1.873506
 H    -1.322115    -1.866603    -1.697531
 H    -2.744026     1.779990     0.739639
 O    -2.623164     1.121512     0.035262
 H    -1.834188     1.405658    -0.460758
 H    -3.672569     1.764091    -3.149069
 O    -3.151026     2.099267    -3.915638
 H    -2.254927     2.254562    -3.599452
 H    -0.040845    -0.664906    -0.805064
 O     0.061836     0.084014    -0.186291
 H    -0.376168    -0.188381     0.630694
 H     1.106939    -2.044391    -4.741670
 O     0.169485    -2.237356    -4.575591
 H     0.092899    -3.203353    -4.585929
 H    -4.913395     2.261643    -1.438317
 O    -4.525632     1.433552    -1.782136
 H    -3.857892     1.183971    -1.100116
 H    -3.604679     3.357009     2.324746
 O    -2.868992     2.743092     2.137829
 H    -2.110644     3.114541     2.625053
 H     2.643415     0.214771    -2.921634
 O     2.042183    -0.417559    -2.477646
 H     1.137398    -0.129732    -2.706350
 H    -1.038564     0.191542    -3.641723
 O    -0.245603     0.693048    -3.359069
 H    -0.516688     1.305581    -2.655592
 H     2.715760    -0.535439     0.610544
 O     2.646856    -1.300310     0.002737
 H     2.390695    -0.946315    -0.870252
 H    -2.788911    -0.551285    -0.644634
 O    -2.902976    -1.037239    -1.472100
 H    -3.699501    -1.593753    -1.395095
 H     2.856328     1.264039    -0.805565
 O     2.026522     1.765844    -0.717818
 H     1.319343     1.110908    -0.537191
 H     0.615834     3.089250    -3.330542
 O     1.532875     2.927207    -3.072826
 H     1.528102     2.490227    -2.201788
 H     0.241440    -4.019783    -0.457454
 O     0.032810    -4.728981    -1.106629
 H    -0.749952    -5.184253    -0.719942
 H    -6.283243     2.129498     2.868892
 O    -6.369186     2.378679     3.828021
 H    -7.104618     1.797762     4.181538
 H     1.219181    -3.683063     1.404820
 O     0.806210    -3.059906     0.779365
 H     1.479881    -2.398121     0.522086
 H    -2.918871     5.130240    -1.206698
 O    -2.735052     4.351968    -0.647718
 H    -3.620093     3.975707    -0.459914
 H    -5.473661    -1.326144     1.609990
 O    -5.197114    -0.707274     0.900126
 H    -5.284825    -1.193799     0.075058
 H    -0.301610    -3.139691     3.104313
 O    -0.012381    -2.310990     3.522869
 H     0.933772    -2.203475     3.331410
 H     5.294930     1.063296    -1.119812
 O     4.514367     0.526508    -0.921455
 H     4.734925     0.141649    -0.043619
 H     0.719314     2.418410     0.980245
 O     0.701057     2.106985     1.894356
 H     0.101840     1.340727     1.956324
 H     4.540618    -0.510924    -2.254049
 O     4.763631    -1.018142    -3.067504
 H     5.244927    -0.381791    -3.636508
 H     3.059952     3.261573    -1.051388
 O     3.931799     3.677433    -1.026022
 H     4.434479     3.370308    -1.804652
 H    -5.776818    -1.661301    -1.976385
 O    -5.242967    -2.339167    -1.508140
 H    -5.136239    -3.073502    -2.137229
 H    -4.829781    -4.122204     1.252115
 O    -5.522023    -3.511136     0.937792
 H    -5.279102    -3.249669     0.039582
 H     2.788278     2.071116    -3.691934
 O     3.475575     1.395563    -3.866041
 H     3.563881     1.331926    -4.822657
 H    -5.236315     3.850985     3.512962
 O    -4.665486     4.443083     3.010066
 H    -4.157191     4.997309     3.640275
 H     0.752372     0.865574    -4.760816
 O     1.260067     0.733622    -5.587851
 H     1.873366    -0.005913    -5.396546
 H     1.029051     5.720943    -2.446652
 O     1.818380     5.419725    -1.964992
 H     2.390518     4.961901    -2.612284
 H    -2.661207    -3.590330    -1.759462
 O    -2.821418    -3.817811    -0.827979
 H    -3.577683    -4.420599    -0.794434
 H     2.130020     5.052845    -4.660745
 O     1.260995     5.116495    -5.093677
 H     1.271528     4.400332    -5.756859
 H     7.800429     1.917756    -0.841511
 O     7.025791     1.531656    -1.289965
 H     7.406433     0.836143    -1.863800
 H     4.500223     2.838761     0.324623
 O     4.824454     2.509599     1.187502
 H     4.730332     3.275056     1.791873
 H     1.195272    -3.239444    -2.093844
 O     2.058490    -3.084545    -2.504659
 H     2.131294    -2.108673    -2.561670
 H     1.171873     4.586545    -0.719334
 O     0.708092     4.129549     0.018570
 H     0.015213     4.737792     0.332198
 H    -5.734101     0.921782     1.108912
 O    -6.235685     1.745409     1.272282
 H    -7.159203     1.485345     1.023927
 H    -2.194932    -2.691824     0.272662
 O    -1.736782    -2.095450     0.895582
 H    -0.823472    -2.425830     0.918302
 H    -3.705866    -0.319743     4.199661
 O    -3.718591    -0.416046     5.180127
 H    -4.460923    -1.010189     5.439246
 H    -6.031930    -2.906062     3.170801
 O    -5.598546    -2.039305     3.238437
 H    -4.643995    -2.254605     3.262183
 H    -2.755810    -0.552796    -3.056881
 O    -2.475591    -0.639120    -3.995467
 H    -2.302695    -1.605773    -4.043618
 H    -3.280582    -3.574646    -3.709479
 O    -2.430398    -3.173219    -3.462922
 H    -1.724763    -3.805754    -3.702552
 H     3.357639    -1.248608    -4.202037
 O     2.821220    -1.399674    -5.003693
 H     3.468971    -1.575376    -5.705174
 H     4.799830     2.214599    -6.619640
 O     4.282525     1.383363    -6.620001
 H     3.448819     1.593774    -7.048700
 H    -4.260036     1.003178     5.664497
 O    -4.753521     1.843389     5.875103
 H    -5.310501     2.014308     5.082771
 H    -3.937905    -0.141751     1.917765
 O    -3.416541     0.201964     2.663821
 H    -3.348123     1.171823     2.554653
 H    -5.722636     0.397183    -2.378668
 O    -6.246586    -0.287646    -2.843112
 H    -5.802279    -0.399220    -3.705728
 H     2.065147    -3.921438    -4.022734
 O     2.030661    -4.403526    -4.872120
 H     1.638135    -5.266751    -4.663198
 H     4.585177    -3.534001    -0.510576
 O     4.843055    -2.764167     0.043048
 H     4.070402    -2.152189     0.011827
 H    -0.230129     2.967996    -0.998018
 O    -0.964128     2.567307    -1.493358
 H    -1.691112     3.216215    -1.392160
 H     1.714910     4.433092     1.461566
 O     2.152442     4.596306     2.317025
 H     1.965405     3.817686     2.864525
 H     3.702527     1.249127     1.652667
 O     2.938606     0.661732     1.813677
 H     2.154668     1.235979     1.913828
 H     3.285989    -3.986957    -1.956534
 O     3.991401    -4.593867    -1.622512
 H     4.681527    -4.600614    -2.304099
 H     5.153913    -3.835716    -4.378047
 O     5.564333    -3.496218    -3.545258
 H     5.142812    -2.638971    -3.331762
 H    -1.144401     5.060552     1.955536
 O    -1.319454     5.593214     1.144713
 H    -1.936049     5.072363     0.568243
 H    -5.698196     3.065140     0.292233
 O    -5.242882     3.559962    -0.416268
 H    -5.706132     4.403057    -0.598628
 H     5.075900    -3.734616     3.067813
 O     4.330228    -3.580376     2.481774
 H     4.672897    -3.308356     1.600790
 H     5.882922    -1.194195     1.441001
 O     5.470439    -0.308717     1.403590
 H     6.244337     0.285899     1.450214
 H     1.808727    -6.753917    -2.891026
 O     1.646807    -6.995621    -3.828454
 H     2.529506    -7.065885    -4.220704
 H    -7.115368    -3.743426     0.724065
 O    -8.079534    -3.758409     0.507205
 H    -8.555863    -3.551858     1.341447
 H     3.269371    -2.338474     2.882226
 O     2.570877    -1.676380     3.043405
 H     2.788831    -0.879349     2.527348
 H    -1.989820     2.744936     4.976025
 O    -2.722151     3.376829     5.099752
 H    -3.459766     2.863012     5.475630
 H    -0.848610     0.953221     3.933250
 O    -0.750862     1.527039     4.726526
 H     0.084658     1.988838     4.597270
 H     0.373965     3.263610    -7.021758
 O     1.329433     3.083936    -6.880138
 H     1.351160     2.244641    -6.382275
 H     7.159643    -2.654777     4.856853
 O     6.419791    -3.127885     4.406608
 H     5.600831    -2.777646     4.831184
 H     7.991430     1.621035     1.464275
 O     7.917029     0.698323     1.772908
 H     8.422913     0.136785     1.156454
 H    -3.953727    -0.690678    -4.738011
 O    -4.875941    -0.753692    -5.087251
 H    -4.854645    -0.400045    -5.997492
 H     6.546256    -1.381176    -2.065382
 O     6.951957    -1.817972    -1.311528
 H     6.216707    -2.091101    -0.730672
 H     4.688632    -0.676148     4.499703
 O     5.096162     0.063766     4.018984
 H     5.062058    -0.124057     3.056953
 H    -0.072110     3.347065     2.782664
 O    -0.717022     3.999546     3.122613
 H    -0.424604     4.285496     4.009792
 H     8.316607    -1.115923    -0.589438
 O     9.090771    -0.718006    -0.133259
 H     9.801579    -1.371716    -0.184149
 H     9.679921    -3.612778     2.349402
 O     9.395757    -3.450543     1.423637
 H     10.167605    -3.285728     0.871133
 H    -2.372611    -2.575848     3.843675
 O    -2.982491    -2.689341     3.105077
 H    -2.519573    -2.372055     2.289298
 H    -2.024219     0.575616    -6.350948
 O    -2.663573     1.312006    -6.417598
 H    -2.934724     1.512056    -5.497507
 H    -1.157943     3.672772    -5.636582
 O    -1.263687     3.613946    -6.614568
 H    -1.838855     2.839641    -6.749758
 H    -4.434066    -6.360539    -1.109030
 O    -4.924170    -5.611723    -0.737780
 H    -5.686801    -5.464051    -1.337576
 H     2.841875    -5.794751    -1.351045
 O     2.044767    -6.355726    -1.266193
 H     1.268413    -5.736837    -1.180168
 H     3.494794    -4.342452    -5.520154
 O     4.459066    -4.324681    -5.771451
 H     4.570191    -3.599755    -6.392468
 H     7.436489     3.616677     2.062654
 O     7.373839     3.237561     1.176812
 H     6.450275     2.889844     1.117917
 H     6.736643    -3.750450     0.498378
 O     7.241362    -4.557655     0.303384
 H     8.120058    -4.372409     0.689614
 H    -7.335551    -4.623965    -2.505380
 O    -7.094668    -5.544273    -2.258328
 H    -7.722085    -5.809575    -1.558634
 H    -4.526864     6.798316     4.674765
 O    -3.634666     6.465023     4.463315
 H    -3.158739     6.291183     5.290123
 H     7.177158     3.768365     4.824422
 O     7.195989     3.346729     3.955296
 H     7.462772     2.421820     4.117695
 H    -5.964898     0.827495     6.869329
 O    -6.723562     0.269938     7.125045
 H    -6.386719    -0.633962     6.967942
 H    -0.296484    -4.949795    -2.826740
 O    -0.449488    -4.878446    -3.786542
 H    -1.027201    -5.605539    -4.052361
 H     6.683990     0.442691     4.399340
 O     7.651205     0.649837     4.366656
 H     7.880736     0.588104     3.412533
 H     5.029071    -6.647002    -3.674451
 O     4.349705    -6.852406    -4.352406
 H     4.474658    -6.198361    -5.048051
 H    -5.747978    -2.120226    -5.322121
 O    -6.348715    -2.897188    -5.425803
 H    -7.204277    -2.497910    -5.730402
 H    -7.789885     0.655159     5.861678
 O    -8.241743     0.959177     5.032596
 H    -8.946078     1.613153     5.291007
 H    -5.313815     5.689203     2.038899
 O    -5.562627     6.590802     1.749519
 H    -4.713082     7.079038     1.733515
 H     5.860260     1.598420    -3.980372
 O     6.120221     0.806784    -4.500186
 H     5.639404     0.870526    -5.327841
 H    -5.935047     6.345648     0.097170
 O    -5.943580     6.096238    -0.850411
 H    -5.052793     6.339716    -1.180193
 H    -0.039443    -7.536686    -2.997465
 O    -0.748056    -7.657767    -2.354855
 H    -0.357924    -7.977515    -1.532832
 H    -2.544966    -1.525381     5.490369
 O    -1.883178    -2.236693     5.656668
 H    -1.060041    -1.752539     5.857442
 H     7.667837    -4.410306    -1.352707
 O     7.801009    -4.421293    -2.324847
 H     7.025496    -3.964344    -2.693899
 H    -8.675171    -3.175144    -3.380695
 O    -7.760775    -3.069701    -3.031191
 H    -7.207111    -2.889523    -3.806143
 H     8.973196    -3.228327    -2.719660
 O     9.595587    -2.498120    -2.921833
 H     9.079325    -1.674865    -2.854090
 H    -4.898637    -5.148066    -3.573122
 O    -4.880101    -4.181555    -3.468148
 H    -5.396179    -3.815544    -4.196999
 H    -3.620119     3.847516    -3.710185
 O    -3.351464     4.715432    -3.367185
 H    -3.640792     5.392927    -3.979562
 H    -0.220200     4.627414    -4.194199
 O    -0.867841     3.929313    -3.990393
 H    -1.664863     4.369668    -3.632402
 H    -1.916577    -4.006983     5.396026
 O    -2.188093    -4.880617     5.074400
 H    -3.120284    -4.759951     4.821017
 H    -2.446806     8.234135    -4.020472
 O    -2.632704     7.276646    -4.105444
 H    -2.415408     7.020813    -5.028988
 H    -3.118108     7.316289     2.982803
 O    -3.035082     7.489730     2.030142
 H    -2.419084     6.802385     1.703499
 H     4.757657     1.723479     4.192439
 O     4.588215     2.670949     3.998447
 H     5.459738     3.041436     3.762850
 H     7.852592    -1.490913     6.379576
 O     8.310618    -1.702752     5.542777
 H     8.260749    -0.868063     5.036246
 H     5.968959    -1.236796     7.858902
 O     6.670420    -0.711609     7.461132
 H     6.205698     0.021393     6.999024
 H    -1.690817     5.441758    -6.657959
 O    -1.844834     6.384292    -6.490640
 H    -0.980278     6.822415    -6.585606
 H    -8.189064    -0.229659     3.800138
 O    -8.011240    -0.807758     3.038403
 H    -7.103966    -1.139492     3.152147
 H    -8.477939    -0.030464     0.044766
 O    -8.530240     0.627945     0.757015
 H    -8.504341     0.105532     1.578254
 H     0.794077    -0.404555     5.901829
 O    -0.046145    -0.479313     6.412089
 H    -0.556717     0.277378     6.075651
 H    -0.517817     6.939892    -1.873445
 O    -0.454767     6.532271    -2.760467
 H    -1.305793     6.704990    -3.222677
 H     0.756751    -8.018110     0.767968
 O    -0.141139    -8.287209     0.520960
 H    -0.605192    -8.335578     1.384927
 H     1.928400     2.813087     5.172443
 O     1.957152     2.507904     4.240786
 H     2.901400     2.541070     4.001668
 H    -7.753175    -5.800110    -5.521501
 O    -6.854217    -5.650750    -5.857754
 H    -6.717995    -4.694768    -5.825918
 H     3.200867    -7.516897     1.273443
 O     2.308970    -7.167118     1.205962
 H     2.234498    -6.858264     0.266457
 H     3.383240     5.532824    -7.539554
 O     3.554340     4.571303    -7.633102
 H     2.729458     4.113116    -7.409348
 H    -0.603671     6.958567     0.295694
 O    -0.300520     7.653504    -0.312596
 H    -0.988014     8.334343    -0.289237
 H     4.332259     3.839067     5.163882
 O     4.223400     4.504572     5.885500
 H     5.097713     4.591943     6.274433
 H     7.529009     3.085583     6.817712
 O     6.988112     3.912731     6.711740
 H     7.456237     4.594176     7.192859
 H     4.247054    -7.979544    -0.787166
 O     4.747144    -7.420063    -0.170454
 H     5.187574    -6.781833    -0.754763
 H     6.899604    -5.919575    -2.454433
 O     6.140784    -6.530008    -2.401187
 H     6.492624    -7.433221    -2.303962
 H    -8.965037    -2.216300     2.899133
 O    -9.428931    -3.050408     2.670138
 H    -10.164732    -2.771364     2.099667
 H    -2.801226     8.699241     0.707495
 O    -2.651938     9.034272    -0.192226
 H    -3.454555     9.577537    -0.389821
 H     8.008406     0.959146     7.427531
 O     8.346977     1.646743     6.843840
 H     8.218213     1.293945     5.946408
 H    -2.546107     5.253043     7.461237
 O    -2.242568     5.448835     6.575843
 H    -2.409857     4.626286     6.028804
 H    -6.097805    -6.620084    -3.276140
 O    -5.415888    -6.821842    -3.942658
 H    -5.849001    -6.566083    -4.785611
 H     6.828164    -2.626844     2.828910
 O     6.961207    -2.389476     1.892148
 H     7.912165    -2.454869     1.721544
 H     2.265506     6.697435    -1.004805
 O     2.498775     7.457223    -0.425462
 H     1.644409     7.788432    -0.122331
 H    -3.987303    -7.512006    -2.774456
 O    -3.436426    -7.526435    -1.983360
 H    -2.519702    -7.640409    -2.292379
 H     0.891779     6.547332    -5.823679
 O     0.711198     7.404620    -6.275009
 H     0.706437     8.057266    -5.544605
 H    -8.186215    -1.838760    -1.768682
 O    -8.496339    -1.550649    -0.896201
 H    -8.262646    -2.319572    -0.328659
 H    -3.318079     6.978270    -2.455153
 O    -3.428114     6.822798    -1.507361
 H    -3.145787     7.642826    -1.050625
 H     2.895154    -4.476648     2.458056
 O     1.985646    -4.834513     2.459835
 H     2.063272    -5.734290     2.080795
 H    -8.699601    -1.055263    -5.160103
 O    -8.589253    -1.651784    -5.937073
 H    -8.302902    -1.066812    -6.660594
 H     7.634840    -0.047533    -3.821724
 O     8.268973    -0.053933    -3.086144
 H     8.934383     0.617525    -3.292960
 H     4.145197     6.717165    -0.227986
 O     4.867062     6.089260    -0.392091
 H     4.425439     5.238349    -0.609245
 H    -7.872111    -0.085682    -3.355429
 O    -8.763582    -0.094467    -3.761424
 H    -9.372677    -0.323160    -3.057908
 H     6.144135     3.789449    -3.319047
 O     5.676944     3.004961    -2.976850
 H     6.260890     2.608603    -2.287401
 H    -1.188503    -6.959997     0.240736
 O    -1.812054    -6.233376     0.036858
 H    -2.391342    -6.566995    -0.655102
 H    -3.811921    -7.855425     1.122963
 O    -4.055619    -7.579862     2.009719
 H    -3.858561    -6.613517     2.051124
 H    -2.764388    -5.128807     1.242001
 O    -3.488004    -5.005430     1.877548
 H    -3.225914    -4.267656     2.464769
 H     5.319085    -6.009901     5.030890
 O     4.569710    -5.792818     4.473121
 H     4.881484    -5.904709     3.559421
 H    -9.370730    -6.487274    -3.892070
 O    -9.379375    -6.051852    -4.775447
 H    -10.003975    -6.547359    -5.305521
 H     6.385913    -5.554752     1.425645
 O     5.873261    -6.137112     2.023396
 H     5.437397    -6.752149     1.421588
 H    -1.263944    -6.724783     2.708346
 O    -1.390423    -7.685376     2.786396
 H    -2.348541    -7.824938     2.768928
 H    -9.901833    -4.346998    -4.539997
 O    -10.049539    -3.416375    -4.301199
 H    -9.813507    -2.884086    -5.073045
 H     0.419314     7.843215    -3.490463
 O     0.732150     8.671838    -3.909893
 H     1.625114     8.837068    -3.541980
 H    -8.899651    -8.192452    -2.454381
 O    -9.499908    -7.446031    -2.486366
 H    -9.401184    -6.986158    -1.633033
 H     2.034252     0.782268     4.561416
 O     2.135314    -0.054041     5.054651
 H     2.369006    -0.748881     4.403278
 H    -6.402772     0.047438    -7.722710
 O    -7.364861     0.121804    -7.612332
 H    -7.538110     1.028670    -7.356758
 H     6.322559     3.761073    -7.319163
 O     5.722088     3.708810    -6.575565
 H     4.873468     4.145656    -6.894695
 H    -5.479206     10.183464     0.256220
 O    -4.974870     10.188853    -0.568260
 H    -5.542620     9.679841    -1.179865
 H    -0.659236    -1.319155    -5.757218
 O    -0.821601    -0.686287    -6.490151
 H    -0.047000    -0.093570    -6.441813
 H     4.896903    -0.587021    -6.878535
 O     4.991518    -1.512375    -6.628305
 H     5.831963    -1.585236    -6.142375
 H     2.744873    -8.899890    -2.363238
 O     3.700293    -8.813065    -2.346237
 H     3.930106    -8.244193    -3.095823
 H    -4.067393    -0.756558    -7.949710
 O    -4.593780    -0.002000    -7.644363
 H    -3.929662     0.658456    -7.341532
 H     1.210158     3.914232     6.563939
 O     1.962194     3.337322     6.800773
 H     2.768950     3.870868     6.677663
 H    -11.256454    -2.856391    -0.109960
 O    -10.863996    -2.194370     0.459527
 H    -10.126674    -1.807490    -0.044825
 H    -5.843831     3.785310     8.092487
 O    -5.491086     4.089046     7.248755
 H    -5.126141     3.276121     6.847482
 H     6.390730    -9.007331    -0.825286
 O     6.490526    -9.151068    -1.771385
 H     5.614335    -9.400615    -2.090797
 H     6.568762     5.287780    -0.855415
 O     7.222594     4.626098    -1.103805
 H     7.409254     4.120361    -0.286586
 H    -5.369809    -2.808542     5.814930
 O    -5.402779    -2.025593     6.406931
 H    -4.791804    -2.246572     7.130744
 H     2.501818     1.711858     7.449648
 O     2.984541     0.874860     7.394674
 H     2.683822     0.459141     6.559342
 H    -2.733045    -2.716620     7.071750
 O    -3.230198    -2.834768     7.909354
 H    -2.626289    -2.475749     8.575486
 H     5.672725     2.296981     6.676935
 O     5.403618     1.411245     6.426856
 H     4.515017     1.257178     6.810838
 H     2.022729    -4.228625     4.262233
 O     2.491292    -4.132822     5.103966
 H     3.201699    -4.796330     5.052083
 H     10.537711    -2.627415    -1.573287
 O     11.019890    -2.602365    -0.702531
 H     11.952034    -2.566233    -0.910163
 H     3.829181     8.230103    -3.076318
 O     3.134615     8.804055    -2.730285
 H     2.951996     8.477085    -1.830460
 H    -8.023898    -6.611917     0.426583
 O    -8.667132    -6.217174    -0.184333
 H    -8.633053    -5.259633     0.059572
 H    -0.799456     9.535892    -3.565984
 O    -1.743421     9.692114    -3.373084
 H    -1.825997     9.838212    -2.428221
 H     4.152374     3.942352    -3.827323
 O     3.588254     4.719538    -3.882523
 H     4.134001     5.509224    -3.686212
 H     5.132100     6.589750    -2.084467
 O     5.074095     6.770053    -3.043013
 H     5.868559     6.413114    -3.460519
 H    -0.531257     5.330546     5.919168
 O     0.201260     4.851411     5.506740
 H     0.887979     5.496519     5.211067
 H     3.060409     5.742025     5.024599
 O     2.296571     6.158204     4.598064
 H     2.264601     5.800383     3.696704
 H    -7.285296     8.826857    -0.555979
 O    -6.978087     8.581207    -1.438487
 H    -6.730053     7.641793    -1.378485
 H    -1.244315    -4.970048     3.696698
 O    -0.783421    -4.896860     2.829786
 H     0.137174    -5.144896     2.948819
 H     4.205501    -1.912764     6.356510
 O     4.223155    -2.095062     5.392427
 H     3.523009    -2.759391     5.228289
 H     7.197298    -5.974199     3.454422
 O     7.555133    -5.579553     4.259587
 H     7.065005    -4.744403     4.378931
 H     9.083923    -4.586322     4.185131
 O     9.706671    -3.849986     4.036829
 H     9.419497    -3.136228     4.619506
 H     3.092331     7.719042    -8.243228
 O     3.091952     7.205442    -7.436794
 H     2.210432     7.354811    -7.016220
 H    -0.662204    -1.107672     8.128616
 O    -0.871273    -1.725925     8.842681
 H    -0.150770    -2.362318     8.847765
 H     8.362922     4.532497    -2.275654
 O     9.051153     4.546783    -2.989911
 H     9.761709     5.083671    -2.638912
 H     6.424973     4.615417    -5.215878
 O     6.727617     5.041234    -4.392084
 H     7.675733     4.902071    -4.286943
 H     10.715756     2.187197    -4.084865
 O     9.972453     2.084393    -3.492591
 H     9.574839     2.974177    -3.361129
 H     3.100087    -2.160220     7.999652
 O     3.923986    -1.635132     7.999080
 H     3.630345    -0.712480     8.045334
 H    -2.211513    -2.298916    -8.758861
 O    -2.638415    -1.950388    -7.977240
 H    -1.949288    -1.469035    -7.470329
 H     5.025414     5.498246     1.448903
 O     4.816706     4.961529     2.223905
 H     3.845734     4.974409     2.308293
 H    -3.531937    -6.537861    -4.691218
 O    -2.731999    -6.014170    -4.776078
 H    -2.966946    -5.258047    -5.337075
 H    -6.722383     6.177401     4.616300
 O    -6.279928     7.001460     4.326177
 H    -6.123545     6.898575     3.361329
 H    -6.767132     4.500298     5.955569
 O    -7.305841     4.657022     5.152254
 H    -7.069881     3.910079     4.560924
 H    -7.416559     9.417336     2.060633
 O    -7.169506     9.783987     1.187088
 H    -7.647056     10.610297     1.105694
 H    -5.832960    -7.017818     1.826105
 O    -6.450816    -6.411556     1.388794
 H    -5.910411    -5.980229     0.692787
 H    -3.770652    -4.562440     7.714036
 O    -3.983587    -5.423106     7.310674
 H    -3.180889    -5.695829     6.851364
 H     9.580778     0.947274    -0.447863
 O     9.616534     1.897721    -0.660623
 H     9.937821     1.943522    -1.567233
 H    -7.897832    -4.260867     3.276604
 O    -6.968608    -4.512011     3.300092
 H    -6.821299    -5.171495     2.592404
 H     1.032255    -2.097423     6.984170
 O     1.539462    -2.817365     7.374506
 H     1.772735    -3.408547     6.641634
 H    -3.249825    -3.174376    -6.785719
 O    -3.661267    -3.789725    -6.161160
 H    -4.610727    -3.677432    -6.260010
 H    -8.852732     8.318321     3.480708
 O    -8.073026     8.866287     3.580274
 H    -7.389989     8.294344     3.991126
 H     8.167944    -2.155978    -4.997223
 O     7.239554    -1.921304    -5.040959
 H     6.775258    -2.553757    -4.460660
 H    -4.854609    -4.847968     5.862165
 O    -4.894506    -4.292365     5.059336
 H    -5.649250    -4.565267     4.517750
 N    -9.978419     3.058403     5.539455
 H    -10.507017     3.119905     6.403424
 H    -10.631078     3.217839     4.777819
 H    -9.291986     3.815879     5.529328
