# Supplementary material for: Theoretical Distribution of the Ammonia Binding Energy at Interstellar Icy Grains: A New Computational Framework
Source: ACS Earth Space Chem. 2022 Jun 2;6(6):1514–26. doi: 10.1021/acsearthspacechem.2c00040 (PMC9208021; doi:10.1021/acsearthspacechem.2c00040)
Supplement: Supplementary file 1 — sp2c00040_si_001.zip [file sp2c00040_si_001.zip › Supporting_Information_R1/structures/grain_mol133.xyz]

604
grain_mol133 // -1431.687422704131 // -29.8117589298 // -438.720091643931 // -1022.77908999 // -0.0222871458 // -0.582868255613 // -0.00571698075
 H    -1.826694    -0.241182     2.478433
 O    -0.849480    -0.256206     2.568728
 H    -0.611562    -1.178007     2.826900
 H    -0.460358    -1.663346    -2.968049
 O    -0.544750    -1.750306    -2.005936
 H    -1.490576    -1.637797    -1.813293
 H    -2.696974     1.811553     0.998797
 O    -2.616492     1.223613     0.229021
 H    -1.814828     1.513121    -0.242827
 H    -3.642738     2.245847    -2.861543
 O    -3.106685     2.629160    -3.594880
 H    -2.201985     2.701334    -3.273423
 H    -0.140565    -0.606015    -0.815314
 O     0.006142     0.069196    -0.124785
 H    -0.441858    -0.261149     0.665080
 H     0.911271    -1.634728    -4.883924
 O    -0.034707    -1.792075    -4.728898
 H    -0.164808    -2.746250    -4.837360
 H    -4.845966     2.632919    -1.097226
 O    -4.506587     1.823891    -1.527127
 H    -3.850220     1.470321    -0.880882
 H    -3.462434     3.259526     2.748406
 O    -2.761476     2.631544     2.487511
 H    -1.982644     2.907315     3.004903
 H     2.578884     0.338012    -2.858138
 O     1.945344    -0.302479    -2.475049
 H     1.056910     0.056293    -2.664004
 H    -1.101792     0.590496    -3.539444
 O    -0.281150     1.016699    -3.215171
 H    -0.514877     1.566997    -2.449593
 H     2.625227    -0.773802     0.577973
 O     2.511140    -1.467177    -0.104267
 H     2.271201    -1.011878    -0.933784
 H    -2.877147    -0.358884    -0.616459
 O    -3.022060    -0.750544    -1.487971
 H    -3.847505    -1.268010    -1.459990
 H     2.859209     1.151069    -0.648076
 O     2.058985     1.686270    -0.501923
 H     1.317303     1.056047    -0.381164
 H     0.711753     3.345208    -2.950250
 O     1.620034     3.110275    -2.718977
 H     1.595121     2.585166    -1.898291
 H    -0.043355    -3.989216    -0.815443
 O    -0.294162    -4.615461    -1.531596
 H    -1.099055    -5.064577    -1.185428
 H    -6.207581     2.106971     3.149411
 O    -6.268293     2.239054     4.131729
 H    -7.042684     1.718465     4.423045
 H     0.959907    -3.899388     1.061275
 O     0.579183    -3.193725     0.507036
 H     1.287345    -2.546846     0.311990
 H    -2.694448     5.349056    -0.592261
 O    -2.550999     4.508142    -0.118883
 H    -3.454912     4.163827     0.038934
 H    -5.590591    -1.216296     1.571079
 O    -5.284987    -0.542323     0.926980
 H    -5.401369    -0.934677     0.056458
 H    -0.520525    -3.451104     2.822548
 O    -0.184159    -2.686864     3.320743
 H     0.765683    -2.612004     3.132062
 H     5.281678     0.850459    -1.006005
 O     4.473103     0.340215    -0.855509
 H     4.675976    -0.144574    -0.024080
 H     0.797097     2.231405     1.267978
 O     0.766528     1.829012     2.145431
 H     0.125522     1.094740     2.135339
 H     4.435855    -0.555112    -2.287489
 O     4.626310    -0.987397    -3.150918
 H     5.140044    -0.323571    -3.656648
 H     3.172395     3.148249    -0.689985
 O     4.065186     3.513463    -0.631951
 H     4.547662     3.259218    -1.441941
 H    -5.927945    -1.161289    -2.024609
 O    -5.431436    -1.912098    -1.632536
 H    -5.367702    -2.582687    -2.334509
 H    -5.104680    -3.988737     0.926231
 O    -5.763025    -3.310739     0.684172
 H    -5.510785    -2.973103    -0.185721
 H     2.822558     2.253271    -3.436204
 O     3.470913     1.562907    -3.685033
 H     3.551381     1.592221    -4.644046
 H    -5.057506     3.726005     4.003970
 O    -4.456616     4.325191     3.548473
 H    -3.916610     4.788038     4.224304
 H     0.718447     1.276784    -4.601958
 O     1.214818     1.203592    -5.443021
 H     1.786659     0.415519    -5.334920
 H     1.274009     5.845600    -1.806493
 O     2.049089     5.456645    -1.366422
 H     2.590410     5.033606    -2.062130
 H    -2.923387    -3.270309    -2.037431
 O    -3.092572    -3.582609    -1.132438
 H    -3.880410    -4.144029    -1.153435
 H     2.326848     5.348926    -4.088916
 O     1.461303     5.506740    -4.504355
 H     1.427416     4.861273    -5.236280
 H     7.831763     1.533471    -0.667974
 O     7.034638     1.238908    -1.145682
 H     7.373479     0.585949    -1.791339
 H     4.592868     2.509529     0.620455
 O     4.902201     2.076078     1.441537
 H     4.853462     2.778817     2.122507
 H     0.944978    -3.098405    -2.373184
 O     1.813561    -2.949583    -2.774806
 H     1.940211    -1.978518    -2.732438
 H     1.361858     4.534849    -0.205097
 O     0.877031     4.030452     0.486443
 H     0.219769     4.639463     0.868529
 H    -5.729560     1.080487     1.294940
 O    -6.183632     1.911399     1.540998
 H    -7.122415     1.730705     1.279400
 H    -2.398871    -2.612342     0.071020
 O    -1.906123    -2.109046     0.747321
 H    -1.012176    -2.488891     0.727145
 H    -3.755384    -0.580601     4.230320
 O    -3.764308    -0.785470     5.193123
 H    -4.543431    -1.350750     5.398673
 H    -6.227219    -2.914329     2.970795
 O    -5.749731    -2.082600     3.126620
 H    -4.806986    -2.347315     3.115888
 H    -2.855127    -0.114837    -3.016470
 O    -2.584129    -0.119622    -3.961666
 H    -2.465543    -1.084250    -4.110187
 H    -3.549788    -3.020503    -3.969292
 O    -2.677685    -2.693756    -3.691080
 H    -2.009199    -3.335896    -4.001444
 H     3.204949    -1.022993    -4.288786
 O     2.657216    -1.060735    -5.096126
 H     3.290955    -1.199165    -5.818489
 H     4.826269     2.585797    -6.354243
 O     4.263173     1.788850    -6.433405
 H     3.441021     2.087034    -6.831192
 H    -4.224330     0.624456     5.832262
 O    -4.675653     1.447370     6.151572
 H    -5.222381     1.749893     5.398421
 H    -3.989932    -0.149926     1.983289
 O    -3.447353     0.084456     2.755632
 H    -3.325608     1.055390     2.748985
 H    -5.761486     0.921682    -2.214563
 O    -6.324686     0.317196    -2.740600
 H    -5.891700     0.270808    -3.614924
 H     1.766976    -3.625475    -4.370444
 O     1.701688    -4.014954    -5.264346
 H     1.263166    -4.872468    -5.140842
 H     4.320355    -3.739167    -0.862935
 O     4.622917    -3.045427    -0.236175
 H     3.885226    -2.392212    -0.196797
 H    -0.129168     3.031982    -0.633662
 O    -0.886195     2.725917    -1.160720
 H    -1.575972     3.399233    -0.985055
 H     1.905051     4.128003     1.942874
 O     2.355721     4.178820     2.805491
 H     2.127806     3.359966     3.273140
 H     3.714250     0.837450     1.787107
 O     2.919530     0.279503     1.894443
 H     2.169143     0.882456     2.061257
 H     2.991665    -3.969409    -2.334452
 O     3.663684    -4.645128    -2.071320
 H     4.349374    -4.619823    -2.756943
 H     4.854063    -3.672762    -4.746565
 O     5.286389    -3.443525    -3.887608
 H     4.914115    -2.590936    -3.583363
 H    -0.912126     4.857778     2.527151
 O    -1.059176     5.478772     1.775588
 H    -1.708212     5.054875     1.156781
 H    -5.576132     3.300041     0.710940
 O    -5.096914     3.837969     0.051970
 H    -5.512993     4.720055    -0.037083
 H     4.815221    -4.332596     2.670987
 O     4.076596    -4.078489     2.111400
 H     4.429856    -3.736671     1.259407
 H     5.754751    -1.686552     1.304307
 O     5.391877    -0.780636     1.361678
 H     6.197857    -0.237331     1.461166
 H     1.358858    -6.540849    -3.531741
 O     1.179371    -6.675566    -4.487264
 H     2.054981    -6.753609    -4.893701
 H    -7.366815    -3.434007     0.462014
 O    -8.331331    -3.373691     0.254139
 H    -8.792363    -3.231077     1.109381
 H     3.088202    -2.828051     2.647485
 O     2.428127    -2.148842     2.882460
 H     2.687681    -1.316099     2.448632
 H    -1.880084     2.288116     5.307903
 O    -2.572829     2.946653     5.500853
 H    -3.337084     2.443910     5.841239
 H    -0.835739     0.558379     4.071591
 O    -0.701843     1.040285     4.918482
 H     0.156284     1.468476     4.828210
 H     0.463538     3.911448    -6.601958
 O     1.408281     3.667672    -6.486643
 H     1.386011     2.780780    -6.079517
 H     6.963782    -3.557884     4.539666
 O     6.196747    -3.940934     4.050925
 H     5.400458    -3.591895     4.517518
 H     8.016552     0.991688     1.593773
 O     7.892029     0.047743     1.807172
 H     8.363385    -0.474576     1.131642
 H    -4.066564    -0.013540    -4.690602
 O    -4.992483     0.010315    -5.034693
 H    -4.955868     0.453652    -5.904336
 H     6.391131    -1.548635    -2.209230
 O     6.775047    -2.081989    -1.507964
 H     6.028278    -2.372733    -0.950846
 H     4.604775    -1.420636     4.412041
 O     5.050557    -0.658737     4.005286
 H     5.001760    -0.744796     3.029528
 H     0.066732     3.011724     3.164620
 O    -0.538754     3.661381     3.574918
 H    -0.229107     3.836438     4.484670
 H     8.179973    -1.533713    -0.731934
 O     8.976964    -1.227599    -0.245286
 H     9.650179    -1.910589    -0.369787
 H     9.415706    -4.389997     1.921784
 O     9.136640    -4.118155     1.020499
 H     9.913897    -3.940175     0.479747
 H    -2.555824    -2.852760     3.636680
 O    -3.174396    -2.856266     2.896467
 H    -2.697415    -2.482893     2.113059
 H    -2.076895     1.304238    -6.185051
 O    -2.674199     2.077854    -6.169378
 H    -2.930261     2.196430    -5.231073
 H    -1.037306     4.259085    -5.166220
 O    -1.150443     4.307675    -6.143859
 H    -1.768084     3.583876    -6.352173
 H    -4.844541    -5.991153    -1.654871
 O    -5.291225    -5.259057    -1.203909
 H    -6.046585    -5.008847    -1.778434
 H     2.450627    -5.802834    -1.912360
 O     1.623923    -6.324964    -1.877153
 H     0.883596    -5.676599    -1.720439
 H     3.164197    -3.967926    -5.917715
 O     4.126850    -3.977148    -6.175427
 H     4.275247    -3.199701    -6.720476
 H     7.575784     2.942591     2.399186
 O     7.487972     2.660997     1.479738
 H     6.546508     2.371700     1.395099
 H     6.461023    -4.175460     0.096705
 O     6.919149    -4.984850    -0.184955
 H     7.808566    -4.888699     0.209146
 H    -7.651488    -3.963955    -2.837711
 O    -7.460521    -4.916451    -2.688132
 H    -8.099037    -5.218004    -2.013816
 H    -4.182379     6.487922     5.439120
 O    -3.306916     6.137525     5.187357
 H    -2.841221     5.848478     5.986967
 H     7.337682     2.824168     5.164170
 O     7.328884     2.493541     4.256352
 H     7.544906     1.543666     4.320636
 H    -5.846998     0.521827     6.968567
 O    -6.640137    -0.010472     7.209801
 H    -6.399294    -0.929177     7.004576
 H    -0.642637    -4.640381    -3.262056
 O    -0.796016    -4.462257    -4.207805
 H    -1.414079    -5.125678    -4.540890
 H     6.658732    -0.408255     4.406288
 O     7.635768    -0.251999     4.385065
 H     7.857254    -0.228133     3.427361
 H     4.576556    -6.530445    -4.332947
 O     3.883561    -6.627456    -5.021216
 H     4.041761    -5.913580    -5.647836
 H    -5.940095    -1.275337    -5.399400
 O    -6.583527    -2.003553    -5.575226
 H    -7.416966    -1.528935    -5.829124
 H    -7.710418     0.422051     6.016336
 O    -8.250747     0.833592     5.295135
 H    -8.842561     1.451594     5.727341
 H    -5.042101     5.700152     2.719056
 O    -5.240725     6.638811     2.524413
 H    -4.366063     7.079318     2.550598
 H     5.862448     1.645096    -3.802569
 O     6.075723     0.897923    -4.402980
 H     5.595845     1.072298    -5.215109
 H    -5.633996     6.585903     0.859688
 O    -5.658750     6.436837    -0.108726
 H    -4.757252     6.664530    -0.419515
 H    -0.530662    -7.206171    -3.698908
 O    -1.241849    -7.353267    -3.064603
 H    -0.866258    -7.777032    -2.283891
 H    -2.659257    -1.974278     5.382083
 O    -2.036128    -2.734387     5.470908
 H    -1.187586    -2.316907     5.711126
 H     7.345803    -4.691924    -1.821587
 O     7.473716    -4.610193    -2.791042
 H     6.723140    -4.075954    -3.103481
 H    -8.912568    -2.362089    -3.546507
 O    -7.992255    -2.343045    -3.196849
 H    -7.432800    -2.115060    -3.954930
 H     8.708717    -3.449024    -3.073579
 O     9.369699    -2.737028    -3.206145
 H     8.900218    -1.898095    -3.049328
 H    -5.252030    -4.508513    -3.977928
 O    -5.179804    -3.560425    -3.774325
 H    -5.677732    -3.093752    -4.456871
 H    -3.477558     4.370007    -3.206418
 O    -3.157224     5.182300    -2.781274
 H    -3.415055     5.933554    -3.316760
 H    -0.041651     5.009096    -3.642797
 O    -0.725374     4.329815    -3.505348
 H    -1.496623     4.772737    -3.097261
 H    -2.170881    -4.459259     5.029936
 O    -2.492985    -5.279263     4.623928
 H    -3.417543    -5.081045     4.393340
 H    -2.065241     8.694413    -3.080889
 O    -2.301198     7.761756    -3.260065
 H    -2.105592     7.590230    -4.207763
 H    -2.753903     7.101863     3.798224
 O    -2.663140     7.367517     2.867622
 H    -2.088956     6.683192     2.467503
 H     4.805505     0.990462     4.351072
 O     4.688202     1.960686     4.256325
 H     5.578109     2.304945     4.051640
 H     7.727176    -2.596166     6.166410
 O     8.168792    -2.745712     5.307639
 H     8.163255    -1.861950     4.889727
 H     5.867194    -2.392538     7.683062
 O     6.594859    -1.868425     7.333930
 H     6.169438    -1.067523     6.953984
 H    -1.478358     6.148934    -5.997229
 O    -1.578618     7.076045    -5.731379
 H    -0.692438     7.474126    -5.793997
 H    -8.250720    -0.229212     3.890408
 O    -8.079153    -0.710144     3.068547
 H    -7.189809    -1.099191     3.148626
 H    -8.526376     0.398979     0.171613
 O    -8.538933     0.981885     0.948887
 H    -8.540645     0.376920     1.710239
 H     0.737542    -1.081757     5.874136
 O    -0.102816    -1.163195     6.382860
 H    -0.573230    -0.349696     6.130662
 H    -0.200105     7.082551    -1.094725
 O    -0.160888     6.770965    -2.021465
 H    -1.005660     7.030975    -2.453461
 H     0.254730    -8.114333    -0.010785
 O    -0.657932    -8.306860    -0.274709
 H    -1.119810    -8.418697     0.584466
 H     2.045335     2.126829     5.465774
 O     2.053385     1.918454     4.507442
 H     2.997006     1.923630     4.263826
 H    -8.147090    -4.800022    -5.954015
 O    -7.242543    -4.666387    -6.281772
 H    -7.053595    -3.727524    -6.154110
 H     2.724895    -7.802457     0.518738
 O     1.853537    -7.399202     0.496215
 H     1.792422    -6.991915    -0.406001
 H     3.598213     6.051776    -6.906681
 O     3.707917     5.099912    -7.111405
 H     2.859647     4.668199    -6.924961
 H    -0.274574     6.883348     1.064366
 O     0.063147     7.619741     0.526867
 H    -0.586041     8.330569     0.628145
 H     4.502609     3.015096     5.538001
 O     4.434176     3.608201     6.324770
 H     5.313647     3.606934     6.711912
 H     7.659879     1.922039     7.073644
 O     7.165246     2.784080     7.058222
 H     7.672647     3.385890     7.601701
 H     3.734747    -8.107575    -1.589347
 O     4.267625    -7.642412    -0.923685
 H     4.740453    -6.972854    -1.444130
 H     6.489962    -6.035597    -3.064093
 O     5.698652    -6.605773    -3.065749
 H     6.000270    -7.532108    -3.065053
 H    -9.120463    -2.042454     2.794265
 O    -9.633792    -2.821338     2.492596
 H    -10.353315    -2.446730     1.956475
 H    -2.370162     8.690320     1.673941
 O    -2.206762     9.107638     0.811668
 H    -2.980098     9.710706     0.679922
 H     8.023507    -0.278933     7.457785
 O     8.396810     0.445552     6.944093
 H     8.244840     0.194294     6.016631
 H    -2.265963     4.554113     8.039001
 O    -1.968270     4.827274     7.172405
 H    -2.185881     4.074190     6.545554
 H    -6.529764    -5.935679    -3.820970
 O    -5.862941    -6.104771    -4.511345
 H    -6.284930    -5.740563    -5.319367
 H     6.625319    -3.303704     2.528687
 O     6.767042    -2.978942     1.619835
 H     7.712079    -3.078793     1.433610
 H     2.569167     6.601037    -0.284217
 O     2.846167     7.286782     0.364605
 H     2.012502     7.627048     0.712471
 H    -4.469872    -6.988364    -3.434197
 O    -3.917136    -7.113674    -2.654254
 H    -3.009595    -7.245741    -2.982631
 H     1.169726     6.998445    -5.102258
 O     1.049953     7.920480    -5.442984
 H     1.121366     8.436549    -4.603029
 H    -8.343008    -1.226327    -1.812263
 O    -8.632400    -1.013771    -0.911323
 H    -8.439017    -1.849028    -0.428836
 H    -2.996769     7.334651    -1.641414
 O    -3.108584     7.088127    -0.713499
 H    -2.781255     7.840784    -0.177533
 H     2.593824    -4.887552     2.010771
 O     1.665863    -5.193379     1.984987
 H     1.691907    -6.052448     1.515262
 H    -8.827231    -0.072946    -5.099827
 O    -8.753383    -0.591857    -5.934594
 H    -8.438502     0.047820    -6.597448
 H     7.544109    -0.103769    -3.831338
 O     8.179753    -0.219812    -3.106291
 H     8.880733     0.431605    -3.250318
 H     4.450930     6.437464     0.471143
 O     5.135886     5.792158     0.233551
 H     4.647128     4.992190    -0.062559
 H    -7.939078     0.659761    -3.213353
 O    -8.831222     0.741044    -3.609507
 H    -9.449742     0.477835    -2.926638
 H     6.270891     3.737681    -2.923265
 O     5.761609     2.949628    -2.657939
 H     6.326175     2.452213    -2.019600
 H    -1.631208    -6.902749    -0.406790
 O    -2.214764    -6.126207    -0.528847
 H    -2.814110    -6.354836    -1.245928
 H    -4.295982    -7.739617     0.405920
 O    -4.521062    -7.542814     1.318215
 H    -4.269622    -6.598305     1.455958
 H    -3.098954    -5.100808     0.791946
 O    -3.811652    -5.003256     1.444184
 H    -3.505598    -4.345156     2.100819
 H     4.940579    -6.807238     4.388484
 O     4.201886    -6.493365     3.863488
 H     4.502868    -6.527827     2.940016
 H    -9.793010    -5.561291    -4.387229
 O    -9.781411    -5.037357    -5.221052
 H    -10.434897    -5.440626    -5.792874
 H     6.014691    -6.043528     0.838072
 O     5.473123    -6.655195     1.378288
 H     5.001192    -7.180459     0.721173
 H    -1.682285    -6.918417     2.072260
 O    -1.861730    -7.873577     2.053195
 H    -2.826123    -7.957958     2.031636
 H    -10.207567    -3.339838    -4.806961
 O    -10.301794    -2.432120    -4.472167
 H    -10.040970    -1.836826    -5.187991
 H     0.754580     8.107052    -2.584662
 O     1.147315     8.950148    -2.908081
 H     2.048863     8.960027    -2.498722
 H    -9.410623    -7.428690    -3.136265
 O    -9.968289    -6.650935    -3.085493
 H    -9.840882    -6.287841    -2.190395
 H     2.035480     0.166834     4.649513
 O     2.093052    -0.719859     5.053557
 H     2.284290    -1.355959     4.332166
 H    -6.484353     1.160239    -7.559055
 O    -7.440262     1.274991    -7.431257
 H    -7.562100     2.159185    -7.083264
 H     6.430097     4.110354    -6.906332
 O     5.829939     4.015224    -6.166717
 H     5.005842     4.527539    -6.432162
 H    -4.962632     10.358152     1.405787
 O    -4.462911     10.419300     0.580647
 H    -5.062365     10.007489    -0.072728
 H    -0.816413    -0.713514    -5.802029
 O    -0.946817    -0.000594    -6.464464
 H    -0.140194     0.540520    -6.364052
 H     4.766378    -0.175390    -6.899425
 O     4.810365    -1.125207    -6.745423
 H     5.647893    -1.293486    -6.278486
 H     2.176679    -8.777683    -3.236277
 O     3.135490    -8.745287    -3.219754
 H     3.393368    -8.116045    -3.909583
 H    -4.198060     0.256903    -7.890789
 O    -4.680306     1.003627    -7.504095
 H    -3.979257     1.592493    -7.142759
 H     1.395752     3.116673     6.969803
 O     2.115888     2.478529     7.139287
 H     2.950327     2.977031     7.062761
 H    -11.459420    -2.238332    -0.232455
 O    -11.022935    -1.665906     0.398711
 H    -10.270985    -1.267325    -0.073923
 H    -7.432082     1.674424     7.707004
 O    -7.870605     2.537062     7.682462
 H    -7.985169     2.812595     8.591434
 H     5.817967    -9.241898    -1.754167
 O     5.905262    -9.292659    -2.710992
 H     5.015201    -9.460051    -3.045305
 H     6.789697     4.949651    -0.322359
 O     7.403332     4.281799    -0.645140
 H     7.566233     3.685132     0.113791
 H    -5.555952    -3.111567     5.609972
 O    -5.546136    -2.395539     6.282955
 H    -4.936629    -2.724102     6.966406
 H     2.567172     0.767908     7.612614
 O     3.002542    -0.084178     7.467611
 H     2.675280    -0.394941     6.597317
 H    -2.908054    -3.303589     6.836524
 O    -3.408868    -3.478279     7.662434
 H    -2.782051    -3.224799     8.355497
 H     5.762270     1.254772     6.871748
 O     5.443120     0.415589     6.535003
 H     4.549131     0.271747     6.910403
 H     1.744879    -4.778699     3.839576
 O     2.221748    -4.795786     4.681903
 H     2.894043    -5.488306     4.555172
 H     10.309339    -3.055612    -1.887530
 O     10.795764    -3.146507    -1.023571
 H     11.727600    -3.141080    -1.235627
 H     4.218787     8.330009    -2.089160
 O     3.570515     8.929249    -1.680961
 H     3.361022     8.484230    -0.832913
 H    -8.435315    -6.202854    -0.116805
 O    -9.058669    -5.713389    -0.677716
 H    -8.970528    -4.789052    -0.338796
 H    -0.340516     9.852533    -2.504272
 O    -1.273897     10.037441    -2.292437
 H    -1.351443     10.090372    -1.337710
 H     4.286735     4.049829    -3.393886
 O     3.768010     4.859396    -3.364322
 H     4.359390     5.591236    -3.092246
 H     5.441601     6.421390    -1.422928
 O     5.358992     6.739207    -2.346467
 H     6.142920     6.400069    -2.810389
 H    -0.268845     4.684353     6.490227
 O     0.435862     4.211453     6.025221
 H     1.155024     4.845611     5.789634
 H     3.337566     4.989063     5.607127
 O     2.596671     5.488629     5.232803
 H     2.540298     5.226586     4.300295
 H    -6.846539     9.192374     0.477048
 O    -6.554929     9.022550    -0.428378
 H    -6.362061     8.069252    -0.467570
 H    -1.560464    -5.278492     3.234802
 O    -1.100929    -5.142320     2.374868
 H    -0.194622    -5.450395     2.458161
 H     4.062143    -2.813141     6.137411
 O     4.065311    -2.896186     5.159619
 H     3.328600    -3.500784     4.935586
 H     6.810736    -6.712925     2.804993
 O     7.193386    -6.423183     3.642668
 H     6.751065    -5.579002     3.851564
 H     8.774878    -5.512711     3.654638
 O     9.436692    -4.800136     3.575863
 H     9.192410    -4.135394     4.231502
 H     3.544729     8.347631    -7.317173
 O     3.444965     7.724752    -6.589677
 H     2.541827     7.906303    -6.203765
 H    -0.746820    -1.929638     8.031602
 O    -0.986095    -2.605655     8.681021
 H    -0.301449    -3.277138     8.613491
 H     8.532237     4.246816    -1.832190
 O     9.215784     4.296927    -2.549065
 H     9.957006     4.755820    -2.153649
 H     6.588846     4.738360    -4.728158
 O     6.916326     5.060592    -3.867716
 H     7.856141     4.861486    -3.786107
 H     10.742800     1.974032    -3.895511
 O     9.997417     1.852126    -3.309480
 H     9.650454     2.744262    -3.084317
 H     2.951950    -3.167152     7.757755
 O     3.803768    -2.690760     7.802631
 H     3.562069    -1.763002     7.945797
 H    -2.434571    -1.293356    -8.872324
 O    -2.837661    -1.004407    -8.054591
 H    -2.120521    -0.616002    -7.508403
 H     5.270322     5.006786     2.005925
 O     5.035235     4.405336     2.723463
 H     4.066815     4.462342     2.818769
 H    -3.969548    -5.849211    -5.246415
 O    -3.142407    -5.363711    -5.284629
 H    -3.337420    -4.542537    -5.763466
 H    -6.391586     5.993478     5.366702
 O    -5.921122     6.818234     5.144947
 H    -5.784368     6.799834     4.171863
 H    -7.374447     3.917273     6.428757
 O    -7.089964     4.394599     5.639223
 H    -6.867922     3.702808     4.995146
 H    -6.934004     9.515648     3.139404
 O    -6.667787     9.958389     2.307609
 H    -7.103611     10.811316     2.314695
 H    -6.264342    -6.868801     1.211300
 O    -6.849297    -6.187042     0.845631
 H    -6.289302    -5.718031     0.190545
 H    -4.042496    -5.146344     7.297886
 O    -4.305549    -5.947814     6.810753
 H    -3.521451    -6.216415     6.318029
 H     9.557310     0.432005    -0.393159
 O     9.643991     1.395929    -0.508144
 H     9.963906     1.516967    -1.408312
 H    -8.167620    -4.169440     2.954871
 O    -7.252547    -4.468438     2.943858
 H    -7.143528    -5.060543     2.172228
 H     0.886415    -2.887159     6.775117
 O     1.354470    -3.670176     7.084724
 H     1.551309    -4.194795     6.292874
 H    -3.510687    -2.308956    -6.988524
 O    -3.952850    -2.961254    -6.425460
 H    -4.895072    -2.788099    -6.503408
 H    -8.423053     8.356249     4.457405
 O    -7.612996     8.847911     4.600684
 H    -6.962351     8.201219     4.946499
 H     7.953704    -2.105559    -5.221831
 O     7.039626    -1.816999    -5.231140
 H     6.543770    -2.479703    -4.714186
 H    -5.148409    -5.176627     5.440600
 O    -5.164854    -4.537523     4.701446
 H    -5.932798    -4.717308     4.140099
 N     4.601602     10.219603    -4.819497
 H     3.725758     10.653610    -4.538379
 H     5.127336     10.086750    -3.959786
 H     4.361254     9.293771    -5.173746
