# Supplementary material for: Theoretical Distribution of the Ammonia Binding Energy at Interstellar Icy Grains: A New Computational Framework
Source: ACS Earth Space Chem. 2022 Jun 2;6(6):1514–26. doi: 10.1021/acsearthspacechem.2c00040 (PMC9208021; doi:10.1021/acsearthspacechem.2c00040)
Supplement: Supplementary file 1 — sp2c00040_si_001.zip [file sp2c00040_si_001.zip › Supporting_Information_R1/structures/grain_mol95.xyz]

604
grain_mol95 // -1574.406294990837 // -39.9644959572 // -591.585499998037 // -1022.78529095 // -0.0367218539 // -0.583943651482 // -0.010470190781
 H    -1.771182     0.026050     2.485185
 O    -0.791977     0.025216     2.550571
 H    -0.540658    -0.862755     2.899072
 H    -0.527434    -1.951272    -2.815390
 O    -0.587485    -1.937517    -1.847696
 H    -1.529095    -1.810184    -1.643921
 H    -2.692928     1.908228     0.821586
 O    -2.627142     1.243711     0.115243
 H    -1.839016     1.485813    -0.403639
 H    -3.735554     1.931623    -3.038351
 O    -3.220451     2.238192    -3.821197
 H    -2.308939     2.349193    -3.531599
 H    -0.163022    -0.672774    -0.793189
 O    -0.004716     0.072213    -0.181577
 H    -0.430119    -0.175779     0.650007
 H     0.797078    -2.116594    -4.757226
 O    -0.143700    -2.261514    -4.563527
 H    -0.269128    -3.222458    -4.567863
 H    -4.898466     2.495121    -1.294775
 O    -4.563618     1.647206    -1.646190
 H    -3.889028     1.366597    -0.983030
 H    -3.426162     3.527614     2.428964
 O    -2.726866     2.879616     2.217254
 H    -1.937905     3.211710     2.684010
 H     2.498474     0.066090    -2.991045
 O     1.879348    -0.534111    -2.527885
 H     0.983756    -0.201609    -2.730640
 H    -1.199534     0.227236    -3.602785
 O    -0.374418     0.689043    -3.345541
 H    -0.593640     1.315328    -2.636087
 H     2.636527    -0.681122     0.540316
 O     2.511495    -1.442165    -0.063438
 H     2.247753    -1.076894    -0.929282
 H    -2.895735    -0.420092    -0.553310
 O    -3.059036    -0.901339    -1.375347
 H    -3.879471    -1.417263    -1.272557
 H     2.826625     1.106653    -0.885385
 O     2.026751     1.651190    -0.776315
 H     1.292680     1.033586    -0.571497
 H     0.607329     3.037933    -3.350350
 O     1.522527     2.832160    -3.118248
 H     1.520917     2.395807    -2.246747
 H    -0.040091    -4.037192    -0.442535
 O    -0.303783    -4.735997    -1.083148
 H    -1.096456    -5.150414    -0.671675
 H    -6.152445     2.409676     3.016287
 O    -6.190546     2.643620     3.980520
 H    -6.953352     2.152175     4.343991
 H     1.007339    -3.746161     1.388936
 O     0.608012    -3.104860     0.772889
 H     1.306299    -2.478021     0.494648
 H    -2.755745     5.259900    -1.130361
 O    -2.594579     4.473840    -0.575409
 H    -3.491752     4.143507    -0.359915
 H    -5.548623    -1.057375     1.779070
 O    -5.264349    -0.453021     1.060387
 H    -5.398621    -0.935110     0.238934
 H    -0.432730    -3.123713     3.129784
 O    -0.090902    -2.309513     3.536412
 H     0.853865    -2.249934     3.318746
 H     5.241550     0.782866    -1.270380
 O     4.440619     0.287545    -1.047770
 H     4.667763    -0.107874    -0.175761
 H     0.802475     2.370746     0.957591
 O     0.797520     2.062871     1.872819
 H     0.162135     1.328406     1.956899
 H     4.375481    -0.753437    -2.376376
 O     4.548171    -1.272494    -3.194681
 H     5.044383    -0.662869    -3.779559
 H     3.123740     3.091672    -1.142959
 O     4.014837     3.466595    -1.145884
 H     4.479044     3.129360    -1.936400
 H    -5.973902    -1.380554    -1.793271
 O    -5.462457    -2.083801    -1.337468
 H    -5.410577    -2.823817    -1.966854
 H    -5.057588    -3.879559     1.415553
 O    -5.727085    -3.234358     1.120140
 H    -5.498249    -2.988023     0.213924
 H     2.713289     1.911281    -3.771798
 O     3.361721     1.202854    -3.963481
 H     3.417019     1.131105    -4.922000
 H    -4.993862     4.114854     3.668217
 O    -4.409227     4.666368     3.137580
 H    -3.856060     5.199741     3.747721
 H     0.588988     0.807481    -4.776299
 O     1.065567     0.649063    -5.617136
 H     1.645496    -0.120723    -5.441516
 H     1.177791     5.647821    -2.487148
 O     1.966551     5.309645    -2.029249
 H     2.492526     4.819509    -2.691828
 H    -2.954662    -3.464376    -1.660761
 O    -3.099482    -3.681146    -0.724230
 H    -3.883241    -4.245661    -0.666628
 H     2.178466     4.919650    -4.731780
 O     1.301611     5.026921    -5.139072
 H     1.255687     4.309568    -5.799589
 H     7.795101     1.509186    -1.069543
 O     6.988168     1.164716    -1.494282
 H     7.314978     0.447983    -2.075538
 H     4.578524     2.609582     0.193463
 O     4.915490     2.259581     1.043234
 H     4.867107     3.007782     1.666855
 H     0.903157    -3.309268    -2.108853
 O     1.760252    -3.198861    -2.546059
 H     1.880613    -2.228095    -2.607906
 H     1.313671     4.511608    -0.761344
 O     0.852087     4.080575    -0.007381
 H     0.197698     4.721600     0.324313
 H    -5.711815     1.197124     1.267908
 O    -6.166144     2.046941     1.436823
 H    -7.109558     1.835175     1.219227
 H    -2.383838    -2.586988     0.353781
 O    -1.878738    -2.012914     0.960926
 H    -0.982647    -2.388256     0.958765
 H    -3.654252    -0.137703     4.310584
 O    -3.638620    -0.240632     5.289380
 H    -4.407955    -0.785388     5.572210
 H    -6.138111    -2.602981     3.363947
 O    -5.663506    -1.757025     3.419583
 H    -4.719197    -2.016491     3.413529
 H    -2.934141    -0.428294    -2.965444
 O    -2.686346    -0.530693    -3.911530
 H    -2.563987    -1.504963    -3.961175
 H    -3.629702    -3.421292    -3.591779
 O    -2.753565    -3.062755    -3.371507
 H    -2.087954    -3.730629    -3.629263
 H     3.099788    -1.434573    -4.286656
 O     2.533173    -1.559096    -5.071944
 H     3.150141    -1.769486    -5.791364
 H     4.642706     1.947172    -6.757743
 O     4.084662     1.143111    -6.739883
 H     3.250245     1.393883    -7.144845
 H    -4.093149     1.225887     5.789258
 O    -4.543574     2.075013     6.032173
 H    -5.109990     2.294632     5.265088
 H    -3.946641     0.054502     2.037204
 O    -3.387399     0.370975     2.767123
 H    -3.272816     1.336461     2.656312
 H    -5.827894     0.671840    -2.203770
 O    -6.399264     0.012988    -2.649741
 H    -5.987140    -0.122536    -3.524835
 H     1.680087    -4.038199    -4.060268
 O     1.596217    -4.519464    -4.906711
 H     1.167338    -5.361523    -4.683219
 H     4.318875    -3.771553    -0.624784
 O     4.631702    -3.014146    -0.082773
 H     3.889923    -2.364464    -0.092362
 H    -0.174776     2.964110    -0.992921
 O    -0.941856     2.601098    -1.466326
 H    -1.632435     3.285555    -1.344689
 H     1.914463     4.330915     1.401915
 O     2.397344     4.470527     2.236947
 H     2.179898     3.711998     2.802018
 H     3.743318     1.050439     1.549761
 O     2.953707     0.505510     1.729258
 H     2.204504     1.120085     1.854496
 H     2.956515    -4.161120    -2.030795
 O     3.639678    -4.802527    -1.715730
 H     4.308479    -4.845568    -2.416844
 H     4.757322    -4.109084    -4.506509
 O     5.209234    -3.788682    -3.687795
 H     4.837333    -2.911365    -3.464265
 H    -0.894688     5.106362     1.978598
 O    -1.064060     5.644409     1.169546
 H    -1.725260     5.155371     0.615175
 H    -5.589389     3.344216     0.451540
 O    -5.130709     3.812461    -0.272090
 H    -5.555271     4.678447    -0.442126
 H     4.904020    -3.987700     2.939397
 O     4.150300    -3.800296     2.373459
 H     4.480595    -3.546405     1.482697
 H     5.790011    -1.496583     1.278826
 O     5.421830    -0.591563     1.246770
 H     6.225659    -0.036884     1.273516
 H     1.314515    -6.851767    -2.911705
 O     1.113035    -7.086629    -3.843268
 H     1.979166    -7.202471    -4.260811
 H    -7.334568    -3.387927     0.952286
 O    -8.304351    -3.354559     0.763411
 H    -8.745407    -3.125486     1.610370
 H     3.165874    -2.504762     2.801025
 O     2.505206    -1.808962     2.978064
 H     2.749143    -1.023917     2.455585
 H    -1.774599     2.837816     5.035470
 O    -2.468491     3.508717     5.174681
 H    -3.219393     3.040502     5.586060
 H    -0.747282     0.993337     3.960905
 O    -0.597570     1.562419     4.748588
 H     0.256034     1.981786     4.594936
 H     0.265708     3.217209    -7.033466
 O     1.214795     2.990149    -6.919007
 H     1.208753     2.151575    -6.419391
 H     7.091446    -3.011525     4.661474
 O     6.315798    -3.448523     4.233998
 H     5.528777    -3.056298     4.682084
 H     8.040364     1.210555     1.228176
 O     7.924258     0.294194     1.539729
 H     8.384360    -0.295167     0.913599
 H    -4.186677    -0.508882    -4.610046
 O    -5.120827    -0.526009    -4.931764
 H    -5.108712    -0.175622    -5.843422
 H     6.339063    -1.723943    -2.244069
 O     6.744644    -2.178319    -1.500705
 H     6.014119    -2.413258    -0.897352
 H     4.713879    -0.914052     4.371919
 O     5.142095    -0.197445     3.874611
 H     5.070436    -0.386443     2.915833
 H     0.113698     3.341593     2.782094
 O    -0.485381     4.029407     3.135146
 H    -0.156333     4.299381     4.015455
 H     8.163582    -1.545240    -0.821727
 O     8.970633    -1.184682    -0.392147
 H     9.644918    -1.874688    -0.458704
 H     9.484414    -4.101671     2.085361
 O     9.182242    -3.927676     1.167189
 H     9.945144    -3.803129     0.592349
 H    -2.452546    -2.453413     3.927988
 O    -3.088762    -2.537774     3.207660
 H    -2.633654    -2.245710     2.378143
 H    -2.244164     0.655149    -6.283252
 O    -2.846990     1.422952    -6.333737
 H    -3.080694     1.638090    -5.406753
 H    -1.202192     3.705886    -5.605319
 O    -1.339120     3.650523    -6.579651
 H    -1.956601     2.906141    -6.695248
 H    -4.845176    -6.139909    -0.948049
 O    -5.286375    -5.366861    -0.565205
 H    -6.057296    -5.181910    -1.143650
 H     2.439728    -5.943013    -1.406032
 O     1.618061    -6.462744    -1.296399
 H     0.876962    -5.805187    -1.189245
 H     3.041733    -4.533857    -5.597541
 O     3.997852    -4.565115    -5.877243
 H     4.126885    -3.848103    -6.503921
 H     7.581694     3.230024     1.835539
 O     7.502673     2.852928     0.943758
 H     6.554566     2.559323     0.924323
 H     6.485617    -4.094261     0.322308
 O     6.943023    -4.925939     0.113546
 H     7.840709    -4.785084     0.474097
 H    -7.695372    -4.261616    -2.265729
 O    -7.493834    -5.192376    -2.022574
 H    -8.113172    -5.424780    -1.304394
 H    -4.105306     7.016099     4.785017
 O    -3.233824     6.646057     4.548773
 H    -2.746398     6.443750     5.362205
 H     7.462211     3.339052     4.728295
 O     7.460832     3.012070     3.803806
 H     7.736282     2.078749     3.898618
 H    -5.687148     1.234635     6.969817
 O    -6.470294     0.726495     7.285017
 H    -6.227191    -0.207374     7.171250
 H    -0.693942    -4.943438    -2.791950
 O    -0.871660    -4.866267    -3.747084
 H    -1.492575    -5.564062    -3.993262
 H     6.758653     0.105735     4.210135
 O     7.733963     0.257679     4.144800
 H     7.930592     0.186095     3.185524
 H     4.511663    -6.909316    -3.789707
 O     3.803061    -7.081291    -4.446775
 H     3.940491    -6.435859    -5.148056
 H    -6.067223    -1.847264    -5.136234
 O    -6.709204    -2.593096    -5.219188
 H    -7.552142    -2.151773    -5.500192
 H    -7.572072     1.026277     6.080210
 O    -8.133284     1.357202     5.333764
 H    -8.718630     2.014397     5.713815
 H    -5.024954     5.943847     2.184127
 O    -5.235430     6.855952     1.897236
 H    -4.363649     7.301056     1.855639
 H     5.747148     1.283168    -4.148796
 O     5.952904     0.479329    -4.673441
 H     5.451059     0.564387    -5.486581
 H    -5.668461     6.627181     0.257576
 O    -5.715924     6.377690    -0.689118
 H    -4.823915     6.575908    -1.044483
 H    -0.573158    -7.540412    -2.960924
 O    -1.267772    -7.624280    -2.297434
 H    -0.870139    -7.961616    -1.486076
 H    -2.519600    -1.397809     5.574097
 O    -1.889218    -2.141630     5.725656
 H    -1.038090    -1.696971     5.900259
 H     7.327280    -4.804136    -1.553694
 O     7.431124    -4.823563    -2.529448
 H     6.669064    -4.328816    -2.877010
 H    -8.985466    -2.748950    -3.106321
 O    -8.057100    -2.688921    -2.783771
 H    -7.517947    -2.538626    -3.575182
 H     8.649725    -3.692696    -2.962705
 O     9.301609    -2.995131    -3.186474
 H     8.829881    -2.146920    -3.104867
 H    -5.320300    -4.910506    -3.402399
 O    -5.250349    -3.945975    -3.300968
 H    -5.768285    -3.555762    -4.015821
 H    -3.595234     4.008941    -3.607927
 O    -3.271104     4.862507    -3.277164
 H    -3.545975     5.552961    -3.881629
 H    -0.175857     4.615430    -4.194236
 O    -0.850861     3.950776    -3.969284
 H    -1.614638     4.430851    -3.590063
 H    -2.021041    -3.903650     5.471274
 O    -2.347079    -4.763113     5.161164
 H    -3.278390    -4.594369     4.934512
 H    -2.211450     8.329884    -3.968077
 O    -2.446298     7.382511    -4.044072
 H    -2.270792     7.114469    -4.972952
 H    -2.721920     7.461794     3.053609
 O    -2.655972     7.629322     2.098295
 H    -2.086384     6.909884     1.757734
 H     4.857619     1.449545     4.078040
 O     4.766803     2.405734     3.856973
 H     5.700776     2.660105     3.691805
 H     7.886203    -1.882456     6.159148
 O     8.307040    -2.121121     5.309562
 H     8.285549    -1.284490     4.803506
 H     6.061735    -1.525487     7.692579
 O     6.776786    -1.040210     7.269558
 H     6.337211    -0.280205     6.823004
 H    -1.675351     5.497281    -6.617079
 O    -1.776416     6.446760    -6.448625
 H    -0.894201     6.840428    -6.570848
 H    -8.159064     0.153465     4.048165
 O    -8.004056    -0.410024     3.277009
 H    -7.110003    -0.783980     3.374974
 H    -8.529871     0.387675     0.292249
 O    -8.528277     1.048670     1.004376
 H    -8.506457     0.526760     1.824631
 H     0.881133    -0.441197     5.885840
 O     0.052642    -0.474874     6.419204
 H    -0.428425     0.306937     6.097016
 H    -0.288226     6.944267    -1.873304
 O    -0.270290     6.533003    -2.760708
 H    -1.125214     6.746328    -3.198609
 H     0.308382    -8.053734     0.780835
 O    -0.608894    -8.277590     0.561234
 H    -1.048885    -8.300916     1.438716
 H     2.154834     2.714705     5.111754
 O     2.140618     2.408599     4.179172
 H     3.079036     2.390243     3.917105
 H    -8.260295    -5.421544    -5.264241
 O    -7.365161    -5.318400    -5.626986
 H    -7.180142    -4.370433    -5.602544
 H     2.788353    -7.675755     1.213395
 O     1.913409    -7.282114     1.169974
 H     1.827664    -6.971335     0.232196
 H     3.368824     5.330701    -7.647214
 O     3.488801     4.361564    -7.741768
 H     2.648646     3.945842    -7.493045
 H    -0.308393     6.971301     0.296651
 O     0.012885     7.649518    -0.321503
 H    -0.639761     8.363273    -0.281228
 H     4.556434     3.656112     5.066916
 O     4.362830     4.454715     5.613598
 H     5.143826     5.037691     5.467230
 H     7.854145     2.661909     6.699009
 O     7.305185     3.480466     6.577416
 H     7.861155     4.179560     6.939858
 H     3.748706    -8.194829    -0.876534
 O     4.294296    -7.660210    -0.276629
 H     4.749049    -7.045984    -0.875438
 H     6.451731    -6.274686    -2.627433
 O     5.664942    -6.845927    -2.550612
 H     5.973441    -7.765538    -2.460000
 H    -9.041401    -1.768805     3.169570
 O    -9.556220    -2.577410     2.963703
 H    -10.291291    -2.264318     2.409566
 H    -2.402249     8.821244     0.766219
 O    -2.262443     9.147264    -0.138532
 H    -3.043044     9.729224    -0.313846
 H     8.198496     0.535017     7.191771
 O     8.582839     1.188299     6.597257
 H     8.381959     0.862063     5.704403
 H    -2.111639     5.373263     7.524320
 O    -1.841356     5.557857     6.625990
 H    -2.064651     4.741435     6.086925
 H    -6.582956    -6.319698    -3.065385
 O    -5.932003    -6.556883    -3.750875
 H    -6.376247    -6.281177    -4.581658
 H     6.701579    -2.970989     2.644881
 O     6.818714    -2.744208     1.703012
 H     7.759989    -2.857024     1.505977
 H     2.502864     6.563196    -1.087839
 O     2.793995     7.309656    -0.516645
 H     1.966839     7.685123    -0.189574
 H    -4.506309    -7.315863    -2.622478
 O    -3.933971    -7.356237    -1.847695
 H    -3.033605    -7.517276    -2.182833
 H     0.983129     6.472860    -5.862772
 O     0.833606     7.337342    -6.311704
 H     0.882301     7.990889    -5.583842
 H    -8.382425    -1.435232    -1.514970
 O    -8.651735    -1.131141    -0.634304
 H    -8.440069    -1.910228    -0.072074
 H    -3.098260     7.123261    -2.373178
 O    -3.186538     6.974785    -1.422091
 H    -2.851425     7.780833    -0.976230
 H     2.671303    -4.621434     2.395550
 O     1.745253    -4.932894     2.423941
 H     1.766698    -5.836430     2.046813
 H    -8.955277    -0.634589    -4.891871
 O    -8.897954    -1.237506    -5.669586
 H    -8.603999    -0.669091    -6.403194
 H     7.441670    -0.451386    -4.036464
 O     8.095281    -0.486481    -3.319020
 H     8.787962     0.148924    -3.548467
 H     4.397373     6.491353    -0.372998
 O     5.083897     5.824783    -0.541190
 H     4.595727     4.998098    -0.758283
 H    -8.027052     0.295995    -3.115236
 O    -8.929206     0.330752    -3.495318
 H    -9.528814     0.137413    -2.773335
 H     6.162354     3.458024    -3.503328
 O     5.665036     2.701126    -3.142485
 H     6.249270     2.273773    -2.471702
 H    -1.595644    -6.899654     0.307968
 O    -2.187877    -6.143157     0.119743
 H    -2.802755    -6.448682    -0.554207
 H    -4.233316    -7.660194     1.269872
 O    -4.438249    -7.370036     2.161766
 H    -4.190227    -6.415134     2.193942
 H    -3.047323    -4.989581     1.348218
 O    -3.744959    -4.827775     2.003939
 H    -3.427867    -4.103209     2.580615
 H     5.089894    -6.268778     4.901414
 O     4.335506    -6.018198     4.364758
 H     4.615259    -6.145687     3.442847
 H    -9.861753    -6.022987    -3.585809
 O    -9.874494    -5.589205    -4.469902
 H    -10.538631    -6.053436    -4.979848
 H     6.071499    -5.876631     1.264561
 O     5.548123    -6.431556     1.878725
 H     5.064027    -7.024747     1.292140
 H    -1.585917    -6.656231     2.775749
 O    -1.758952    -7.609130     2.860178
 H    -2.722895    -7.699737     2.872435
 H    -10.303221    -3.859737    -4.225015
 O    -10.396412    -2.922446    -3.984795
 H    -10.157289    -2.404039    -4.765097
 H     0.645189     7.795844    -3.520880
 O     0.987619     8.606595    -3.952312
 H     1.897822     8.727588    -3.611492
 H    -9.434916    -7.747198    -2.156661
 O    -9.997259    -6.971333    -2.173466
 H    -9.850653    -6.515814    -1.324738
 H     2.140183     0.679715     4.504614
 O     2.210763    -0.160602     4.996013
 H     2.391885    -0.867309     4.341526
 H    -6.682298     0.346219    -7.524185
 O    -7.635734     0.469018    -7.385733
 H    -7.755744     1.383982    -7.128463
 H     6.220545     3.413082    -7.506359
 O     5.640831     3.394229    -6.744868
 H     4.805775     3.871556    -7.041315
 H    -5.013484     10.438604     0.389816
 O    -4.534246     10.416512    -0.449330
 H    -5.145503     9.935274    -1.041353
 H    -0.959355    -1.305051    -5.723262
 O    -1.111103    -0.666193    -6.453328
 H    -0.306606    -0.113264    -6.429830
 H     4.590907    -0.856598    -7.009786
 O     4.646112    -1.784962    -6.759053
 H     5.495750    -1.899329    -6.297711
 H     2.156304    -9.041228    -2.404471
 O     3.114971    -9.002932    -2.415942
 H     3.351100    -8.447667    -3.173700
 H    -4.398090    -0.575428    -7.816743
 O    -4.876478     0.205385    -7.498707
 H    -4.171321     0.832105    -7.217862
 H     1.530569     3.849630     6.521159
 O     2.257569     3.233835     6.737756
 H     3.082722     3.729193     6.595242
 H    -11.451670    -2.292109     0.239052
 O    -11.004731    -1.654236     0.795761
 H    -10.267229    -1.303749     0.265713
 H    -7.262289     2.450214     7.623165
 O    -7.708409     3.303086     7.519861
 H    -7.802003     3.671810     8.397686
 H     5.836155    -9.329523    -0.973665
 O     5.900436    -9.480013    -1.921804
 H     5.003690    -9.685744    -2.214244
 H     6.733971     4.937421    -1.056592
 O     7.347287     4.243657    -1.318973
 H     7.531300     3.731878    -0.505427
 H    -5.401317    -2.519524     5.991831
 O    -5.380983    -1.737101     6.585973
 H    -4.751991    -1.988959     7.284267
 H     2.739801     1.588962     7.375400
 O     3.170139     0.724515     7.313507
 H     2.831117     0.327504     6.484749
 H    -2.723042    -2.568913     7.164915
 O    -3.202555    -2.658812     8.016716
 H    -2.560606    -2.331231     8.663458
 H     5.921039     2.021184     6.480333
 O     5.593575     1.140464     6.266430
 H     4.712215     1.046153     6.678767
 H     1.866131    -4.326552     4.222964
 O     2.362556    -4.253910     5.050762
 H     3.037774    -4.951497     4.980266
 H     10.275746    -3.169186    -1.865040
 O     10.783854    -3.166121    -1.008964
 H     11.710164    -3.179241    -1.243558
 H     4.081324     8.010570    -3.209237
 O     3.429059     8.620467    -2.843221
 H     3.254706     8.303805    -1.938314
 H    -8.395753    -6.207369     0.692724
 O    -9.036371    -5.782432     0.099545
 H    -8.946913    -4.827264     0.337819
 H    -0.488137     9.548128    -3.565747
 O    -1.416932     9.752047    -3.346360
 H    -1.465313     9.903510    -2.399954
 H     4.165847     3.709256    -3.954480
 O     3.640568     4.514136    -3.994850
 H     4.230862     5.275496    -3.820012
 H     5.332921     6.307742    -2.250927
 O     5.253950     6.489957    -3.206304
 H     6.014168     6.090532    -3.648901
 H    -0.155864     5.351141     5.921366
 O     0.539387     4.836464     5.489258
 H     1.242228     5.454295     5.160989
 H     3.224607     5.532679     4.767399
 O     2.525830     6.135894     4.413993
 H     2.399323     5.827138     3.498939
 H    -6.909837     9.172995    -0.364676
 O    -6.639860     8.910858    -1.254654
 H    -6.439803     7.959839    -1.198734
 H    -1.448571    -4.902918     3.756850
 O    -1.011579    -4.856454     2.875857
 H    -0.100728    -5.148042     2.968662
 H     4.224885    -2.117886     6.244492
 O     4.203866    -2.305722     5.281158
 H     3.465639    -2.932825     5.141684
 H     6.919909    -6.332046     3.270767
 O     7.320750    -5.954537     4.063717
 H     6.877863    -5.094800     4.194241
 H     8.895320    -5.039502     3.940945
 O     9.549728    -4.336104     3.770902
 H     9.316319    -3.607255     4.359197
 H     3.168101     7.526648    -8.349819
 O     3.166077     7.016398    -7.541228
 H     2.305432     7.210420    -7.096162
 H    -0.543702    -1.066321     8.156043
 O    -0.763090    -1.672822     8.877271
 H    -0.073906    -2.342966     8.863890
 H     8.445878     4.088909    -2.528135
 O     9.111050     4.069342    -3.262951
 H     9.859267     4.567946    -2.934499
 H     6.427045     4.266124    -5.410387
 O     6.775311     4.677705    -4.597165
 H     7.717866     4.490578    -4.520271
 H     10.622055     1.624408    -4.398182
 O     9.892386     1.561338    -3.783804
 H     9.543893     2.470030    -3.644985
 H     3.155407    -2.305564     7.921148
 O     4.005181    -1.824950     7.893508
 H     3.762580    -0.887394     7.943241
 H    -2.647017    -2.211188    -8.674685
 O    -3.032504    -1.839986    -7.882059
 H    -2.305340    -1.393112    -7.397248
 H     5.209176     5.256240     1.192799
 O     5.071373     4.784650     2.034036
 H     4.098378     4.806671     2.156520
 H    -4.059042    -6.370018    -4.555396
 O    -3.236677    -5.887311    -4.665161
 H    -3.449536    -5.121528    -5.221834
 H    -6.312172     6.505665     4.819090
 O    -5.854184     7.305383     4.500608
 H    -5.740064     7.185582     3.531834
 H    -7.252756     4.547195     6.116686
 O    -6.992044     4.940707     5.274476
 H    -6.779601     4.186450     4.701152
 H    -6.935111     9.772619     2.250820
 O    -6.692765     10.127338     1.370881
 H    -7.134844     10.974067     1.299769
 H    -6.188149    -6.719766     2.028565
 O    -6.787225    -6.083250     1.608203
 H    -6.246738    -5.682194     0.894273
 H    -3.832001    -4.358632     7.844545
 O    -4.100883    -5.208041     7.450577
 H    -3.326858    -5.522726     6.969313
 H     9.533805     0.452892    -0.723647
 O     9.610118     1.399920    -0.941901
 H     9.907555     1.426039    -1.857386
 H    -8.069023    -3.862428     3.527474
 O    -7.152316    -4.156518     3.524985
 H    -7.057487    -4.825446     2.816911
 H     1.066514    -2.141097     6.965758
 O     1.544069    -2.887294     7.344146
 H     1.727945    -3.489415     6.606291
 H    -3.669506    -3.029200    -6.668823
 O    -4.092925    -3.621526    -6.030181
 H    -5.038022    -3.461804    -6.101812
 H    -8.382785     8.750158     3.719020
 O    -7.573393     9.258355     3.790252
 H    -6.909534     8.654335     4.184994
 H     7.832676    -2.585312    -5.219519
 O     6.916698    -2.303146    -5.236535
 H     6.438034    -2.910540    -4.641154
 H    -4.982282    -4.588709     6.028959
 O    -5.021906    -4.030754     5.227548
 H    -5.801858    -4.272326     4.707568
 N     6.166834     6.295996     4.527074
 H     5.692503     7.190288     4.617848
 H     5.918325     5.924369     3.607681
 H     7.163764     6.485092     4.519369
