# Supplementary material for: Theoretical Distribution of the Ammonia Binding Energy at Interstellar Icy Grains: A New Computational Framework
Source: ACS Earth Space Chem. 2022 Jun 2;6(6):1514–26. doi: 10.1021/acsearthspacechem.2c00040 (PMC9208021; doi:10.1021/acsearthspacechem.2c00040)
Supplement: Supplementary file 1 — sp2c00040_si_001.zip [file sp2c00040_si_001.zip › Supporting_Information_R1/structures/grain_mol56.xyz]

604
grain_mol56 // -1431.69582089415 // -29.8031710154 // -438.71589210955 // -1022.7830998 // -0.0228342689 // -0.583009541284 // -0.006139935781
 H    -1.724665     0.112700     2.509838
 O    -0.746059     0.100602     2.582962
 H    -0.507303    -0.793428     2.924924
 H    -0.478020    -1.848553    -2.795831
 O    -0.542276    -1.837944    -1.828330
 H    -1.483672    -1.703133    -1.628510
 H    -2.614805     2.016500     0.852690
 O    -2.553336     1.354768     0.143542
 H    -1.760177     1.590427    -0.370763
 H    -3.637361     2.074309    -3.012118
 O    -3.114902     2.379881    -3.790374
 H    -2.203386     2.477283    -3.495835
 H    -0.108514    -0.585803    -0.765013
 O     0.056210     0.152605    -0.146885
 H    -0.377826    -0.095626     0.679924
 H     0.853964    -2.020362    -4.731899
 O    -0.089380    -2.154160    -4.543044
 H    -0.228134    -3.113339    -4.553742
 H    -4.802000     2.641681    -1.270569
 O    -4.476154     1.791804    -1.625436
 H    -3.808175     1.498508    -0.961088
 H    -3.337361     3.634701     2.465788
 O    -2.645146     2.979010     2.254879
 H    -1.854348     3.299223     2.726476
 H     2.572916     0.133938    -2.944492
 O     1.944705    -0.461792    -2.487628
 H     1.054078    -0.117705    -2.693037
 H    -1.119381     0.342100    -3.573654
 O    -0.290258     0.792869    -3.309802
 H    -0.505415     1.417665    -2.597835
 H     2.684738    -0.634176     0.582688
 O     2.554511    -1.390732    -0.025388
 H     2.298434    -1.018184    -0.890621
 H    -2.838893    -0.303288    -0.535923
 O    -3.004235    -0.774940    -1.362930
 H    -3.829173    -1.285070    -1.267196
 H     2.902451     1.158454    -0.831656
 O     2.108215     1.710904    -0.722110
 H     1.365983     1.100675    -0.525657
 H     0.719613     3.130385    -3.295631
 O     1.630849     2.910823    -3.060877
 H     1.619855     2.471091    -2.191229
 H    -0.028669    -3.954289    -0.434445
 O    -0.294894    -4.644701    -1.082051
 H    -1.092660    -5.057653    -0.674740
 H    -6.079099     2.545693     3.033437
 O    -6.119606     2.774557     3.998985
 H    -6.890097     2.289989     4.355288
 H     1.013883    -3.685916     1.405567
 O     0.626076    -3.034833     0.792800
 H     1.333514    -2.416036     0.520472
 H    -2.627431     5.379424    -1.079403
 O    -2.478774     4.588491    -0.527853
 H    -3.380866     4.267583    -0.319163
 H    -5.510828    -0.921969     1.777758
 O    -5.216252    -0.316160     1.064678
 H    -5.349953    -0.792406     0.239559
 H    -0.427846    -3.056058     3.143805
 O    -0.077089    -2.248431     3.557099
 H     0.868745    -2.199590     3.342086
 H     5.315735     0.807891    -1.206219
 O     4.508320     0.319896    -0.990341
 H     4.725390    -0.081750    -0.119223
 H     0.885741     2.436536     1.009731
 O     0.871155     2.122472     1.922989
 H     0.226487     1.395146     1.997817
 H     4.436862    -0.711765    -2.325782
 O     4.608525    -1.228406    -3.145739
 H     5.114054    -0.620628    -3.724750
 H     3.224409     3.140767    -1.076470
 O     4.120936     3.501354    -1.071801
 H     4.583955     3.166624    -1.863490
 H    -5.921889    -1.218361    -1.798979
 O    -5.421782    -1.929179    -1.343064
 H    -5.373801    -2.667807    -1.974552
 H    -5.050948    -3.750407     1.398016
 O    -5.711786    -3.095815     1.102608
 H    -5.474109    -2.846590     0.199497
 H     2.814588     1.980593    -3.712872
 O     3.454592     1.264852    -3.905892
 H     3.514204     1.199185    -4.864557
 H    -4.903991     4.232841     3.701275
 O    -4.310199     4.780675     3.177061
 H    -3.753740     5.303729     3.792893
 H     0.681896     0.908611    -4.734711
 O     1.160764     0.749231    -5.574079
 H     1.730343    -0.028546    -5.399974
 H     1.317479     5.727823    -2.414667
 O     2.098318     5.376142    -1.953809
 H     2.624208     4.885822    -2.616280
 H    -2.928161    -3.341857    -1.661076
 O    -3.088468    -3.554037    -0.726280
 H    -3.868063    -4.126035    -0.681669
 H     2.320413     5.001594    -4.657328
 O     1.446937     5.121373    -5.068851
 H     1.396307     4.408440    -5.733646
 H     7.875708     1.503365    -0.987315
 O     7.067899     1.168189    -1.417722
 H     7.390101     0.452567    -2.002472
 H     4.668689     2.623147     0.262068
 O     4.993363     2.271082     1.115708
 H     4.961284     3.038261     1.724326
 H     0.933010    -3.228922    -2.090153
 O     1.793769    -3.124911    -2.521939
 H     1.925010    -2.155203    -2.577734
 H     1.431326     4.579500    -0.694467
 O     0.958582     4.149095     0.053521
 H     0.312283     4.797561     0.385821
 H    -5.644352     1.338097     1.280116
 O    -6.089321     2.192218     1.452563
 H    -7.034001     1.993282     1.228565
 H    -2.358729    -2.480238     0.360977
 O    -1.848967    -1.915570     0.973275
 H    -0.957939    -2.302781     0.972803
 H    -3.618395    -0.039167     4.324664
 O    -3.609230    -0.147788     5.303115
 H    -4.386503    -0.685141     5.578308
 H    -6.126483    -2.469839     3.349775
 O    -5.643079    -1.629636     3.414517
 H    -4.701551    -1.899508     3.410553
 H    -2.864837    -0.295480    -2.949356
 O    -2.613995    -0.395667    -3.894839
 H    -2.503330    -1.371499    -3.948729
 H    -3.592060    -3.275948    -3.596929
 O    -2.713417    -2.928381    -3.370455
 H    -2.055268    -3.603747    -3.629328
 H     3.162798    -1.366294    -4.245811
 O     2.599044    -1.479995    -5.034733
 H     3.217328    -1.692907    -5.752225
 H     4.759035     2.010775    -6.689068
 O     4.191409     1.213169    -6.679476
 H     3.361791     1.476986    -7.086012
 H    -4.049010     1.320806     5.809008
 O    -4.489878     2.174205     6.054863
 H    -5.050058     2.405024     5.286366
 H    -3.897103     0.169369     2.051270
 O    -3.338440     0.475487     2.786156
 H    -3.211588     1.440008     2.680738
 H    -5.748966     0.835130    -2.195410
 O    -6.326721     0.187059    -2.648979
 H    -5.910634     0.050855    -3.522067
 H     1.710387    -3.954400    -4.041529
 O     1.625844    -4.430013    -4.891031
 H     1.181876    -5.266405    -4.675124
 H     4.335372    -3.738716    -0.592283
 O     4.654733    -2.988855    -0.043122
 H     3.921076    -2.329820    -0.053461
 H    -0.075231     3.052293    -0.943021
 O    -0.844404     2.700552    -1.421798
 H    -1.526960     3.392855    -1.300337
 H     2.016724     4.383422     1.471819
 O     2.485063     4.515053     2.316411
 H     2.262441     3.747516     2.866287
 H     3.805986     1.081055     1.605127
 O     3.011327     0.541585     1.783503
 H     2.267016     1.162851     1.904157
 H     2.975228    -4.104221    -2.006459
 O     3.650375    -4.754561    -1.691921
 H     4.321228    -4.801043    -2.390857
 H     4.789385    -4.059068    -4.473362
 O     5.241261    -3.749026    -3.650585
 H     4.878721    -2.868531    -3.423738
 H    -0.784925     5.185372     2.037596
 O    -0.945057     5.730953     1.232298
 H    -1.607590     5.252324     0.670316
 H    -5.492222     3.488608     0.477491
 O    -5.024266     3.955809    -0.240751
 H    -5.437512     4.827756    -0.407968
 H     4.900642    -3.984443     2.972286
 O     4.151875    -3.781795     2.405337
 H     4.488767    -3.527865     1.516763
 H     5.823812    -1.492662     1.333139
 O     5.466849    -0.582987     1.308463
 H     6.277187    -0.037981     1.337530
 H     1.305355    -6.769681    -2.913736
 O     1.110146    -6.997450    -3.848099
 H     1.978263    -7.118102    -4.259905
 H    -7.319335    -3.226752     0.926874
 O    -8.288342    -3.179999     0.734904
 H    -8.729931    -2.950523     1.581299
 H     3.180073    -2.478045     2.835062
 O     2.528987    -1.774129     3.015968
 H     2.782871    -0.990293     2.496206
 H    -1.707718     2.908960     5.076549
 O    -2.393084     3.588011     5.218284
 H    -3.152654     3.126137     5.621195
 H    -0.697672     1.058624     3.996584
 O    -0.544034     1.620796     4.789103
 H     0.314036     2.032165     4.639543
 H     0.399069     3.335266    -6.978969
 O     1.344693     3.095714    -6.861780
 H     1.326088     2.254720    -6.366584
 H     7.090170    -3.044226     4.712803
 O     6.311708    -3.468721     4.279721
 H     5.526517    -3.069932     4.724945
 H     8.103825     1.185656     1.312137
 O     7.980131     0.268046     1.620197
 H     8.434367    -0.321262     0.989640
 H    -4.109437    -0.352444    -4.600125
 O    -5.042199    -0.355673    -4.927199
 H    -5.020353     0.000014    -5.836642
 H     6.388367    -1.705929    -2.188874
 O     6.784570    -2.170219    -1.446458
 H     6.047970    -2.399643    -0.848507
 H     4.739171    -0.913941     4.421770
 O     5.180935    -0.199160     3.933286
 H     5.111021    -0.380144     2.971852
 H     0.198173     3.404462     2.833929
 O    -0.395588     4.095228     3.190857
 H    -0.065990     4.356971     4.072231
 H     8.207321    -1.557639    -0.756446
 O     9.015898    -1.210654    -0.318609
 H     9.682914    -1.907295    -0.388650
 H     9.483948    -4.146863     2.141359
 O     9.188027    -3.963487     1.223290
 H     9.954841    -3.844567     0.652335
 H    -2.441906    -2.366281     3.933641
 O    -3.076835    -2.436394     3.210971
 H    -2.613991    -2.147979     2.384228
 H    -2.144943     0.798707    -6.256857
 O    -2.738356     1.574031    -6.305835
 H    -2.973903     1.786644    -5.378761
 H    -1.069840     3.833359    -5.555529
 O    -1.202918     3.785348    -6.530838
 H    -1.828196     3.048724    -6.653743
 H    -4.892571    -6.073618    -1.030858
 O    -5.268548    -5.262508    -0.623066
 H    -6.037636    -5.024363    -1.184754
 H     2.433006    -5.882923    -1.395338
 O     1.605344    -6.393800    -1.292056
 H     0.870383    -5.727982    -1.186658
 H     3.074295    -4.457459    -5.574636
 O     4.031402    -4.498519    -5.850337
 H     4.171988    -3.778947    -6.471612
 H     7.689361     3.209377     1.929175
 O     7.581673     2.838551     1.044165
 H     6.636893     2.549438     1.007084
 H     6.493033    -4.093360     0.362516
 O     6.941958    -4.929425     0.153187
 H     7.839497    -4.800638     0.518349
 H    -7.677898    -4.069299    -2.292726
 O    -7.494877    -5.007565    -2.065262
 H    -8.111052    -5.236427    -1.343646
 H    -3.986322     7.116838     4.839658
 O    -3.117933     6.737476     4.606379
 H    -2.637354     6.525063     5.421041
 H     7.507497     3.365163     4.697036
 O     7.479425     2.946979     3.826518
 H     7.691260     2.006433     3.979843
 H    -5.648337     1.341819     6.981903
 O    -6.438850     0.841335     7.290768
 H    -6.206703    -0.094728     7.171801
 H    -0.682916    -4.836720    -2.792642
 O    -0.860091    -4.758927    -3.747751
 H    -1.507770    -5.438490    -3.982545
 H     6.797613     0.078459     4.275264
 O     7.774862     0.225192     4.219503
 H     7.976699     0.153370     3.259828
 H     4.507458    -6.859599    -3.774569
 O     3.801785    -7.020415    -4.437403
 H     3.948641    -6.370587    -5.132714
 H    -6.003051    -1.662190    -5.143499
 O    -6.657718    -2.396742    -5.231591
 H    -7.492007    -1.940751    -5.515839
 H    -7.531093     1.161287     6.081924
 O    -8.084605     1.503414     5.334885
 H    -8.663576     2.165664     5.715913
 H    -4.905449     6.071180     2.227719
 O    -5.103491     6.987698     1.946328
 H    -4.226017     7.422191     1.910926
 H     5.843050     1.318645    -4.078431
 O     6.040832     0.514822    -4.606843
 H     5.544292     0.611602    -5.421922
 H    -5.530455     6.773880     0.302451
 O    -5.576386     6.530609    -0.645834
 H    -4.680171     6.719852    -0.995793
 H    -0.660741    -7.367436    -2.970108
 O    -1.303042    -7.341581    -2.246132
 H    -0.869428    -7.779952    -1.498384
 H    -2.505901    -1.319922     5.586159
 O    -1.884900    -2.071538     5.738662
 H    -1.029411    -1.638192     5.918320
 H     7.335896    -4.801930    -1.512426
 O     7.444517    -4.817023    -2.487585
 H     6.690139    -4.311161    -2.836183
 H    -8.943671    -2.537334    -3.134237
 O    -8.016841    -2.490118    -2.806334
 H    -7.470442    -2.343792    -3.593683
 H     8.678646    -3.697869    -2.907782
 O     9.340440    -3.007105    -3.123232
 H     8.878296    -2.153565    -3.040723
 H    -5.305724    -4.744857    -3.417939
 O    -5.223917    -3.782330    -3.314073
 H    -5.728679    -3.382335    -4.032603
 H    -3.468748     4.153213    -3.568320
 O    -3.137435     5.001176    -3.230265
 H    -3.399805     5.698159    -3.832798
 H    -0.039704     4.721962    -4.133779
 O    -0.724299     4.064395    -3.916672
 H    -1.483567     4.551559    -3.537729
 H    -2.037618    -3.830096     5.471484
 O    -2.372072    -4.684678     5.157192
 H    -3.299203    -4.503808     4.923138
 H    -2.031779     8.459463    -3.895710
 O    -2.279046     7.515813    -3.978866
 H    -2.100752     7.250872    -4.908117
 H    -2.588467     7.556290     3.117807
 O    -2.516487     7.728439     2.163943
 H    -1.953627     7.004445     1.821264
 H     4.950525     1.477619     4.119208
 O     4.836113     2.434760     3.932460
 H     5.722806     2.751162     3.675848
 H     7.891316    -1.932170     6.220989
 O     8.315070    -2.168548     5.372785
 H     8.304553    -1.330353     4.869659
 H     6.063774    -1.567779     7.746783
 O     6.786914    -1.085488     7.333776
 H     6.357658    -0.323145     6.884928
 H    -1.516060     5.636378    -6.558543
 O    -1.606871     6.586087    -6.385573
 H    -0.719123     6.969721    -6.500114
 H    -8.117733     0.307233     4.041818
 O    -7.965910    -0.253555     3.268134
 H    -7.076799    -0.638865     3.367808
 H    -8.466702     0.568741     0.285921
 O    -8.461309     1.225447     1.002046
 H    -8.449385     0.698249     1.819103
 H     0.904618    -0.406434     5.920262
 O     0.074751    -0.431201     6.451670
 H    -0.397037     0.356259     6.129062
 H    -0.135691     7.038295    -1.800181
 O    -0.119499     6.631799    -2.689859
 H    -0.969423     6.858533    -3.130206
 H     0.270410    -7.981962     0.773719
 O    -0.646645    -8.197821     0.547108
 H    -1.095484    -8.217732     1.419755
 H     2.219315     2.737177     5.171629
 O     2.206603     2.435234     4.238719
 H     3.144892     2.410195     3.976555
 H    -8.256250    -5.170988    -5.322595
 O    -7.368803    -5.072566    -5.705231
 H    -7.154685    -4.132058    -5.643994
 H     2.751584    -7.634472     1.212812
 O     1.881952    -7.229243     1.170477
 H     1.800820    -6.913111     0.233695
 H     3.530356     5.414755    -7.564641
 O     3.638789     4.444893    -7.665322
 H     2.792752     4.037943    -7.422187
 H    -0.167285     7.052998     0.370022
 O     0.163719     7.730542    -0.243443
 H    -0.479577     8.452463    -0.201247
 H     4.681650     3.611618     5.106697
 O     4.632609     4.279624     5.832591
 H     5.520001     4.310394     6.199862
 H     7.864755     2.653283     6.679265
 O     7.374168     3.513038     6.589059
 H     7.895767     4.162028     7.059910
 H     3.713663    -8.153259    -0.872389
 O     4.264222    -7.629947    -0.266976
 H     4.727556    -7.016535    -0.860053
 H     6.448412    -6.255486    -2.598864
 O     5.654814    -6.818058    -2.528714
 H     5.951986    -7.741721    -2.442718
 H    -9.018640    -1.599211     3.147337
 O    -9.542555    -2.400088     2.934252
 H    -10.270370    -2.074502     2.377738
 H    -2.241185     8.925241     0.840348
 O    -2.093205     9.254878    -0.061696
 H    -2.865557     9.847363    -0.237524
 H     8.225177     0.498745     7.271195
 O     8.592037     1.166262     6.681314
 H     8.419254     0.826168     5.786334
 H    -2.026650     5.434769     7.578609
 O    -1.745477     5.619762     6.683662
 H    -1.979208     4.810132     6.138207
 H    -6.621066    -6.080487    -3.154331
 O    -6.016540    -6.394409    -3.858335
 H    -6.467101    -6.063000    -4.670080
 H     6.711677    -2.987280     2.693567
 O     6.836519    -2.754684     1.754506
 H     7.777047    -2.878425     1.560338
 H     2.647338     6.619169    -1.001328
 O     2.941655     7.360671    -0.426053
 H     2.117172     7.742892    -0.100905
 H    -4.520452    -8.226471    -1.812932
 O    -3.936598    -7.531447    -1.424075
 H    -3.120828    -7.549786    -1.964736
 H     1.149969     6.575392    -5.785278
 O     1.012583     7.444292    -6.229674
 H     1.066132     8.092703    -5.497410
 H    -8.332057    -1.243686    -1.530370
 O    -8.603434    -0.943091    -0.649096
 H    -8.402283    -1.728138    -0.091299
 H    -2.941286     7.253982    -2.312557
 O    -3.037058     7.101338    -1.362810
 H    -2.693628     7.900357    -0.910674
 H     2.663070    -4.586937     2.414766
 O     1.733580    -4.887647     2.439187
 H     1.745198    -5.788443     2.054772
 H    -8.878707    -0.414953    -4.906245
 O    -8.825887    -1.013564    -5.687808
 H    -8.520070    -0.444572    -6.416236
 H     7.514764    -0.435056    -3.967880
 O     8.165407    -0.484399    -3.248497
 H     8.865933     0.145397    -3.469773
 H     4.542913     6.518389    -0.271190
 O     5.220051     5.847499    -0.454790
 H     4.720961     5.026638    -0.663158
 H    -7.947586     0.491880    -3.120405
 O    -8.847819     0.539807    -3.504095
 H    -9.452752     0.348879    -2.785921
 H     6.279352     3.485064    -3.418320
 O     5.772724     2.729702    -3.066972
 H     6.347297     2.294825    -2.393091
 H    -1.606546    -6.795921     0.310749
 O    -2.177090    -6.021251     0.133482
 H    -2.833065    -6.331743    -0.499374
 H    -4.274822    -7.532115     1.218813
 O    -4.476142    -7.253356     2.116107
 H    -4.218896    -6.301966     2.160512
 H    -3.054351    -4.884287     1.337396
 O    -3.754738    -4.713963     1.989534
 H    -3.430398    -3.997160     2.570761
 H     5.049452    -6.278763     4.922795
 O     4.301102    -6.013642     4.384801
 H     4.582239    -6.140465     3.463158
 H    -9.855371    -5.802310    -3.635226
 O    -9.858502    -5.364609    -4.517343
 H    -10.529892    -5.813516    -5.031393
 H     6.053424    -5.875926     1.293707
 O     5.520859    -6.428158     1.902491
 H     5.032196    -7.011758     1.309984
 H    -1.623108    -6.573253     2.757877
 O    -1.806706    -7.523773     2.843442
 H    -2.771891    -7.604542     2.836421
 H    -10.267819    -3.628672    -4.267087
 O    -10.352714    -2.692059    -4.022291
 H    -10.101825    -2.171296    -4.797381
 H     0.816039     7.888454    -3.437464
 O     1.169933     8.697615    -3.862405
 H     2.080089     8.805237    -3.515938
 H    -9.454420    -7.540200    -2.208914
 O    -10.010440    -6.760154    -2.229387
 H    -9.862342    -6.305529    -1.379968
 H     2.182921     0.706357     4.552970
 O     2.245127    -0.136466     5.041441
 H     2.417816    -0.841805     4.382317
 H    -6.579756     0.550955    -7.521789
 O    -7.532458     0.685065    -7.387960
 H    -7.642029     1.599910    -7.125613
 H     6.357735     3.462516    -7.421809
 O     5.773697     3.444762    -6.663652
 H     4.946273     3.934775    -6.960529
 H    -4.831042     10.575814     0.460670
 O    -4.348039     10.553437    -0.376260
 H    -4.961552     10.082745    -0.974333
 H    -0.887542    -1.179917    -5.701854
 O    -1.027154    -0.534822    -6.428827
 H    -0.216027     0.007973    -6.397514
 H     4.674631    -0.790146    -6.957612
 O     4.717920    -1.720836    -6.713071
 H     5.563492    -1.847767    -6.247623
 H     2.118981    -8.969603    -2.411495
 O     3.078272    -8.946296    -2.420414
 H     3.324177    -8.387986    -3.172811
 H    -4.305413    -0.397369    -7.807516
 O    -4.776120     0.388005    -7.488742
 H    -4.064739     1.004213    -7.200140
 H     1.605544     3.874692     6.583038
 O     2.325984     3.251800     6.801259
 H     3.160973     3.734484     6.658394
 H    -11.419734    -2.075984     0.201714
 O    -10.969049    -1.446161     0.764513
 H    -10.223853    -1.101874     0.240992
 H    -7.212181     2.572140     7.634622
 O    -7.647428     3.431016     7.534650
 H    -7.740843     3.795369     8.414305
 H     5.787680    -9.312063    -0.966270
 O     5.855290    -9.459466    -1.914670
 H     4.957280    -9.650911    -2.212988
 H     6.856431     4.943425    -0.962105
 O     7.461936     4.243675    -1.228090
 H     7.636173     3.723644    -0.417101
 H    -5.403009    -2.409160     5.982665
 O    -5.376432    -1.630734     6.582038
 H    -4.754005    -1.894565     7.281683
 H     2.778593     1.592907     7.430804
 O     3.206897     0.727761     7.361995
 H     2.860223     0.334991     6.533260
 H    -2.731670    -2.497753     7.169480
 O    -3.216042    -2.586831     8.018682
 H    -2.573634    -2.270513     8.670376
 H     5.959672     1.982755     6.582019
 O     5.630339     1.116228     6.336803
 H     4.743141     1.016251     6.741536
 H     1.851883    -4.292241     4.240968
 O     2.346249    -4.229556     5.071089
 H     3.012083    -4.936006     4.999552
 H     10.305123    -3.200479    -1.798818
 O     10.809374    -3.209378    -0.940270
 H     11.736527    -3.229865    -1.171045
 H     4.252532     8.060137    -3.106378
 O     3.604200     8.675165    -2.741702
 H     3.423001     8.356018    -1.838743
 H    -8.411425    -6.029953     0.644235
 O    -9.048207    -5.594790     0.053948
 H    -8.946484    -4.642024     0.297546
 H    -0.295921     9.654033    -3.477839
 O    -1.223339     9.868330    -3.261908
 H    -1.274318     10.014535    -2.314810
 H     4.289141     3.763616    -3.876950
 O     3.773675     4.574800    -3.916593
 H     4.372131     5.328041    -3.731253
 H     5.474287     6.337631    -2.151560
 O     5.404614     6.525479    -3.107894
 H     6.164683     6.121168    -3.545726
 H    -0.060822     5.399081     5.984570
 O     0.632221     4.877731     5.555289
 H     1.349198     5.480637     5.243227
 H     3.528098     5.590588     5.003549
 O     2.781921     6.055955     4.597096
 H     2.704970     5.703994     3.696099
 H    -6.738164     9.337714    -0.310583
 O    -6.467566     9.077600    -1.200945
 H    -6.278225     8.124103    -1.149678
 H    -1.466982    -4.827479     3.755260
 O    -1.023753    -4.774875     2.878221
 H    -0.119032    -5.084543     2.971083
 H     4.225472    -2.126326     6.286627
 O     4.208666    -2.305454     5.322032
 H     3.464225    -2.923723     5.173037
 H     6.886382    -6.353594     3.300872
 O     7.287959    -5.985485     4.097976
 H     6.853825    -5.121952     4.231651
 H     8.873121    -5.089091     3.988427
 O     9.537144    -4.392579     3.827176
 H     9.309035    -3.664589     4.418309
 H     3.359082     7.617970    -8.255164
 O     3.346881     7.102068    -7.450298
 H     2.486993     7.304119    -7.007386
 H    -0.539680    -1.027706     8.179782
 O    -0.768136    -1.634225     8.898127
 H    -0.088921    -2.314393     8.882428
 H     8.564862     4.083949    -2.428008
 O     9.235205     4.058375    -3.158828
 H     9.986082     4.548538    -2.823785
 H     6.564539     4.299843    -5.319264
 O     6.913524     4.702708    -4.502264
 H     7.853278     4.503830    -4.420914
 H     10.721832     1.604590    -4.301216
 O     9.988571     1.545634    -3.690730
 H     9.650357     2.457818    -3.547017
 H     3.146934    -2.311086     7.955556
 O     4.001916    -1.838529     7.937075
 H     3.767610    -0.899511     7.992067
 H    -2.571061    -2.048578    -8.666141
 O    -2.956906    -1.679253    -7.872805
 H    -2.227224    -1.243595    -7.381893
 H     5.385921     5.240062     1.380231
 O     5.163438     4.714326     2.158908
 H     4.197385     4.786810     2.267101
 H    -4.076556    -6.115639    -4.342116
 O    -3.210913    -5.785525    -4.626193
 H    -3.430351    -5.055853    -5.232468
 H    -6.199050     6.632846     4.859609
 O    -5.729589     7.428825     4.548621
 H    -5.611832     7.313589     3.579574
 H    -7.169865     4.677696     6.140979
 O    -6.899836     5.073306     5.302723
 H    -6.693760     4.320150     4.725578
 H    -6.769596     9.922218     2.308504
 O    -6.518860     10.279043     1.431840
 H    -6.949731     11.131773     1.363724
 H    -6.217208    -6.578107     1.980947
 O    -6.804842    -5.930712     1.560469
 H    -6.254952    -5.538714     0.848291
 H    -3.865014    -4.278541     7.832319
 O    -4.141830    -5.122807     7.433058
 H    -3.370023    -5.442781     6.951583
 H     9.600940     0.422079    -0.640498
 O     9.691282     1.369339    -0.851339
 H     9.992003     1.398854    -1.765643
 H    -8.072766    -3.708219     3.495026
 O    -7.160091    -4.014618     3.496072
 H    -7.068473    -4.677613     2.782125
 H     1.063128    -2.115303     6.991869
 O     1.533894    -2.867065     7.367801
 H     1.711662    -3.468420     6.627624
 H    -3.609662    -2.885403    -6.659626
 O    -4.048775    -3.475477    -6.029879
 H    -4.988908    -3.293245    -6.110539
 H    -8.236839     8.908394     3.762767
 O    -7.421984     9.406578     3.841996
 H    -6.767276     8.792071     4.235780
 H     7.886752    -2.567977    -5.161381
 O     6.974055    -2.275729    -5.182461
 H     6.485001    -2.880116    -4.592533
 H    -5.009546    -4.484148     6.009531
 O    -5.038605    -3.919679     5.212411
 H    -5.817127    -4.149981     4.685227
 N    -5.646824    -9.241989    -2.826890
 H    -6.458162    -9.734541    -2.466295
 H    -5.152076    -9.891484    -3.431054
 H    -5.976467    -8.474279    -3.414301
