# Supplementary material for: Theoretical Distribution of the Ammonia Binding Energy at Interstellar Icy Grains: A New Computational Framework
Source: ACS Earth Space Chem. 2022 Jun 2;6(6):1514–26. doi: 10.1021/acsearthspacechem.2c00040 (PMC9208021; doi:10.1021/acsearthspacechem.2c00040)
Supplement: Supplementary file 1 — sp2c00040_si_001.zip [file sp2c00040_si_001.zip › Supporting_Information_R1/structures/CP_grain_mol41.xyz]

37
CP_grain_mol41 // 0.000360350049 // -897.341009259 // -0.0597008852
 H    -2.414908    -2.181901    -2.110149
 O    -1.545357    -1.787058    -2.308753
 H    -0.973428    -2.179058    -1.601715
 H     1.774215     2.780783    -0.082740
 O     2.542732     2.454298    -0.594368
 H     2.981187     3.252965    -0.917916
 H     0.258521     0.344230    -1.126993
 O     1.062137    -0.054590    -0.696421
 H     1.711070     0.661744    -0.666610
 H     0.651102    -1.985529    -0.113109
 O    -0.031034    -2.669582    -0.218861
 H    -0.725212    -2.454449     0.452122
 H    -1.811106     1.228725    -1.279375
 O    -1.217256     0.786715    -1.923881
 H    -1.546599    -0.151983    -2.013277
 H     0.239573     3.294189     1.614940
 O     0.094571     3.096502     0.681571
 H     0.233054     4.001337     0.268419
 H     3.974715     0.841814     0.148732
 O     4.426632     0.037142    -0.139318
 H     3.929485    -0.705974     0.257935
 H    -3.927784    -0.090514    -0.400033
 O    -3.871672    -0.072247     0.587311
 H    -4.757405    -0.324565     0.871224
 H    -1.706488     2.606784     0.384729
 O    -2.529338     2.303062    -0.046234
 H    -2.977774     1.682377     0.550913
 H    -1.261116    -1.274611     2.002749
 O    -1.921153    -1.869204     1.566056
 H    -2.601841    -1.257969     1.217981
 H     2.808709    -3.079840     0.973709
 O     2.959781    -2.332570     0.382035
 H     3.312503    -2.756337    -0.430745
 N     0.216882    -0.202067     2.360574
 H     0.551408     0.070456     1.434376
 H     0.975890    -0.685297     2.831717
 H     0.023719     0.637350     2.896000
