# Supplementary material for: Theoretical Distribution of the Ammonia Binding Energy at Interstellar Icy Grains: A New Computational Framework
Source: ACS Earth Space Chem. 2022 Jun 2;6(6):1514–26. doi: 10.1021/acsearthspacechem.2c00040 (PMC9208021; doi:10.1021/acsearthspacechem.2c00040)
Supplement: Supplementary file 1 — sp2c00040_si_001.zip [file sp2c00040_si_001.zip › Supporting_Information_R1/structures/CP_grain_mol55.xyz]

22
CP_grain_mol55 // 0.000213290795 // -515.154885738 // -0.0312547852
 H     2.226706    -1.355226    -0.261880
 O     3.188894    -1.304870    -0.382532
 H     3.335783    -0.327751    -0.479364
 H    -0.555298    -0.882928    -0.937350
 O     0.415908    -0.987328    -0.977801
 H     0.570636    -1.095713    -1.939065
 H     0.635265     1.839166    -1.988408
 O     0.614341     1.744742    -1.006444
 H     0.720826     0.773138    -0.902983
 H    -0.858747     1.801277    -0.197260
 O    -1.674763     1.857901     0.373392
 H    -2.226871     1.140640     0.033095
 H    -2.483385    -1.060356    -1.868187
 O    -2.440917    -0.530562    -1.042892
 H    -2.418377    -1.151813    -0.276912
 H     2.386758     0.541555     2.251865
 O     1.734557     0.876678     1.613675
 H     1.684710     1.834458     1.817475
 N    -1.815979    -1.520934     1.509843
 H    -1.210249    -0.735528     1.740638
 H    -1.259088    -2.364658     1.600708
 H    -2.540974    -1.562217     2.219552
