# Supplementary material for: Theoretical Distribution of the Ammonia Binding Energy at Interstellar Icy Grains: A New Computational Framework
Source: ACS Earth Space Chem. 2022 Jun 2;6(6):1514–26. doi: 10.1021/acsearthspacechem.2c00040 (PMC9208021; doi:10.1021/acsearthspacechem.2c00040)
Supplement: Supplementary file 1 — sp2c00040_si_001.zip [file sp2c00040_si_001.zip › Supporting_Information_R1/structures/CP_grain_mol149.xyz]

34
CP_grain_mol149 // 0.000333708374 // -820.891341261 // -0.0519011587
 H     1.923011    -1.871369     0.460744
 O     1.815669    -2.270477     1.346152
 H     0.896368    -2.068550     1.600452
 H     1.223674    -0.568168    -1.271430
 O     2.050178    -1.066590    -1.097541
 H     1.997996    -1.812005    -1.742444
 H    -2.056279    -1.937610    -0.603906
 O    -1.429864    -2.319502    -1.258913
 H    -0.990002    -1.532511    -1.653531
 H     3.441552    -0.217109    -0.737912
 O     4.299053     0.176322    -0.439384
 H     4.508387    -0.317091     0.384459
 H     0.128684     0.329182    -2.752637
 O    -0.264761    -0.020457    -1.925311
 H    -0.929051     0.621490    -1.590197
 H    -2.861713     1.328967    -1.607357
 O    -2.365026     1.252353    -0.760817
 H    -2.750601     0.435117    -0.356775
 H    -0.556602    -0.533966     1.784161
 O    -0.765859    -1.490707     1.977091
 H    -1.030121    -1.495343     2.905729
 H    -3.208795    -1.213703     1.194344
 O    -3.326124    -1.125266     0.227134
 H    -4.284708    -1.243519     0.048674
 H     4.515707     1.843073    -0.010761
 O     4.782568     2.698536     0.406615
 H     4.970406     3.288279    -0.332100
 H    -4.886048     3.151974    -0.368508
 O    -4.436164     2.843199     0.437841
 H    -3.630666     2.417549     0.091438
 N     0.033951     1.094434     1.357031
 H     0.970266     1.058847     0.962605
 H     0.066503     1.744963     2.136122
 H    -0.572978     1.511188     0.656679
