# Supplementary material for: Theoretical Distribution of the Ammonia Binding Energy at Interstellar Icy Grains: A New Computational Framework
Source: ACS Earth Space Chem. 2022 Jun 2;6(6):1514–26. doi: 10.1021/acsearthspacechem.2c00040 (PMC9208021; doi:10.1021/acsearthspacechem.2c00040)
Supplement: Supplementary file 1 — sp2c00040_si_001.zip [file sp2c00040_si_001.zip › Supporting_Information_R1/structures/CP_grain_mol161.xyz]

28
CP_grain_mol161 // 0.000309024859 // -668.017939735 // -0.0417027317
 H     0.634680    -1.804449    -1.023237
 O     1.074432    -2.677935    -0.948938
 H     1.785782    -2.517608    -0.280224
 H     3.604362    -2.308194     1.236343
 O     2.707596    -1.976040     1.016427
 H     2.754094    -1.001755     0.893876
 H     3.162942     0.558600    -0.439135
 O     2.395118     0.583951     0.173817
 H     1.632357     0.382638    -0.424556
 H    -0.982338    -1.878686     1.546615
 O    -1.030824    -1.285627     0.776886
 H    -1.036492    -0.383052     1.170511
 H    -2.488520     1.146637    -1.731307
 O    -2.264140     0.490654    -1.040883
 H    -3.089180     0.318258    -0.508939
 H    -4.579720    -0.883110     0.778898
 O    -4.527243    -0.052033     0.270781
 H    -5.163991    -0.176813    -0.459979
 H    -0.544213     0.200829    -1.231283
 O     0.343046    -0.109438    -1.514659
 H     0.496779     0.296948    -2.393677
 H     3.045945     3.567501    -0.699421
 O     2.193126     3.367174    -0.277745
 H     2.295891     2.432607    -0.004208
 N    -0.865984     1.419165     1.597683
 H     0.078626     1.793739     1.573308
 H    -1.329759     1.833899     2.399752
 H    -1.344243     1.762220     0.767406
