# Supplementary material for: Theoretical Distribution of the Ammonia Binding Energy at Interstellar Icy Grains: A New Computational Framework
Source: ACS Earth Space Chem. 2022 Jun 2;6(6):1514–26. doi: 10.1021/acsearthspacechem.2c00040 (PMC9208021; doi:10.1021/acsearthspacechem.2c00040)
Supplement: Supplementary file 1 — sp2c00040_si_001.zip [file sp2c00040_si_001.zip › Supporting_Information_R1/structures/CP_grain_mol82.xyz]

28
CP_grain_mol82 // 0.000298808266 // -668.027874213 // -0.0398616715
 H     4.054812    -0.673041     0.165491
 O     3.651041    -0.009386    -0.417477
 H     3.439288    -0.548028    -1.222213
 H    -0.636734    -2.585291    -0.262468
 O    -0.083042    -1.782331    -0.233641
 H     0.138177    -1.629359    -1.177996
 H     0.770358     0.714436     0.805657
 O     1.198027     1.136487     0.018302
 H     2.106492     0.760604    -0.032395
 H    -3.569034    -1.341899    -0.098474
 O    -4.028755    -2.191227     0.024084
 H    -3.304527    -2.844233    -0.068571
 H    -1.361814    -0.511458    -0.288930
 O    -2.179222     0.016497    -0.424640
 H    -1.928440     0.962566    -0.465569
 H     0.931419     2.613628     0.207084
 O     0.570018     3.579517     0.269677
 H     0.630499     3.825815     1.197465
 H    -2.002388     3.010432    -1.882957
 O    -1.520322     2.567902    -1.157001
 H    -0.990406     3.224773    -0.665085
 H     1.647377    -2.668208    -0.084324
 O     2.476141    -3.119976    -0.321322
 H     2.164727    -3.854419    -0.891086
 N    -0.210994     0.061447     2.202612
 H    -0.029466    -0.931206     2.084248
 H    -1.204520     0.183360     2.017180
 H    -0.049946     0.281542     3.180793
