# Supplementary material for: Theoretical Distribution of the Ammonia Binding Energy at Interstellar Icy Grains: A New Computational Framework
Source: ACS Earth Space Chem. 2022 Jun 2;6(6):1514–26. doi: 10.1021/acsearthspacechem.2c00040 (PMC9208021; doi:10.1021/acsearthspacechem.2c00040)
Supplement: Supplementary file 1 — sp2c00040_si_001.zip [file sp2c00040_si_001.zip › Supporting_Information_R1/structures/CP_grain_mol160.xyz]

28
CP_grain_mol160 // 0.000306056788 // -668.018387021 // -0.0410914509
 H     0.655047    -1.786134    -1.055483
 O     1.090851    -2.661517    -0.978484
 H     1.795501    -2.505490    -0.301993
 H     3.609010    -2.304956     1.224582
 O     2.713344    -1.971260     1.002536
 H     2.761009    -0.996003     0.888664
 H     3.177337     0.574208    -0.435864
 O     2.410128     0.595413     0.177757
 H     1.647011     0.396130    -0.419889
 H    -0.957197    -1.933454     1.595134
 O    -0.990457    -1.296407     0.860386
 H    -1.035120    -0.409052     1.285881
 H    -2.475230     1.131825    -1.760824
 O    -2.257752     0.474041    -1.069062
 H    -3.091557     0.300037    -0.548316
 H    -4.600685    -0.894043     0.719855
 O    -4.528213    -0.063184     0.213352
 H    -5.156090    -0.181892    -0.527091
 H    -0.536948     0.206058    -1.232925
 O     0.354497    -0.095542    -1.512835
 H     0.507877     0.311501    -2.391721
 H     3.053301     3.574267    -0.700496
 O     2.198649     3.378135    -0.280425
 H     2.299192     2.446007     0.001743
 N    -0.955277     1.406235     1.645375
 H    -0.021702     1.808425     1.632913
 H    -1.454967     1.840204     2.415062
 H    -1.417224     1.701281     0.787348
