# Supplementary material for: Theoretical Distribution of the Ammonia Binding Energy at Interstellar Icy Grains: A New Computational Framework
Source: ACS Earth Space Chem. 2022 Jun 2;6(6):1514–26. doi: 10.1021/acsearthspacechem.2c00040 (PMC9208021; doi:10.1021/acsearthspacechem.2c00040)
Supplement: Supplementary file 1 — sp2c00040_si_001.zip [file sp2c00040_si_001.zip › Supporting_Information_R1/structures/CP_grain_mol148.xyz]

37
CP_grain_mol148 // 0.000365876265 // -897.332698593 // -0.0608692747
 H     2.737202    -0.580345    -0.855361
 O     3.020315     0.294540    -0.482670
 H     3.866048     0.496543    -0.910063
 H     2.708603    -2.749267    -0.578401
 O     2.294973    -2.149304    -1.236902
 H     2.796275    -2.372888    -2.060299
 H     0.590011    -2.146028    -1.193304
 O    -0.365415    -1.910458    -1.232920
 H    -0.370405    -0.927367    -1.132825
 H     0.366785     0.942393    -1.891793
 O    -0.425374     0.760558    -1.329528
 H    -0.451224     1.521344    -0.697991
 H     2.062115     3.217514    -1.145001
 O     2.078149     2.812805    -0.251090
 H     2.258602     1.859886    -0.436794
 H    -1.982466     0.747511    -1.815449
 O    -2.949740     0.604828    -1.992177
 H    -3.304715     0.333906    -1.091303
 H     3.903362    -0.351821     1.017532
 O     4.755945    -0.693551     1.343700
 H     4.824498    -0.460925     2.277374
 H    -3.286142    -1.184848     0.454898
 O    -3.763829    -0.334051     0.330631
 H    -3.327863     0.270653     0.985682
 H    -1.501221    -2.559929    -0.094385
 O    -2.226175    -2.652406     0.571511
 H    -2.512452    -3.570833     0.526806
 H    -1.807907     1.952564     1.499192
 O    -2.245895     1.215790     1.952952
 H    -1.512058     0.570090     2.125152
 H    -0.823938     3.602787    -0.492173
 O    -0.590648     2.971131     0.211062
 H     0.396870     3.012778     0.223945
 N    -0.294519    -0.806627     2.221248
 H     0.127583    -0.959713     3.131670
 H     0.465098    -0.730273     1.551453
 H    -0.819467    -1.646402     1.976156
