# Supplementary material for: Theoretical Distribution of the Ammonia Binding Energy at Interstellar Icy Grains: A New Computational Framework
Source: ACS Earth Space Chem. 2022 Jun 2;6(6):1514–26. doi: 10.1021/acsearthspacechem.2c00040 (PMC9208021; doi:10.1021/acsearthspacechem.2c00040)
Supplement: Supplementary file 1 — sp2c00040_si_001.zip [file sp2c00040_si_001.zip › Supporting_Information_R1/structures/CP_grain_mol40.xyz]

28
CP_grain_mol40 // 0.000213643082 // -668.03000064 // -0.0410041611
 H    -2.614693     1.067504    -1.972189
 O    -2.067822     1.193578    -1.172287
 H    -1.575411     0.343554    -1.132147
 H     2.342702     1.810355     1.072642
 O     1.601387     1.194098     1.015227
 H     1.431463     1.110759     0.032308
 H     1.722335     1.813069    -1.885420
 O     1.366720     0.947804    -1.608279
 H     0.573172     0.814090    -2.173287
 H     0.024699     3.438082    -0.433194
 O     0.144561     3.637877     0.517319
 H     0.424768     2.779739     0.876639
 H     2.572037    -0.431927     0.829396
 O     3.127187    -1.089224     0.367658
 H     3.486439    -0.557646    -0.379397
 H    -4.106169    -1.029413    -0.142347
 O    -3.529243    -0.680102     0.563610
 H    -3.279147     0.190800     0.208844
 H     1.417523    -3.659935    -0.679768
 O     1.188218    -2.725722    -0.779925
 H     1.917937    -2.209869    -0.365833
 H    -1.846161    -1.451258    -0.150258
 O    -1.246366    -1.509875    -0.916897
 H    -0.412368    -1.925053    -0.605197
 N    -0.646677    -1.061642     2.220498
 H    -1.641670    -0.850863     2.204744
 H    -0.153190    -0.180704     2.100396
 H    -0.434674    -1.387265     3.159165
