# Supplementary material for: Theoretical Distribution of the Ammonia Binding Energy at Interstellar Icy Grains: A New Computational Framework
Source: ACS Earth Space Chem. 2022 Jun 2;6(6):1514–26. doi: 10.1021/acsearthspacechem.2c00040 (PMC9208021; doi:10.1021/acsearthspacechem.2c00040)
Supplement: Supplementary file 1 — sp2c00040_si_001.zip [file sp2c00040_si_001.zip › Supporting_Information_R1/structures/CP_grain_mol68.xyz]

25
CP_grain_mol68 // 0.000340227905 // -591.5692361 // -0.0341253655
 H    -2.531592     2.666528    -1.311396
 O    -2.486408     2.755442    -0.333996
 H    -2.081766     1.898936    -0.068604
 H    -1.768956    -0.233144    -0.542211
 O    -1.935423     0.170563     0.331164
 H    -2.903505     0.076998     0.445858
 H     0.102970     1.252110    -1.721088
 O     0.229069     1.793859    -0.914744
 H     0.869132     1.296120    -0.378391
 H     0.818721    -1.382233     0.237806
 O     1.130660    -1.446110    -0.708097
 H     0.747936    -2.245466    -1.101040
 H     4.203514    -0.936868    -0.194748
 O     3.757239    -1.343679    -0.949353
 H     2.793156    -1.402926    -0.702492
 H    -2.648925    -2.417996    -0.410127
 O    -3.563526    -2.662414    -0.209768
 H    -3.916176    -1.847077     0.184522
 H     3.281093     1.188575     0.787562
 O     2.400558     1.585559     0.850402
 H     2.575032     2.545415     0.856886
 N     0.454639    -0.787068     1.855622
 H     1.055546     0.018836     2.013308
 H     0.453547    -1.355103     2.694963
 H    -0.489544    -0.438997     1.694983
