# Supplementary material for: Theoretical Distribution of the Ammonia Binding Energy at Interstellar Icy Grains: A New Computational Framework
Source: ACS Earth Space Chem. 2022 Jun 2;6(6):1514–26. doi: 10.1021/acsearthspacechem.2c00040 (PMC9208021; doi:10.1021/acsearthspacechem.2c00040)
Supplement: Supplementary file 1 — sp2c00040_si_001.zip [file sp2c00040_si_001.zip › Supporting_Information_R1/structures/grain_mol43.xyz]

604
grain_mol43 // -1717.108118830861 // -50.1600361337 // -744.487634674561 // -1022.78052029 // -0.0489096122 // -0.583229754973 // -0.013968705791
 H    -1.740559     0.004830     2.485727
 O    -0.760841     0.017516     2.540409
 H    -0.492519    -0.869378     2.878220
 H    -0.539259    -1.922275    -2.843031
 O    -0.587527    -1.916544    -1.874544
 H    -1.527950    -1.802063    -1.658313
 H    -2.709361     1.884989     0.845776
 O    -2.643834     1.225241     0.135078
 H    -1.866469     1.482069    -0.393356
 H    -3.803161     1.917207    -2.999448
 O    -3.302969     2.235305    -3.787149
 H    -2.389283     2.357844    -3.509113
 H    -0.166271    -0.651890    -0.818180
 O    -0.011090     0.091155    -0.203469
 H    -0.421776    -0.168097     0.631791
 H     0.760929    -2.057065    -4.803073
 O    -0.175093    -2.216814    -4.597906
 H    -0.286724    -3.179366    -4.607096
 H    -4.950662     2.454112    -1.237370
 O    -4.609376     1.612613    -1.597796
 H    -3.921652     1.337920    -0.945756
 H    -3.443311     3.484210     2.472754
 O    -2.738583     2.846163     2.249368
 H    -1.947657     3.186895     2.706228
 H     2.455847     0.136707    -3.045514
 O     1.850773    -0.475115    -2.578570
 H     0.948578    -0.152507    -2.767247
 H    -1.252339     0.251825    -3.608002
 O    -0.430184     0.722556    -3.358423
 H    -0.647947     1.342107    -2.642582
 H     2.651836    -0.628714     0.478215
 O     2.527221    -1.388426    -0.127642
 H     2.248639    -1.021392    -0.988206
 H    -2.898556    -0.437101    -0.540851
 O    -3.066225    -0.916550    -1.363043
 H    -3.878238    -1.443945    -1.252548
 H     2.797775     1.170402    -0.937675
 O     1.990628     1.701399    -0.815810
 H     1.268687     1.072193    -0.605265
 H     0.518784     3.085363    -3.361412
 O     1.439499     2.888495    -3.144518
 H     1.456729     2.449386    -2.274623
 H     0.007572    -4.015641    -0.490323
 O    -0.255095    -4.714637    -1.131072
 H    -1.036679    -5.141883    -0.711887
 H    -6.145674     2.325362     3.089630
 O    -6.174372     2.552612     4.055992
 H    -6.925830     2.048626     4.425706
 H     1.075542    -3.721332     1.328809
 O     0.658705    -3.081649     0.722989
 H     1.344530    -2.443526     0.438498
 H    -2.843514     5.247227    -1.083523
 O    -2.664821     4.460144    -0.535358
 H    -3.554504     4.116189    -0.310968
 H    -5.511661    -1.125911     1.822098
 O    -5.245111    -0.513056     1.103998
 H    -5.383424    -0.991493     0.281046
 H    -0.349948    -3.129364     3.092298
 O    -0.013335    -2.314275     3.501581
 H     0.926833    -2.239099     3.268999
 H     5.209901     0.882074    -1.357530
 O     4.420188     0.371654    -1.128096
 H     4.664560    -0.022663    -0.260393
 H     0.782702     2.395967     0.939556
 O     0.790897     2.082347     1.853079
 H     0.167708     1.337930     1.938155
 H     4.352177    -0.660213    -2.461405
 O     4.520339    -1.172254    -3.285312
 H     5.000380    -0.551947    -3.872754
 H     3.062844     3.159155    -1.189101
 O     3.948464     3.545256    -1.202053
 H     4.406894     3.220717    -2.000514
 H    -5.979454    -1.432745    -1.745872
 O    -5.453061    -2.131914    -1.300805
 H    -5.398877    -2.867053    -1.935706
 H    -4.986722    -3.938724     1.434608
 O    -5.668814    -3.300756     1.152658
 H    -5.455684    -3.045590     0.244991
 H     2.635547     1.989477    -3.817950
 O     3.288920     1.289441    -4.023033
 H     3.334524     1.226894    -4.982659
 H    -5.002238     4.042077     3.737036
 O    -4.432415     4.604724     3.202068
 H    -3.878427     5.142210     3.807650
 H     0.513140     0.863583    -4.801240
 O     0.979052     0.715485    -5.649860
 H     1.573080    -0.046119    -5.486143
 H     1.066016     5.696740    -2.491365
 O     1.863470     5.365408    -2.044278
 H     2.390819     4.889166    -2.715853
 H    -2.930307    -3.475721    -1.665979
 O    -3.060077    -3.700357    -0.728991
 H    -3.835291    -4.275829    -0.665097
 H     2.045983     4.997121    -4.751178
 O     1.162243     5.094150    -5.146702
 H     1.118384     4.380441    -5.811078
 H     7.753988     1.643442    -1.183331
 O     6.948724     1.287240    -1.601544
 H     7.279861     0.579842    -2.190959
 H     4.543402     2.682467     0.124226
 O     4.891240     2.332801     0.969063
 H     4.854699     3.094375     1.584430
 H     0.918442    -3.264370    -2.164305
 O     1.768244    -3.140206    -2.611769
 H     1.874921    -2.167401    -2.669508
 H     1.240598     4.551229    -0.774056
 O     0.791201     4.108243    -0.018960
 H     0.136456     4.740916     0.326562
 H    -5.712043     1.129692     1.327989
 O    -6.175896     1.971797     1.509135
 H    -7.118983     1.748582     1.301930
 H    -2.345166    -2.602799     0.345937
 O    -1.840204    -2.026383     0.951064
 H    -0.938836    -2.388561     0.933377
 H    -3.596239    -0.194855     4.334420
 O    -3.566325    -0.304297     5.312413
 H    -4.324830    -0.860948     5.601127
 H    -6.058682    -2.688868     3.405195
 O    -5.595033    -1.836873     3.460940
 H    -4.647435    -2.083122     3.439589
 H    -2.969097    -0.431853    -2.951996
 O    -2.733249    -0.525397    -3.901960
 H    -2.597303    -1.497362    -3.959245
 H    -3.631550    -3.430577    -3.588019
 O    -2.757771    -3.061550    -3.376155
 H    -2.086221    -3.718090    -3.647365
 H     3.060243    -1.346458    -4.358896
 O     2.484818    -1.475370    -5.137151
 H     3.095277    -1.671823    -5.866024
 H     4.524031     2.069864    -6.828740
 O     3.976830     1.258190    -6.809302
 H     3.133779     1.501150    -7.200889
 H    -4.034554     1.152904     5.827036
 O    -4.492908     1.994359     6.081562
 H    -5.072522     2.211047     5.323376
 H    -3.921631     0.006693     2.066649
 O    -3.357806     0.326287     2.791705
 H    -3.256947     1.293830     2.684630
 H    -5.867034     0.623703    -2.145369
 O    -6.435263    -0.040341    -2.587744
 H    -6.032939    -0.164783    -3.469091
 H     1.679624    -3.970979    -4.130183
 O     1.590708    -4.448598    -4.978210
 H     1.176529    -5.297719    -4.754115
 H     4.359273    -3.689214    -0.727738
 O     4.668387    -2.931653    -0.183896
 H     3.918659    -2.291028    -0.180917
 H    -0.230678     2.986047    -0.995600
 O    -0.999575     2.614381    -1.459933
 H    -1.696792     3.289552    -1.326090
 H     1.870250     4.369655     1.381948
 O     2.346793     4.515922     2.219159
 H     2.160024     3.740632     2.771116
 H     3.747414     1.113707     1.483042
 O     2.968280     0.554252     1.671122
 H     2.212651     1.157490     1.808824
 H     2.984217    -4.088837    -2.118267
 O     3.679874    -4.723171    -1.816353
 H     4.340346    -4.751463    -2.526231
 H     4.751352    -3.997011    -4.616575
 O     5.208883    -3.676086    -3.801328
 H     4.829181    -2.804366    -3.568302
 H    -0.939905     5.100156     1.999871
 O    -1.129572     5.641623     1.198274
 H    -1.789022     5.145838     0.647818
 H    -5.630310     3.283399     0.523598
 O    -5.187838     3.761824    -0.203260
 H    -5.625819     4.623235    -0.362419
 H     4.996065    -3.918229     2.825896
 O     4.231317    -3.738196     2.272652
 H     4.545373    -3.474179     1.378525
 H     5.825702    -1.405231     1.170104
 O     5.443695    -0.505848     1.150028
 H     6.239341     0.061286     1.169547
 H     1.367966    -6.796561    -2.994023
 O     1.157216    -7.029298    -3.924017
 H     2.019225    -7.129740    -4.353976
 H    -7.276070    -3.475564     1.004726
 O    -8.248677    -3.454508     0.829070
 H    -8.681521    -3.236595     1.683116
 H     3.235518    -2.458392     2.719164
 O     2.567784    -1.773008     2.910223
 H     2.793791    -0.981078     2.389088
 H    -1.747981     2.801443     5.052678
 O    -2.448395     3.462039     5.207479
 H    -3.188071     2.980545     5.623961
 H    -0.710268     0.977777     3.953807
 O    -0.556689     1.542825     4.744111
 H     0.287642     1.976459     4.579061
 H     0.126419     3.281852    -7.038775
 O     1.079775     3.066563    -6.938982
 H     1.091981     2.225409    -6.443920
 H     7.192424    -2.918213     4.527366
 O     6.418123    -3.366093     4.108233
 H     5.631147    -2.988728     4.567346
 H     8.031945     1.332229     1.113377
 O     7.937512     0.410703     1.420550
 H     8.396955    -0.164404     0.781475
 H    -4.242174    -0.519854    -4.580155
 O    -5.180287    -0.548049    -4.889715
 H    -5.184818    -0.191708    -5.799167
 H     6.330319    -1.602748    -2.360073
 O     6.751228    -2.059922    -1.626962
 H     6.032398    -2.305639    -1.014247
 H     4.782268    -0.862238     4.275312
 O     5.192332    -0.131823     3.784156
 H     5.112503    -0.309685     2.823762
 H     0.102825     3.346397     2.776110
 O    -0.501939     4.020441     3.146735
 H    -0.160738     4.289015     4.021541
 H     8.170342    -1.409400    -0.961870
 O     8.977884    -1.041524    -0.539844
 H     9.660873    -1.721081    -0.621510
 H     9.565383    -3.963554     1.912237
 O     9.248356    -3.790328     0.999304
 H     10.001340    -3.649969     0.415033
 H    -2.368025    -2.492278     3.921058
 O    -3.013009    -2.580677     3.209246
 H    -2.573086    -2.277915     2.375119
 H    -2.337824     0.681052    -6.271725
 O    -2.952447     1.440216    -6.309431
 H    -3.176013     1.647029    -5.378091
 H    -1.328877     3.742000    -5.588462
 O    -1.478517     3.690547    -6.561200
 H    -2.086918     2.938320    -6.673170
 H    -4.774669    -6.181424    -0.945404
 O    -5.221597    -5.417187    -0.551614
 H    -6.002245    -5.239022    -1.119058
 H     2.500417    -5.881419    -1.498298
 O     1.687519    -6.413211    -1.380220
 H     0.939015    -5.766526    -1.259753
 H     3.027451    -4.438526    -5.688303
 O     3.979983    -4.455652    -5.980739
 H     4.091525    -3.732456    -6.603712
 H     7.578996     3.335721     1.737640
 O     7.464805     2.970568     0.849779
 H     6.528105     2.656450     0.830981
 H     6.543141    -3.987835     0.188605
 O     7.008652    -4.812422    -0.030347
 H     7.909218    -4.660846     0.318412
 H    -7.667490    -4.334480    -2.213733
 O    -7.450205    -5.263877    -1.978919
 H    -8.056783    -5.508982    -1.254188
 H    -4.138773     6.948301     4.860017
 O    -3.265354     6.591289     4.610826
 H    -2.764375     6.391392     5.416312
 H     7.436855     3.521360     4.476125
 O     7.410353     3.080447     3.612272
 H     7.645724     2.150414     3.785264
 H    -5.612509     1.132788     7.028518
 O    -6.383919     0.612066     7.352016
 H    -6.130189    -0.317690     7.228145
 H    -0.664798    -4.916719    -2.836137
 O    -0.856517    -4.836490    -3.788266
 H    -1.470924    -5.541353    -4.030454
 H     6.809052     0.194635     4.102197
 O     7.781238     0.361758     4.031240
 H     7.966663     0.298704     3.068484
 H     4.553522    -6.804553    -3.914229
 O     3.838839    -6.982717    -4.563038
 H     3.957838    -6.330879    -5.261812
 H    -6.110791    -1.880656    -5.089974
 O    -6.743724    -2.634745    -5.168909
 H    -7.596116    -2.203297    -5.436254
 H    -7.506217     0.903813     6.163161
 O    -8.081681     1.231425     5.426368
 H    -8.670754     1.878482     5.817862
 H    -5.078189     5.879591     2.264332
 O    -5.304891     6.790777     1.987408
 H    -4.439592     7.247625     1.936075
 H     5.673462     1.405705    -4.238230
 O     5.881202     0.606971    -4.770768
 H     5.368030     0.691850    -5.576776
 H    -5.756141     6.565977     0.351289
 O    -5.813059     6.321266    -0.596004
 H    -4.928660     6.533897    -0.962342
 H    -0.510924    -7.510537    -3.023069
 O    -1.195462    -7.608488    -2.351036
 H    -0.782192    -7.944919    -1.547179
 H    -2.429102    -1.447977     5.574324
 O    -1.786441    -2.183655     5.714755
 H    -0.939353    -1.728015     5.879525
 H     7.369420    -4.674338    -1.702446
 O     7.460028    -4.687641    -2.679531
 H     6.687467    -4.199984    -3.013836
 H    -8.989313    -2.834572    -3.027553
 O    -8.057717    -2.763894    -2.716752
 H    -7.531085    -2.601330    -3.514198
 H     8.657400    -3.536168    -3.121943
 O     9.296940    -2.828787    -3.349867
 H     8.814952    -1.987250    -3.257703
 H    -5.298976    -4.943778    -3.385606
 O    -5.241432    -3.979072    -3.278557
 H    -5.773603    -3.591566    -3.984382
 H    -3.699027     3.999776    -3.558345
 O    -3.383760     4.855599    -3.225023
 H    -3.673948     5.546086    -3.822291
 H    -0.295941     4.656017    -4.185454
 O    -0.959931     3.981564    -3.956120
 H    -1.723814     4.449634    -3.562808
 H    -1.897143    -3.945382     5.449721
 O    -2.215239    -4.807777     5.139688
 H    -3.151423    -4.650642     4.925077
 H    -2.379627     8.341298    -3.908894
 O    -2.604352     7.391676    -3.988120
 H    -2.435779     7.131478    -4.920549
 H    -2.784250     7.423814     3.113079
 O    -2.734600     7.597647     2.158146
 H    -2.159331     6.888546     1.804866
 H     4.974498     1.614036     4.109398
 O     4.797843     2.530928     3.800018
 H     5.677610     2.820336     3.472116
 H     7.985676    -1.785260     6.022846
 O     8.401752    -2.012926     5.168509
 H     8.361674    -1.172601     4.668552
 H     6.533470    -1.532012     7.819384
 O     7.069049    -0.965201     7.250277
 H     6.417274    -0.301669     6.874301
 H    -1.839513     5.532957    -6.582206
 O    -1.951763     6.479929    -6.406927
 H    -1.076410     6.886431    -6.537256
 H    -8.107849     0.035355     4.133348
 O    -7.955401    -0.521396     3.356867
 H    -7.055017    -0.883444     3.440491
 H    -8.531590     0.287500     0.384120
 O    -8.529741     0.943913     1.100492
 H    -8.489821     0.417176     1.916925
 H     0.955854    -0.452299     5.841699
 O     0.139964    -0.493961     6.393237
 H    -0.355643     0.282736     6.080178
 H    -0.409239     6.969306    -1.849227
 O    -0.399398     6.563289    -2.739206
 H    -1.262628     6.768590    -3.163730
 H     0.427379    -8.034571     0.703292
 O    -0.489659    -8.269842     0.494869
 H    -0.917373    -8.304572     1.377949
 H     2.190105     2.730766     5.078585
 O     2.164175     2.424623     4.148489
 H     3.098008     2.427722     3.865808
 H    -8.256281    -5.483743    -5.211511
 O    -7.367520    -5.366281    -5.585342
 H    -7.194987    -4.416036    -5.557476
 H     2.907590    -7.624756     1.105231
 O     2.026686    -7.243171     1.076420
 H     1.924077    -6.927799     0.141706
 H     3.191951     5.441313    -7.680249
 O     3.323342     4.474609    -7.783664
 H     2.492735     4.046054    -7.525100
 H    -0.401632     6.983199     0.321709
 O    -0.100099     7.668907    -0.297782
 H    -0.760759     8.374094    -0.243335
 H     4.723664     3.663922     4.983783
 O     4.621264     4.410426     5.644540
 H     5.510966     4.534119     5.997195
 H     8.073242     2.983120     6.388285
 O     7.737519     3.908473     6.215059
 H     8.519730     4.469960     6.241055
 H     3.847204    -8.118013    -0.999611
 O     4.393231    -7.579830    -0.403280
 H     4.831586    -6.955596    -1.004078
 H     6.499545    -6.149912    -2.773464
 O     5.722127    -6.733158    -2.689757
 H     6.045127    -7.648601    -2.609466
 H    -8.975474    -1.893479     3.254415
 O    -9.481944    -2.707842     3.050628
 H    -10.228286    -2.401651     2.507766
 H    -2.514467     8.801264     0.830430
 O    -2.391577     9.134631    -0.073987
 H    -3.181946     9.707052    -0.235491
 H     8.336540     0.717835     7.046873
 O     8.686840     1.398128     6.446579
 H     8.479175     1.026708     5.567961
 H    -2.090030     5.316887     7.560986
 O    -1.826056     5.509528     6.662432
 H    -2.047936     4.694825     6.119734
 H    -6.537806    -6.372184    -3.040683
 O    -5.892918    -6.596581    -3.736113
 H    -6.351687    -6.321713    -4.559254
 H     6.775375    -2.874447     2.515291
 O     6.875429    -2.643618     1.572782
 H     7.815868    -2.738037     1.362631
 H     2.397742     6.622292    -1.101042
 O     2.682425     7.371789    -0.531375
 H     1.854248     7.731963    -0.190981
 H    -4.441845    -7.342320    -2.631488
 O    -3.858894    -7.379721    -1.864492
 H    -2.960890    -7.526145    -2.212498
 H     0.815041     6.540169    -5.857014
 O     0.646778     7.405196    -6.298340
 H     0.697244     8.054772    -5.566877
 H    -8.383224    -1.522137    -1.436081
 O    -8.645162    -1.227442    -0.549982
 H    -8.415176    -2.006977     0.004291
 H    -3.228504     7.112723    -2.310119
 O    -3.303224     6.957621    -1.358865
 H    -2.972034     7.765098    -0.912640
 H     2.764211    -4.579756     2.308000
 O     1.843145    -4.904613     2.348171
 H     1.871921    -5.805100     1.964073
 H    -9.011683    -0.709173    -4.800071
 O    -8.956658    -1.306537    -5.582194
 H    -8.679965    -0.729734    -6.316016
 H     7.390667    -0.303530    -4.159504
 O     8.055662    -0.337664    -3.452538
 H     8.735392     0.310540    -3.685223
 H     4.308120     6.570648    -0.406788
 O     4.998768     5.918686    -0.606768
 H     4.518039     5.084038    -0.802943
 H    -8.072714     0.223315    -3.030103
 O    -8.980353     0.247820    -3.397777
 H    -9.567490     0.041984    -2.669042
 H     6.064947     3.582708    -3.585034
 O     5.584410     2.814000    -3.226179
 H     6.181833     2.394503    -2.562174
 H    -1.498631    -6.904100     0.262764
 O    -2.104109    -6.154959     0.087846
 H    -2.723071    -6.464461    -0.580545
 H    -4.112712    -7.706671     1.254540
 O    -4.309592    -7.424910     2.150943
 H    -4.074407    -6.466859     2.185688
 H    -2.962860    -5.020535     1.333837
 O    -3.653534    -4.872462     2.000145
 H    -3.338750    -4.146849     2.576655
 H     5.239448    -6.208052     4.771208
 O     4.473377    -5.965675     4.247457
 H     4.741983    -6.082957     3.320750
 H    -9.827064    -6.117444    -3.515821
 O    -9.857474    -5.678554    -4.396926
 H    -10.521788    -6.148845    -4.901052
 H     6.166169    -5.780598     1.125916
 O     5.658565    -6.346640     1.743483
 H     5.175264    -6.942757     1.159195
 H    -1.459596    -6.675715     2.731287
 O    -1.618434    -7.631268     2.813362
 H    -2.580855    -7.735212     2.836417
 H    -10.306403    -3.956509    -4.135823
 O    -10.409438    -3.022127    -3.888434
 H    -10.187559    -2.495622    -4.668431
 H     0.490277     7.843924    -3.502983
 O     0.815139     8.662090    -3.933732
 H     1.728577     8.792935    -3.604031
 H    -9.357563    -7.844263    -2.103485
 O    -9.930927    -7.076333    -2.107690
 H    -9.779054    -6.623935    -1.258227
 H     2.190699     0.698055     4.457592
 O     2.271222    -0.147061     4.939977
 H     2.458126    -0.844920     4.277034
 H    -6.787471     0.318473    -7.455787
 O    -7.740629     0.427353    -7.304092
 H    -7.869550     1.339048    -7.039610
 H     6.071001     3.562190    -7.590063
 O     5.501213     3.528869    -6.821663
 H     4.656531     3.997990    -7.102887
 H    -5.152756     10.384357     0.498582
 O    -4.684474     10.374649    -0.346907
 H    -5.296228     9.888409    -0.934213
 H    -1.019132    -1.264657    -5.740989
 O    -1.189536    -0.623678    -6.465005
 H    -0.392337    -0.059723    -6.448347
 H     4.507104    -0.732127    -7.097017
 O     4.578229    -1.661433    -6.853694
 H     5.435230    -1.766907    -6.403979
 H     2.246260    -8.976805    -2.511938
 O     3.204114    -8.925732    -2.535473
 H     3.422908    -8.362386    -3.292520
 H    -4.494957    -0.569722    -7.784196
 O    -4.979974     0.202316    -7.454971
 H    -4.279743     0.836981    -7.179302
 H     1.621981     3.871180     6.539683
 O     2.386964     3.281227     6.699084
 H     3.197501     3.804728     6.494714
 H    -11.416920    -2.431999     0.352743
 O    -10.971350    -1.791644     0.907703
 H    -10.245844    -1.427704     0.370167
 H    -7.195429     2.322130     7.710466
 O    -7.654127     3.169633     7.618752
 H    -7.741550     3.531282     8.500121
 H     5.948208    -9.222988    -1.130648
 O     6.002236    -9.368105    -2.080252
 H     5.104439    -9.583370    -2.362399
 H     6.649826     5.054805    -1.140185
 O     7.267529     4.370098    -1.416836
 H     7.469352     3.856011    -0.607790
 H    -5.288765    -2.611051     6.023424
 O    -5.271238    -1.832313     6.622592
 H    -4.629678    -2.079959     7.310705
 H     2.654591     1.562848     7.331490
 O     2.998509     0.648254     7.371154
 H     2.666820     0.245948     6.543380
 H    -2.594510    -2.630520     7.161280
 O    -3.060345    -2.732183     8.019438
 H    -2.414571    -2.399079     8.659301
 H     5.750234     1.689912     7.028867
 O     5.529204     0.987811     6.365960
 H     4.600001     0.789491     6.616032
 H     1.979479    -4.307477     4.147889
 O     2.485402    -4.234096     4.970049
 H     3.169285    -4.921793     4.884895
 H     10.290401    -2.997735    -2.042874
 O     10.810246    -2.994643    -1.193748
 H     11.733267    -2.989134    -1.441297
 H     3.926503     8.104132    -3.234623
 O     3.268957     8.702129    -2.858180
 H     3.112766     8.378498    -1.952113
 H    -8.301893    -6.307702     0.741667
 O    -8.956349    -5.888116     0.159917
 H    -8.876623    -4.933221     0.402648
 H    -0.667598     9.580071    -3.522420
 O    -1.596137     9.770374    -3.289341
 H    -1.633309     9.915326    -2.341413
 H     4.060185     3.810587    -4.006897
 O     3.522979     4.607953    -4.037958
 H     4.104985     5.376520    -3.862567
 H     5.208274     6.413721    -2.303937
 O     5.116893     6.599928    -3.259089
 H     5.879467     6.215349    -3.710096
 H    -0.142551     5.326427     5.934160
 O     0.557458     4.821910     5.496406
 H     1.249512     5.444339     5.166704
 H     3.427800     5.612255     4.884174
 O     2.656141     6.054579     4.499427
 H     2.569604     5.706294     3.597970
 H    -7.040796     9.097538    -0.238465
 O    -6.779923     8.844520    -1.133749
 H    -6.565146     7.896245    -1.086515
 H    -1.332814    -4.927095     3.721947
 O    -0.908699    -4.868758     2.835584
 H     0.007330    -5.148243     2.913683
 H     4.330477    -2.084260     6.154896
 O     4.299675    -2.262237     5.191217
 H     3.570200    -2.900341     5.054019
 H     7.047616    -6.235671     3.117761
 O     7.452228    -5.858414     3.908975
 H     7.001127    -5.004513     4.049073
 H     9.012960    -4.919669     3.771085
 O     9.655795    -4.206575     3.597739
 H     9.419222    -3.483740     4.192031
 H     2.951078     7.639657    -8.366363
 O     2.966608     7.123343    -7.561827
 H     2.110126     7.303224    -7.103167
 H    -0.423016    -1.105368     8.131404
 O    -0.621471    -1.715484     8.855708
 H     0.071753    -2.380872     8.824557
 H     8.351934     4.239776    -2.635576
 O     9.008999     4.232029    -3.379176
 H     9.753250     4.740723    -3.057234
 H     6.295108     4.404251    -5.490785
 O     6.647841     4.816884    -4.680444
 H     7.593598     4.641826    -4.614833
 H     10.537659     1.818237    -4.550276
 O     9.816383     1.739576    -3.927889
 H     9.458069     2.642764    -3.775837
 H     3.294785    -2.415009     7.865266
 O     4.122608    -1.888477     7.845880
 H     3.790670    -0.987142     8.002111
 H    -2.732983    -2.175716    -8.675399
 O    -3.113164    -1.815216    -7.875302
 H    -2.385908    -1.360938    -7.397353
 H     5.214112     5.315517     1.226618
 O     5.019214     4.782449     2.007219
 H     4.054868     4.830825     2.136515
 H    -4.033686    -6.378750    -4.564305
 O    -3.219412    -5.884245    -4.681458
 H    -3.449656    -5.118063    -5.230638
 H    -6.337722     6.407767     4.919402
 O    -5.894452     7.215556     4.600614
 H    -5.791252     7.103587     3.629475
 H    -7.234622     4.428033     6.217266
 O    -6.989819     4.830630     5.374619
 H    -6.775044     4.083189     4.793250
 H    -7.039436     9.681197     2.381161
 O    -6.814033     10.044230     1.500199
 H    -7.268046     10.885480     1.440087
 H    -6.069968    -6.797867     2.044824
 O    -6.683213    -6.166911     1.636726
 H    -6.157963    -5.754362     0.917899
 H    -3.669424    -4.440088     7.843932
 O    -3.931703    -5.290973     7.448996
 H    -3.160615    -5.591562     6.954152
 H     9.514092     0.606578    -0.869615
 O     9.576814     1.555383    -1.083138
 H     9.859456     1.591377    -2.002887
 H    -7.969782    -3.975742     3.586184
 O    -7.049331    -4.257505     3.570261
 H    -6.954606    -4.920459     2.856508
 H     1.184790    -2.153119     6.914044
 O     1.676497    -2.895798     7.281068
 H     1.859275    -3.490123     6.536387
 H    -3.717362    -3.020269    -6.661271
 O    -4.124518    -3.622341    -6.021094
 H    -5.072474    -3.474650    -6.079369
 H    -8.453231     8.629850     3.860950
 O    -7.650222     9.148873     3.926129
 H    -6.972820     8.551291     4.307339
 H     7.796028    -2.425851    -5.359924
 O     6.875286    -2.159158    -5.365634
 H     6.413759    -2.775184    -4.765844
 H    -4.841441    -4.675137     6.042062
 O    -4.898841    -4.112294     5.245323
 H    -5.682011    -4.361112     4.733536
 N     5.895852     2.855345     8.447372
 H     6.562920     3.570800     8.168491
 H     6.222181     2.440032     9.314089
 H     5.009747     3.310963     8.643396
