# Supplementary material for: Theoretical Distribution of the Ammonia Binding Energy at Interstellar Icy Grains: A New Computational Framework
Source: ACS Earth Space Chem. 2022 Jun 2;6(6):1514–26. doi: 10.1021/acsearthspacechem.2c00040 (PMC9208021; doi:10.1021/acsearthspacechem.2c00040)
Supplement: Supplementary file 1 — sp2c00040_si_001.zip [file sp2c00040_si_001.zip › Supporting_Information_R1/structures/grain_mol132.xyz]

604
grain_mol132 // -1503.050062824196 // -34.8932659445 // -515.156294838696 // -1022.78703393 // -0.0303299208 // -0.583665215551 // -0.008364558468
 H    -1.698339    -0.111149     2.505390
 O    -0.720329    -0.080011     2.579382
 H    -0.439383    -0.973446     2.888792
 H    -0.367852    -1.819274    -2.866071
 O    -0.432028    -1.848886    -1.898888
 H    -1.378542    -1.761618    -1.695880
 H    -2.676719     1.807982     0.918359
 O    -2.584572     1.173926     0.187743
 H    -1.805870     1.465825    -0.319909
 H    -3.708153     1.956005    -2.945056
 O    -3.200570     2.315181    -3.710198
 H    -2.293968     2.441666    -3.411907
 H    -0.055594    -0.615420    -0.792316
 O     0.076265     0.106346    -0.147190
 H    -0.346252    -0.190622     0.669312
 H     0.968251    -1.858104    -4.807615
 O     0.032739    -2.043087    -4.623090
 H    -0.060503    -3.006550    -4.669295
 H    -4.893237     2.407344    -1.184472
 O    -4.525728     1.587740    -1.566833
 H    -3.845473     1.302813    -0.912204
 H    -3.472940     3.332000     2.587653
 O    -2.751854     2.716368     2.354731
 H    -1.975594     3.056394     2.836634
 H     2.586604     0.306302    -2.942976
 O     1.987401    -0.333843    -2.507615
 H     1.081487    -0.024239    -2.701604
 H    -1.111531     0.364424    -3.565807
 O    -0.303508     0.843443    -3.284823
 H    -0.547635     1.432097    -2.551851
 H     2.738537    -0.581819     0.554323
 O     2.642295    -1.321489    -0.080308
 H     2.368723    -0.930201    -0.931923
 H    -2.797883    -0.468210    -0.554091
 O    -2.938906    -0.921335    -1.395627
 H    -3.744163    -1.466644    -1.321761
 H     2.870714     1.269150    -0.794633
 O     2.051729     1.779458    -0.664778
 H     1.339067     1.128388    -0.491761
 H     0.595142     3.223964    -3.187462
 O     1.515841     3.039176    -2.959574
 H     1.525984     2.568036    -2.106630
 H     0.182668    -3.984822    -0.581021
 O    -0.053311    -4.665886    -1.250501
 H    -0.833747    -5.123049    -0.861795
 H    -6.158573     2.094601     3.116765
 O    -6.211609     2.287831     4.089336
 H    -6.956307     1.753299     4.428306
 H     1.214202    -3.735284     1.266288
 O     0.794477    -3.082018     0.677252
 H     1.471478    -2.420907     0.426976
 H    -2.850286     5.232948    -0.894097
 O    -2.663949     4.431609    -0.369641
 H    -3.549553     4.061128    -0.173588
 H    -5.434055    -1.293441     1.731147
 O    -5.167816    -0.646592     1.044097
 H    -5.288115    -1.091538     0.199313
 H    -0.253455    -3.236162     3.024601
 O     0.059260    -2.429410     3.468181
 H     1.001552    -2.327664     3.255546
 H     5.297056     1.044901    -1.180706
 O     4.513579     0.512394    -0.982416
 H     4.750591     0.090431    -0.126271
 H     0.799581     2.384571     1.090484
 O     0.799968     2.037917     1.992043
 H     0.190303     1.278959     2.039928
 H     4.488769    -0.472608    -2.354397
 O     4.683400    -0.951197    -3.192083
 H     5.159126    -0.300133    -3.748965
 H     3.099467     3.271698    -0.968464
 O     3.978303     3.673032    -0.949953
 H     4.455491     3.389281    -1.753110
 H    -5.829400    -1.481311    -1.840132
 O    -5.294389    -2.189794    -1.414659
 H    -5.219614    -2.896247    -2.079004
 H    -4.839727    -4.079965     1.254683
 O    -5.530508    -3.444366     0.989364
 H    -5.312817    -3.148652     0.094024
 H     2.740585     2.188858    -3.644538
 O     3.413061     1.511079    -3.862649
 H     3.474447     1.482672    -4.823059
 H    -5.062804     3.811105     3.845481
 O    -4.498185     4.404906     3.339747
 H    -3.964697     4.931589     3.972793
 H     0.658714     1.055923    -4.704949
 O     1.144121     0.949811    -5.549003
 H     1.749202     0.193496    -5.403081
 H     1.071960     5.812914    -2.213430
 O     1.868869     5.481911    -1.764882
 H     2.416375     5.040846    -2.444329
 H    -2.745353    -3.461384    -1.787339
 O    -2.882416    -3.726877    -0.861918
 H    -3.650262    -4.314783    -0.832728
 H     2.104662     5.215305    -4.480411
 O     1.225920     5.309025    -4.887355
 H     1.207363     4.618824    -5.577453
 H     7.822215     1.850718    -0.936171
 O     7.030202     1.493803    -1.378333
 H     7.384651     0.815687    -1.988604
 H     4.568044     2.774033     0.351573
 O     4.909549     2.407114     1.192339
 H     4.842901     3.149903     1.827807
 H     1.105797    -3.155584    -2.211525
 O     1.961051    -2.997754    -2.637638
 H     2.047373    -2.021533    -2.659546
 H     1.241906     4.610327    -0.535611
 O     0.790764     4.132175     0.196722
 H     0.115392     4.737598     0.551280
 H    -5.674189     0.971369     1.317547
 O    -6.156792     1.797755     1.525046
 H    -7.091625     1.569734     1.292155
 H    -2.212642    -2.650912     0.263073
 O    -1.730256    -2.087796     0.898792
 H    -0.821351    -2.430482     0.883232
 H    -3.580090    -0.415227     4.313251
 O    -3.565096    -0.558681     5.287256
 H    -4.315907    -1.141519     5.542257
 H    -5.974349    -2.922549     3.252762
 O    -5.532870    -2.062494     3.347349
 H    -4.579490    -2.286490     3.332264
 H    -2.825360    -0.375145    -2.965082
 O    -2.565774    -0.428749    -3.911793
 H    -2.413960    -1.395710    -4.002586
 H    -3.416740    -3.359278    -3.718643
 O    -2.553039    -2.983266    -3.477707
 H    -1.865244    -3.615906    -3.763031
 H     3.244566    -1.116696    -4.297232
 O     2.685329    -1.228656    -5.089564
 H     3.311598    -1.386291    -5.814390
 H     4.677452     2.416654    -6.617104
 O     4.147828     1.593491    -6.635918
 H     3.306358     1.832306    -7.033482
 H    -4.071545     0.867832     5.845978
 O    -4.552247     1.689923     6.122617
 H    -5.122269     1.922546     5.362176
 H    -3.871031    -0.138801     2.047891
 O    -3.327816     0.165918     2.794892
 H    -3.244406     1.138302     2.723575
 H    -5.717314     0.583205    -2.180824
 O    -6.285937    -0.074916    -2.639880
 H    -5.865234    -0.131911    -3.523609
 H     1.914839    -3.774877    -4.186805
 O     1.852044    -4.223300    -5.052827
 H     1.449219    -5.087146    -4.867711
 H     4.530937    -3.561665    -0.730573
 O     4.815179    -2.818077    -0.154348
 H     4.051761    -2.193859    -0.141786
 H    -0.192202     3.024658    -0.838775
 O    -0.944888     2.653832    -1.329143
 H    -1.658680     3.309208    -1.185344
 H     1.838650     4.364407     1.622629
 O     2.300853     4.487421     2.471924
 H     2.115542     3.690740     2.993383
 H     3.780037     1.146007     1.638084
 O     3.011594     0.564069     1.797165
 H     2.239445     1.145448     1.939336
 H     3.187611    -3.938808    -2.157708
 O     3.892066    -4.568449    -1.866199
 H     4.563809    -4.558797    -2.565876
 H     4.994455    -3.720971    -4.620514
 O     5.431787    -3.420291    -3.786403
 H     5.029352    -2.565983    -3.528852
 H    -0.996863     5.013783     2.215993
 O    -1.184114     5.580435     1.431424
 H    -1.823382     5.091636     0.851405
 H    -5.620831     3.158599     0.596820
 O    -5.177152     3.672184    -0.104055
 H    -5.629947     4.529641    -0.241189
 H     5.111091    -3.908750     2.822966
 O     4.352788    -3.720892     2.263586
 H     4.676461    -3.419809     1.384785
 H     5.915451    -1.319067     1.274795
 O     5.516270    -0.426791     1.282865
 H     6.300395     0.154070     1.331450
 H     1.643489    -6.645404    -3.158580
 O     1.453588    -6.848980    -4.099695
 H     2.324424    -6.915598    -4.518137
 H    -7.117549    -3.684356     0.824596
 O    -8.085656    -3.671525     0.617829
 H    -8.550787    -3.466300     1.456532
 H     3.322385    -2.479887     2.739500
 O     2.638898    -1.814411     2.944943
 H     2.855590    -1.001209     2.454127
 H    -1.807940     2.589613     5.170552
 O    -2.524604     3.229797     5.336800
 H    -3.260168     2.718454     5.723697
 H    -0.714424     0.828327     4.025723
 O    -0.586422     1.368238     4.838063
 H     0.251511     1.824076     4.703816
 H     0.259637     3.545826    -6.860702
 O     1.215743     3.346999    -6.751608
 H     1.237158     2.488651    -6.287350
 H     7.257177    -2.930187     4.596813
 O     6.498614    -3.374635     4.148580
 H     5.696467    -3.029051     4.607637
 H     8.067956     1.461707     1.350598
 O     7.987347     0.528901     1.625544
 H     8.467915    -0.015632     0.974535
 H    -4.067702    -0.427725    -4.620609
 O    -4.998371    -0.466617    -4.946133
 H    -4.999502    -0.077067    -5.841281
 H     6.484611    -1.379392    -2.252596
 O     6.902928    -1.850762    -1.526944
 H     6.178709    -2.135531    -0.937881
 H     4.809144    -0.902848     4.381559
 O     5.215990    -0.150932     3.919300
 H     5.153884    -0.300423     2.951891
 H     0.069333     3.253475     2.947808
 O    -0.555853     3.901994     3.329639
 H    -0.236954     4.147474     4.219613
 H     8.296649    -1.197546    -0.814980
 O     9.088579    -0.829321    -0.364324
 H     9.787419    -1.490939    -0.459414
 H     9.696411    -3.826855     1.988259
 O     9.390844    -3.624574     1.077366
 H     10.150487    -3.449656     0.511205
 H    -2.298426    -2.670396     3.839123
 O    -2.930285    -2.744692     3.114086
 H    -2.482083    -2.404866     2.298587
 H    -2.161588     0.869179    -6.230741
 O    -2.788145     1.618931    -6.252239
 H    -3.035621     1.785253    -5.318890
 H    -1.228801     3.923002    -5.420910
 O    -1.360288     3.904552    -6.397218
 H    -1.950792     3.144217    -6.546945
 H    -4.545634    -6.227728    -1.197272
 O    -5.016408    -5.489387    -0.782325
 H    -5.788866    -5.304069    -1.359405
 H     2.731134    -5.761948    -1.610761
 O     1.927980    -6.314196    -1.525834
 H     1.163716    -5.687822    -1.396075
 H     3.298946    -4.158586    -5.736469
 O     4.256574    -4.145032    -6.012555
 H     4.362471    -3.398231    -6.608045
 H     7.560233     3.440593     2.039835
 O     7.468793     3.097026     1.142099
 H     6.538553     2.765636     1.094232
 H     6.703981    -3.849122     0.211746
 O     7.190827    -4.655516    -0.027095
 H     8.082025    -4.498205     0.342456
 H    -7.457675    -4.391334    -2.452674
 O    -7.219367    -5.323717    -2.245688
 H    -7.834401    -5.611949    -1.545745
 H    -4.280483     6.692436     5.085288
 O    -3.396376     6.361508     4.838259
 H    -2.904664     6.143159     5.644726
 H     7.375026     3.488235     4.811495
 O     7.364907     3.100681     3.926533
 H     7.621011     2.166247     4.045881
 H    -5.669679     0.772137     7.016869
 O    -6.436367     0.224442     7.305540
 H    -6.159687    -0.694953     7.155431
 H    -0.431562    -4.814626    -2.969990
 O    -0.606268    -4.704014    -3.922188
 H    -1.204673    -5.409378    -4.200774
 H     6.818716     0.189334     4.271580
 O     7.787945     0.383318     4.221462
 H     7.991677     0.355521     3.259871
 H     4.843764    -6.555068    -4.022662
 O     4.144120    -6.724308    -4.689818
 H     4.260709    -6.045378    -5.362715
 H    -5.906067    -1.811563    -5.205831
 O    -6.519491    -2.575819    -5.318637
 H    -7.381323    -2.150826    -5.575634
 H    -7.541644     0.535333     6.110302
 O    -8.114325     0.878382     5.377568
 H    -8.717647     1.501902     5.785442
 H    -5.153340     5.699185     2.436439
 O    -5.394972     6.614861     2.188543
 H    -4.538607     7.090860     2.168525
 H     5.796120     1.682516    -4.032619
 O     6.030442     0.908147    -4.589288
 H     5.529048     1.010874    -5.400684
 H    -5.812074     6.441584     0.537752
 O    -5.850006     6.229407    -0.418292
 H    -4.964472     6.472035    -0.763008
 H    -0.219921    -7.395380    -3.246669
 O    -0.912694    -7.531525    -2.589930
 H    -0.505474    -7.888906    -1.792133
 H    -2.407370    -1.687619     5.528351
 O    -1.752162    -2.414713     5.653530
 H    -0.917429    -1.948829     5.849280
 H     7.576485    -4.449781    -1.687301
 O     7.684372    -4.424823    -2.662276
 H     6.906714    -3.942705    -2.992908
 H    -8.815531    -2.899553    -3.226614
 O    -7.891780    -2.851778    -2.876332
 H    -7.377739    -2.589134    -3.661362
 H     8.864512    -3.234878    -3.041619
 O     9.493039    -2.506633    -3.231612
 H     8.991608    -1.679116    -3.118964
 H    -5.055475    -4.910923    -3.605673
 O    -5.018158    -3.950700    -3.459633
 H    -5.555217    -3.545012    -4.152736
 H    -3.636147     4.058110    -3.424027
 O    -3.346223     4.908948    -3.055722
 H    -3.641165     5.612511    -3.635066
 H    -0.239369     4.807562    -3.967884
 O    -0.891573     4.111233    -3.773276
 H    -1.673055     4.548411    -3.378922
 H    -1.822038    -4.167863     5.323808
 O    -2.116963    -5.024786     4.977792
 H    -3.052186    -4.878908     4.751783
 H    -2.403164     8.436662    -3.596914
 O    -2.606102     7.486045    -3.713205
 H    -2.417326     7.262668    -4.651410
 H    -2.907103     7.257927     3.379794
 O    -2.846162     7.466572     2.432552
 H    -2.249883     6.782948     2.064042
 H     4.908084     1.505457     4.165222
 O     4.748737     2.462290     4.013088
 H     5.619360     2.828774     3.768207
 H     8.007617    -1.836723     6.144316
 O     8.440514    -2.022569     5.288210
 H     8.390532    -1.168225     4.815545
 H     6.167055    -1.612963     7.681654
 O     6.866266    -1.082945     7.286354
 H     6.401372    -0.325837     6.865028
 H    -1.760991     5.737939    -6.358588
 O    -1.895047     6.675585    -6.150957
 H    -1.026385     7.103808    -6.252591
 H    -8.090296    -0.270294     4.042779
 O    -7.918723    -0.783104     3.240430
 H    -7.014669    -1.137488     3.322171
 H    -8.359856     0.080071     0.367159
 O    -8.506168     0.788755     1.034471
 H    -8.506286     0.280321     1.868133
 H     0.956833    -0.628961     5.896048
 O     0.129406    -0.711587     6.425551
 H    -0.378480     0.064533     6.131544
 H    -0.440109     7.031537    -1.552920
 O    -0.406170     6.658104    -2.456361
 H    -1.266161     6.860671    -2.889043
 H     0.667228    -8.035139     0.475700
 O    -0.240933    -8.281601     0.242998
 H    -0.682763    -8.356669     1.116487
 H     2.122742     2.597443     5.261307
 O     2.122669     2.328588     4.318249
 H     3.060732     2.357119     4.055443
 H    -7.964410    -5.449009    -5.499865
 O    -7.071658    -5.298952    -5.851711
 H    -6.922392    -4.346303    -5.784777
 H     3.130925    -7.590077     0.934613
 O     2.243162    -7.224884     0.904746
 H     2.149022    -6.878437    -0.019932
 H     3.290027     5.788516    -7.370456
 O     3.443583     4.828980    -7.505509
 H     2.617613     4.374548    -7.277857
 H    -0.469214     6.966883     0.616904
 O    -0.170863     7.680666     0.028357
 H    -0.847023     8.369853     0.095741
 H     4.541314     3.587673     5.228637
 O     4.461868     4.226078     5.978125
 H     5.347342     4.285238     6.346576
 H     7.767617     2.723198     6.766939
 O     7.237162     3.561714     6.707677
 H     7.728817     4.217124     7.201318
 H     4.115723    -7.987548    -1.169041
 O     4.640632    -7.460263    -0.544598
 H     5.075528    -6.806100    -1.115297
 H     6.756457    -5.903615    -2.825367
 O     5.989827    -6.504447    -2.775269
 H     6.329799    -7.415830    -2.722618
 H    -8.911685    -2.166120     3.058535
 O    -9.410552    -2.974068     2.812199
 H    -10.138009    -2.656592     2.254479
 H    -2.627795     8.722179     1.152878
 O    -2.496360     9.090310     0.263303
 H    -3.295282     9.652314     0.108198
 H     8.229197     0.567839     7.281182
 O     8.563353     1.272658     6.715776
 H     8.405754     0.957132     5.809080
 H    -2.240633     5.005975     7.762310
 O    -1.971082     5.236228     6.874318
 H    -2.166615     4.436435     6.300269
 H    -6.267870    -6.377228    -3.330780
 O    -5.607063    -6.565856    -4.021760
 H    -6.056859    -6.267969    -4.842495
 H     6.873874    -2.818492     2.580871
 O     6.986285    -2.546766     1.650815
 H     7.931306    -2.619492     1.452500
 H     2.360807     6.714262    -0.768538
 O     2.620925     7.447384    -0.166615
 H     1.779893     7.779058     0.171336
 H    -4.160486    -7.319450    -2.917494
 O    -3.589215    -7.374119    -2.142578
 H    -2.683082    -7.489490    -2.480848
 H     0.860344     6.772051    -5.551610
 O     0.682108     7.649020    -5.964550
 H     0.706241     8.272572    -5.209597
 H    -8.177180    -1.603905    -1.537564
 O    -8.356799    -1.361174    -0.607620
 H    -8.118323    -2.190108    -0.133484
 H    -3.253786     7.132996    -2.058718
 O    -3.342385     6.943178    -1.114872
 H    -3.034655     7.740358    -0.634832
 H     2.903547    -4.594187     2.243494
 O     1.989006    -4.938799     2.256061
 H     2.042818    -5.823934     1.840117
 H    -8.833185    -0.706540    -4.919692
 O    -8.750657    -1.288637    -5.718080
 H    -8.478258    -0.683396    -6.429063
 H     7.548237     0.005550    -3.984397
 O     8.201193    -0.038745    -3.266778
 H     8.871374     0.630469    -3.465250
 H     4.259958     6.675919    -0.041637
 O     4.967424     6.044247    -0.248474
 H     4.506933     5.209099    -0.486796
 H    -7.992076     0.342325    -3.186472
 O    -8.855795     0.369932    -3.641343
 H    -9.523202     0.451120    -2.917053
 H     6.131774     3.841806    -3.295044
 O     5.661418     3.051600    -2.970873
 H     6.256712     2.620113    -2.313029
 H    -1.274672    -6.929173     0.040702
 O    -1.892792    -6.186626    -0.116666
 H    -2.493503    -6.483085    -0.807373
 H    -3.887332    -7.819893     0.957797
 O    -4.104710    -7.574808     1.860252
 H    -3.889882    -6.614147     1.933187
 H    -2.796070    -5.115047     1.152793
 O    -3.499789    -5.005821     1.813036
 H    -3.210193    -4.294526     2.419732
 H     5.369402    -6.261845     4.689994
 O     4.608983    -6.012589     4.161378
 H     4.894976    -6.093100     3.235993
 H    -9.550823    -6.177391    -3.855221
 O    -9.572406    -5.711478    -4.721830
 H    -10.223122    -6.172106    -5.251774
 H     6.349099    -5.682603     1.078237
 O     5.843123    -6.280277     1.666517
 H     5.382097    -6.864793     1.053129
 H    -1.282143    -6.788783     2.516674
 O    -1.421758    -7.749643     2.563087
 H    -2.381978    -7.874414     2.564225
 H    -10.061392    -4.000034    -4.406982
 O    -10.204461    -3.085582    -4.112268
 H    -9.977107    -2.508915    -4.854739
 H     0.468918     7.983044    -3.158365
 O     0.783819     8.822875    -3.553354
 H     1.688529     8.960284    -3.203232
 H    -9.068353    -7.943936    -2.498333
 O    -9.659973    -7.190212    -2.480596
 H    -9.528872    -6.767431    -1.612710
 H     2.180276     0.590765     4.570163
 O     2.281629    -0.265420     5.027993
 H     2.487001    -0.937633     4.344128
 H    -6.583802     0.460990    -7.504025
 O    -7.542614     0.539541    -7.373952
 H    -7.700863     1.430098    -7.058033
 H     6.205689     3.966627    -7.296679
 O     5.624214     3.894662    -6.539754
 H     4.774328     4.355685    -6.819301
 H    -5.293214     10.262021     0.831024
 O    -4.810323     10.292447    -0.005659
 H    -5.401358     9.816039    -0.621376
 H    -0.812471    -1.066794    -5.746857
 O    -0.982142    -0.404232    -6.451100
 H    -0.197924     0.175137    -6.399855
 H     4.723649    -0.373935    -6.986253
 O     4.810664    -1.309613    -6.774598
 H     5.662053    -1.413356    -6.314070
 H     2.559083    -8.823488    -2.739403
 O     3.515898    -8.751605    -2.744119
 H     3.735154    -8.157354    -3.477017
 H    -4.266376    -0.369251    -7.825442
 O    -4.770952     0.382718    -7.480143
 H    -4.089016     1.019711    -7.168522
 H     1.458455     3.654061     6.712354
 O     2.207224     3.057831     6.908335
 H     3.018804     3.583534     6.783128
 H    -11.114254    -2.897642     0.073877
 O    -10.822327    -2.105901     0.540247
 H    -10.044785    -1.801026     0.021264
 H    -7.287301     1.904389     7.714094
 O    -7.764127     2.743902     7.643372
 H    -7.872345     3.073739     8.534908
 H     6.240990    -9.044627    -1.303544
 O     6.314324    -9.153235    -2.256721
 H     5.426286    -9.376672    -2.562490
 H     6.643516     5.236522    -0.787636
 O     7.280581     4.575753    -1.078425
 H     7.480092     4.035646    -0.286655
 H    -5.249915    -2.924384     5.885028
 O    -5.259688    -2.167555     6.511904
 H    -4.624140    -2.426417     7.201631
 H     2.737586     1.400376     7.478052
 O     3.205243     0.558923     7.378585
 H     2.876574     0.180594     6.535945
 H    -2.576101    -2.930649     7.068224
 O    -3.055182    -3.072324     7.913268
 H    -2.427183    -2.750573     8.576318
 H     5.896061     1.968274     6.644875
 O     5.606814     1.096776     6.368642
 H     4.725952     0.941199     6.769467
 H     2.082588    -4.403618     4.078394
 O     2.573968    -4.348013     4.910707
 H     3.272438    -5.019165     4.814142
 H     10.467350    -2.702258    -1.914706
 O     10.972458    -2.718395    -1.056763
 H     11.899295    -2.687766    -1.287708
 H     3.894024     8.303176    -2.820089
 O     3.218197     8.873690    -2.433623
 H     3.053541     8.514266    -1.542749
 H    -8.089855    -6.501752     0.418146
 O    -8.747662    -6.075126    -0.154340
 H    -8.685383    -5.128673     0.123608
 H    -0.724445     9.695110    -3.135999
 O    -1.660374     9.858297    -2.912138
 H    -1.716037     9.967972    -1.960405
 H     4.130021     4.043485    -3.744281
 O     3.577193     4.830607    -3.754136
 H     4.140276     5.603841    -3.542313
 H     5.196517     6.606391    -1.926986
 O     5.116666     6.825051    -2.875893
 H     5.894016     6.472542    -3.327955
 H    -0.277781     5.120237     6.168086
 O     0.437663     4.646757     5.720641
 H     1.126031     5.292714     5.430673
 H     3.296573     5.513137     5.196204
 O     2.528624     5.957060     4.806630
 H     2.467370     5.634944     3.893331
 H    -7.139926     8.965366     0.016433
 O    -6.861250     8.749438    -0.883193
 H    -6.625356     7.805184    -0.865892
 H    -1.208174    -5.075040     3.572306
 O    -0.770445    -4.974756     2.696462
 H     0.149377    -5.239789     2.779937
 H     4.354845    -2.203904     6.201710
 O     4.344728    -2.348763     5.231272
 H     3.630072    -2.995641     5.060082
 H     7.206154    -6.192699     3.067000
 O     7.590738    -5.835181     3.877179
 H     7.117255    -4.998025     4.041342
 H     9.132608    -4.862349     3.800406
 O     9.762980    -4.130157     3.664318
 H     9.502136    -3.435357     4.281276
 H     3.015057     8.004065    -7.982006
 O     3.028315     7.460323    -7.195686
 H     2.160366     7.605799    -6.746365
 H    -0.453613    -1.397446     8.131386
 O    -0.653380    -2.039791     8.826772
 H     0.057368    -2.685965     8.787835
 H     8.388230     4.510813    -2.283112
 O     9.058022     4.542702    -3.014125
 H     9.785699     5.055057    -2.661553
 H     6.375940     4.736847    -5.165451
 O     6.706865     5.125690    -4.334224
 H     7.655037     4.968331    -4.260018
 H     10.655958     2.203287    -4.243259
 O     9.927248     2.088495    -3.635259
 H     9.546982     2.978190    -3.459341
 H     3.288261    -2.498662     7.862777
 O     4.120160    -1.986338     7.861212
 H     3.842524    -1.061828     7.949941
 H    -2.456227    -1.906978    -8.742541
 O    -2.857051    -1.583510    -7.936779
 H    -2.148280    -1.131728    -7.430239
 H     5.163982     5.379760     1.563092
 O     4.967077     4.816824     2.322457
 H     3.998856     4.840427     2.432630
 H    -3.738422    -6.279304    -4.807143
 O    -2.932314    -5.765345    -4.893736
 H    -3.170877    -4.984057    -5.417870
 H    -6.469397     6.104751     5.085575
 O    -6.037931     6.932486     4.804201
 H    -5.914815     6.858138     3.831749
 H    -7.345457     4.062385     6.296381
 O    -7.099628     4.498901     5.471074
 H    -6.854046     3.777116     4.869853
 H    -7.196166     9.453461     2.654195
 O    -6.964603     9.851735     1.790298
 H    -7.431916     10.687043     1.753650
 H    -5.874362    -6.980683     1.746863
 O    -6.493165    -6.346133     1.352924
 H    -5.966154    -5.901198     0.654327
 H    -3.624299    -4.784697     7.666858
 O    -3.862505    -5.625405     7.236290
 H    -3.076503    -5.892941     6.745915
 H     9.596448     0.839466    -0.627620
 O     9.641983     1.796873    -0.804253
 H     9.939988     1.873285    -1.716738
 H    -7.862339    -4.260059     3.352061
 O    -6.935059    -4.515841     3.341412
 H    -6.811368    -5.154249     2.609115
 H     1.196678    -2.365668     6.905452
 O     1.701662    -3.108064     7.254582
 H     1.907047    -3.673315     6.493413
 H    -3.460558    -2.842375    -6.776527
 O    -3.863469    -3.477209    -6.166225
 H    -4.813580    -3.344184    -6.229508
 H    -8.611953     8.320484     4.072725
 O    -7.821098     8.853145     4.168558
 H    -7.137388     8.256765     4.540321
 H     8.017583    -2.063386    -5.253979
 O     7.092334    -1.813024    -5.263847
 H     6.632915    -2.460735    -4.696616
 H    -4.758874    -4.977698     5.838139
 O    -4.816536    -4.387428     5.061240
 H    -5.584188    -4.635668     4.526702
 N    -10.730135     0.747627    -1.501365
 H    -10.263305     1.059641    -0.651687
 H    -11.262937    -0.076866    -1.237817
 H    -11.400848     1.465538    -1.758649
