# Supplementary material for: Theoretical Distribution of the Ammonia Binding Energy at Interstellar Icy Grains: A New Computational Framework
Source: ACS Earth Space Chem. 2022 Jun 2;6(6):1514–26. doi: 10.1021/acsearthspacechem.2c00040 (PMC9208021; doi:10.1021/acsearthspacechem.2c00040)
Supplement: Supplementary file 1 — sp2c00040_si_001.zip [file sp2c00040_si_001.zip › Supporting_Information_R1/structures/grain_mol122.xyz]

604
grain_mol122 // -1717.121060317837 // -50.1548999478 // -744.487893455637 // -1022.78806681 // -0.0482069035 // -0.583673164498 // -0.013553496879
 H    -1.814790    -0.135008     2.505674
 O    -0.837911    -0.114811     2.596983
 H    -0.571296    -1.014945     2.899517
 H    -0.393492    -1.773876    -2.866983
 O    -0.477807    -1.818505    -1.901938
 H    -1.426815    -1.725688    -1.715183
 H    -2.746485     1.815757     0.927548
 O    -2.646937     1.194761     0.186448
 H    -1.852604     1.485279    -0.297210
 H    -3.697712     2.033180    -2.951239
 O    -3.171491     2.394857    -3.702750
 H    -2.271383     2.514009    -3.382003
 H    -0.111696    -0.605278    -0.766557
 O     0.009781     0.107301    -0.109714
 H    -0.426788    -0.199767     0.695702
 H     0.976883    -1.781395    -4.784462
 O     0.037062    -1.970639    -4.621962
 H    -0.054538    -2.933348    -4.682238
 H    -4.915758     2.467196    -1.207183
 O    -4.550084     1.649840    -1.598197
 H    -3.884177     1.348699    -0.935047
 H    -3.559742     3.321951     2.605162
 O    -2.839490     2.703795     2.375376
 H    -2.070061     3.028938     2.878156
 H     2.579405     0.323156    -2.865672
 O     1.969550    -0.312995    -2.440158
 H     1.069604     0.005549    -2.644370
 H    -1.108469     0.427527    -3.540014
 O    -0.303371     0.893807    -3.234019
 H    -0.554338     1.474776    -2.497017
 H     2.655576    -0.617884     0.633460
 O     2.562548    -1.346872    -0.014002
 H     2.314089    -0.939097    -0.865415
 H    -2.854316    -0.434151    -0.581833
 O    -2.986747    -0.871369    -1.433523
 H    -3.794706    -1.413536    -1.379160
 H     2.831084     1.252841    -0.685427
 O     2.013650     1.768138    -0.564292
 H     1.292640     1.120964    -0.414686
 H     0.618099     3.264260    -3.085313
 O     1.534598     3.063193    -2.856683
 H     1.533258     2.578514    -2.011577
 H     0.091858    -3.979189    -0.603459
 O    -0.138805    -4.647320    -1.287904
 H    -0.929469    -5.103855    -0.919893
 H    -6.268164     2.104490     3.060921
 O    -6.335182     2.281742     4.035667
 H    -7.093258     1.751523     4.351348
 H     1.088092    -3.767063     1.267104
 O     0.685814    -3.101552     0.679478
 H     1.373645    -2.442732     0.453039
 H    -2.851612     5.271770    -0.831223
 O    -2.683386     4.458650    -0.318893
 H    -3.576311     4.094165    -0.145409
 H    -5.544350    -1.270227     1.645279
 O    -5.259562    -0.618990     0.969067
 H    -5.361340    -1.056881     0.118710
 H    -0.408554    -3.281383     3.004067
 O    -0.097667    -2.484228     3.465686
 H     0.849683    -2.387880     3.273692
 H     5.261238     1.010165    -1.028411
 O     4.468516     0.484028    -0.850754
 H     4.686179     0.047487     0.002837
 H     0.734186     2.358142     1.176836
 O     0.712524     1.998316     2.072995
 H     0.095408     1.244403     2.097222
 H     4.461282    -0.484078    -2.245414
 O     4.664835    -0.950010    -3.086649
 H     5.161628    -0.294551    -3.622496
 H     3.081279     3.254550    -0.824620
 O     3.962362     3.648256    -0.778810
 H     4.455685     3.375264    -1.576907
 H    -5.877193    -1.399868    -1.948751
 O    -5.358278    -2.114966    -1.520866
 H    -5.271645    -2.816252    -2.189516
 H    -4.970477    -4.053984     1.135727
 O    -5.649833    -3.410143     0.860460
 H    -5.406080    -3.106752    -0.024304
 H     2.801648     2.241580    -3.488170
 O     3.493364     1.582095    -3.713064
 H     3.573434     1.638769    -4.678907
 H    -5.170708     3.798104     3.836896
 O    -4.588727     4.393294     3.352611
 H    -4.064237     4.905140     4.004958
 H     0.651503     1.135954    -4.634234
 O     1.119515     1.049935    -5.494104
 H     1.792614     0.345927    -5.329379
 H     1.103287     5.832658    -2.069012
 O     1.886563     5.486877    -1.608352
 H     2.445744     5.051682    -2.282488
 H    -2.807101    -3.411520    -1.859257
 O    -2.969257    -3.684083    -0.940308
 H    -3.738268    -4.271288    -0.934492
 H     2.174363     5.258958    -4.320402
 O     1.302185     5.374005    -4.737304
 H     1.282755     4.701461    -5.444856
 H     7.789508     1.787276    -0.720589
 O     7.002951     1.444335    -1.182764
 H     7.362739     0.773705    -1.798477
 H     4.518769     2.722799     0.517809
 O     4.839403     2.340265     1.360060
 H     4.767650     3.074567     2.004626
 H     1.054787    -3.130126    -2.202875
 O     1.918691    -2.975679    -2.612194
 H     2.018094    -2.000329    -2.617254
 H     1.227997     4.602739    -0.405787
 O     0.756551     4.117899     0.309223
 H     0.081359     4.725254     0.660661
 H    -5.754859     1.005062     1.258402
 O    -6.235421     1.832079     1.463834
 H    -7.167476     1.609630     1.211002
 H    -2.307540    -2.636265     0.215252
 O    -1.832477    -2.085678     0.866768
 H    -0.926679    -2.437152     0.864993
 H    -3.734847    -0.448990     4.271079
 O    -3.739398    -0.607595     5.242650
 H    -4.500776    -1.186462     5.474746
 H    -6.129808    -2.918007     3.125227
 O    -5.679237    -2.064968     3.240542
 H    -4.728493    -2.299789     3.243117
 H    -2.837162    -0.306778    -2.991095
 O    -2.566042    -0.349102    -3.935513
 H    -2.413912    -1.315501    -4.035302
 H    -3.437339    -3.276334    -3.800765
 O    -2.576898    -2.907716    -3.539664
 H    -1.886707    -3.542455    -3.817026
 H     3.214446    -1.057442    -4.233530
 O     2.712852    -1.190378    -5.063795
 H     3.431252    -1.332482    -5.717563
 H     4.973922     2.340593    -6.609534
 O     4.454786     1.510183    -6.535106
 H     3.792676     1.521510    -7.286010
 H    -4.244375     0.816305     5.812835
 O    -4.722357     1.638778     6.092040
 H    -5.276383     1.887527     5.324698
 H    -3.978809    -0.134968     2.005553
 O    -3.445945     0.153103     2.766307
 H    -3.353628     1.125916     2.712557
 H    -5.775251     0.676055    -2.238888
 O    -6.318884     0.029874    -2.735422
 H    -5.882861    -0.045604    -3.606028
 H     1.896004    -3.729479    -4.172338
 O     1.841091    -4.163751    -5.046140
 H     1.433005    -5.028756    -4.879189
 H     4.444608    -3.595059    -0.661182
 O     4.723580    -2.863674    -0.067128
 H     3.966777    -2.231605    -0.061252
 H    -0.213883     3.035623    -0.762812
 O    -0.962041     2.682355    -1.273085
 H    -1.671913     3.341895    -1.127733
 H     1.779951     4.319268     1.759245
 O     2.225195     4.425875     2.619630
 H     2.023298     3.622858     3.124944
 H     3.690861     1.083072     1.763081
 O     2.914027     0.506171     1.899058
 H     2.144978     1.092953     2.035058
 H     3.126824    -3.937045    -2.119928
 O     3.818165    -4.579028    -1.824722
 H     4.505068    -4.561160    -2.510043
 H     4.983560    -3.700590    -4.541901
 O     5.402478    -3.418158    -3.692357
 H     5.007459    -2.558791    -3.436641
 H    -1.060520     4.986789     2.308169
 O    -1.227354     5.566694     1.528500
 H    -1.859888     5.092508     0.929869
 H    -5.670193     3.197697     0.567292
 O    -5.207925     3.717112    -0.118014
 H    -5.650072     4.581263    -0.248474
 H     4.951967    -4.000625     2.897434
 O     4.206084    -3.798082     2.326594
 H     4.549364    -3.486521     1.458747
 H     5.810426    -1.395923     1.405225
 O     5.419085    -0.500294     1.420108
 H     6.207381     0.072557     1.491487
 H     1.578095    -6.613997    -3.191901
 O     1.404645    -6.801302    -4.139704
 H     2.283311    -6.869918    -4.541510
 H    -7.248185    -3.593901     0.644076
 O    -8.213840    -3.574068     0.433280
 H    -8.680526    -3.404770     1.280566
 H     3.178472    -2.554129     2.800742
 O     2.496770    -1.885650     3.002531
 H     2.730915    -1.067009     2.528946
 H    -1.952317     2.525987     5.208723
 O    -2.666022     3.170589     5.370033
 H    -3.414332     2.660828     5.734257
 H    -0.852060     0.772111     4.058172
 O    -0.735174     1.298176     4.880965
 H     0.109238     1.748368     4.770208
 H     0.267003     3.698924    -6.727222
 O     1.228503     3.481780    -6.663745
 H     1.260372     2.629362    -6.165041
 H     7.071481    -3.069593     4.727803
 O     6.317840    -3.500450     4.258471
 H     5.510042    -3.153907     4.706683
 H     7.985832     1.362782     1.565266
 O     7.891714     0.426849     1.825054
 H     8.379592    -0.112324     1.174949
 H    -4.047894    -0.325443    -4.665893
 O    -4.973644    -0.346596    -5.012039
 H    -4.949701     0.056211    -5.901093
 H     6.448486    -1.406785    -2.112250
 O     6.847145    -1.894935    -1.386396
 H     6.108918    -2.180229    -0.815728
 H     4.646949    -1.016131     4.495227
 O     5.069444    -0.260958     4.052909
 H     5.025848    -0.395125     3.082065
 H    -0.025594     3.206004     3.032861
 O    -0.652647     3.854114     3.412311
 H    -0.349087     4.083300     4.311982
 H     8.233079    -1.264743    -0.636929
 O     9.018614    -0.912696    -0.162684
 H     9.713469    -1.578683    -0.255999
 H     9.553652    -3.949996     2.153990
 O     9.267563    -3.731959     1.240545
 H     10.039404    -3.554550     0.691846
 H    -2.463684    -2.708644     3.788343
 O    -3.080578    -2.767480     3.049036
 H    -2.613951    -2.417668     2.248620
 H    -2.093931     0.975047    -6.223042
 O    -2.720740     1.725238    -6.243098
 H    -2.980986     1.880891    -5.310758
 H    -1.208588     4.027863    -5.323809
 O    -1.333149     4.022853    -6.303458
 H    -1.911162     3.256362    -6.472773
 H    -4.642819    -6.169990    -1.345639
 O    -5.113339    -5.431341    -0.931052
 H    -5.874980    -5.233118    -1.517237
 H     2.643207    -5.764361    -1.610946
 O     1.833163    -6.310201    -1.549952
 H     1.072885    -5.678450    -1.425022
 H     3.307138    -4.101995    -5.701472
 O     4.269092    -4.098602    -5.957815
 H     4.400339    -3.336037    -6.529155
 H     7.482404     3.335932     2.275140
 O     7.405964     3.006450     1.370805
 H     6.474011     2.684656     1.298817
 H     6.596260    -3.917170     0.318449
 O     7.079986    -4.725025     0.078201
 H     7.965260    -4.581292     0.467021
 H    -7.510142    -4.291554    -2.625779
 O    -7.290045    -5.229406    -2.431008
 H    -7.919370    -5.517806    -1.742390
 H    -4.385711     6.652333     5.136945
 O    -3.499476     6.317637     4.902507
 H    -3.026085     6.082297     5.715106
 H     7.243461     3.343195     5.043190
 O     7.247208     2.969537     4.152258
 H     7.492643     2.031056     4.261673
 H    -5.865254     0.717896     6.951904
 O    -6.641730     0.173149     7.218628
 H    -6.371643    -0.746337     7.058166
 H    -0.481999    -4.765790    -3.014737
 O    -0.641407    -4.639081    -3.967797
 H    -1.235866    -5.338819    -4.267494
 H     6.668175     0.058572     4.441451
 O     7.639970     0.243862     4.413479
 H     7.862282     0.229160     3.455567
 H     4.794326    -6.541303    -3.991703
 O     4.106853    -6.693875    -4.675467
 H     4.243124    -6.004683    -5.334295
 H    -5.879503    -1.677166    -5.313972
 O    -6.498846    -2.433092    -5.456264
 H    -7.346676    -1.997829    -5.732005
 H    -7.722660     0.513372     6.005357
 O    -8.274769     0.872103     5.265070
 H    -8.885817     1.491944     5.666807
 H    -5.215386     5.707479     2.457457
 O    -5.443108     6.628966     2.217901
 H    -4.582401     7.097211     2.222762
 H     5.828450     1.679219    -3.852062
 O     6.074877     0.905725    -4.400488
 H     5.591428     1.016745    -5.226420
 H    -5.831098     6.483260     0.557413
 O    -5.849725     6.286712    -0.402628
 H    -4.955173     6.527622    -0.723982
 H    -0.289173    -7.345541    -3.326935
 O    -0.997145    -7.485270    -2.687319
 H    -0.609797    -7.857491    -1.886310
 H    -2.597621    -1.750459     5.489153
 O    -1.951353    -2.485536     5.615124
 H    -1.116620    -2.030420     5.834835
 H     7.500231    -4.497351    -1.572052
 O     7.626444    -4.459961    -2.544301
 H     6.860339    -3.964297    -2.882178
 H    -8.819652    -2.766077    -3.411853
 O    -7.900972    -2.701202    -3.063553
 H    -7.347584    -2.492546    -3.831444
 H     8.825913    -3.273353    -2.881156
 O     9.465425    -2.548985    -3.046397
 H     8.969163    -1.717665    -2.934838
 H    -5.092757    -4.815035    -3.737489
 O    -5.050764    -3.856338    -3.580517
 H    -5.562150    -3.439328    -4.284794
 H    -3.601000     4.143158    -3.397206
 O    -3.307347     4.983361    -3.009450
 H    -3.584440     5.701607    -3.579635
 H    -0.182644     4.864677    -3.862282
 O    -0.851873     4.176573    -3.695097
 H    -1.630641     4.617737    -3.299495
 H    -2.030746    -4.232993     5.257893
 O    -2.326540    -5.081463     4.892326
 H    -3.256258    -4.923485     4.651768
 H    -2.322615     8.510366    -3.476077
 O    -2.532878     7.563863    -3.612438
 H    -2.325989     7.354912    -4.550336
 H    -2.973907     7.230883     3.468254
 O    -2.891249     7.453627     2.525803
 H    -2.294305     6.769740     2.159102
 H     4.772047     1.394036     4.317692
 O     4.624240     2.354612     4.177890
 H     5.502556     2.716641     3.954777
 H     7.801337    -2.006519     6.306047
 O     8.249259    -2.183659     5.455864
 H     8.216312    -1.321900     4.995195
 H     5.932894    -1.788817     7.810355
 O     6.644697    -1.259538     7.437173
 H     6.195248    -0.491826     7.018229
 H    -1.660579     5.855775    -6.261058
 O    -1.781009     6.793564    -6.047598
 H    -0.902347     7.207494    -6.122296
 H    -8.238424    -0.256526     3.913298
 O    -8.050547    -0.771136     3.115748
 H    -7.149414    -1.127444     3.214625
 H    -8.526978     0.182009     0.168667
 O    -8.559718     0.801199     0.916691
 H    -8.543188     0.234159     1.706541
 H     0.768330    -0.729022     5.938331
 O    -0.070114    -0.812169     6.450170
 H    -0.565015    -0.026804     6.158607
 H    -0.411109     7.055230    -1.418595
 O    -0.364900     6.694707    -2.326875
 H    -1.214171     6.914218    -2.771791
 H     0.517220    -8.049277     0.400048
 O    -0.388614    -8.283201     0.145964
 H    -0.847830    -8.367742     1.009643
 H     1.975919     2.495513     5.375781
 O     1.991848     2.240723     4.428969
 H     2.935147     2.264584     4.184878
 H    -7.973649    -5.292476    -5.698219
 O    -7.073522    -5.146078    -6.032662
 H    -6.914273    -4.196789    -5.949493
 H     2.975360    -7.634487     0.914852
 O     2.091458    -7.261188     0.872352
 H     2.019785    -6.899366    -0.048353
 H     3.453265     5.875797    -7.166355
 O     3.585576     4.910122    -7.297985
 H     2.738507     4.499371    -7.034878
 H    -0.484197     6.958663     0.748874
 O    -0.168803     7.678119     0.176309
 H    -0.839536     8.372739     0.242149
 H     4.403411     3.463337     5.405676
 O     4.315012     4.091079     6.163201
 H     5.193607     4.136347     6.549637
 H     7.590692     2.545170     6.993567
 O     7.069013     3.389392     6.937198
 H     7.557349     4.032844     7.449494
 H     3.998073    -8.009686    -1.175309
 O     4.514985    -7.496856    -0.532525
 H     4.967317    -6.838267    -1.084398
 H     6.688308    -5.925395    -2.747547
 O     5.916211    -6.521074    -2.721467
 H     6.248224    -7.435589    -2.676324
 H    -9.048742    -2.147076     2.905976
 O    -9.537083    -2.955226     2.641995
 H    -10.266999    -2.629456     2.088355
 H    -2.637025     8.725825     1.270103
 O    -2.485421     9.105869     0.388717
 H    -3.276233     9.677693     0.227242
 H     8.022542     0.378264     7.483293
 O     8.374297     1.088368     6.935458
 H     8.231537     0.788205     6.021064
 H    -2.414281     4.907121     7.827532
 O    -2.124324     5.148017     6.948837
 H    -2.316251     4.359043     6.358801
 H    -6.325235    -6.272178    -3.512448
 O    -5.652476    -6.453288    -4.193981
 H    -6.084344    -6.141953    -5.018623
 H     6.729418    -2.924048     2.706656
 O     6.862070    -2.639755     1.783153
 H     7.810103    -2.717569     1.601823
 H     2.370383     6.700066    -0.584558
 O     2.624546     7.422566     0.032595
 H     1.780016     7.756251     0.359502
 H    -4.233531    -7.239885    -3.075015
 O    -3.679009    -7.309733    -2.289497
 H    -2.766896    -7.428802    -2.610286
 H     0.966304     6.846410    -5.390520
 O     0.800231     7.729413    -5.796140
 H     0.815856     8.342385    -5.032268
 H    -8.288953    -1.530611    -1.734308
 O    -8.587001    -1.284064    -0.844985
 H    -8.367989    -2.088303    -0.322357
 H    -3.213606     7.193143    -1.976054
 O    -3.321566     6.988039    -1.037543
 H    -3.017299     7.774964    -0.538355
 H     2.749864    -4.656546     2.264431
 O     1.832043    -4.992710     2.253265
 H     1.886307    -5.872074     1.825447
 H    -8.803414    -0.553700    -5.073705
 O    -8.711700    -1.109403    -5.882747
 H    -8.416316    -0.492584    -6.575464
 H     7.555287     0.001090    -3.793933
 O     8.200255    -0.072058    -3.069680
 H     8.878859     0.595167    -3.243537
 H     4.254197     6.632902     0.178256
 O     4.959728     5.997717    -0.023700
 H     4.496641     5.170449    -0.284180
 H    -7.942002     0.297580    -3.224983
 O    -8.835403     0.330905    -3.625378
 H    -9.446699     0.082322    -2.930613
 H     6.160714     3.832355    -3.081622
 O     5.674755     3.046542    -2.770154
 H     6.257615     2.596484    -2.114244
 H    -1.404974    -6.918205    -0.053611
 O    -2.013089    -6.167682    -0.213080
 H    -2.602897    -6.449446    -0.919006
 H    -4.043247    -7.798300     0.797697
 O    -4.277260    -7.564526     1.698954
 H    -4.055091    -6.607174     1.791090
 H    -2.930781    -5.107768     1.055958
 O    -3.647655    -5.000892     1.702168
 H    -3.363278    -4.302705     2.326412
 H     5.151959    -6.383891     4.732958
 O     4.403842    -6.121072     4.193430
 H     4.707822    -6.189080     3.272745
 H    -9.597474    -6.028412    -4.096816
 O    -9.600941    -5.545458    -4.955169
 H    -10.240636    -5.996331    -5.506661
 H     6.207713    -5.759711     1.150898
 O     5.684780    -6.361773     1.719768
 H     5.230828    -6.932391     1.088340
 H    -1.459655    -6.815897     2.423018
 O    -1.609572    -7.776029     2.450063
 H    -2.570797    -7.891182     2.432655
 H    -10.080957    -3.844241    -4.623682
 O    -10.204489    -2.924719    -4.333600
 H    -9.960953    -2.356974    -5.077312
 H     0.537714     8.022544    -2.991241
 O     0.867527     8.865311    -3.367159
 H     1.766812     8.988501    -2.997755
 H    -9.159228    -7.819984    -2.756960
 O    -9.741186    -7.058641    -2.744186
 H    -9.626678    -6.648694    -1.867729
 H     2.028875     0.499167     4.655531
 O     2.112944    -0.364925     5.101934
 H     2.326002    -1.028451     4.411990
 H    -6.496483     0.633555    -7.588858
 O    -7.455870     0.724129    -7.468264
 H    -7.606500     1.619027    -7.161306
 H     6.402584     4.166322    -7.113378
 O     5.808559     3.980836    -6.377689
 H     4.932921     4.412902    -6.659882
 H    -5.280889     10.295848     0.920376
 O    -4.781882     10.334129     0.093468
 H    -5.365634     9.872043    -0.539989
 H    -0.820513    -1.023974    -5.757189
 O    -0.958963    -0.333548    -6.447700
 H    -0.166177     0.229286    -6.277503
 H     4.955153    -0.357005    -6.823374
 O     4.938327    -1.329419    -6.737341
 H     5.759352    -1.518940    -6.240223
 H     2.464736    -8.806499    -2.788740
 O     3.422116    -8.744648    -2.773636
 H     3.662000    -8.140707    -3.492047
 H    -4.183910    -0.214117    -7.875989
 O    -4.689444     0.536598    -7.529369
 H    -4.007649     1.161456    -7.192734
 H     1.292833     3.536308     6.829601
 O     2.032123     2.930189     7.031177
 H     2.850796     3.450012     6.929701
 H    -11.374851    -2.562684    -0.108605
 O    -10.958298    -1.946469     0.494158
 H    -10.217986    -1.547976     0.003406
 H    -7.486852     1.854262     7.633438
 O    -7.952749     2.700219     7.567333
 H    -8.076659     3.015877     8.461919
 H     6.115711    -9.084430    -1.283335
 O     6.206655    -9.181124    -2.236270
 H     5.322463    -9.390277    -2.562502
 H     6.637919     5.182828    -0.541751
 O     7.276626     4.522375    -0.829408
 H     7.454268     3.966870    -0.043297
 H    -5.457629    -2.966007     5.771143
 O    -5.471945    -2.218509     6.408884
 H    -4.853178    -2.494007     7.107315
 H     2.535987     1.259471     7.585629
 O     2.997554     0.415072     7.482643
 H     2.682326     0.052768     6.627921
 H    -2.807393    -3.015074     7.006150
 O    -3.303969    -3.165416     7.839449
 H    -2.686532    -2.859087     8.519495
 H     5.715208     1.810097     6.822959
 O     5.423637     0.945382     6.528457
 H     4.533559     0.792328     6.909304
 H     1.895116    -4.486251     4.085528
 O     2.370264    -4.448314     4.928149
 H     3.064584    -5.124261     4.834758
 H     10.410752    -2.773387    -1.714864
 O     10.899396    -2.808761    -0.847709
 H     11.830617    -2.780875    -1.060654
 H     3.958171     8.304728    -2.581884
 O     3.279407     8.875650    -2.200975
 H     3.094255     8.504986    -1.318712
 H    -8.228086    -6.419594     0.199512
 O    -8.865568    -5.977665    -0.384584
 H    -8.807015    -5.035715    -0.090565
 H    -0.640505     9.745287    -2.965633
 O    -1.579355     9.913558    -2.758258
 H    -1.653306     10.009873    -1.806304
 H     4.168372     4.057783    -3.574893
 O     3.624365     4.851291    -3.572387
 H     4.194268     5.613820    -3.341102
 H     5.228267     6.581983    -1.691061
 O     5.168527     6.817307    -2.637343
 H     5.949220     6.461142    -3.081283
 H    -0.418969     5.026517     6.274075
 O     0.300788     4.553312     5.833246
 H     1.000569     5.197132     5.566836
 H     3.177316     5.400636     5.378180
 O     2.421244     5.857662     4.980588
 H     2.375063     5.550007     4.061451
 H    -7.124392     9.028502     0.048868
 O    -6.827823     8.823881    -0.847703
 H    -6.603096     7.876789    -0.840074
 H    -1.391423    -5.118786     3.504738
 O    -0.935782    -5.010953     2.638832
 H    -0.019787    -5.284205     2.736951
 H     4.144915    -2.340302     6.286445
 O     4.152369    -2.470462     5.313924
 H     3.435462    -3.107996     5.119028
 H     7.020806    -6.307963     3.147734
 O     7.391971    -5.966915     3.971167
 H     6.923655    -5.127428     4.138333
 H     8.944258    -5.007159     3.939386
 O     9.584136    -4.279244     3.827076
 H     9.317290    -3.591015     4.448814
 H     3.180769     8.097987    -7.759161
 O     3.167675     7.531609    -6.989046
 H     2.295038     7.682950    -6.551763
 H    -0.692672    -1.517798     8.133938
 O    -0.911706    -2.168735     8.815390
 H    -0.206201    -2.820846     8.780316
 H     8.405014     4.463639    -2.016221
 O     9.090167     4.500813    -2.732272
 H     9.815433     4.999387    -2.355808
 H     6.448438     4.749662    -4.935959
 O     6.767739     5.124882    -4.092549
 H     7.712433     4.955742    -4.003481
 H     10.687904     2.164446    -3.967870
 O     9.952554     2.047851    -3.368248
 H     9.573210     2.937514    -3.190504
 H     3.043229    -2.649933     7.921705
 O     3.879679    -2.145603     7.944320
 H     3.608903    -1.219893     8.041425
 H    -2.368713    -1.760806    -8.777664
 O    -2.781008    -1.433474    -7.979345
 H    -2.076028    -0.998499    -7.452886
 H     5.114607     5.303863     1.779888
 O     4.897409     4.732755     2.527623
 H     3.927468     4.763659     2.618531
 H    -3.767654    -6.174199    -4.938945
 O    -2.955443    -5.666573    -5.001700
 H    -3.174713    -4.875338    -5.518583
 H    -6.578472     6.085810     5.086908
 O    -6.134102     6.913509     4.825903
 H    -5.994016     6.852249     3.854959
 H    -7.497398     4.033225     6.248328
 O    -7.227246     4.480666     5.436586
 H    -6.981624     3.766036     4.826901
 H    -7.227146     9.477039     2.692499
 O    -6.974103     9.887064     1.840084
 H    -7.435425     10.725810     1.806415
 H    -6.039784    -6.951870     1.558905
 O    -6.645528    -6.307637     1.160375
 H    -6.099136    -5.853005     0.484030
 H    -3.884253    -4.868063     7.555784
 O    -4.121169    -5.700167     7.108148
 H    -3.328201    -5.967252     6.628943
 H     9.547527     0.755588    -0.392013
 O     9.606516     1.715274    -0.551119
 H     9.921483     1.803942    -1.456856
 H    -8.030142    -4.232707     3.169303
 O    -7.106205    -4.503209     3.173174
 H    -6.977106    -5.128022     2.431016
 H     0.972508    -2.482872     6.925728
 O     1.463473    -3.235370     7.273249
 H     1.678736    -3.790872     6.507660
 H    -3.417676    -2.707337    -6.850262
 O    -3.839160    -3.347853    -6.259012
 H    -4.786462    -3.207601    -6.341991
 H    -8.681149     8.336615     4.064195
 O    -7.887470     8.860126     4.184449
 H    -7.217173     8.251420     4.560588
 H     8.041142    -2.066299    -5.080392
 O     7.116520    -1.816148    -5.114698
 H     6.640362    -2.460233    -4.558788
 H    -4.985168    -5.022956     5.701984
 O    -5.020592    -4.421185     4.932765
 H    -5.781372    -4.652173     4.380531
 N     2.598284     1.522971    -8.567880
 H     1.957773     2.263213    -8.280466
 H     2.048796     0.678878    -8.699134
 H     2.976319     1.780868    -9.473900
