# Supplementary material for: Theoretical Distribution of the Ammonia Binding Energy at Interstellar Icy Grains: A New Computational Framework
Source: ACS Earth Space Chem. 2022 Jun 2;6(6):1514–26. doi: 10.1021/acsearthspacechem.2c00040 (PMC9208021; doi:10.1021/acsearthspacechem.2c00040)
Supplement: Supplementary file 1 — sp2c00040_si_001.zip [file sp2c00040_si_001.zip › Supporting_Information_R1/structures/grain_mol136.xyz]

604
grain_mol136 // -1859.822199710455 // -60.2838773315 // -897.331033451955 // -1022.77504359 // -0.0571859838 // -0.582901129988 // -0.016662128964
 H    -1.713336     0.056274     2.558339
 O    -0.733932     0.072536     2.622052
 H    -0.466389    -0.811035     2.969005
 H    -0.461816    -1.911398    -2.742427
 O    -0.516004    -1.897489    -1.774502
 H    -1.459112    -1.785295    -1.567089
 H    -2.674025     1.919217     0.894828
 O    -2.598803     1.252450     0.191835
 H    -1.819634     1.508134    -0.334000
 H    -3.735743     1.913665    -2.963890
 O    -3.228741     2.229748    -3.747807
 H    -2.317631     2.352622    -3.462146
 H    -0.109431    -0.623110    -0.726689
 O     0.042182     0.123749    -0.115401
 H    -0.379436    -0.128228     0.716638
 H     0.858372    -2.061824    -4.690262
 O    -0.079194    -2.221617    -4.493466
 H    -0.189470    -3.184436    -4.491363
 H    -4.899512     2.461837    -1.213252
 O    -4.551009     1.619353    -1.563546
 H    -3.869587     1.351415    -0.902871
 H    -3.428131     3.528901     2.501309
 O    -2.718897     2.891820     2.289864
 H    -1.933456     3.239274     2.750827
 H     2.529361     0.156163    -2.937147
 O     1.923131    -0.454430    -2.470400
 H     1.020787    -0.137310    -2.669318
 H    -1.173901     0.250616    -3.532710
 O    -0.354240     0.727011    -3.280876
 H    -0.581169     1.352106    -2.572935
 H     2.697053    -0.579558     0.594260
 O     2.583275    -1.344678    -0.006474
 H     2.307824    -0.986595    -0.871921
 H    -2.846127    -0.417470    -0.472300
 O    -3.001677    -0.904429    -1.292177
 H    -3.815407    -1.431505    -1.188772
 H     2.849254     1.207072    -0.836621
 O     2.040576     1.737336    -0.723853
 H     1.318070     1.107764    -0.515118
 H     0.586266     3.094556    -3.295268
 O     1.505767     2.903100    -3.067686
 H     1.515479     2.470982    -2.194245
 H     0.072722    -3.983956    -0.369307
 O    -0.180844    -4.689808    -1.006010
 H    -0.965863    -5.114700    -0.590542
 H    -6.131267     2.365983     3.104779
 O    -6.168631     2.601829     4.069108
 H    -6.921485     2.098404     4.436711
 H     1.124745    -3.671104     1.457724
 O     0.711843    -3.037881     0.842616
 H     1.397595    -2.399822     0.558945
 H    -2.803554     5.262735    -1.065313
 O    -2.626211     4.481995    -0.507798
 H    -3.516690     4.136670    -0.287700
 H    -5.475324    -1.094054     1.870728
 O    -5.202809    -0.485678     1.151373
 H    -5.333788    -0.969779     0.330251
 H    -0.318473    -3.068791     3.203949
 O     0.012744    -2.249079     3.608630
 H     0.954544    -2.173621     3.383703
 H     5.268024     0.923549    -1.231961
 O     4.477493     0.413656    -1.004523
 H     4.714277     0.026201    -0.132121
 H     0.813862     2.441830     1.014069
 O     0.817827     2.134515     1.929738
 H     0.194722     1.389958     2.016730
 H     4.423119    -0.630353    -2.330592
 O     4.601849    -1.148625    -3.148118
 H     5.084023    -0.531119    -3.736703
 H     3.110921     3.196081    -1.100459
 O     3.996762     3.582228    -1.107645
 H     4.461396     3.254517    -1.901249
 H    -5.911361    -1.434444    -1.698625
 O    -5.383844    -2.125334    -1.241916
 H    -5.324492    -2.866008    -1.870704
 H    -4.937534    -3.907559     1.510810
 O    -5.617917    -3.272185     1.220110
 H    -5.401211    -3.024770     0.310781
 H     2.710039     2.002484    -3.722688
 O     3.369273     1.304424    -3.916340
 H     3.421032     1.232618    -4.874979
 H    -4.999653     4.091785     3.746855
 O    -4.426690     4.652354     3.212962
 H    -3.880005     5.196233     3.819279
 H     0.600963     0.861836    -4.714107
 O     1.079716     0.710934    -5.555594
 H     1.671194    -0.050253    -5.381073
 H     1.116432     5.715251    -2.440895
 O     1.911839     5.390318    -1.985208
 H     2.444964     4.909711    -2.648904
 H    -2.857007    -3.461986    -1.573800
 O    -2.989325    -3.684787    -0.636369
 H    -3.768237    -4.255582    -0.574841
 H     2.119036     4.999623    -4.687653
 O     1.238821     5.091069    -5.091880
 H     1.201707     4.371104    -5.749861
 H     7.808727     1.694830    -1.043765
 O     7.006992     1.332679    -1.463537
 H     7.344277     0.621855    -2.045550
 H     4.582477     2.731516     0.227767
 O     4.925670     2.396086     1.080877
 H     4.876955     3.167064     1.683597
 H     0.995537    -3.244160    -2.041488
 O     1.849357    -3.120477    -2.481787
 H     1.952470    -2.147773    -2.546444
 H     1.280469     4.585356    -0.712587
 O     0.828253     4.147831     0.043850
 H     0.165817     4.779617     0.376738
 H    -5.678412     1.157168     1.357105
 O    -6.146407     1.999185     1.528025
 H    -7.087251     1.770394     1.314233
 H    -2.291721    -2.571940     0.434880
 O    -1.793449    -1.989379     1.040180
 H    -0.891095    -2.348891     1.033003
 H    -3.583948    -0.135290     4.393124
 O    -3.561621    -0.236081     5.372289
 H    -4.320742    -0.792824     5.659365
 H    -6.029961    -2.644819     3.464263
 O    -5.569417    -1.791070     3.518597
 H    -4.621069    -2.034464     3.505256
 H    -2.894403    -0.429093    -2.888036
 O    -2.643372    -0.531994    -3.832570
 H    -2.510528    -1.505332    -3.877731
 H    -3.538251    -3.427628    -3.499793
 O    -2.663526    -3.060192    -3.282823
 H    -1.994011    -3.718801    -3.548780
 H     3.150336    -1.337167    -4.232493
 O     2.583084    -1.474385    -5.015214
 H     3.201011    -1.674576    -5.736680
 H     4.624353     2.064027    -6.718553
 O     4.080337     1.250296    -6.697785
 H     3.239175     1.487454    -7.096970
 H    -4.039619     1.223919     5.870326
 O    -4.502566     2.066246     6.113398
 H    -5.076913     2.274082     5.348655
 H    -3.890697     0.045435     2.121235
 O    -3.333265     0.373458     2.847782
 H    -3.236322     1.340436     2.733349
 H    -5.799380     0.619527    -2.124305
 O    -6.361029    -0.052113    -2.562350
 H    -5.953378    -0.190888    -3.438216
 H     1.776510    -3.964169    -3.993877
 O     1.698601    -4.449418    -4.838705
 H     1.281708    -5.296471    -4.611746
 H     4.426158    -3.644455    -0.571650
 O     4.728719    -2.881121    -0.031871
 H     3.976200    -2.243579    -0.040323
 H    -0.183486     3.013321    -0.933733
 O    -0.946001     2.634847    -1.402491
 H    -1.647927     3.307519    -1.280712
 H     1.892098     4.424542     1.449165
 O     2.365043     4.576342     2.287871
 H     2.169663     3.807433     2.846076
 H     3.777900     1.176158     1.591682
 O     3.001151     0.615173     1.782125
 H     2.240107     1.215591     1.904815
 H     3.063702    -4.060702    -1.969713
 O     3.759781    -4.689330    -1.656551
 H     4.425517    -4.722225    -2.361168
 H     4.852561    -3.983909    -4.454187
 O     5.302560    -3.654169    -3.638184
 H     4.917091    -2.782426    -3.415177
 H    -0.926472     5.149388     2.035323
 O    -1.109696     5.683088     1.227118
 H    -1.763764     5.180916     0.675464
 H    -5.597266     3.302788     0.535681
 O    -5.148275     3.778863    -0.188914
 H    -5.590518     4.635198    -0.361196
 H     5.032190    -3.844077     2.988835
 O     4.272459    -3.668439     2.427453
 H     4.593447    -3.411740     1.533802
 H     5.867238    -1.340196     1.320699
 O     5.483691    -0.441548     1.292021
 H     6.277994     0.127085     1.308861
 H     1.463989    -6.780989    -2.837013
 O     1.262839    -7.023531    -3.766638
 H     2.129038    -7.123200    -4.188143
 H    -7.224157    -3.456261     1.060259
 O    -8.195527    -3.441989     0.879059
 H    -8.635321    -3.217941     1.727422
 H     3.267837    -2.389116     2.856143
 O     2.597956    -1.703238     3.037446
 H     2.824022    -0.916327     2.509443
 H    -1.752715     2.872719     5.102174
 O    -2.455812     3.533008     5.245347
 H    -3.198166     3.052798     5.658888
 H    -0.699920     1.043593     4.027298
 O    -0.554627     1.616131     4.813922
 H     0.289338     2.051364     4.652225
 H     0.222724     3.258609    -6.975835
 O     1.176637     3.048548    -6.867899
 H     1.188888     2.212942    -6.363749
 H     7.210384    -2.826240     4.699882
 O     6.440435    -3.276721     4.277886
 H     5.648356    -2.897061     4.727663
 H     8.067923     1.402992     1.255635
 O     7.973957     0.484722     1.572187
 H     8.439148    -0.096345     0.942013
 H    -4.129787    -0.605139    -4.513800
 O    -5.066022    -0.636393    -4.842012
 H    -5.002594    -0.303700    -5.763179
 H     6.403879    -1.566178    -2.204659
 O     6.820451    -2.013061    -1.462718
 H     6.096696    -2.258328    -0.855477
 H     4.795811    -0.767284     4.414941
 O     5.212011    -0.044212     3.916339
 H     5.138000    -0.235038     2.957148
 H     0.116280     3.404402     2.836888
 O    -0.493543     4.080833     3.194011
 H    -0.163455     4.359210     4.070034
 H     8.231362    -1.353529    -0.791595
 O     9.033700    -0.979586    -0.364661
 H     9.719953    -1.657197    -0.435449
 H     9.610263    -3.880522     2.114246
 O     9.300360    -3.713554     1.197633
 H     10.057939    -3.577130     0.618327
 H    -2.344232    -2.431351     4.009600
 O    -2.982741    -2.528536     3.293210
 H    -2.537482    -2.231184     2.459969
 H    -2.233857     0.653198    -6.207065
 O    -2.859464     1.401978    -6.263220
 H    -3.096020     1.617696    -5.337268
 H    -1.246934     3.723612    -5.543248
 O    -1.387513     3.661363    -6.516778
 H    -1.994555     2.907279    -6.625957
 H    -4.699674    -6.167727    -0.846745
 O    -5.152273    -5.403349    -0.460793
 H    -5.927373    -5.230055    -1.038678
 H     2.580285    -5.849483    -1.338859
 O     1.768481    -6.383243    -1.223794
 H     1.016332    -5.738077    -1.115066
 H     3.139936    -4.440661    -5.535513
 O     4.094938    -4.456600    -5.820770
 H     4.208713    -3.737933    -6.448525
 H     7.600828     3.418943     1.860130
 O     7.495495     3.037620     0.979301
 H     6.559096     2.721146     0.953893
 H     6.602292    -3.928464     0.364774
 O     7.073113    -4.752970     0.157617
 H     7.970027    -4.595287     0.512917
 H    -7.584728    -4.342234    -2.150051
 O    -7.364366    -5.272986    -1.911494
 H    -7.975499    -5.514727    -1.190376
 H    -4.155026     7.010743     4.853121
 O    -3.278004     6.655149     4.614648
 H    -2.783884     6.463374     5.426280
 H     7.441109     3.592501     4.628244
 O     7.417021     3.166359     3.761467
 H     7.657411     2.233666     3.920414
 H    -5.627038     1.208560     7.059241
 O    -6.399304     0.688049     7.380781
 H    -6.141653    -0.241871     7.266475
 H    -0.579614    -4.910231    -2.714419
 O    -0.754955    -4.838559    -3.670269
 H    -1.377118    -5.534017    -3.919166
 H     6.823053     0.283084     4.240214
 O     7.795072     0.457445     4.173636
 H     7.989644     0.383657     3.212633
 H     4.657764    -6.786111    -3.729977
 O     3.949820    -6.972237    -4.383844
 H     4.072271    -6.325213    -5.086459
 H    -6.022831    -1.953980    -4.971262
 O    -6.750168    -2.636831    -5.001932
 H    -7.571283    -2.132757    -5.289951
 H    -7.512637     0.966197     6.179747
 O    -8.082761     1.286189     5.435621
 H    -8.677263     1.934420     5.816768
 H    -5.068712     5.916735     2.258650
 O    -5.295850     6.825028     1.972596
 H    -4.431723     7.284205     1.924532
 H     5.752998     1.425419    -4.113083
 O     5.968885     0.623288    -4.637090
 H     5.461920     0.699182    -5.447945
 H    -5.732358     6.584827     0.334189
 O    -5.780647     6.333280    -0.611701
 H    -4.893517     6.544169    -0.971986
 H    -0.411196    -7.500144    -2.876974
 O    -1.102449    -7.596776    -2.211608
 H    -0.695466    -7.923557    -1.400509
 H    -2.422766    -1.373348     5.653774
 O    -1.778457    -2.105375     5.805881
 H    -0.934452    -1.645688     5.973964
 H     7.447451    -4.627948    -1.512586
 O     7.547014    -4.648257    -2.488630
 H     6.775093    -4.167182    -2.833837
 H    -8.917108    -2.860157    -2.952368
 O    -7.996280    -2.788323    -2.619319
 H    -7.448268    -2.651735    -3.416037
 H     8.744084    -3.497085    -2.930018
 O     9.383317    -2.789282    -3.157805
 H     8.897515    -1.948779    -3.077353
 H    -5.119946    -5.061274    -3.306990
 O    -5.106153    -4.085572    -3.215763
 H    -5.793534    -3.780162    -3.826562
 H    -3.632398     3.991492    -3.533864
 O    -3.321393     4.852208    -3.208026
 H    -3.613507     5.534795    -3.813263
 H    -0.227959     4.657309    -4.138199
 O    -0.889561     3.980584    -3.909937
 H    -1.660956     4.446827    -3.528534
 H    -1.882124    -3.870025     5.554557
 O    -2.194223    -4.736198     5.249003
 H    -3.129177    -4.584295     5.025058
 H    -2.324569     8.335943    -3.911793
 O    -2.544673     7.384820    -3.984505
 H    -2.368914     7.116954    -4.913252
 H    -2.787298     7.475897     3.114095
 O    -2.729123     7.642340     2.158281
 H    -2.149325     6.931776     1.815803
 H     4.934716     1.626884     4.090968
 O     4.790801     2.578656     3.897497
 H     5.665377     2.918521     3.629635
 H     7.993367    -1.678866     6.191074
 O     8.415553    -1.909995     5.340626
 H     8.375909    -1.076608     4.830983
 H     6.170882    -1.354643     7.731774
 O     6.875700    -0.855160     7.307673
 H     6.420181    -0.109249     6.857072
 H    -1.753609     5.505800    -6.555775
 O    -1.869636     6.454199    -6.391210
 H    -0.994244     6.861964    -6.516638
 H    -8.093789     0.078478     4.152624
 O    -7.932929    -0.484196     3.382272
 H    -7.032197    -0.842690     3.476198
 H    -8.487003     0.300110     0.397639
 O    -8.492595     0.962575     1.109196
 H    -8.458751     0.441436     1.929315
 H     0.962998    -0.358494     5.946843
 O     0.139400    -0.403022     6.486562
 H    -0.358225     0.367733     6.162306
 H    -0.368279     6.987914    -1.823116
 O    -0.348137     6.575224    -2.709849
 H    -1.208995     6.772343    -3.143362
 H     0.496045    -7.991337     0.862738
 O    -0.417957    -8.232343     0.647920
 H    -0.853825    -8.259664     1.527477
 H     2.178280     2.815489     5.159977
 O     2.165456     2.505225     4.229791
 H     3.101430     2.505576     3.958446
 H    -8.138805    -5.589081    -5.250670
 O    -7.243960    -5.438741    -5.605461
 H    -7.100170    -4.484750    -5.462919
 H     2.971634    -7.570020     1.281491
 O     2.089993    -7.191166     1.242529
 H     1.993394    -6.884114     0.304415
 H     3.288238     5.423462    -7.609710
 O     3.423683     4.456322    -7.703929
 H     2.592161     4.027386    -7.448688
 H    -0.379320     7.019861     0.346879
 O    -0.073764     7.701762    -0.274942
 H    -0.737636     8.404814    -0.232493
 H     4.613386     3.760483     5.063626
 O     4.552070     4.432815     5.784535
 H     5.441679     4.492304     6.142778
 H     7.838016     2.907822     6.612570
 O     7.321909     3.752238     6.520093
 H     7.828794     4.419975     6.980689
 H     3.930330    -8.077516    -0.809985
 O     4.470338    -7.532804    -0.214084
 H     4.910880    -6.911864    -0.816631
 H     6.592115    -6.115857    -2.578389
 O     5.815691    -6.700412    -2.496173
 H     6.140341    -7.614346    -2.405235
 H    -8.948267    -1.859882     3.282436
 O    -9.451301    -2.677461     3.083395
 H    -10.192047    -2.378953     2.528430
 H    -2.502099     8.835022     0.822166
 O    -2.372166     9.161791    -0.083703
 H    -3.163509     9.729508    -0.256857
 H     8.266557     0.769647     7.218309
 O     8.608257     1.442504     6.619449
 H     8.436735     1.090093     5.729011
 H    -2.120904     5.409295     7.586498
 O    -1.853444     5.594824     6.687470
 H    -2.069070     4.774307     6.150809
 H    -6.523805    -6.462868    -2.893874
 O    -5.851397    -6.792277    -3.523712
 H    -6.235621    -6.499787    -4.374256
 H     6.810951    -2.797110     2.684254
 O     6.919929    -2.569066     1.742078
 H     7.861813    -2.666865     1.539827
 H     2.433566     6.656593    -1.048270
 O     2.711777     7.411132    -0.481993
 H     1.879606     7.771850    -0.151812
 H    -4.347500    -7.337939    -2.528180
 O    -3.772040    -7.369174    -1.755016
 H    -2.869816    -7.518188    -2.089852
 H     0.892162     6.529245    -5.816733
 O     0.725525     7.390036    -6.266959
 H     0.766766     8.045696    -5.540308
 H    -8.320974    -1.527062    -1.396575
 O    -8.588917    -1.219507    -0.514910
 H    -8.360464    -1.994003     0.046013
 H    -3.184013     7.117137    -2.310045
 O    -3.265342     6.970343    -1.358048
 H    -2.941255     7.782979    -0.916288
 H     2.808023    -4.515738     2.458187
 O     1.887843    -4.843132     2.493484
 H     1.922149    -5.746580     2.116979
 H    -8.968711    -0.670669    -4.830561
 O    -8.910167    -1.293540    -5.597003
 H    -8.615825    -0.726728    -6.340676
 H     7.475796    -0.277911    -4.004962
 O     8.134552    -0.302818    -3.291749
 H     8.814277     0.345302    -3.524715
 H     4.338223     6.616944    -0.335929
 O     5.032872     5.964511    -0.520777
 H     4.555853     5.127786    -0.717408
 H    -7.993045     0.200125    -3.034290
 O    -8.896797     0.229902    -3.410892
 H    -9.488408     0.014751    -2.688124
 H     6.132209     3.609180    -3.474880
 O     5.651389     2.842103    -3.112837
 H     6.244576     2.430015    -2.440811
 H    -1.430044    -6.871960     0.394687
 O    -2.035375    -6.125719     0.208343
 H    -2.649571    -6.441248    -0.461498
 H    -4.050358    -7.673324     1.371147
 O    -4.252075    -7.386586     2.264866
 H    -4.022575    -6.426812     2.293551
 H    -2.909586    -4.982561     1.437748
 O    -3.604975    -4.833474     2.098727
 H    -3.298672    -4.100749     2.670709
 H     5.266263    -6.116770     4.956026
 O     4.505525    -5.878088     4.423029
 H     4.781794    -6.004179     3.499819
 H    -9.724762    -6.142334    -3.459724
 O    -9.748860    -5.716131    -4.347039
 H    -10.412979    -6.191534    -4.846288
 H     6.223454    -5.715269     1.314293
 O     5.712799    -6.277541     1.932603
 H     5.235838    -6.880126     1.349675
 H    -1.412509    -6.621855     2.862353
 O    -1.568163    -7.577351     2.950805
 H    -2.530583    -7.684496     2.965405
 H    -10.206095    -3.989337    -4.101716
 O    -10.327817    -3.056728    -3.857849
 H    -10.093619    -2.527646    -4.632038
 H     0.542317     7.851699    -3.476556
 O     0.868850     8.667002    -3.911785
 H     1.778600     8.803913    -3.574828
 H    -9.263771    -7.856212    -2.028171
 O    -9.842404    -7.092408    -2.043410
 H    -9.697119    -6.629930    -1.198025
 H     2.194996     0.779447     4.558147
 O     2.286670    -0.057222     5.052630
 H     2.473185    -0.762663     4.397551
 H    -6.722472     0.174497    -7.662971
 O    -7.690842     0.046115    -7.739667
 H    -8.027322     0.879256    -8.085829
 H     6.172616     3.555845    -7.478867
 O     5.596437     3.527057    -6.715065
 H     4.752294     3.990456    -7.007658
 H    -5.142341     10.406397     0.454502
 O    -4.667224     10.391127    -0.387096
 H    -5.272641     9.897300    -0.974812
 H    -0.910870    -1.271952    -5.645135
 O    -1.067466    -0.638823    -6.378868
 H    -0.272254    -0.072300    -6.357344
 H     4.619186    -0.739880    -6.963360
 O     4.691585    -1.667125    -6.712562
 H     5.544701    -1.765927    -6.254036
 H     2.345573    -8.954160    -2.328189
 O     3.303443    -8.900360    -2.344906
 H     3.526196    -8.342509    -3.104825
 H    -4.250841    -0.438219    -7.860910
 O    -4.897245     0.184381    -7.457199
 H    -4.304307     0.906028    -7.154313
 H     1.545356     3.946523     6.567996
 O     2.285728     3.346647     6.784183
 H     3.104831     3.852229     6.629188
 H    -11.361424    -2.432695     0.365079
 O    -10.924729    -1.784647     0.918197
 H    -10.194261    -1.423950     0.384163
 H    -7.219853     2.398515     7.717168
 O    -7.680537     3.243747     7.614905
 H    -7.775944     3.612288     8.492588
 H     6.035964    -9.176744    -0.914749
 O     6.098727    -9.329145    -1.862685
 H     5.204100    -9.549887    -2.150679
 H     6.689972     5.103937    -1.036685
 O     7.313149     4.419915    -1.302823
 H     7.510090     3.911983    -0.489355
 H    -5.282699    -2.542145     6.088019
 O    -5.272568    -1.758600     6.681048
 H    -4.636131    -1.998664     7.376566
 H     2.792450     1.706899     7.422597
 O     3.245066     0.853976     7.356557
 H     2.901890     0.444427     6.534538
 H    -2.598374    -2.543639     7.248950
 O    -3.071333    -2.640033     8.103727
 H    -2.432317    -2.299392     8.746417
 H     5.952402     2.181560     6.539406
 O     5.646152     1.303772     6.304528
 H     4.766101     1.181575     6.718715
 H     2.006391    -4.229239     4.289684
 O     2.506732    -4.145665     5.114269
 H     3.192143    -4.833046     5.041797
 H     10.365936    -2.943549    -1.841239
 O     10.878363    -2.930736    -0.987641
 H     11.803495    -2.926383    -1.227236
 H     3.975790     8.125810    -3.180408
 O     3.313506     8.724965    -2.814421
 H     3.150000     8.408113    -1.907262
 H    -8.238311    -6.293674     0.813129
 O    -8.890642    -5.882895     0.223034
 H    -8.814246    -4.924846     0.454691
 H    -0.620384     9.583681    -3.520039
 O    -1.551475     9.773432    -3.297193
 H    -1.598168     9.925051    -2.350719
 H     4.130492     3.825886    -3.916140
 O     3.591315     4.621365    -3.957986
 H     4.169023     5.393303    -3.784155
 H     5.256261     6.447704    -2.223580
 O     5.172250     6.625405    -3.180725
 H     5.939597     6.239647    -3.622522
 H    -0.170360     5.416843     5.973659
 O     0.533700     4.912338     5.542108
 H     1.229445     5.533327     5.217829
 H     3.401873     5.704299     4.955635
 O     2.638733     6.144548     4.552763
 H     2.563121     5.782785     3.655532
 H    -7.020368     9.106599    -0.287876
 O    -6.750244     8.847691    -1.178700
 H    -6.532826     7.900375    -1.121977
 H    -1.300480    -4.864090     3.839819
 O    -0.867743    -4.811327     2.957168
 H     0.047966    -5.088267     3.046206
 H     4.335631    -1.978408     6.294319
 O     4.314753    -2.166211     5.331406
 H     3.587097    -2.806873     5.194916
 H     7.089190    -6.151857     3.316838
 O     7.487511    -5.765583     4.106925
 H     7.029830    -4.913873     4.237900
 H     9.044915    -4.824557     3.974690
 O     9.686800    -4.110461     3.801216
 H     9.443368    -3.384471     4.388700
 H     3.045919     7.615468    -8.316162
 O     3.056606     7.105536    -7.507493
 H     2.195601     7.286219    -7.057335
 H    -0.440594    -1.002335     8.225518
 O    -0.644118    -1.609141     8.951077
 H     0.054289    -2.269541     8.934028
 H     8.408647     4.282212    -2.512104
 O     9.072507     4.269853    -3.249197
 H     9.811900     4.784490    -2.925505
 H     6.375244     4.415987    -5.385139
 O     6.720338     4.835619    -4.575004
 H     7.666171     4.664581    -4.501220
 H     10.618988     1.850933    -4.386090
 O     9.893390     1.775701    -3.768287
 H     9.530294     2.678895    -3.628406
 H     3.279184    -2.180367     7.975256
 O     4.119856    -1.683407     7.944316
 H     3.858876    -0.751149     7.994174
 H    -2.352119    -0.792855    -9.077005
 O    -2.749907    -1.351961    -8.398685
 H    -2.172883    -1.196881    -7.618018
 H     5.233982     5.377475     1.317493
 O     5.034544     4.851870     2.102467
 H     4.067844     4.897167     2.219657
 H    -2.774319    -6.896802    -5.288733
 O    -2.863988    -6.138897    -4.705243
 H    -2.852708    -5.338934    -5.289333
 H    -6.352322     6.463175     4.898803
 O    -5.909240     7.269831     4.576762
 H    -5.797425     7.149709     3.607528
 H    -7.253424     4.491505     6.205775
 O    -7.002799     4.887854     5.361874
 H    -6.780857     4.136198     4.788579
 H    -7.042998     9.712596     2.326942
 O    -6.811061     10.069394     1.445106
 H    -7.267792     10.908302     1.374081
 H    -6.015274    -6.765289     2.138954
 O    -6.627093    -6.139942     1.720716
 H    -6.098446    -5.732299     1.001215
 H    -3.672639    -4.350981     7.937679
 O    -3.928203    -5.206520     7.548370
 H    -3.152188    -5.507908     7.061833
 H     9.567939     0.666787    -0.705316
 O     9.628736     1.614447    -0.924700
 H     9.919641     1.645045    -1.842132
 H    -7.937632    -3.936467     3.640095
 O    -7.016461    -4.216430     3.635404
 H    -6.913448    -4.883750     2.926800
 H     1.181379    -2.053122     7.030624
 O     1.677525    -2.787743     7.407841
 H     1.865341    -3.389948     6.670899
 H    -2.013284    -3.627587    -6.589190
 O    -2.772761    -3.764784    -6.014629
 H    -3.574389    -3.677604    -6.607272
 H    -8.466038     8.669020     3.803225
 O    -7.665444     9.191441     3.871010
 H    -6.989316     8.599280     4.262908
 H     7.898195    -2.409175    -5.184694
 O     6.977039    -2.144323    -5.199617
 H     6.511802    -2.757311    -4.599452
 H    -4.828900    -4.605265     6.128033
 O    -4.880532    -4.049248     5.326276
 H    -5.658641    -4.304210     4.809630
 N    -5.091238    -3.669951    -7.497296
 H    -5.772947    -3.116504    -6.980331
 H    -5.518931    -4.580425    -7.646419
 H    -4.968982    -3.237342    -8.406623
