# Supplementary material for: Theoretical Distribution of the Ammonia Binding Energy at Interstellar Icy Grains: A New Computational Framework
Source: ACS Earth Space Chem. 2022 Jun 2;6(6):1514–26. doi: 10.1021/acsearthspacechem.2c00040 (PMC9208021; doi:10.1021/acsearthspacechem.2c00040)
Supplement: Supplementary file 1 — sp2c00040_si_001.zip [file sp2c00040_si_001.zip › Supporting_Information_R1/structures/grain_mol90.xyz]

604
grain_mol90 // -1574.404631178854 // -39.9776330507 // -591.595762039554 // -1022.78650219 // -0.0349314212 // -0.582980984115 // -0.009384307068
 H    -1.760276    -0.072594     2.440762
 O    -0.783082    -0.079820     2.534651
 H    -0.543052    -0.989365     2.831557
 H    -0.371472    -1.714919    -2.937799
 O    -0.457711    -1.762758    -1.973232
 H    -1.404401    -1.646059    -1.787002
 H    -2.633448     1.912623     0.873596
 O    -2.548165     1.294164     0.128682
 H    -1.745753     1.566879    -0.351698
 H    -3.567706     2.182598    -3.004200
 O    -3.030840     2.536278    -3.751825
 H    -2.127653     2.626613    -3.430604
 H    -0.062054    -0.568073    -0.829520
 O     0.080595     0.135566    -0.167225
 H    -0.369939    -0.162889     0.633911
 H     1.007010    -1.761362    -4.848772
 O     0.061044    -1.915901    -4.691036
 H    -0.064950    -2.874318    -4.758965
 H    -4.778044     2.637891    -1.261410
 O    -4.434562     1.813053    -1.656641
 H    -3.779296     1.488711    -0.993949
 H    -3.409734     3.430222     2.558330
 O    -2.705414     2.795025     2.326045
 H    -1.929551     3.094662     2.834395
 H     2.660455     0.300906    -2.901803
 O     2.028412    -0.326179    -2.494830
 H     1.139125     0.021217    -2.700489
 H    -1.018998     0.510357    -3.604246
 O    -0.200697     0.952229    -3.295743
 H    -0.438593     1.533765    -2.554841
 H     2.699838    -0.666516     0.577751
 O     2.591611    -1.388238    -0.075460
 H     2.351638    -0.968943    -0.923736
 H    -2.799451    -0.324253    -0.650092
 O    -2.940366    -0.751547    -1.505438
 H    -3.764001    -1.270630    -1.457514
 H     2.930462     1.206221    -0.726955
 O     2.127880     1.743852    -0.605374
 H     1.388057     1.116473    -0.460647
 H     0.782856     3.294971    -3.125173
 O     1.690846     3.070557    -2.882536
 H     1.664998     2.582263    -2.039503
 H     0.048218    -3.947842    -0.689189
 O    -0.197388    -4.604739    -1.379403
 H    -1.002230    -5.041304    -1.017091
 H    -6.151418     2.283896     2.999508
 O    -6.217566     2.457986     3.975016
 H    -6.989338     1.944329     4.284704
 H     1.044375    -3.775968     1.186220
 O     0.664003    -3.096198     0.600362
 H     1.370075    -2.454688     0.382009
 H    -2.638237     5.381231    -0.863733
 O    -2.493498     4.561366    -0.355090
 H    -3.396598     4.220436    -0.185929
 H    -5.517735    -1.098519     1.567549
 O    -5.213023    -0.451473     0.894494
 H    -5.322995    -0.884717     0.042762
 H    -0.444484    -3.260218     2.923146
 O    -0.110962    -2.474506     3.389021
 H     0.838934    -2.404818     3.199577
 H     5.355209     0.900789    -1.064408
 O     4.548551     0.393292    -0.895763
 H     4.750041    -0.055074    -0.043868
 H     0.857899     2.357536     1.136449
 O     0.826577     1.991441     2.029654
 H     0.187967     1.255090     2.048385
 H     4.518956    -0.560743    -2.288871
 O     4.714517    -1.028043    -3.132807
 H     5.226736    -0.383427    -3.664203
 H     3.236199     3.202348    -0.851122
 O     4.128425     3.570614    -0.805100
 H     4.612985     3.286118    -1.603484
 H    -5.841979    -1.193407    -2.035031
 O    -5.344557    -1.925551    -1.610922
 H    -5.275626    -2.625620    -2.282375
 H    -5.030855    -3.886483     1.038616
 O    -5.693404    -3.226305     0.766464
 H    -5.445635    -2.931829    -0.119317
 H     2.899364     2.190739    -3.558211
 O     3.551028     1.493044    -3.776699
 H     3.633873     1.483445    -4.735835
 H    -5.010605     3.941329     3.788913
 O    -4.411056     4.524332     3.311187
 H    -3.874451     5.016120     3.968872
 H     0.802355     1.158706    -4.688938
 O     1.301157     1.051558    -5.525004
 H     1.875981     0.271366    -5.381880
 H     1.332179     5.843213    -2.084399
 O     2.106090     5.473202    -1.626207
 H     2.652328     5.026704    -2.303002
 H    -2.830368    -3.290797    -1.948591
 O    -2.997159    -3.568132    -1.032178
 H    -3.786564    -4.127764    -1.029093
 H     2.393887     5.255939    -4.340620
 O     1.528762     5.390521    -4.765006
 H     1.501181     4.716378    -5.470333
 H     7.901769     1.607220    -0.746466
 O     7.107717     1.289396    -1.214061
 H     7.451054     0.611517    -1.830853
 H     4.655101     2.623039     0.489216
 O     4.964050     2.225766     1.328714
 H     4.909695     2.956510     1.979181
 H     1.038175    -3.118842    -2.278856
 O     1.907351    -2.983739    -2.684199
 H     2.030187    -2.011201    -2.681611
 H     1.419179     4.599645    -0.429995
 O     0.934207     4.122534     0.280856
 H     0.273456     4.744686     0.634493
 H    -5.664502     1.181640     1.192511
 O    -6.120369     2.022261     1.400758
 H    -7.057704     1.830269     1.142647
 H    -2.315861    -2.544192     0.132778
 O    -1.825736    -2.009596     0.786632
 H    -0.931361    -2.388496     0.786509
 H    -3.694276    -0.348476     4.198741
 O    -3.706637    -0.511323     5.169452
 H    -4.483269    -1.072757     5.394591
 H    -6.156437    -2.744860     3.017474
 O    -5.691018    -1.901161     3.146857
 H    -4.746329    -2.159123     3.154763
 H    -2.771162    -0.179571    -3.057638
 O    -2.498074    -0.222371    -4.001499
 H    -2.374435    -1.191727    -4.109194
 H    -3.451598    -3.125302    -3.890851
 O    -2.581423    -2.783114    -3.626157
 H    -1.909548    -3.435650    -3.905693
 H     3.296317    -1.116333    -4.272417
 O     2.751786    -1.190653    -5.079386
 H     3.388617    -1.355988    -5.793232
 H     4.910849     2.409581    -6.481516
 O     4.351665     1.607424    -6.530496
 H     3.528929     1.886255    -6.940969
 H    -4.173140     0.920904     5.746933
 O    -4.627752     1.755533     6.030677
 H    -5.173050     2.024178     5.263807
 H    -3.922850    -0.012674     1.936498
 O    -3.381686     0.257391     2.698379
 H    -3.265718     1.227624     2.651283
 H    -5.683786     0.878834    -2.309193
 O    -6.243758     0.252551    -2.813035
 H    -5.806289     0.170958    -3.682424
 H     1.868512    -3.725296    -4.250121
 O     1.808105    -4.152501    -5.127076
 H     1.371849    -5.005461    -4.969069
 H     4.410877    -3.682651    -0.732987
 O     4.709246    -2.962224    -0.135067
 H     3.968835    -2.310765    -0.124891
 H    -0.064481     3.074821    -0.800238
 O    -0.818408     2.743796    -1.316597
 H    -1.511344     3.421144    -1.171375
 H     1.957097     4.285630     1.734728
 O     2.404832     4.373269     2.596016
 H     2.177873     3.573649     3.096192
 H     3.778763     0.998439     1.721805
 O     2.986200     0.441909     1.850046
 H     2.232518     1.048020     1.988869
 H     3.087655    -3.979431    -2.197491
 O     3.761620    -4.641035    -1.904777
 H     4.449342    -4.641097    -2.588782
 H     4.957067    -3.776371    -4.614378
 O     5.385998    -3.509806    -3.764602
 H     5.009307    -2.646838    -3.496997
 H    -0.865163     5.027173     2.279328
 O    -1.012711     5.616149     1.502667
 H    -1.657214     5.164041     0.899302
 H    -5.516275     3.376556     0.515187
 O    -5.037763     3.888893    -0.164527
 H    -5.456901     4.764815    -0.290918
 H     4.897077    -4.126145     2.824039
 O     4.159426    -3.899109     2.251758
 H     4.513933    -3.591131     1.387525
 H     5.830410    -1.536078     1.351180
 O     5.464114    -0.629984     1.369623
 H     6.267521    -0.079702     1.448875
 H     1.468681    -6.604726    -3.291666
 O     1.293022    -6.780779    -4.241275
 H     2.170358    -6.871533    -4.641275
 H    -7.362758    -3.333161     0.668465
 O    -8.309571    -3.273685     0.390450
 H    -8.815089    -3.005496     1.197050
 H     3.164227    -2.630918     2.732150
 O     2.501203    -1.945013     2.936939
 H     2.758495    -1.130018     2.469403
 H    -1.832483     2.571951     5.161573
 O    -2.528246     3.235165     5.325831
 H    -3.291829     2.743267     5.683383
 H    -0.778028     0.796113     4.001974
 O    -0.648264     1.313885     4.828256
 H     0.208562     1.741032     4.722398
 H     0.544273     3.706598    -6.797680
 O     1.489508     3.469625    -6.672369
 H     1.468742     2.601701    -6.226225
 H     7.036022    -3.265937     4.665698
 O     6.272319    -3.672388     4.190981
 H     5.472879    -3.307231     4.639831
 H     8.080862     1.160863     1.535904
 O     7.960091     0.225986     1.788181
 H     8.435133    -0.321930     1.136026
 H    -3.977390    -0.153601    -4.738148
 O    -4.902087    -0.148877    -5.087196
 H    -4.863830     0.259419    -5.973670
 H     6.477551    -1.542181    -2.163041
 O     6.861617    -2.044632    -1.439350
 H     6.114188    -2.314556    -0.872607
 H     4.669110    -1.145064     4.441550
 O     5.114253    -0.399511     4.004822
 H     5.068094    -0.525936     3.033345
 H     0.118799     3.213014     2.996124
 O    -0.490081     3.876986     3.377489
 H    -0.183886     4.090738     4.279979
 H     8.261543    -1.458724    -0.682351
 O     9.056056    -1.129554    -0.206711
 H     9.732093    -1.814604    -0.300558
 H     9.499737    -4.196869     2.092515
 O     9.222849    -3.964261     1.179652
 H     10.001191    -3.805528     0.634560
 H    -2.485357    -2.638791     3.703206
 O    -3.101242    -2.671718     2.961613
 H    -2.622096    -2.330277     2.166068
 H    -1.988016     1.109023    -6.280455
 O    -2.589117     1.879598    -6.299248
 H    -2.847545     2.037119    -5.367197
 H    -0.962165     4.108446    -5.382973
 O    -1.072337     4.114666    -6.362342
 H    -1.686997     3.380722    -6.541470
 H    -4.737069    -6.000710    -1.474708
 O    -5.185122    -5.250288    -1.055953
 H    -5.945708    -5.027829    -1.634772
 H     2.552076    -5.795630    -1.701246
 O     1.727405    -6.319308    -1.647344
 H     0.983979    -5.667740    -1.519437
 H     3.272220    -4.126897    -5.777118
 O     4.235654    -4.143389    -6.031827
 H     4.382883    -3.388275    -6.607730
 H     7.630408     3.141927     2.257123
 O     7.546977     2.821234     1.350167
 H     6.606478     2.525713     1.274661
 H     6.550012    -4.070422     0.250421
 O     7.012465    -4.888879     0.004142
 H     7.900037    -4.772726     0.396930
 H    -7.552211    -4.039440    -2.733739
 O    -7.367687    -4.983862    -2.536942
 H    -8.003982    -5.242426    -1.840782
 H    -4.150387     6.764677     5.111096
 O    -3.272686     6.407974     4.877002
 H    -2.808710     6.153482     5.689234
 H     7.383721     3.137657     5.024262
 O     7.380172     2.769591     4.130951
 H     7.598596     1.823889     4.235543
 H    -5.797768     0.859728     6.881906
 O    -6.589129     0.334586     7.144215
 H    -6.343915    -0.590512     6.974695
 H    -0.540798    -4.701980    -3.107139
 O    -0.691380    -4.565446    -4.060383
 H    -1.306036    -5.244626    -4.366648
 H     6.719512    -0.126275     4.399870
 O     7.696128     0.032731     4.375364
 H     7.920560     0.017807     3.418164
 H     4.688912    -6.615356    -4.082784
 O     3.999013    -6.744141    -4.768951
 H     4.156029    -6.055711    -5.423728
 H    -5.843706    -1.450747    -5.399696
 O    -6.484692    -2.187900    -5.546693
 H    -7.318397    -1.726917    -5.823601
 H    -7.656836     0.713437     5.929149
 O    -8.198500     1.093004     5.191748
 H    -8.788971     1.729979     5.597660
 H    -4.998399     5.861114     2.423203
 O    -5.199850     6.790279     2.189646
 H    -4.326603     7.234438     2.199590
 H     5.942559     1.579849    -3.889769
 O     6.160835     0.809310    -4.458240
 H     5.682256     0.947973    -5.277991
 H    -5.586998     6.666499     0.526681
 O    -5.608575     6.477633    -0.434776
 H    -4.706681     6.694976    -0.752195
 H    -0.417008    -7.283774    -3.436583
 O    -1.130379    -7.408761    -2.799982
 H    -0.755799    -7.796041    -2.000015
 H    -2.596257    -1.687867     5.410598
 O    -1.969063    -2.439268     5.534715
 H    -1.123726    -2.007707     5.759226
 H     7.443101    -4.662688    -1.641731
 O     7.573959    -4.621225    -2.613396
 H     6.822406    -4.103340    -2.950171
 H    -8.818087    -2.470776    -3.517302
 O    -7.899804    -2.434214    -3.163267
 H    -7.336609    -2.233312    -3.926508
 H     8.805230    -3.467908    -2.940294
 O     9.464090    -2.759625    -3.100653
 H     8.990949    -1.916656    -2.980437
 H    -5.147479    -4.619450    -3.843359
 O    -5.080859    -3.663382    -3.679778
 H    -5.576745    -3.227464    -4.383653
 H    -3.409524     4.291230    -3.437630
 O    -3.094541     5.121411    -3.044482
 H    -3.351015     5.849373    -3.611902
 H     0.025567     4.924120    -3.889287
 O    -0.656625     4.248651    -3.726311
 H    -1.429572     4.706054    -3.337937
 H    -2.092340    -4.185264     5.164536
 O    -2.411679    -5.020359     4.789155
 H    -3.340567    -4.828669     4.559039
 H    -2.012136     8.622584    -3.485853
 O    -2.247088     7.682886    -3.628354
 H    -2.044818     7.473230    -4.566741
 H    -2.718645     7.315113     3.450105
 O    -2.626566     7.542263     2.509556
 H    -2.048374     6.844296     2.139555
 H     4.861320     1.261727     4.280494
 O     4.740858     2.226789     4.145590
 H     5.629713     2.565800     3.928406
 H     7.790370    -2.234213     6.253045
 O     8.235914    -2.417718     5.402899
 H     8.227777    -1.552257     4.948223
 H     5.924711    -1.974999     7.753847
 O     6.651820    -1.463046     7.385944
 H     6.224595    -0.680427     6.971338
 H    -1.404939     5.961258    -6.292187
 O    -1.510111     6.898602    -6.067705
 H    -0.624242     7.296728    -6.139290
 H    -8.181120    -0.010084     3.831618
 O    -8.055144    -0.522882     3.014911
 H    -7.193960    -0.970906     3.133391
 H    -8.451924     0.452904     0.085886
 O    -8.472138     1.068291     0.835904
 H    -8.467425     0.498064     1.624442
 H     0.796528    -0.760175     5.876368
 O    -0.044369    -0.822745     6.386593
 H    -0.518210    -0.023590     6.097633
 H    -0.148870     7.102319    -1.430643
 O    -0.107936     6.747523    -2.341423
 H    -0.950057     6.990872    -2.787847
 H     0.358986    -8.034611     0.288093
 O    -0.551857    -8.242929     0.030015
 H    -1.015820    -8.317699     0.892522
 H     2.093152     2.432817     5.338479
 O     2.105187     2.184791     4.389786
 H     3.049448     2.183628     4.148836
 H    -8.036687    -5.003245    -5.811937
 O    -7.132091    -4.880468    -6.143245
 H    -6.945824    -3.936496    -6.054688
 H     2.827019    -7.690865     0.811417
 O     1.953907    -7.293045     0.769578
 H     1.893662    -6.923413    -0.148664
 H     3.665285     5.846058    -7.190716
 O     3.786572     4.884586    -7.343751
 H     2.939663     4.456392    -7.144088
 H    -0.230131     6.992767     0.735518
 O     0.107376     7.707366     0.169442
 H    -0.544532     8.419514     0.237644
 H     4.546734     3.333184     5.381047
 O     4.474002     3.958250     6.142310
 H     5.352366     3.976344     6.531468
 H     7.703356     2.317148     6.970640
 O     7.205805     3.176009     6.917865
 H     7.709380     3.801935     7.437072
 H     3.844225    -8.079837    -1.278240
 O     4.373994    -7.585873    -0.631137
 H     4.845126    -6.936028    -1.177439
 H     6.596467    -6.060434    -2.829632
 O     5.807468    -6.633508    -2.810327
 H     6.112685    -7.557706    -2.769743
 H    -9.396227    -1.597783     2.610062
 O    -9.993661    -2.288820     2.244040
 H    -10.534150    -1.828015     1.569078
 H    -2.334494     8.815137     1.262860
 O    -2.169573     9.197205     0.384742
 H    -2.944186     9.791274     0.224865
 H     8.073679     0.135949     7.447360
 O     8.446689     0.839497     6.905133
 H     8.298013     0.549439     5.988479
 H    -2.235543     4.947531     7.794979
 O    -1.936221     5.186020     6.918773
 H    -2.148766     4.406506     6.322908
 H    -6.423094    -6.043335    -3.627101
 O    -5.754037    -6.238369    -4.308246
 H    -6.174272    -5.909823    -5.132200
 H     6.703072    -3.097329     2.644781
 O     6.846740    -2.810484     1.723546
 H     7.792808    -2.913707     1.544875
 H     2.619615     6.665062    -0.591913
 O     2.892642     7.375307     0.031278
 H     2.056831     7.730356     0.358330
 H    -4.356199    -7.072368    -3.196985
 O    -3.807035    -7.164936    -2.410078
 H    -2.896698    -7.303767    -2.728036
 H     1.232258     6.880217    -5.404401
 O     1.095544     7.771660    -5.801817
 H     1.125294     8.377712    -5.032816
 H    -8.245038    -1.292568    -1.832355
 O    -8.536192    -1.014490    -0.948944
 H    -8.365418    -1.814833    -0.400123
 H    -2.944190     7.320167    -1.995499
 O    -3.059746     7.112500    -1.058496
 H    -2.735617     7.887671    -0.553663
 H     2.679822    -4.717198     2.180719
 O     1.753198    -5.027333     2.165406
 H     1.783090    -5.905006     1.732084
 H    -8.736392    -0.248596    -5.159536
 O    -8.658913    -0.801619    -5.971918
 H    -8.343552    -0.188841    -6.659577
 H     7.630293    -0.161201    -3.840147
 O     8.264751    -0.245343    -3.109639
 H     8.963275     0.402746    -3.278202
 H     4.498996     6.540915     0.175575
 O     5.187458     5.888212    -0.030172
 H     4.702252     5.075811    -0.296383
 H    -7.857062     0.565663    -3.302406
 O    -8.748003     0.624491    -3.705610
 H    -9.369082     0.399880    -3.011560
 H     6.339848     3.709074    -3.097564
 O     5.833648     2.929956    -2.801826
 H     6.397353     2.462978    -2.140346
 H    -1.529059    -6.848719    -0.164618
 O    -2.114595    -6.080092    -0.321251
 H    -2.712123    -6.339895    -1.028880
 H    -4.178653    -7.664274     0.672843
 O    -4.409760    -7.434530     1.575918
 H    -4.171722    -6.480776     1.678401
 H    -3.007631    -5.001985     0.955702
 O    -3.724442    -4.885400     1.599662
 H    -3.428193    -4.196878     2.229265
 H     5.026272    -6.526580     4.643576
 O     4.287695    -6.238589     4.103821
 H     4.591626    -6.309571     3.183441
 H    -9.686680    -5.705340    -4.214228
 O    -9.673353    -5.219493    -5.070395
 H    -10.321867    -5.650620    -5.627394
 H     6.108652    -5.907470     1.067827
 O     5.568185    -6.498583     1.631476
 H     5.099767    -7.052210     0.995490
 H    -1.586537    -6.760422     2.315535
 O    -1.760542    -7.716799     2.334094
 H    -2.724627    -7.806023     2.312614
 H    -10.105832    -3.504810    -4.734434
 O    -10.205187    -2.584473    -4.437843
 H    -9.943905    -2.017878    -5.176613
 H     0.830594     8.053757    -2.994195
 O     1.185308     8.889139    -3.364173
 H     2.086049     8.985592    -2.990858
 H    -9.302345    -7.512370    -2.876344
 O    -9.865859    -6.737552    -2.858370
 H    -9.736592    -6.328836    -1.983885
 H     2.093197     0.440498     4.604382
 O     2.154065    -0.428130     5.045446
 H     2.348602    -1.093180     4.351602
 H    -6.390199     0.890049    -7.660901
 O    -7.347097     1.006076    -7.541370
 H    -7.473340     1.903425    -7.230545
 H     6.509854     3.916013    -7.092947
 O     5.908810     3.849229    -6.350987
 H     5.083162     4.347609    -6.638748
 H    -4.932825     10.459825     0.916998
 O    -4.430681     10.489926     0.091650
 H    -5.025274     10.048205    -0.546327
 H    -0.721215    -0.885957    -5.809954
 O    -0.852027    -0.202251    -6.502478
 H    -0.048080     0.346225    -6.421408
 H     4.863246    -0.372147    -6.910944
 O     4.910813    -1.314781    -6.718469
 H     5.747019    -1.460046    -6.241566
 H     2.294218    -8.823909    -2.899936
 O     3.252903    -8.787962    -2.882879
 H     3.510291    -8.186427    -3.597175
 H    -4.099268    -0.016611    -7.947788
 O    -4.585966     0.743741    -7.594733
 H    -3.888369     1.349559    -7.254865
 H     1.435031     3.481876     6.797576
 O     2.157175     2.854588     6.996756
 H     2.989809     3.352720     6.901177
 H    -11.489363    -1.870831    -0.601353
 O    -11.078140    -1.222371    -0.029624
 H    -10.203884    -1.024622    -0.424526
 H    -7.388549     2.036962     7.566958
 O    -7.832416     2.895153     7.506525
 H    -7.947196     3.208728     8.403078
 H     5.932131    -9.211673    -1.389179
 O     6.022982    -9.303012    -2.342670
 H     5.134465    -9.486745    -2.672506
 H     6.844811     5.030259    -0.549530
 O     7.463748     4.352616    -0.840671
 H     7.625148     3.788881    -0.056666
 H    -5.482518    -2.827817     5.675898
 O    -5.487205    -2.083484     6.319312
 H    -4.876493    -2.377335     7.017194
 H     2.613231     1.166741     7.541437
 O     3.052883     0.311359     7.433364
 H     2.729117    -0.036976     6.576006
 H    -2.846458    -2.955338     6.918866
 O    -3.347128    -3.094360     7.751638
 H    -2.721230    -2.810890     8.433670
 H     5.808438     1.635045     6.790913
 O     5.494392     0.780840     6.488998
 H     4.599267     0.649308     6.866474
 H     1.823468    -4.534845     4.001477
 O     2.298779    -4.515089     4.844659
 H     2.973442    -5.210114     4.748557
 H     10.400413    -3.019079    -1.767054
 O     10.884910    -3.072167    -0.898819
 H     11.817281    -3.070750    -1.108529
 H     4.256621     8.239230    -2.573491
 O     3.593406     8.826143    -2.189757
 H     3.395143     8.454268    -1.310875
 H    -8.420169    -6.209896     0.044676
 O    -9.005879    -5.662519    -0.507491
 H    -8.840034    -4.754143    -0.124055
 H    -0.299349     9.807971    -2.960229
 O    -1.233757     10.000610    -2.754302
 H    -1.308012     10.092027    -1.801883
 H     4.357835     3.994355    -3.585962
 O     3.834489     4.801422    -3.591669
 H     4.420198     5.548631    -3.349709
 H     5.474922     6.476842    -1.689809
 O     5.425052     6.718212    -2.635325
 H     6.199375     6.346993    -3.077450
 H    -0.233870     5.021819     6.247978
 O     0.474642     4.532707     5.806157
 H     1.191759     5.159414     5.545718
 H     3.374334     5.303637     5.363666
 O     2.632732     5.784431     4.966917
 H     2.580038     5.483576     4.045890
 H    -6.808359     9.249511     0.032056
 O    -6.514475     9.043337    -0.865015
 H    -6.316057     8.090283    -0.863579
 H    -1.481508    -5.070701     3.406179
 O    -1.015772    -4.970705     2.543492
 H    -0.109251    -5.271705     2.646171
 H     4.126404    -2.466736     6.221675
 O     4.133726    -2.590833     5.248289
 H     3.399442    -3.206488     5.047172
 H     6.900728    -6.491001     3.063491
 O     7.279946    -6.165132     3.889389
 H     6.833448    -5.314860     4.061801
 H     8.857351    -5.248811     3.868192
 O     9.517185    -4.537855     3.762310
 H     9.267754    -3.847072     4.388455
 H     3.485700     8.083308    -7.758639
 O     3.460660     7.522089    -6.984998
 H     2.588753     7.690347    -6.551548
 H    -0.692120    -1.523703     8.062056
 O    -0.928769    -2.171141     8.740919
 H    -0.243578    -2.844250     8.700612
 H     8.595519     4.272341    -2.021523
 O     9.282577     4.294926    -2.736761
 H     10.020238     4.772350    -2.356953
 H     6.659528     4.633826    -4.941898
 O     6.985283     4.992617    -4.095319
 H     7.925073     4.798557    -4.003396
 H     10.821641     1.924756    -3.981691
 O     10.075206     1.824005    -3.393024
 H     9.723964     2.723235    -3.205543
 H     3.012322    -2.756891     7.851487
 O     3.862396    -2.275918     7.879961
 H     3.616527    -1.343915     7.982914
 H    -2.326458    -1.599735    -8.858134
 O    -2.733854    -1.278688    -8.054639
 H    -2.020223    -0.864760    -7.522554
 H     5.318028     5.178531     1.770855
 O     5.083640     4.606910     2.512829
 H     4.114636     4.663840     2.602461
 H    -3.857367    -6.006003    -5.050393
 O    -3.031569    -5.520174    -5.106609
 H    -3.227478    -4.719830    -5.619193
 H    -6.357706     6.259074     5.051530
 O    -5.890106     7.076090     4.797467
 H    -5.748851     7.017434     3.826483
 H    -7.335976     4.224652     6.196710
 O    -7.051393     4.670134     5.388895
 H    -6.824030     3.953110     4.774715
 H    -6.905659     9.683318     2.678936
 O    -6.638902     10.092043     1.830098
 H    -7.077530     10.943018     1.800449
 H    -6.099591    -6.888043     1.352217
 O    -6.734425    -6.261764     0.953200
 H    -6.178412    -5.808875     0.278263
 H    -3.970733    -4.783024     7.452598
 O    -4.223790    -5.612892     7.010617
 H    -3.441739    -5.887859     6.518499
 H     9.630431     0.524496    -0.421392
 O     9.715102     1.483056    -0.575953
 H     10.036396     1.567588    -1.479765
 H    -7.913726    -4.602356     3.345965
 O    -6.978649    -4.418916     3.062331
 H    -6.826660    -5.029668     2.311009
 H     0.948373    -2.526598     6.852440
 O     1.419932    -3.293398     7.195638
 H     1.619947    -3.850260     6.426947
 H    -3.404968    -2.540107    -6.936846
 O    -3.847299    -3.171074    -6.350049
 H    -4.789585    -3.002824    -6.436920
 H    -8.394467     8.574232     4.038173
 O    -7.587171     9.074857     4.165098
 H    -6.935009     8.444968     4.538309
 H     8.052553    -2.218668    -5.144187
 O     7.137359    -1.934670    -5.169701
 H     6.641951    -2.576451    -4.626519
 H    -5.029057    -4.883402     5.618874
 O    -5.039060    -4.266215     4.857978
 H    -5.787806    -4.517441     4.264125
 N    -9.644545    -4.851213     3.753304
 H    -10.076083    -4.010765     3.367328
 H    -9.883248    -4.902614     4.738281
 H    -10.071926    -5.651079     3.296250
