# Supplementary material for: Theoretical Distribution of the Ammonia Binding Energy at Interstellar Icy Grains: A New Computational Framework
Source: ACS Earth Space Chem. 2022 Jun 2;6(6):1514–26. doi: 10.1021/acsearthspacechem.2c00040 (PMC9208021; doi:10.1021/acsearthspacechem.2c00040)
Supplement: Supplementary file 1 — sp2c00040_si_001.zip [file sp2c00040_si_001.zip › Supporting_Information_R1/structures/grain_mol53.xyz]

604
grain_mol53 // -1645.752284605569 // -45.0498956761 // -668.024551741669 // -1022.77762854 // -0.0449447722 // -0.583878792542 // -0.012572956814
 H    -1.798765    -0.058804     2.491787
 O    -0.819902    -0.049538     2.561033
 H    -0.557995    -0.945913     2.878261
 H    -0.519574    -1.837976    -2.870231
 O    -0.582238    -1.859408    -1.902802
 H    -1.525637    -1.749448    -1.697397
 H    -2.740393     1.867843     0.890718
 O    -2.664852     1.228358     0.162645
 H    -1.879072     1.498544    -0.346261
 H    -3.775628     2.009834    -2.968238
 O    -3.263057     2.348970    -3.739063
 H    -2.353583     2.462090    -3.443764
 H    -0.175506    -0.625560    -0.804962
 O    -0.028446     0.099716    -0.167507
 H    -0.452201    -0.181810     0.653931
 H     0.810240    -1.920206    -4.813406
 O    -0.129035    -2.083902    -4.627076
 H    -0.241950    -3.045604    -4.664688
 H    -4.949005     2.499049    -1.209346
 O    -4.603294     1.667480    -1.588176
 H    -3.925960     1.373407    -0.933680
 H    -3.497082     3.422170     2.550555
 O    -2.790003     2.789426     2.319692
 H    -2.005497     3.115932     2.797698
 H     2.481235     0.220874    -2.969288
 O     1.868306    -0.402930    -2.529277
 H     0.969465    -0.073577    -2.722297
 H    -1.217884     0.357799    -3.584534
 O    -0.399006     0.820059    -3.309614
 H    -0.626776     1.419624    -2.579982
 H     2.622438    -0.643357     0.534577
 O     2.506842    -1.385635    -0.094548
 H     2.241276    -0.994085    -0.948438
 H    -2.911357    -0.414005    -0.563222
 O    -3.067092    -0.869938    -1.401013
 H    -3.881400    -1.398774    -1.317629
 H     2.792452     1.194380    -0.828622
 O     1.984160     1.723076    -0.704672
 H     1.258342     1.089639    -0.522128
 H     0.553017     3.180316    -3.231939
 O     1.470114     2.976072    -3.006729
 H     1.473640     2.512716    -2.149259
 H    -0.010974    -3.997503    -0.569131
 O    -0.264672    -4.677845    -1.233173
 H    -1.053125    -5.115314    -0.838006
 H    -6.209734     2.251112     3.093829
 O    -6.252693     2.451297     4.065568
 H    -7.010197     1.938399     4.409861
 H     1.029448    -3.756033     1.273677
 O     0.623045    -3.099084     0.679370
 H     1.313871    -2.454257     0.423714
 H    -2.841008     5.283194    -0.945580
 O    -2.671583     4.480634    -0.417300
 H    -3.564951     4.132092    -0.215783
 H    -5.560712    -1.164181     1.740095
 O    -5.282639    -0.532076     1.043324
 H    -5.409156    -0.987238     0.205426
 H    -0.421638    -3.211394     3.031336
 O    -0.090386    -2.408275     3.467695
 H     0.853550    -2.328543     3.252646
 H     5.212904     0.909907    -1.221689
 O     4.416493     0.397494    -1.017492
 H     4.645823    -0.019798    -0.156935
 H     0.750246     2.370205     1.051258
 O     0.744434     2.030866     1.955530
 H     0.118852     1.285664     2.010686
 H     4.367209    -0.595714    -2.379730
 O     4.546614    -1.084588    -3.215218
 H     5.037966    -0.449012    -3.776507
 H     3.063902     3.189109    -1.018599
 O     3.949604     3.574899    -1.008782
 H     4.419448     3.270693    -1.808068
 H    -5.974916    -1.370266    -1.841981
 O    -5.456097    -2.082505    -1.408929
 H    -5.393371    -2.799679    -2.063276
 H    -5.033615    -3.965935     1.281812
 O    -5.710626    -3.319380     1.007290
 H    -5.483266    -3.039214     0.110530
 H     2.674715     2.094314    -3.686660
 O     3.331282     1.400129    -3.901371
 H     3.390296     1.363265    -4.861585
 H    -5.073991     3.947179     3.806280
 O    -4.495465     4.523670     3.295951
 H    -3.950038     5.043005     3.924731
 H     0.566167     0.999855    -4.733305
 O     1.045010     0.874989    -5.578480
 H     1.635236     0.107845    -5.427249
 H     1.090080     5.765479    -2.280628
 O     1.880474     5.420700    -1.831204
 H     2.416927     4.961865    -2.507546
 H    -2.930069    -3.419776    -1.773414
 O    -3.074042    -3.670509    -0.845184
 H    -3.850984    -4.246062    -0.808969
 H     2.103607     5.127676    -4.544228
 O     1.226207     5.237346    -4.950307
 H     1.191309     4.542465    -5.634869
 H     7.780775     1.557129    -0.964348
 O     6.961424     1.309694    -1.431507
 H     7.298314     0.633820    -2.060409
 H     4.521538     2.669567     0.304534
 O     4.844477     2.293164     1.146576
 H     4.820586     3.045772     1.773095
 H     0.926142    -3.201178    -2.207379
 O     1.782799    -3.065939    -2.638282
 H     1.891501    -2.092034    -2.667079
 H     1.237460     4.572219    -0.593430
 O     0.776145     4.108991     0.141993
 H     0.116709     4.732555     0.495173
 H    -5.750860     1.104538     1.306057
 O    -6.216285     1.942105     1.503451
 H    -7.156433     1.726369     1.276034
 H    -2.374263    -2.604611     0.270927
 O    -1.877738    -2.046045     0.899294
 H    -0.976746    -2.409241     0.885384
 H    -3.682506    -0.307434     4.306070
 O    -3.667341    -0.444023     5.280922
 H    -4.430681    -1.007320     5.542849
 H    -6.133679    -2.770059     3.270213
 O    -5.669826    -1.920713     3.356339
 H    -4.722329    -2.167911     3.342944
 H    -2.945240    -0.341013    -2.973992
 O    -2.695101    -0.408267    -3.922547
 H    -2.559663    -1.378485    -4.005011
 H    -3.602014    -3.319532    -3.703687
 O    -2.730980    -2.958083    -3.468687
 H    -2.056353    -3.607997    -3.747968
 H     3.103610    -1.225968    -4.314739
 O     2.539754    -1.332034    -5.104937
 H     3.160925    -1.509046    -5.829702
 H     4.608914     2.255683    -6.665172
 O     4.060583     1.444693    -6.677055
 H     3.223726     1.699873    -7.074106
 H    -4.141432     0.998998     5.829205
 O    -4.602662     1.833748     6.100029
 H    -5.170458     2.072397     5.339546
 H    -3.973150    -0.041727     2.039978
 O    -3.419809     0.256424     2.782029
 H    -3.316424     1.226488     2.703884
 H    -5.853833     0.696404    -2.181951
 O    -6.416135     0.046006    -2.651380
 H    -6.000624    -0.054353    -3.529654
 H     1.716019    -3.853562    -4.180616
 O     1.639637    -4.307170    -5.042936
 H     1.220648    -5.161366    -4.849168
 H     4.344283    -3.671347    -0.731696
 O     4.646329    -2.929819    -0.162048
 H     3.897091    -2.288447    -0.152472
 H    -0.232384     3.016167    -0.881273
 O    -0.994480     2.659063    -1.367708
 H    -1.692983     3.331161    -1.225242
 H     1.834048     4.329330     1.565205
 O     2.298233     4.450907     2.413290
 H     2.100503     3.661085     2.940465
 H     3.702970     1.069371     1.601710
 O     2.921519     0.503852     1.765797
 H     2.164253     1.104138     1.907048
 H     2.989881    -4.029969    -2.153395
 O     3.680406    -4.673425    -1.858843
 H     4.351139    -4.683101    -2.559581
 H     4.794764    -3.870760    -4.621496
 O     5.240631    -3.573949    -3.790852
 H     4.858819    -2.708325    -3.538703
 H    -0.984408     5.046654     2.160395
 O    -1.160988     5.610813     1.371377
 H    -1.812871     5.131775     0.797643
 H    -5.654058     3.279763     0.563634
 O    -5.200167     3.777645    -0.142863
 H    -5.634595     4.643929    -0.284226
 H     4.926086    -4.002244     2.823513
 O     4.170650    -3.804826     2.263557
 H     4.498751    -3.516217     1.382283
 H     5.786485    -1.439334     1.252674
 O     5.405817    -0.539280     1.252986
 H     6.195463     0.030607     1.297050
 H     1.383473    -6.709352    -3.129104
 O     1.186585    -6.915621    -4.068323
 H     2.054820    -7.005379    -4.487965
 H    -7.315660    -3.487083     0.830400
 O    -8.285463    -3.459480     0.640681
 H    -8.730902    -3.264793     1.493886
 H     3.169179    -2.535904     2.732229
 O     2.500266    -1.854752     2.933372
 H     2.734458    -1.049202     2.437205
 H    -1.841900     2.664258     5.135825
 O    -2.543584     3.321673     5.298185
 H    -3.290058     2.830161     5.690164
 H    -0.790001     0.870515     4.001789
 O    -0.647963     1.413362     4.809564
 H     0.199479     1.849613     4.669903
 H     0.216769     3.480534    -6.907759
 O     1.168257     3.260906    -6.799708
 H     1.171818     2.406238    -6.328190
 H     7.098315    -3.057537     4.583359
 O     6.328947    -3.489874     4.140410
 H     5.535810    -3.123355     4.598826
 H     8.722293     0.916864     1.799364
 O     7.989434     0.240874     1.729250
 H     8.342973    -0.432292     1.108441
 H    -4.193610    -0.381137    -4.623086
 O    -5.126935    -0.399129    -4.947522
 H    -5.117256    -0.017390    -5.846552
 H     6.342792    -1.537707    -2.274142
 O     6.747146    -2.031743    -1.555775
 H     6.019814    -2.285948    -0.956602
 H     4.690662    -0.982720     4.358063
 O     5.107504    -0.239521     3.891390
 H     5.048709    -0.394234     2.924990
 H     0.044057     3.269564     2.903273
 O    -0.566338     3.934202     3.281424
 H    -0.239659     4.179815     4.168533
 H     8.154727    -1.432031    -0.839804
 O     8.939830    -1.113600    -0.338214
 H     9.606537    -1.808700    -0.462931
 H     9.509033    -4.030379     1.977771
 O     9.206685    -3.828484     1.065693
 H     9.968620    -3.676762     0.496102
 H    -2.451231    -2.594029     3.847326
 O    -3.085195    -2.661722     3.123395
 H    -2.632315    -2.336092     2.305032
 H    -2.262325     0.863444    -6.251294
 O    -2.875249     1.624472    -6.277029
 H    -3.112722     1.805442    -5.343733
 H    -1.259734     3.902232    -5.467348
 O    -1.394565     3.878262    -6.443343
 H    -2.002266     3.130572    -6.585510
 H    -4.788511    -6.141470    -1.156845
 O    -5.240255    -5.387708    -0.748658
 H    -6.012098    -5.192459    -1.322484
 H     2.494276    -5.838348    -1.591253
 O     1.679133    -6.371961    -1.500463
 H     0.929567    -5.727675    -1.373160
 H     3.086714    -4.279525    -5.730687
 O     4.043471    -4.290026    -6.009373
 H     4.165129    -3.549801    -6.610062
 H     7.380885     3.483603     1.905012
 O     7.363380     3.158030     0.991887
 H     6.535461     2.629621     0.977837
 H     6.512791    -4.000416     0.208184
 O     6.981295    -4.818840    -0.026529
 H     7.876451    -4.678760     0.339974
 H    -7.659362    -4.254865    -2.416448
 O    -7.446825    -5.190851    -2.204592
 H    -8.064564    -5.455133    -1.496184
 H    -4.223963     6.819500     5.023058
 O    -3.347381     6.468139     4.777010
 H    -2.859104     6.244825     5.584160
 H     7.340736     3.392293     4.759793
 O     7.365306     2.985390     3.878474
 H     7.530423     2.028964     4.052307
 H    -5.737508     0.947807     7.005743
 O    -6.514586     0.419497     7.302197
 H    -6.259891    -0.506845     7.156718
 H    -0.648971    -4.831223    -2.949177
 O    -0.825860    -4.724143    -3.901539
 H    -1.437686    -5.420681    -4.172645
 H     6.691373     0.058752     4.359363
 O     7.665766     0.207004     4.267073
 H     7.807227     0.078982     3.276816
 H     4.582510    -6.696902    -4.001438
 O     3.877616    -6.855686    -4.665719
 H     4.007848    -6.184585    -5.343972
 H    -6.056069    -1.724003    -5.199077
 O    -6.688649    -2.474534    -5.308777
 H    -7.536380    -2.034321    -5.576673
 H    -7.618081     0.746376     6.105438
 O    -8.182030     1.095441     5.369509
 H    -8.776050     1.732263     5.770217
 H    -5.125208     5.825316     2.384721
 O    -5.346565     6.744179     2.129627
 H    -4.480092     7.200961     2.104486
 H     5.719875     1.514292    -4.075754
 O     5.934277     0.732037    -4.629038
 H     5.432418     0.841388    -5.439259
 H    -5.773296     6.566080     0.481467
 O    -5.816090     6.348250    -0.473141
 H    -4.925931     6.569550    -0.819800
 H    -0.495556    -7.419138    -3.206351
 O    -1.190339    -7.534691    -2.547779
 H    -0.789852    -7.894183    -1.747440
 H    -2.535008    -1.596016     5.528313
 O    -1.895436    -2.336508     5.656892
 H    -1.050302    -1.887488     5.847544
 H     7.367215    -4.634599    -1.689198
 O     7.473322    -4.620089    -2.664555
 H     6.706197    -4.122071    -2.996524
 H    -8.966742    -2.730501    -3.207863
 O    -8.039846    -2.670182    -2.881248
 H    -7.501047    -2.486116    -3.665774
 H     8.678107    -3.458783    -3.056091
 O     9.322266    -2.746059    -3.252707
 H     8.839776    -1.906501    -3.144890
 H    -5.274241    -4.835051    -3.569066
 O    -5.216893    -3.873811    -3.434336
 H    -5.737965    -3.465780    -4.136868
 H    -3.660375     4.107023    -3.466860
 O    -3.348646     4.952644    -3.105363
 H    -3.629401     5.660088    -3.687078
 H    -0.247298     4.775122    -4.023550
 O    -0.915351     4.095368    -3.823713
 H    -1.684786     4.553182    -3.429083
 H    -2.004947    -4.090319     5.341458
 O    -2.319457    -4.942945     5.002089
 H    -3.252255    -4.778264     4.778488
 H    -2.329997     8.454455    -3.675679
 O    -2.554575     7.507786    -3.784910
 H    -2.372365     7.273563    -4.721623
 H    -2.842585     7.341384     3.310851
 O    -2.778003     7.541846     2.362014
 H    -2.198369     6.841879     1.997868
 H     4.847102     1.425259     4.121398
 O     4.711639     2.385134     3.966231
 H     5.588709     2.726426     3.707976
 H     7.876137    -1.977721     6.120733
 O     8.303399    -2.177853     5.265390
 H     8.264338    -1.322291     4.789522
 H     6.043651    -1.694028     7.660949
 O     6.754532    -1.183970     7.260361
 H     6.306645    -0.419820     6.833316
 H    -1.753029     5.721047    -6.418255
 O    -1.866666     6.662961    -6.218320
 H    -0.988939     7.071440    -6.323980
 H    -8.190206    -0.063816     4.043330
 O    -8.026756    -0.598878     3.253917
 H    -7.128195    -0.964619     3.340992
 H    -8.556808     0.293803     0.296672
 O    -8.565025     0.929962     1.031031
 H    -8.538060     0.380613     1.832975
 H     0.852788    -0.608970     5.879723
 O     0.024943    -0.669696     6.411684
 H    -0.466256     0.115432     6.113299
 H    -0.392883     7.022002    -1.625617
 O    -0.369845     6.641297    -2.526503
 H    -1.226397     6.859529    -2.958037
 H     0.385335    -8.048932     0.517744
 O    -0.528631    -8.276829     0.288754
 H    -0.969956    -8.335271     1.163893
 H     2.089308     2.585683     5.216232
 O     2.081486     2.308896     4.275621
 H     3.019378     2.315661     4.010245
 H    -8.204121    -5.318656    -5.453930
 O    -7.309668    -5.192238    -5.810897
 H    -7.136389    -4.243438    -5.753747
 H     2.859655    -7.655166     0.968231
 O     1.979943    -7.271138     0.936770
 H     1.891830    -6.929525     0.009827
 H     3.294347     5.651960    -7.441801
 O     3.426097     4.688296    -7.570232
 H     2.591126     4.253987    -7.336497
 H    -0.418202     6.975029     0.544428
 O    -0.106289     7.677430    -0.050817
 H    -0.766865     8.381865     0.013452
 H     4.529096     3.522035     5.169688
 O     4.464838     4.166849     5.915824
 H     5.352840     4.209656     6.280272
 H     7.740644     2.595802     6.704536
 O     7.229151     3.445820     6.640546
 H     7.732391     4.091935     7.134801
 H     3.830297    -8.090562    -1.135342
 O     4.368331    -7.570339    -0.516219
 H     4.816039    -6.930107    -1.092778
 H     6.512121    -6.078139    -2.813884
 O     5.732723    -6.661907    -2.757717
 H     6.052845    -7.579961    -2.698338
 H    -9.046798    -1.965823     3.097700
 O    -9.551152    -2.773282     2.863377
 H    -10.288896    -2.450651     2.318313
 H    -2.536158     8.781740     1.072052
 O    -2.399181     9.140100     0.179267
 H    -3.186345     9.718103     0.022016
 H     8.155968     0.440721     7.232600
 O     8.507870     1.131680     6.660942
 H     8.335174     0.813365     5.756799
 H    -2.215173     5.109612     7.708967
 O    -1.941896     5.326966     6.818868
 H    -2.156748     4.527448     6.251283
 H    -6.519896    -6.270416    -3.283095
 O    -5.864833    -6.476310    -3.974746
 H    -6.310763    -6.177711    -4.796679
 H     6.710813    -2.953503     2.568374
 O     6.826689    -2.694119     1.635031
 H     7.769500    -2.788503     1.436059
 H     2.401763     6.649354    -0.844971
 O     2.678625     7.382443    -0.250546
 H     1.845893     7.734014     0.087684
 H    -4.431760    -7.255223    -2.869601
 O    -3.860500    -7.315131    -2.095272
 H    -2.957528    -7.453238    -2.433657
 H     0.891515     6.703158    -5.624938
 O     0.731399     7.580528    -6.044420
 H     0.771383     8.209235    -5.294305
 H    -8.383155    -1.464334    -1.571223
 O    -8.658125    -1.194075    -0.681304
 H    -8.437583    -1.989164    -0.145588
 H    -3.204675     7.183125    -2.124995
 O    -3.293948     7.001453    -1.179734
 H    -2.968699     7.795557    -0.705974
 H     2.702009    -4.644498     2.253776
 O     1.780067    -4.968695     2.270625
 H     1.813369    -5.858158     1.862087
 H    -8.959523    -0.556286    -4.920272
 O    -8.893375    -1.131551    -5.717964
 H    -8.604911    -0.534840    -6.431031
 H     7.432993    -0.194303    -4.003557
 O     8.091900    -0.244866    -3.291620
 H     8.772116     0.406343    -3.511442
 H     4.298313     6.576139    -0.122164
 O     4.991927     5.930313    -0.330676
 H     4.516066     5.100001    -0.555426
 H    -8.046345     0.324661    -3.110852
 O    -8.948243     0.360943    -3.491476
 H    -9.546668     0.135882    -2.777760
 H     6.103915     3.673292    -3.354848
 O     5.621091     2.893143    -3.022963
 H     6.206417     2.462401    -2.360827
 H    -1.532182    -6.903276     0.079999
 O    -2.133720    -6.148380    -0.083241
 H    -2.743152    -6.438060    -0.769041
 H    -4.161944    -7.728754     1.009390
 O    -4.371955    -7.471913     1.910284
 H    -4.136100    -6.515595     1.975469
 H    -3.009751    -5.047850     1.181358
 O    -3.710362    -4.917408     1.840915
 H    -3.403506    -4.208814     2.442387
 H     5.136744    -6.346741     4.707473
 O     4.380153    -6.086850     4.178509
 H     4.662564    -6.179387     3.253163
 H    -9.801177    -5.996942    -3.800591
 O    -9.817665    -5.533530    -4.669432
 H    -10.474952    -5.988330    -5.196459
 H     6.119611    -5.818128     1.088942
 O     5.602657    -6.400479     1.682973
 H     5.126721    -6.978863     1.075227
 H    -1.530112    -6.744068     2.554518
 O    -1.691366    -7.701337     2.606737
 H    -2.654160    -7.804229     2.612901
 H    -10.268323    -3.818714    -4.366944
 O    -10.373890    -2.891442    -4.095088
 H    -10.139560    -2.343701    -4.856596
 H     0.532705     7.941101    -3.240383
 O     0.865356     8.770347    -3.643195
 H     1.773709     8.890418    -3.295921
 H    -9.355404    -7.763433    -2.430172
 O    -9.927598    -6.994669    -2.421633
 H    -9.788101    -6.566471    -1.557621
 H     2.100659     0.573269     4.541715
 O     2.182257    -0.281802     5.005797
 H     2.372298    -0.963156     4.326710
 H    -6.693969     0.541778    -7.512255
 O    -7.649188     0.647928    -7.372051
 H    -7.781004     1.552018    -7.083940
 H     6.168898     3.766132    -7.361102
 O     5.587795     3.712781    -6.602386
 H     4.747845     4.190688    -6.883077
 H    -5.166987     10.378095     0.744899
 O    -4.686105     10.391155    -0.093449
 H    -5.289658     9.922508    -0.703132
 H    -0.954326    -1.098541    -5.755513
 O    -1.112779    -0.437282    -6.463842
 H    -0.315254     0.124665    -6.419211
 H     4.592172    -0.537437    -7.012435
 O     4.658992    -1.473338    -6.794436
 H     5.508775    -1.592018    -6.334443
 H     2.251571    -8.903988    -2.695183
 O     3.209731    -8.853711    -2.703061
 H     3.440335    -8.269788    -3.440766
 H    -4.397878    -0.340779    -7.830755
 O    -4.886790     0.422625    -7.487466
 H    -4.189988     1.048075    -7.183511
 H     1.451761     3.668208     6.660898
 O     2.187447     3.057081     6.860491
 H     3.010430     3.563086     6.728075
 H    -11.444756    -2.418734     0.145380
 O    -11.006909    -1.794854     0.724714
 H    -10.272840    -1.417242     0.208676
 H    -7.328937     2.120494     7.696675
 O    -7.785424     2.970825     7.621627
 H    -7.885167     3.308217     8.511286
 H     5.931435    -9.195322    -1.266194
 O     5.999912    -9.313303    -2.218617
 H     5.106313    -9.519168    -2.520464
 H     6.686050     5.325859    -1.007535
 O     7.263461     4.578974    -1.214721
 H     7.318697     4.101974    -0.343051
 H    -5.403160    -2.766964     5.901006
 O    -5.393713    -2.005218     6.521740
 H    -4.762971    -2.273008     7.212389
 H     2.681858     1.392832     7.441385
 O     3.129807     0.539983     7.348174
 H     2.791618     0.162926     6.508715
 H    -2.726705    -2.823007     7.078102
 O    -3.206266    -2.948046     7.925460
 H    -2.569940    -2.634435     8.584435
 H     5.851064     1.883684     6.594099
 O     5.541538     1.015493     6.329577
 H     4.657777     0.884774     6.732617
 H     1.889984    -4.421900     4.088776
 O     2.384053    -4.371714     4.919798
 H     3.067635    -5.058438     4.826480
 H     10.295114    -2.954804    -1.938126
 O     10.802575    -2.978038    -1.081642
 H     11.728999    -2.968328    -1.316006
 H     3.964681     8.187688    -2.912787
 O     3.302840     8.776442    -2.529387
 H     3.131932     8.427354    -1.635466
 H    -8.341016    -6.308965     0.472493
 O    -8.985942    -5.872095    -0.107179
 H    -8.908732    -4.924529     0.163551
 H    -0.622440     9.679131    -3.228536
 O    -1.554208     9.864368    -3.004526
 H    -1.605893     9.982682    -2.053579
 H     4.104436     3.916694    -3.803920
 O     3.569612     4.715856    -3.820082
 H     4.149990     5.478044    -3.614091
 H     5.227804     6.470707    -2.010823
 O     5.153644     6.683229    -2.961945
 H     5.923072     6.308959    -3.410050
 H    -0.253497     5.167939     6.109397
 O     0.450204     4.675344     5.663972
 H     1.152123     5.303556     5.367395
 H     3.326465     5.473241     5.126292
 O     2.567711     5.931782     4.735547
 H     2.496838     5.603805     3.824963
 H    -7.045467     9.115610    -0.056437
 O    -6.771328     8.887256    -0.954395
 H    -6.558605     7.937638    -0.930414
 H    -1.416459    -5.023857     3.595346
 O    -0.978597    -4.941950     2.717484
 H    -0.064237    -5.224905     2.802092
 H     4.215899    -2.256937     6.189799
 O     4.200083    -2.410670     5.220839
 H     3.470050    -3.041870     5.056830
 H     6.970288    -6.331033     3.080154
 O     7.365774    -5.975353     3.885868
 H     6.911107    -5.126699     4.044947
 H     8.928328    -5.037257     3.797758
 O     9.574832    -4.320367     3.655502
 H     9.328722    -3.615190     4.267038
 H     3.066662     7.868717    -8.069825
 O     3.069695     7.330351    -7.279725
 H     2.206509     7.498596    -6.829189
 H    -0.568456    -1.328588     8.124342
 O    -0.780312    -1.960908     8.825338
 H    -0.084114    -2.622904     8.789549
 H     8.370063     4.308948    -2.362422
 O     9.045799     4.308311    -3.090977
 H     9.781772     4.814030    -2.746575
 H     6.361504     4.548341    -5.236167
 O     6.703333     4.936573    -4.409266
 H     7.647787     4.757621    -4.335700
 H     10.585369     1.932261    -4.310165
 O     9.853697     1.833555    -3.703641
 H     9.498431     2.732424    -3.518633
 H     3.146888    -2.514154     7.855732
 O     3.990164    -2.020865     7.848464
 H     3.733713    -1.089549     7.929779
 H    -2.624700    -1.924224    -8.739917
 O    -3.016475    -1.585557    -7.935885
 H    -2.295950    -1.146144    -7.434430
 H     5.183919     5.267248     1.490012
 O     4.972696     4.720248     2.256676
 H     4.005468     4.764509     2.364387
 H    -3.992940    -6.238513    -4.768163
 O    -3.176337    -5.742383    -4.859416
 H    -3.397427    -4.960662    -5.390157
 H    -6.424220     6.281001     5.034359
 O    -5.975361     7.096688     4.744797
 H    -5.857714     7.011632     3.772623
 H    -7.342885     4.267448     6.262565
 O    -7.085234     4.692872     5.435086
 H    -6.862441     3.961500     4.836563
 H    -7.083173     9.625457     2.578088
 O    -6.843968     10.012769     1.711196
 H    -7.295838     10.856210     1.668081
 H    -6.129705    -6.839178     1.795165
 O    -6.735930    -6.196167     1.395484
 H    -6.199231    -5.764348     0.696740
 H    -3.814333    -4.648761     7.693660
 O    -4.071620    -5.487738     7.270782
 H    -3.293123    -5.775845     6.780173
 H     9.606598     0.499537    -0.776362
 O     9.790510     1.454881    -0.904931
 H     9.998737     1.522864    -1.849026
 H    -8.048964    -4.058142     3.386209
 O    -7.128732    -4.340883     3.376125
 H    -7.024164    -4.983774     2.645627
 H     1.057042    -2.342500     6.902202
 O     1.545807    -3.093552     7.255951
 H     1.736732    -3.668960     6.498680
 H    -3.640722    -2.823141    -6.765381
 O    -4.058161    -3.442293    -6.148554
 H    -5.004963    -3.291462    -6.216792
 H    -8.520573     8.535541     4.006859
 O    -7.717911     9.051172     4.098030
 H    -7.047123     8.442181     4.472861
 H     7.852740    -2.285582    -5.274028
 O     6.933141    -2.015388    -5.284691
 H     6.460754    -2.647452    -4.710604
 H    -4.958539    -4.831169     5.868576
 O    -5.003339    -4.246534     5.086793
 H    -5.779181    -4.479698     4.556848
 N     10.034137     2.041297     2.107145
 H     9.667489     2.816027     2.651033
 H     10.220692     2.360357     1.160775
 H     10.909152     1.745289     2.524897
