# Supplementary material for: Theoretical Distribution of the Ammonia Binding Energy at Interstellar Icy Grains: A New Computational Framework
Source: ACS Earth Space Chem. 2022 Jun 2;6(6):1514–26. doi: 10.1021/acsearthspacechem.2c00040 (PMC9208021; doi:10.1021/acsearthspacechem.2c00040)
Supplement: Supplementary file 1 — sp2c00040_si_001.zip [file sp2c00040_si_001.zip › Supporting_Information_R1/structures/CP_grain_mol44.xyz]

31
CP_grain_mol44 // 0.000368421612 // -744.487225727 // -0.050854872
 H    -1.713341     1.914322    -0.245550
 O    -1.128482     2.515947    -0.750163
 H    -1.554895     3.396666    -0.643182
 H    -4.294353    -2.135525    -0.651487
 O    -3.551770    -1.656405    -0.252086
 H    -2.776424    -1.835236    -0.806595
 H     0.414125    -3.669307    -0.576505
 O     0.584819    -2.841142    -0.099448
 H     1.556131    -2.659732    -0.151049
 H    -3.390457     1.447740     0.940284
 O    -2.731023     0.768073     0.738237
 H    -3.241928     0.019530     0.355549
 H    -0.219935    -1.611512    -0.799349
 O    -0.774461    -0.862971    -1.167422
 H    -0.943798    -0.270432    -0.427304
 H     1.349998     0.223558     1.169910
 O     2.155743     0.609386     0.740422
 H     1.928214     0.679103    -0.222467
 H     0.726697     0.262351    -1.951143
 O     1.371702     0.980153    -1.806000
 H     1.986963     0.908424    -2.569695
 H     3.693100    -1.783613    -0.703572
 O     3.184473    -1.957244     0.101760
 H     2.940109    -1.055014     0.413106
 H     1.685234     2.446927     0.856586
 O     1.262755     3.289479     0.590707
 H     0.474103     2.982520     0.090663
 N    -0.086086    -0.543681     2.054809
 H    -0.126844    -1.516851     1.760081
 H    -1.024404    -0.156425     1.966043
 H     0.144258    -0.543937     3.043952
