# Supplementary material for: Theoretical Distribution of the Ammonia Binding Energy at Interstellar Icy Grains: A New Computational Framework
Source: ACS Earth Space Chem. 2022 Jun 2;6(6):1514–26. doi: 10.1021/acsearthspacechem.2c00040 (PMC9208021; doi:10.1021/acsearthspacechem.2c00040)
Supplement: Supplementary file 1 — sp2c00040_si_001.zip [file sp2c00040_si_001.zip › Supporting_Information_R1/structures/CP_grain_mol159.xyz]

13
CP_grain_mol159 // 0.000193923531 // -285.865711878 // -0.0178285006
 H    -0.456310     0.710984    -1.238922
 O    -0.838668     1.469668    -0.759361
 H    -1.168850     1.011788     0.047998
 H    -0.908692    -0.967395     0.489953
 O    -1.362950    -0.447586     1.184307
 H    -2.270900    -0.808082     1.176187
 H     0.380928    -1.968556    -1.544227
 O     0.194439    -1.130386    -1.078748
 H     1.020282    -0.877346    -0.605547
 N     1.927891     0.295465     0.617636
 H     2.919725     0.501973     0.672202
 H     1.610210     0.045726     1.549619
 H     1.435802     1.149081     0.359707
