# Supplementary material for: Theoretical Distribution of the Ammonia Binding Energy at Interstellar Icy Grains: A New Computational Framework
Source: ACS Earth Space Chem. 2022 Jun 2;6(6):1514–26. doi: 10.1021/acsearthspacechem.2c00040 (PMC9208021; doi:10.1021/acsearthspacechem.2c00040)
Supplement: Supplementary file 1 — sp2c00040_si_001.zip [file sp2c00040_si_001.zip › Supporting_Information_R1/structures/CP_grain_mol86.xyz]

22
CP_grain_mol86 // 0.000187087506 // -515.16531822 // -0.0277055857
 H    -2.464131     1.373224    -0.425536
 O    -1.704522     1.095040     0.134877
 H    -1.214107     0.440786    -0.416643
 H    -0.851957    -1.721688    -1.152923
 O    -0.264775    -0.947605    -1.115332
 H     0.515408    -1.213190    -0.570153
 H    -0.875348     2.564536     0.177712
 O    -0.334801     3.396029     0.061678
 H    -0.375863     3.853070     0.907092
 H     1.693110    -1.331964     1.245560
 O     1.955602    -1.400035     0.295930
 H     2.513454    -2.183047     0.143611
 H     2.293480     0.996037    -1.673582
 O     3.012027     0.334888    -1.659502
 H     2.821503    -0.161678    -0.845992
 H    -2.927264    -1.124057     0.060896
 O    -3.116973    -1.771985    -0.628786
 H    -3.540450    -1.226710    -1.327150
 N     0.673444    -0.645407     2.644010
 H     1.166518     0.050521     3.196438
 H     0.239894    -1.289939     3.298484
 H    -0.080829    -0.158700     2.163193
