# Supplementary material for: Theoretical Distribution of the Ammonia Binding Energy at Interstellar Icy Grains: A New Computational Framework
Source: ACS Earth Space Chem. 2022 Jun 2;6(6):1514–26. doi: 10.1021/acsearthspacechem.2c00040 (PMC9208021; doi:10.1021/acsearthspacechem.2c00040)
Supplement: Supplementary file 1 — sp2c00040_si_001.zip [file sp2c00040_si_001.zip › Supporting_Information_R1/structures/grain_mol85.xyz]

604
grain_mol85 // -1717.112227223599 // -50.1324661293 // -744.462840852899 // -1022.7818525 // -0.0518529873 // -0.584533487675 // -0.01411280565
 H    -1.796614    -0.015853     2.512896
 O    -0.819582     0.013863     2.599194
 H    -0.546246    -0.870605     2.939212
 H    -0.401627    -1.882687    -2.779135
 O    -0.474165    -1.889200    -1.810950
 H    -1.421894    -1.790158    -1.622635
 H    -2.747479     1.857840     0.854574
 O    -2.648209     1.204985     0.141398
 H    -1.857606     1.478025    -0.358543
 H    -3.717537     1.897379    -3.026120
 O    -3.197644     2.226822    -3.796415
 H    -2.297155     2.368714    -3.486013
 H    -0.105033    -0.620605    -0.743710
 O     0.012600     0.122152    -0.119797
 H    -0.417030    -0.152865     0.700565
 H     0.865854    -1.928102    -4.540126
 O    -0.089295    -2.146751    -4.489529
 H    -0.115438    -3.119655    -4.506866
 H    -4.930651     2.401991    -1.296230
 O    -4.562566     1.569803    -1.651993
 H    -3.891411     1.302536    -0.979651
 H    -3.561027     3.432425     2.467819
 O    -2.838476     2.808433     2.262436
 H    -2.068341     3.160064     2.745948
 H     2.573121     0.200659    -2.888194
 O     1.956817    -0.392488    -2.413450
 H     1.061304    -0.085743    -2.647681
 H    -1.126117     0.282849    -3.552551
 O    -0.324513     0.771610    -3.274283
 H    -0.574023     1.379923    -2.559418
 H     2.667558    -0.557925     0.641537
 O     2.576293    -1.317014     0.029981
 H     2.319510    -0.949216    -0.838583
 H    -2.849866    -0.455966    -0.553582
 O    -2.984499    -0.931938    -1.383915
 H    -3.788823    -1.475575    -1.300959
 H     2.823938     1.254464    -0.763925
 O     2.006472     1.772230    -0.652792
 H     1.289490     1.127038    -0.476548
 H     0.590024     3.146756    -3.236177
 O     1.506911     2.964799    -2.992825
 H     1.506503     2.516096    -2.127642
 H     0.117618    -3.982653    -0.435910
 O    -0.112241    -4.684131    -1.086851
 H    -0.898884    -5.126380    -0.693755
 H    -6.260002     2.221411     2.991015
 O    -6.323401     2.441197     3.957325
 H    -7.076898     1.921306     4.299913
 H     1.121111    -3.682713     1.420495
 O     0.712241    -3.047362     0.805003
 H     1.394870    -2.394035     0.547055
 H    -2.880792     5.231493    -1.056072
 O    -2.705592     4.443661    -0.507871
 H    -3.595485     4.082018    -0.314280
 H    -5.523757    -1.208757     1.722620
 O    -5.246164    -0.586572     1.016762
 H    -5.349569    -1.062027     0.187067
 H    -0.369544    -3.129179     3.141996
 O    -0.060961    -2.311298     3.567217
 H     0.884764    -2.217611     3.365872
 H     5.253616     1.008384    -1.107525
 O     4.466272     0.484371    -0.903374
 H     4.689621     0.089957    -0.031374
 H     0.732197     2.429317     1.061696
 O     0.715826     2.110618     1.973422
 H     0.103736     1.354697     2.033651
 H     4.450969    -0.549628    -2.264104
 O     4.673231    -1.048665    -3.081564
 H     5.156737    -0.405909    -3.640689
 H     3.063934     3.248767    -0.987342
 O     3.942919     3.649750    -0.967375
 H     4.431721     3.340653    -1.754308
 H    -5.873136    -1.498892    -1.860432
 O    -5.348993    -2.192112    -1.403697
 H    -5.261072    -2.921399    -2.041310
 H    -4.936031    -4.009094     1.334035
 O    -5.620811    -3.382337     1.033930
 H    -5.383031    -3.116373     0.135607
 H     2.739624     2.086039    -3.637093
 O     3.413661     1.402115    -3.824632
 H     3.492277     1.344887    -4.782301
 H    -5.168660     3.953820     3.685536
 O    -4.592608     4.530179     3.172286
 H    -4.067838     5.073399     3.798510
 H     0.568463     1.071032    -4.667101
 O     1.053717     0.919435    -5.511703
 H     1.708718     0.221388    -5.262996
 H     1.063764     5.759489    -2.336082
 O     1.852405     5.439850    -1.865593
 H     2.409041     4.976932    -2.522995
 H    -2.791412    -3.486914    -1.696534
 O    -2.946645    -3.721850    -0.765868
 H    -3.713394    -4.310809    -0.730500
 H     2.125722     5.094205    -4.566994
 O     1.253141     5.178307    -4.989386
 H     1.245157     4.469254    -5.661139
 H     7.780016     1.816936    -0.844104
 O     6.993166     1.450116    -1.286966
 H     7.353817     0.754082    -1.873340
 H     4.510595     2.785377     0.367413
 O     4.838281     2.443165     1.224042
 H     4.764576     3.204759     1.835866
 H     1.070952    -3.191952    -2.075934
 O     1.924873    -3.058174    -2.512935
 H     2.028634    -2.081913    -2.558426
 H     1.204456     4.605515    -0.621427
 O     0.739892     4.150520     0.117248
 H     0.062342     4.768619     0.444543
 H    -5.749162     1.046153     1.236300
 O    -6.233650     1.878609     1.407606
 H    -7.165524     1.640132     1.169445
 H    -2.286000    -2.619136     0.338507
 O    -1.811162    -2.037996     0.963018
 H    -0.902863    -2.383049     0.970391
 H    -3.706075    -0.261687     4.300133
 O    -3.705005    -0.377430     5.277796
 H    -4.462010    -0.949491     5.539021
 H    -6.092336    -2.792621     3.277186
 O    -5.646160    -1.932838     3.352226
 H    -4.694031    -2.161935     3.360335
 H    -2.845032    -0.437755    -2.966852
 O    -2.579788    -0.519407    -3.910379
 H    -2.416273    -1.487154    -3.967809
 H    -3.435024    -3.442993    -3.637377
 O    -2.575311    -3.059863    -3.396437
 H    -1.883036    -3.700430    -3.651210
 H     3.315295    -1.296851    -4.423153
 O     2.497599    -1.243613    -4.946376
 H     2.595487    -1.704311    -5.820289
 H     4.717986     2.218370    -6.584661
 O     4.178999     1.401559    -6.578289
 H     3.351692     1.630117    -7.009302
 H    -4.215476     1.067665     5.786843
 O    -4.697017     1.898895     6.031849
 H    -5.256043     2.110431     5.256995
 H    -3.962943    -0.049756     2.024150
 O    -3.428429     0.274505     2.768965
 H    -3.341516     1.244470     2.671573
 H    -5.784609     0.562152    -2.242912
 O    -6.326905    -0.108624    -2.707508
 H    -5.894607    -0.219927    -3.576168
 H     1.897056    -3.938521    -4.044120
 O     1.852286    -4.437644    -4.886164
 H     1.474294    -5.299963    -4.614130
 H     4.465849    -3.577678    -0.530591
 O     4.744511    -2.819983     0.029085
 H     3.983981    -2.191620     0.011731
 H    -0.230484     3.016282    -0.899178
 O    -0.978987     2.635768    -1.388841
 H    -1.691657     3.297813    -1.271962
 H     1.768516     4.421026     1.551411
 O     2.217721     4.567898     2.403845
 H     2.022613     3.786946     2.945121
 H     3.698121     1.198294     1.688686
 O     2.925633     0.624133     1.856210
 H     2.153651     1.212105     1.967733
 H     3.141353    -3.988974    -1.971225
 O     3.835602    -4.615050    -1.648670
 H     4.524327    -4.620364    -2.333100
 H     4.965439    -3.782586    -4.395429
 O     5.423912    -3.525946    -3.546791
 H     5.053167    -2.650329    -3.292524
 H    -1.073194     5.096210     2.084477
 O    -1.247120     5.640213     1.280881
 H    -1.879707     5.136534     0.706766
 H    -5.680691     3.206600     0.448329
 O    -5.224770     3.697388    -0.261781
 H    -5.672294     4.552514    -0.428381
 H     4.994495    -3.822041     3.040175
 O     4.244572    -3.650550     2.464495
 H     4.581501    -3.374866     1.582058
 H     5.830249    -1.281837     1.430158
 O     5.433871    -0.388714     1.407804
 H     6.218900     0.191330     1.449075
 H     1.605549    -6.721150    -2.909165
 O     1.433450    -6.945746    -3.850209
 H     2.313054    -7.035500    -4.246269
 H    -7.219029    -3.584013     0.833972
 O    -8.185778    -3.579138     0.627342
 H    -8.649347    -3.374749     1.468615
 H     3.212003    -2.391709     2.888578
 O     2.527461    -1.719047     3.064831
 H     2.754000    -0.920808     2.553977
 H    -1.936311     2.761547     5.095846
 O    -2.652920     3.408709     5.232258
 H    -3.396511     2.911462     5.622426
 H    -0.831599     0.964602     4.018715
 O    -0.713722     1.527154     4.816958
 H     0.127406     1.976825     4.681750
 H     0.312778     3.370862    -6.929862
 O     1.265929     3.175341    -6.801426
 H     1.274823     2.332305    -6.304724
 H     7.117227    -2.799535     4.816851
 O     6.363863    -3.255128     4.370993
 H     5.556245    -2.893432     4.807514
 H     7.990368     1.493555     1.456575
 O     7.903375     0.569539     1.758079
 H     8.390885     0.004877     1.129776
 H    -4.063865    -0.536327    -4.630964
 O    -4.991092    -0.579449    -4.972115
 H    -4.974576    -0.212451    -5.876703
 H     6.451080    -1.445804    -2.085624
 O     6.856820    -1.898308    -1.340764
 H     6.122965    -2.161951    -0.754172
 H     4.679707    -0.771807     4.506036
 O     5.096072    -0.034835     4.028668
 H     5.048037    -0.211839     3.064823
 H    -0.024451     3.355049     2.881965
 O    -0.653254     4.015957     3.235798
 H    -0.346510     4.286349     4.122805
 H     8.242004    -1.227560    -0.627855
 O     9.028217    -0.850131    -0.174565
 H     9.726235    -1.515976    -0.241159
 H     9.591754    -3.779337     2.272020
 O     9.300109    -3.603966     1.351157
 H     10.068289    -3.446279     0.791437
 H    -2.424510    -2.533665     3.911634
 O    -3.044554    -2.629184     3.178820
 H    -2.583764    -2.312390     2.361304
 H    -2.117230     0.701592    -6.258256
 O    -2.746576     1.446040    -6.308858
 H    -3.002934     1.646246    -5.384023
 H    -1.197932     3.784965    -5.519990
 O    -1.319390     3.739249    -6.497103
 H    -1.906181     2.975186    -6.633998
 H    -4.608992    -6.231242    -1.052505
 O    -5.081566    -5.477422    -0.669034
 H    -5.847309    -5.309573    -1.259352
 H     2.672834    -5.796412    -1.376145
 O     1.866520    -6.344922    -1.289229
 H     1.103265    -5.712201    -1.184740
 H     3.352867    -4.332563    -5.549785
 O     4.310420    -4.291490    -5.819655
 H     4.413461    -3.468706    -6.331679
 H     7.479191     3.493208     2.080441
 O     7.400201     3.123730     1.191908
 H     6.469705     2.793610     1.139276
 H     6.625283    -3.844418     0.452061
 O     7.112301    -4.659755     0.245940
 H     7.998736    -4.493736     0.623083
 H    -7.492473    -4.427792    -2.400770
 O    -7.265909    -5.354919    -2.165923
 H    -7.890180    -5.615875    -1.461839
 H    -4.393930     6.867135     4.853664
 O    -3.506931     6.527239     4.629867
 H    -3.028269     6.330854     5.449681
 H     7.253698     3.621810     4.846800
 O     7.255581     3.208974     3.973327
 H     7.506592     2.277591     4.123175
 H    -5.830294     1.010899     6.937317
 O    -6.602272     0.474156     7.231990
 H    -6.327611    -0.449998     7.111063
 H    -0.466078    -4.877561    -2.801941
 O    -0.628349    -4.801347    -3.760173
 H    -1.227055    -5.513190    -4.020186
 H     6.694377     0.310431     4.394359
 O     7.665021     0.499617     4.353335
 H     7.882669     0.443922     3.395884
 H     4.818344    -6.664998    -3.730000
 O     4.128578    -6.845607    -4.405743
 H     4.265255    -6.186928    -5.093980
 H    -5.889799    -1.925556    -5.210481
 O    -6.504623    -2.691287    -5.317053
 H    -7.356764    -2.273428    -5.606482
 H    -7.691062     0.754235     6.010365
 O    -8.248946     1.076538     5.257753
 H    -8.861416     1.710407     5.634679
 H    -5.231120     5.799854     2.222780
 O    -5.465377     6.708593     1.944066
 H    -4.607330     7.181309     1.923605
 H     5.795406     1.565863    -3.966793
 O     6.042189     0.775828    -4.494618
 H     5.555608     0.848960    -5.318104
 H    -5.860350     6.487293     0.293420
 O    -5.882703     6.248147    -0.656802
 H    -4.991162     6.479375    -0.993357
 H    -0.256992    -7.469815    -3.000989
 O    -0.961507    -7.585904    -2.353350
 H    -0.569232    -7.918350    -1.537264
 H    -2.555501    -1.501836     5.568773
 O    -1.904405    -2.227036     5.723938
 H    -1.071246    -1.757912     5.918897
 H     7.524026    -4.503165    -1.414555
 O     7.646176    -4.509894    -2.387825
 H     6.875626    -4.033176    -2.744099
 H    -8.814825    -2.945701    -3.246602
 O    -7.894680    -2.860911    -2.906529
 H    -7.346676    -2.681741    -3.685505
 H     8.835721    -3.330954    -2.783421
 O     9.470053    -2.610814    -2.984212
 H     8.969863    -1.778321    -2.904781
 H    -5.079917    -4.986199    -3.500216
 O    -5.041431    -4.021319    -3.386778
 H    -5.559559    -3.637921    -4.105131
 H    -3.635326     3.985783    -3.566682
 O    -3.345978     4.843772    -3.216598
 H    -3.628244     5.534506    -3.817428
 H    -0.224105     4.704286    -4.081157
 O    -0.884902     4.018264    -3.876907
 H    -1.667270     4.471824    -3.503801
 H    -1.975256    -3.988977     5.444721
 O    -2.267890    -4.854458     5.118562
 H    -3.199719    -4.712444     4.876192
 H    -2.382982     8.352148    -3.845586
 O    -2.588386     7.399342    -3.938336
 H    -2.384858     7.148895    -4.866518
 H    -2.993586     7.378913     3.153766
 O    -2.916929     7.560136     2.201974
 H    -2.317851     6.863989     1.862769
 H     4.790031     1.628523     4.221128
 O     4.636131     2.581218     4.040015
 H     5.511145     2.937814     3.796314
 H     7.848620    -1.663659     6.342698
 O     8.293440    -1.875775     5.498903
 H     8.253147    -1.035396     5.000778
 H     5.986350    -1.389779     7.845515
 O     6.693284    -0.873711     7.445541
 H     6.237370    -0.127765     6.995369
 H    -1.707815     5.573750    -6.517475
 O    -1.842776     6.517475    -6.340885
 H    -0.970716     6.939975    -6.439526
 H    -8.212579    -0.110457     3.957054
 O    -8.025634    -0.659106     3.182285
 H    -7.121877    -1.005379     3.292235
 H    -8.521813     0.160044     0.198249
 O    -8.554712     0.811483     0.918309
 H    -8.530854     0.280130     1.732405
 H     0.806697    -0.442822     5.954934
 O    -0.028763    -0.507949     6.474267
 H    -0.529541     0.261032     6.150709
 H    -0.454223     7.001395    -1.733191
 O    -0.409310     6.601406    -2.624809
 H    -1.261895     6.794829    -3.075366
 H     0.571080    -8.002529     0.747397
 O    -0.334235    -8.253057     0.507612
 H    -0.789450    -8.301276     1.376345
 H     1.992849     2.760270     5.244120
 O     2.005547     2.463823     4.309514
 H     2.947396     2.481967     4.059502
 H    -7.964890    -5.566556    -5.423436
 O    -7.067123    -5.429859    -5.768285
 H    -6.913555    -4.476804    -5.728228
 H     3.029311    -7.551390     1.230117
 O     2.142897    -7.185960     1.174015
 H     2.065405    -6.865381     0.239040
 H     3.357425     5.577989    -7.455936
 O     3.509335     4.615062    -7.563508
 H     2.679358     4.169541    -7.331839
 H    -0.515735     7.000310     0.436789
 O    -0.206950     7.695613    -0.168296
 H    -0.881535     8.388571    -0.130314
 H     4.414700     3.741958     5.218533
 O     4.326453     4.402181     5.947961
 H     5.206670     4.469439     6.327423
 H     7.615071     2.912942     6.829019
 O     7.088269     3.750907     6.737943
 H     7.575160     4.419104     7.218979
 H     4.044444    -8.013226    -0.845831
 O     4.561623    -7.469123    -0.229826
 H     5.006982    -6.832808    -0.812520
 H     6.712243    -5.984651    -2.524297
 O     5.944238    -6.584464    -2.471126
 H     6.283229    -7.493355    -2.384003
 H    -9.016723    -2.048412     3.038740
 O    -9.501600    -2.870209     2.813182
 H    -10.236186    -2.573298     2.249595
 H    -2.676182     8.776773     0.889749
 O    -2.530882     9.118313    -0.008293
 H    -3.325745     9.677937    -0.191041
 H     8.061721     0.772303     7.412158
 O     8.406823     1.459276     6.831577
 H     8.261173     1.118114     5.932135
 H    -2.399379     5.253820     7.608939
 O    -2.115047     5.457192     6.718995
 H    -2.305246     4.641806     6.165408
 H    -6.299960    -6.439276    -3.204739
 O    -5.629410    -6.645913    -3.881297
 H    -6.067871    -6.373849    -4.716406
 H     6.764454    -2.745596     2.793100
 O     6.891014    -2.502326     1.857117
 H     7.838638    -2.582284     1.674808
 H     2.333733     6.698889    -0.898516
 O     2.586988     7.448979    -0.314758
 H     1.742120     7.792375     0.001084
 H    -4.202035    -7.374723    -2.735212
 O    -3.642798    -7.406395    -1.950592
 H    -2.731746    -7.534898    -2.270264
 H     0.904116     6.621642    -5.702478
 O     0.733272     7.486615    -6.143419
 H     0.749446     8.131961    -5.406753
 H    -8.283055    -1.633715    -1.628292
 O    -8.578417    -1.350032    -0.749260
 H    -8.352085    -2.129043    -0.192681
 H    -3.259543     7.098071    -2.282733
 O    -3.361948     6.934713    -1.335462
 H    -3.059599     7.744673    -0.873413
 H     2.792967    -4.518007     2.448577
 O     1.877178    -4.859905     2.457291
 H     1.934366    -5.756692     2.068418
 H    -8.819118    -0.809820    -5.005048
 O    -8.727673    -1.400371    -5.789079
 H    -8.439686    -0.812796    -6.509844
 H     7.547631    -0.123291    -3.837404
 O     8.188599    -0.139424    -3.107466
 H     8.862156     0.521732    -3.320275
 H     4.221543     6.675792    -0.143009
 O     4.929822     6.036302    -0.320628
 H     4.470216     5.195778    -0.541825
 H    -7.953886     0.128270    -3.200255
 O    -8.849386     0.137768    -3.597289
 H    -9.455981    -0.081395    -2.888649
 H     6.131295     3.744253    -3.283227
 O     5.652238     2.966459    -2.942827
 H     6.236873     2.549447    -2.266280
 H    -1.360147    -6.903444     0.254736
 O    -1.973000    -6.164149     0.064745
 H    -2.565512    -6.480214    -0.624088
 H    -3.989130    -7.759439     1.157412
 O    -4.219826    -7.487406     2.048713
 H    -4.002737    -6.525626     2.097346
 H    -2.890742    -5.053528     1.290679
 O    -3.605149    -4.922859     1.935187
 H    -3.322110    -4.195908     2.526469
 H     5.216935    -6.120765     4.978775
 O     4.464477    -5.887353     4.431797
 H     4.764942    -5.993270     3.513560
 H    -9.576825    -6.239426    -3.782823
 O    -9.586828    -5.795326    -4.661864
 H    -10.227545    -6.272929    -5.189134
 H     6.251841    -5.649905     1.367484
 O     5.735273    -6.229549     1.964890
 H     5.281606    -6.829904     1.361611
 H    -1.402589    -6.691996     2.724154
 O    -1.546918    -7.651045     2.792625
 H    -2.507580    -7.771900     2.786862
 H    -10.075558    -4.083385    -4.403486
 O    -10.203031    -3.152745    -4.153437
 H    -9.966629    -2.616804    -4.922625
 H     0.481655     7.903136    -3.351901
 O     0.804842     8.730258    -3.766420
 H     1.704966     8.874964    -3.407207
 H    -9.122203    -7.967425    -2.366344
 O    -9.708102    -7.209242    -2.385026
 H    -9.592095    -6.760031    -1.528211
 H     2.053743     0.734298     4.612610
 O     2.145117    -0.108676     5.096462
 H     2.358600    -0.800786     4.435319
 H    -6.532115     0.279785    -7.581329
 O    -7.491545     0.368973    -7.459969
 H    -7.646480     1.275713    -7.192411
 H     6.265385     3.748506    -7.286240
 O     5.672854     3.703178    -6.535921
 H     4.828803     4.156790    -6.842092
 H    -5.330782     10.314914     0.484285
 O    -4.835927     10.319406    -0.345978
 H    -5.419904     9.826470    -0.955507
 H    -0.780668    -1.263641    -5.788089
 O    -0.926175    -0.606058    -6.513031
 H    -0.181069     0.021260    -6.344483
 H     4.748578    -0.825781    -6.810759
 O     5.123018    -1.713238    -6.891667
 H     5.910138    -1.692831    -6.311407
 H     2.507213    -8.889916    -2.413386
 O     3.464256    -8.822179    -2.407479
 H     3.697714    -8.249198    -3.152367
 H    -4.219022    -0.565030    -7.839853
 O    -4.726102     0.199319    -7.525272
 H    -4.044385     0.841359    -7.221840
 H     1.310757     3.860653     6.653753
 O     2.054537     3.268275     6.878448
 H     2.869637     3.787636     6.749629
 H    -11.355235    -2.609803     0.057098
 O    -10.939135    -1.965600     0.630170
 H    -10.203638    -1.584818     0.118578
 H    -7.455029     2.167303     7.576236
 O    -7.926298     3.006783     7.475011
 H    -8.047539     3.361307     8.355292
 H     6.169031    -9.079325    -0.917086
 O     6.254097    -9.217513    -1.865448
 H     5.369469    -9.447759    -2.175643
 H     6.610314     5.208547    -0.810960
 O     7.250762     4.539023    -1.072729
 H     7.435695     4.020215    -0.263428
 H    -5.406980    -2.719564     5.918967
 O    -5.422659    -1.944756     6.523132
 H    -4.798785    -2.185473     7.229823
 H     2.570862     1.626570     7.503455
 O     3.036773     0.780990     7.435611
 H     2.719468     0.379500     6.599336
 H    -2.750511    -2.699062     7.141301
 O    -3.242132    -2.815324     7.982975
 H    -2.623247    -2.475591     8.645616
 H     5.742965     2.160546     6.700804
 O     5.455112     1.281914     6.446596
 H     4.567682     1.141024     6.838186
 H     1.946135    -4.271789     4.264771
 O     2.425171    -4.194423     5.102453
 H     3.122955    -4.869888     5.035216
 H     10.423561    -2.770783    -1.648898
 O     10.916598    -2.764616    -0.783625
 H     11.846617    -2.740996    -1.002239
 H     3.902101     8.222690    -2.972600
 O     3.222422     8.806303    -2.613257
 H     3.043514     8.473475    -1.714782
 H    -8.184714    -6.432020     0.519849
 O    -8.827151    -6.019960    -0.080427
 H    -8.772878    -5.065592     0.171555
 H    -0.706512     9.618528    -3.397161
 O    -1.645318     9.790506    -3.192587
 H    -1.715064     9.928468    -2.245450
 H     4.134853     3.936910    -3.769862
 O     3.586069     4.726064    -3.809656
 H     4.149958     5.502447    -3.612548
 H     5.185852     6.548477    -2.011648
 O     5.120624     6.740781    -2.967327
 H     5.902449     6.371615    -3.398054
 H    -0.412346     5.315261     6.041577
 O     0.308127     4.827009     5.618704
 H     1.002696     5.462331     5.320234
 H     3.177284     5.669343     5.111490
 O     2.416715     6.104160     4.697912
 H     2.367697     5.755655     3.793600
 H    -7.170940     8.999968    -0.320671
 O    -6.877720     8.757542    -1.208871
 H    -6.647286     7.813021    -1.160568
 H    -1.339597    -4.948056     3.729176
 O    -0.888924    -4.877863     2.856811
 H     0.029583    -5.139394     2.963002
 H     4.194244    -2.018215     6.356728
 O     4.197867    -2.191577     5.390957
 H     3.483453    -2.840760     5.228136
 H     7.077684    -6.104839     3.382209
 O     7.450782    -5.725698     4.187895
 H     6.978563    -4.882121     4.320031
 H     8.997378    -4.759567     4.105648
 O     9.632446    -4.033816     3.957752
 H     9.364727    -3.320152     4.549746
 H     3.098411     7.778020    -8.134820
 O     3.097893     7.256866    -7.333289
 H     2.223875     7.417256    -6.901557
 H    -0.639079    -1.141573     8.190829
 O    -0.850999    -1.762938     8.901523
 H    -0.141808    -2.411913     8.891777
 H     8.374548     4.434716    -2.259395
 O     9.055375     4.444004    -2.980768
 H     9.779575     4.963472    -2.631487
 H     6.405383     4.582098    -5.176031
 O     6.725885     4.996042    -4.352696
 H     7.671924     4.836251    -4.259306
 H     10.661951     2.065055    -4.119580
 O     9.927301     1.970446    -3.515296
 H     9.545556     2.865354    -3.372455
 H     3.102283    -2.261142     8.009734
 O     3.935931    -1.751716     8.005715
 H     3.660313    -0.824106     8.063024
 H    -2.550339    -2.182873    -8.805544
 O    -2.840304    -1.796886    -7.974136
 H    -2.054554    -1.330891    -7.594339
 H     5.097392     5.424218     1.511541
 O     4.887326     4.885262     2.284698
 H     3.917633     4.914530     2.379201
 H    -3.750023    -6.389171    -4.645061
 O    -2.940255    -5.882603    -4.740873
 H    -3.170137    -5.113632    -5.286076
 H    -6.583582     6.286844     4.839834
 O    -6.145280     7.104623     4.540211
 H    -6.009425     7.001175     3.572217
 H    -7.484984     4.282597     6.095911
 O    -7.221433     4.695126     5.263770
 H    -6.974524     3.955588     4.685096
 H    -7.263466     9.564883     2.301065
 O    -7.016988     9.938018     1.429998
 H    -7.483297     10.771863     1.361427
 H    -5.986634    -6.891331     1.890769
 O    -6.598207    -6.269161     1.466913
 H    -6.057714    -5.841300     0.768774
 H    -3.813982    -4.531868     7.778003
 O    -4.048136    -5.384385     7.368946
 H    -3.255920    -5.667899     6.898017
 H     9.545708     0.809120    -0.479924
 O     9.598729     1.760980    -0.682372
 H     9.908708     1.810315    -1.592750
 H    -7.984891    -4.114335     3.389056
 O    -7.059492    -4.379602     3.400275
 H    -6.930480    -5.035810     2.685778
 H     1.025844    -2.149902     7.018069
 O     1.522757    -2.883597     7.396043
 H     1.737539    -3.471183     6.654668
 H    -3.430614    -3.008865    -6.713324
 O    -3.843223    -3.626747    -6.093667
 H    -4.792018    -3.493800    -6.173072
 H    -8.704164     8.478266     3.729147
 O    -7.913029     9.011063     3.822318
 H    -7.237346     8.423298     4.221442
 H     8.047149    -2.233320    -5.017593
 O     7.127886    -1.963846    -5.044377
 H     6.643307    -2.597619    -4.484759
 H    -4.922950    -4.774960     5.938615
 O    -4.965478    -4.208296     5.143540
 H    -5.727780    -4.467530     4.606168
 N     1.881965    -2.416156    -7.335224
 H     1.042379    -1.904600    -7.595585
 H     1.588431    -3.324578    -6.988923
 H     2.451937    -2.561336    -8.160599
