# Supplementary material for: Theoretical Distribution of the Ammonia Binding Energy at Interstellar Icy Grains: A New Computational Framework
Source: ACS Earth Space Chem. 2022 Jun 2;6(6):1514–26. doi: 10.1021/acsearthspacechem.2c00040 (PMC9208021; doi:10.1021/acsearthspacechem.2c00040)
Supplement: Supplementary file 1 — sp2c00040_si_001.zip [file sp2c00040_si_001.zip › Supporting_Information_R1/structures/grain_mol9.xyz]

604
grain_mol9 // -1503.049438943863 // -34.8956133155 // -515.161905209363 // -1022.78314705 // -0.0296910714 // -0.58304535215 // -0.007524591264
 H    -1.840539    -0.095377     2.481480
 O    -0.862949    -0.069500     2.564100
 H    -0.589702    -0.963756     2.877828
 H    -0.461006    -1.812873    -2.875682
 O    -0.536049    -1.841945    -1.909293
 H    -1.483902    -1.750361    -1.715782
 H    -2.795126     1.826191     0.882056
 O    -2.698709     1.193212     0.150805
 H    -1.911588     1.480993    -0.346218
 H    -3.782615     1.978316    -2.988918
 O    -3.266200     2.332087    -3.750507
 H    -2.362677     2.458794    -3.442751
 H    -0.165129    -0.609544    -0.797968
 O    -0.038823     0.113174    -0.153065
 H    -0.468822    -0.181930     0.660298
 H     0.894839    -1.857433    -4.802044
 O    -0.043719    -2.038856    -4.628779
 H    -0.139089    -3.002089    -4.675156
 H    -4.987034     2.434147    -1.241992
 O    -4.621966     1.611497    -1.622121
 H    -3.948181     1.324342    -0.961006
 H    -3.600413     3.354748     2.542869
 O    -2.879282     2.736227     2.316832
 H    -2.107032     3.072858     2.807451
 H     2.503986     0.298545    -2.921666
 O     1.896508    -0.338288    -2.492713
 H     0.994588    -0.023882    -2.695958
 H    -1.188591     0.375599    -3.583580
 O    -0.381654     0.850079    -3.294432
 H    -0.629537     1.440224    -2.563750
 H     2.614668    -0.588153     0.577342
 O     2.519843    -1.327611    -0.057824
 H     2.258997    -0.935056    -0.912770
 H    -2.907381    -0.447784    -0.589976
 O    -3.044207    -0.900047    -1.433010
 H    -3.850094    -1.443695    -1.364183
 H     2.770065     1.261597    -0.770826
 O     1.951686     1.775500    -0.650768
 H     1.234442     1.127927    -0.484219
 H     0.527872     3.226143    -3.187706
 O     1.445306     3.036540    -2.951233
 H     1.445379     2.566329    -2.097648
 H     0.055105    -3.979805    -0.583590
 O    -0.178045    -4.659523    -1.255635
 H    -0.963656    -5.113691    -0.873976
 H    -6.298839     2.132582     3.042336
 O    -6.357771     2.324824     4.014861
 H    -7.110666     1.796410     4.345556
 H     1.067702    -3.734147     1.274173
 O     0.657212    -3.079609     0.680015
 H     1.339941    -2.421434     0.437065
 H    -2.931711     5.252550    -0.931115
 O    -2.755078     4.449299    -0.406196
 H    -3.644793     4.083773    -0.218946
 H    -5.572646    -1.260860     1.672919
 O    -5.296499    -0.618845     0.984502
 H    -5.404265    -1.069844     0.141728
 H    -0.415766    -3.227471     3.016769
 O    -0.103921    -2.421960     3.463072
 H     0.841072    -2.324620     3.260441
 H     5.199375     1.024721    -1.131492
 O     4.410671     0.496866    -0.940781
 H     4.637517     0.073987    -0.082170
 H     0.683747     2.387965     1.091696
 O     0.673208     2.041405     1.993226
 H     0.059443     1.285449     2.035090
 H     4.396218    -0.488775    -2.313042
 O     4.594659    -0.968001    -3.149441
 H     5.081841    -0.320373    -3.700572
 H     3.009828     3.262588    -0.943460
 O     3.889904     3.660501    -0.915772
 H     4.375243     3.373548    -1.713052
 H    -5.936766    -1.447785    -1.915554
 O    -5.411194    -2.154002    -1.480770
 H    -5.327445    -2.865164    -2.139337
 H    -4.990644    -4.049548     1.201616
 O    -5.675153    -3.412696     0.923075
 H    -5.441323    -3.122156     0.031281
 H     2.673955     2.180675    -3.622847
 O     3.344245     1.498611    -3.833456
 H     3.417763     1.470481    -4.793005
 H    -5.202453     3.842988     3.781502
 O    -4.627311     4.433028     3.282954
 H    -4.099511     4.957356     3.922536
 H     0.598668     1.057014    -4.704389
 O     1.090300     0.946765    -5.544160
 H     1.692157     0.189064    -5.390819
 H     1.007433     5.813036    -2.210699
 O     1.797794     5.478296    -1.753544
 H     2.350851     5.034641    -2.426828
 H    -2.857547    -3.444388    -1.821734
 O    -3.009250    -3.704195    -0.897203
 H    -3.776289    -4.293590    -0.875342
 H     2.061035     5.209592    -4.465908
 O     1.187006     5.306899    -4.882306
 H     1.173193     4.616728    -5.572419
 H     7.725420     1.818295    -0.861179
 O     6.935364     1.467138    -1.311707
 H     7.293389     0.786433    -1.917615
 H     4.461964     2.758651     0.392353
 O     4.791618     2.390659     1.237299
 H     4.722720     3.134534     1.871108
 H     0.999233    -3.155262    -2.203960
 O     1.858975    -3.001896    -2.622377
 H     1.951078    -2.026174    -2.643198
 H     1.153629     4.610192    -0.530563
 O     0.692058     4.134112     0.196560
 H     0.016222     4.743072     0.544369
 H    -5.796863     1.007356     1.252618
 O    -6.279366     1.835220     1.449944
 H    -7.212591     1.604820     1.208702
 H    -2.342719    -2.634470     0.235346
 O    -1.864146    -2.072083     0.874201
 H    -0.956874    -2.419560     0.869297
 H    -3.743054    -0.390439     4.269226
 O    -3.737997    -0.533887     5.243203
 H    -4.494747    -1.112241     5.491161
 H    -6.137144    -2.887566     3.183987
 O    -5.689329    -2.030971     3.282415
 H    -4.737586    -2.261588     3.279396
 H    -2.911240    -0.357635    -3.000565
 O    -2.647633    -0.413516    -3.946176
 H    -2.494149    -1.380604    -4.033824
 H    -3.506178    -3.341651    -3.759959
 O    -2.644821    -2.966829    -3.510709
 H    -1.955266    -3.602761    -3.785905
 H     3.169072    -1.127326    -4.268744
 O     2.617142    -1.236937    -5.066790
 H     3.250708    -1.397995    -5.784639
 H     4.643239     2.397664    -6.574405
 O     4.108934     1.577612    -6.598649
 H     3.273313     1.820992    -7.005535
 H    -4.244534     0.896688     5.795416
 O    -4.723593     1.721364     6.066079
 H    -5.285818     1.955580     5.300069
 H    -4.008925    -0.113277     2.001600
 O    -3.470345     0.189132     2.752772
 H    -3.383340     1.161403     2.682880
 H    -5.847555     0.623140    -2.239275
 O    -6.392206    -0.033556    -2.720536
 H    -5.963729    -0.120209    -3.594044
 H     1.826228    -3.779651    -4.171172
 O     1.767890    -4.227766    -5.037707
 H     1.362452    -5.090932    -4.855326
 H     4.406044    -3.577633    -0.687075
 O     4.686337    -2.835354    -0.107537
 H     3.926532    -2.207056    -0.104269
 H    -0.284700     3.031029    -0.848683
 O    -1.034181     2.664207    -1.347113
 H    -1.746117     3.323114    -1.209444
 H     1.726464     4.362624     1.633737
 O     2.180091     4.483980     2.487822
 H     1.985617     3.688432     3.007651
 H     3.652670     1.134592     1.670851
 O     2.879476     0.556738     1.822283
 H     2.108966     1.142177     1.956085
 H     3.076835    -3.948676    -2.128826
 O     3.774036    -4.582418    -1.829567
 H     4.454615    -4.574860    -2.520985
 H     4.910267    -3.740412    -4.571588
 O     5.338208    -3.442289    -3.732215
 H     4.939067    -2.584665    -3.480795
 H    -1.112089     5.025583     2.197002
 O    -1.287706     5.592141     1.409651
 H    -1.923921     5.106328     0.824001
 H    -5.728617     3.189414     0.527051
 O    -5.274169     3.700348    -0.169698
 H    -5.721944     4.559875    -0.310823
 H     4.947927    -3.924291     2.871422
 O     4.195659    -3.734300     2.304781
 H     4.529903    -3.434624     1.429103
 H     5.781099    -1.339185     1.331661
 O     5.384765    -0.445102     1.335420
 H     6.171780     0.131597     1.391020
 H     1.530299    -6.648311    -3.144251
 O     1.349051    -6.851162    -4.087324
 H     2.224170    -6.922474    -4.496224
 H    -7.274653    -3.607183     0.723987
 O    -8.242242    -3.595087     0.521827
 H    -8.702055    -3.414491     1.370487
 H     3.166545    -2.487898     2.768821
 O     2.483818    -1.819357     2.967052
 H     2.709514    -1.007315     2.478246
 H    -1.965933     2.606506     5.144223
 O    -2.680807     3.250640     5.302010
 H    -3.423851     2.743486     5.680455
 H    -0.868195     0.839762     4.011186
 O    -0.745964     1.378960     4.824713
 H     0.095118     1.831396     4.698954
 H     0.233812     3.547233    -6.865486
 O     1.187480     3.343640    -6.746202
 H     1.200067     2.485501    -6.281175
 H     7.077438    -2.955041     4.669020
 O     6.322753    -3.399511     4.215586
 H     5.516609    -3.048280     4.663446
 H     7.937982     1.439577     1.442689
 O     7.841766     0.509534     1.729339
 H     8.324978    -0.044453     1.071010
 H    -4.137277    -0.407385    -4.666104
 O    -5.065896    -0.439163    -5.002696
 H    -5.051285    -0.050839    -5.898858
 H     6.387166    -1.404158    -2.189940
 O     6.793763    -1.880940    -1.461065
 H     6.062548    -2.158322    -0.878115
 H     4.643061    -0.916781     4.425235
 O     5.058500    -0.166959     3.967509
 H     5.006986    -0.316609     2.999121
 H    -0.061820     3.260810     2.940994
 O    -0.688129     3.912333     3.315671
 H    -0.377902     4.156784     4.208969
 H     8.079113    -1.260520    -0.679216
 O     8.873864    -0.928096    -0.199507
 H     9.557216    -1.626778    -0.341999
 H     9.542831    -3.885892     2.139459
 O     9.253151    -3.687725     1.215545
 H     10.029387    -3.492440     0.668246
 H    -2.465955    -2.651717     3.810298
 O    -3.089297    -2.724982     3.077776
 H    -2.631681    -2.385688     2.267613
 H    -2.207153     0.882578    -6.260079
 O    -2.832968     1.632973    -6.288351
 H    -3.085651     1.802875    -5.357003
 H    -1.268350     3.932516    -5.441413
 O    -1.390294     3.913539    -6.419148
 H    -1.982755     3.156334    -6.574660
 H    -4.675883    -6.202445    -1.248934
 O    -5.146056    -5.459764    -0.841220
 H    -5.913672    -5.273737    -1.423736
 H     2.605774    -5.769430    -1.586067
 O     1.798791    -6.317679    -1.509269
 H     1.036668    -5.687419    -1.387603
 H     3.223731    -4.169793    -5.706881
 O     4.183891    -4.162146    -5.972956
 H     4.301229    -3.415195    -6.566119
 H     7.438513     3.412876     2.111873
 O     7.354959     3.070351     1.213141
 H     6.424679     2.741249     1.155409
 H     6.567402    -3.875680     0.275008
 O     7.052483    -4.685917     0.046855
 H     7.942821    -4.525870     0.422202
 H    -7.562871    -4.356960    -2.532456
 O    -7.336686    -5.290598    -2.324389
 H    -7.958902    -5.570824    -1.626118
 H    -4.418622     6.720658     5.029597
 O    -3.532879     6.386257     4.792723
 H    -3.051304     6.165912     5.604669
 H     7.224570     3.461375     4.881799
 O     7.222491     3.073816     3.996856
 H     7.472845     2.138218     4.118252
 H    -5.854489     0.809035     6.950784
 O    -6.625922     0.265110     7.233302
 H    -6.353269    -0.655570     7.084473
 H    -0.537100    -4.807320    -2.977718
 O    -0.703988    -4.696028    -3.931373
 H    -1.299521    -5.401411    -4.215528
 H     6.659377     0.164897     4.336123
 O     7.630369     0.352407     4.297078
 H     7.843233     0.325795     3.336546
 H     4.739605    -6.573871    -3.974252
 O     4.045869    -6.739907    -4.648697
 H     4.173562    -6.061889    -5.320523
 H    -5.968347    -1.778219    -5.275816
 O    -6.586254    -2.538806    -5.398971
 H    -7.438001    -2.111482    -5.674878
 H    -7.719540     0.581560     6.024534
 O    -8.279824     0.926191     5.283767
 H    -8.890193     1.549497     5.681144
 H    -5.268025     5.730301     2.372789
 O    -5.502139     6.647032     2.121520
 H    -4.643604     7.119072     2.110852
 H     5.731081     1.659520    -3.978201
 O     5.966011     0.883708    -4.532425
 H     5.474522     0.989272    -5.349357
 H    -5.904331     6.473676     0.466578
 O    -5.930840     6.261959    -0.489976
 H    -5.040341     6.501434    -0.823439
 H    -0.335086    -7.390008    -3.251322
 O    -1.036158    -7.522419    -2.602624
 H    -0.639679    -7.880907    -1.799860
 H    -2.589164    -1.667686     5.497102
 O    -1.938282    -2.397731     5.628972
 H    -1.103729    -1.935438     5.833621
 H     7.458058    -4.481728    -1.608428
 O     7.573173    -4.462938    -2.582774
 H     6.805433    -3.970330    -2.921029
 H    -8.886418    -2.849873    -3.330008
 O    -7.965036    -2.775769    -2.990837
 H    -7.419419    -2.576680    -3.766951
 H     8.822533    -3.298684    -3.031248
 O     9.440358    -2.574897    -3.273426
 H     8.920693    -1.769669    -3.088378
 H    -5.153193    -4.887036    -3.657911
 O    -5.114618    -3.925970    -3.515469
 H    -5.633474    -3.521945    -4.221946
 H    -3.697660     4.080871    -3.471125
 O    -3.405633     4.929079    -3.099365
 H    -3.690949     5.635800    -3.679751
 H    -0.289878     4.812192    -3.978616
 O    -0.948419     4.119561    -3.791716
 H    -1.730812     4.561251    -3.404276
 H    -2.013189    -4.150798     5.299514
 O    -2.308108    -5.006379     4.950178
 H    -3.240657    -4.856502     4.715374
 H    -2.441022     8.452198    -3.631474
 O    -2.647381     7.502531    -3.750269
 H    -2.449162     7.278441    -4.686242
 H    -3.024500     7.279054     3.339587
 O    -2.951096     7.487587     2.393139
 H    -2.354705     6.800600     2.031507
 H     4.755682     1.490303     4.209088
 O     4.602340     2.448086     4.056490
 H     5.476761     2.810462     3.819301
 H     7.818830    -1.864556     6.221153
 O     8.262713    -2.053429     5.371123
 H     8.218209    -1.199733     4.895682
 H     5.962939    -1.632003     7.740115
 O     6.669240    -1.106472     7.351384
 H     6.212378    -0.346766     6.925532
 H    -1.781041     5.749575    -6.385696
 O    -1.913716     6.687822    -6.180334
 H    -1.042006     7.112337    -6.271789
 H    -8.250588    -0.223335     3.949410
 O    -8.067526    -0.749643     3.158425
 H    -7.163926    -1.100335     3.254673
 H    -8.574881     0.155387     0.200891
 O    -8.603625     0.785878     0.939620
 H    -8.577571     0.231162     1.737886
 H     0.776331    -0.624393     5.899694
 O    -0.056866    -0.703189     6.420641
 H    -0.558241     0.075098     6.121155
 H    -0.505902     7.038823    -1.566594
 O    -0.464452     6.664800    -2.469577
 H    -1.318863     6.871544    -2.911028
 H     0.508618    -8.031683     0.479411
 O    -0.398280    -8.273747     0.237194
 H    -0.849611    -8.346415     1.106096
 H     1.963774     2.596231     5.275890
 O     1.972566     2.326676     4.333099
 H     2.913479     2.350856     4.080162
 H    -8.049617    -5.407781    -5.584258
 O    -7.152940    -5.263212    -5.928520
 H    -6.997072    -4.311974    -5.862462
 H     2.969813    -7.597853     0.964352
 O     2.083841    -7.229158     0.924932
 H     2.001469    -6.882319    -0.000699
 H     3.279648     5.775907    -7.343843
 O     3.429799     4.815666    -7.477380
 H     2.599595     4.365223    -7.257718
 H    -0.558470     6.975488     0.602479
 O    -0.250866     7.687549     0.016603
 H    -0.924528     8.379867     0.076919
 H     4.387217     3.575064     5.268464
 O     4.302901     4.214069     6.016981
 H     5.184784     4.269689     6.394359
 H     7.593678     2.696025     6.840966
 O     7.067236     3.536500     6.776581
 H     7.556403     4.190345     7.274736
 H     3.975203    -8.000899    -1.128504
 O     4.495543    -7.475938    -0.498375
 H     4.940207    -6.824234    -1.064567
 H     6.640990    -5.928967    -2.756132
 O     5.871742    -6.528394    -2.715995
 H     6.208949    -7.440275    -2.659489
 H    -9.061427    -2.132999     2.979188
 O    -9.548417    -2.947430     2.732642
 H    -10.284592    -2.633807     2.180233
 H    -2.714332     8.741098     1.115222
 O    -2.572075     9.108121     0.226816
 H    -3.367084     9.673574     0.063361
 H     8.038538     0.539595     7.360572
 O     8.384253     1.241091     6.798013
 H     8.232405     0.926465     5.889840
 H    -2.415209     5.026611     7.729405
 O    -2.133597     5.254751     6.844616
 H    -2.327716     4.455948     6.268632
 H    -6.377206    -6.345965    -3.398404
 O    -5.709727    -6.535375    -4.082846
 H    -6.150103    -6.238580    -4.908417
 H     6.718952    -2.841092     2.647012
 O     6.839181    -2.567890     1.719207
 H     7.786125    -2.655832     1.525486
 H     2.284898     6.708909    -0.752405
 O     2.541821     7.441373    -0.148344
 H     1.698786     7.776937     0.180640
 H    -4.277552    -7.297254    -2.964665
 O    -3.715394    -7.352850    -2.183380
 H    -2.805847    -7.472714    -2.510970
 H     0.835473     6.771693    -5.550926
 O     0.665143     7.649142    -5.966144
 H     0.684610     8.273024    -5.211244
 H    -8.346336    -1.585736    -1.676953
 O    -8.637394    -1.326834    -0.788764
 H    -8.409963    -2.121918    -0.255940
 H    -3.313311     7.154402    -2.101532
 O    -3.411560     6.964252    -1.158815
 H    -3.106524     7.760499    -0.675292
 H     2.742866    -4.600200     2.269371
 O     1.826575    -4.940672     2.272614
 H     1.880634    -5.826214     1.857681
 H    -8.895164    -0.663291    -5.026688
 O    -8.808641    -1.231485    -5.827477
 H    -8.521467    -0.624649    -6.532482
 H     7.475127    -0.024493    -3.911666
 O     8.116478    -0.069953    -3.184303
 H     8.796280     0.591269    -3.376168
 H     4.175863     6.662106    -0.005524
 O     4.882583     6.027149    -0.204473
 H     4.421089     5.193904    -0.447531
 H    -8.021020     0.220069    -3.199251
 O    -8.918424     0.243504    -3.591304
 H    -9.521997     0.002738    -2.887114
 H     6.069399     3.817330    -3.236954
 O     5.591019     3.029980    -2.917900
 H     6.177899     2.594332    -2.254539
 H    -1.422943    -6.916521     0.024788
 O    -2.035636    -6.171106    -0.140592
 H    -2.630791    -6.466172    -0.836569
 H    -4.049706    -7.794504     0.913883
 O    -4.275590    -7.548035     1.813838
 H    -4.057565    -6.588221     1.888815
 H    -2.947061    -5.095267     1.119869
 O    -3.658174    -4.981916     1.771312
 H    -3.371587    -4.272433     2.381626
 H     5.174487    -6.279199     4.742257
 O     4.421404    -6.026695     4.204996
 H     4.717553    -6.107611     3.282676
 H    -9.655796    -6.125920    -3.956793
 O    -9.669174    -5.656459    -4.822424
 H    -10.311460    -6.118782    -5.361269
 H     6.196761    -5.703983     1.141441
 O     5.682398    -6.299812     1.725568
 H     5.224435    -6.881776     1.107536
 H    -1.455907    -6.775363     2.500068
 O    -1.600851    -7.735606     2.544113
 H    -2.561686    -7.855455     2.536311
 H    -10.153662    -3.952039    -4.513674
 O    -10.278909    -3.028770    -4.236593
 H    -10.044441    -2.471450    -4.991078
 H     0.424430     7.985559    -3.162570
 O     0.747494     8.823524    -3.554894
 H     1.649118     8.956860    -3.195224
 H    -9.196841    -7.894414    -2.593292
 O    -9.782474    -7.135819    -2.586703
 H    -9.661697    -6.711651    -1.717907
 H     2.019331     0.588965     4.586465
 O     2.112038    -0.267553     5.045589
 H     2.321274    -0.940865     4.363947
 H    -6.615884     0.492994    -7.580977
 O    -7.574533     0.581470    -7.452379
 H    -7.725846     1.481053    -7.159785
 H     6.186216     3.939714    -7.238273
 O     5.595812     3.870716    -6.488019
 H     4.751657     4.336090    -6.776609
 H    -5.368291     10.293642     0.765092
 O    -4.876780     10.321112    -0.066716
 H    -5.464113     9.846678    -0.687652
 H    -0.871486    -1.059988    -5.761118
 O    -1.032564    -0.396282    -6.466569
 H    -0.245493     0.178968    -6.407835
 H     4.680812    -0.393422    -6.941539
 O     4.759892    -1.329499    -6.728685
 H     5.606127    -1.438025    -6.259470
 H     2.430690    -8.830296    -2.715412
 O     3.387856    -8.763637    -2.709604
 H     3.618495    -8.170144    -3.439670
 H    -4.300747    -0.347063    -7.875730
 O    -4.807382     0.405100    -7.533302
 H    -4.125633     1.040423    -7.216002
 H     1.289057     3.656392     6.719471
 O     2.033048     3.056863     6.923756
 H     2.848184     3.578899     6.806790
 H    -11.412710    -2.605910    -0.007258
 O    -10.993245    -1.978889     0.582199
 H    -10.259389    -1.584703     0.078398
 H    -7.475117     1.948721     7.629177
 O    -7.945297     2.791548     7.554100
 H    -8.062728     3.120591     8.444724
 H     6.096096    -9.067766    -1.239431
 O     6.179198    -9.179776    -2.191378
 H     5.292988    -9.397209    -2.506536
 H     6.560554     5.211235    -0.725122
 O     7.197566     4.547838    -1.009741
 H     7.386320     4.005950    -0.216545
 H    -5.440928    -2.891098     5.823949
 O    -5.452735    -2.133847     6.450135
 H    -4.826577    -2.395800     7.147143
 H     2.549776     1.397319     7.499539
 O     3.014679     0.553698     7.405288
 H     2.692847     0.176535     6.559446
 H    -2.779341    -2.909136     7.035609
 O    -3.267492    -3.048766     7.875733
 H    -2.645494    -2.728841     8.545236
 H     5.719046     1.950040     6.699202
 O     5.429748     1.078907     6.421816
 H     4.543243     0.928200     6.812040
 H     1.903445    -4.404974     4.095540
 O     2.386186    -4.351921     4.933081
 H     3.082493    -5.026208     4.843620
 H     10.546037    -2.686978    -1.741575
 O     10.891340    -2.638526    -0.823339
 H     11.506727    -1.862782    -0.802025
 H     3.847379     8.289599    -2.788330
 O     3.169922     8.863411    -2.409602
 H     2.994182     8.505348    -1.520281
 H    -8.245719    -6.443832     0.332733
 O    -8.890675    -6.014038    -0.252156
 H    -8.833581    -5.067274     0.026214
 H    -0.761196     9.703186    -3.153492
 O    -1.698878     9.870333    -2.940196
 H    -1.764744     9.981001    -1.989211
 H     4.073304     4.028733    -3.707518
 O     3.523903     4.818223    -3.724525
 H     4.088299     5.588942    -3.506842
 H     5.132335     6.586974    -1.881089
 O     5.063269     6.805757    -2.830813
 H     5.843651     6.449234    -3.274577
 H    -0.434559     5.129857     6.156521
 O     0.283799     4.653335     5.716894
 H     0.977644     5.296381     5.433843
 H     3.151976     5.506334     5.221929
 O     2.390387     5.953842     4.824127
 H     2.337085     5.631486     3.910417
 H    -7.213847     9.004503    -0.069676
 O    -6.924087     8.787562    -0.965557
 H    -6.695244     7.841625    -0.945647
 H    -1.385610    -5.061207     3.554718
 O    -0.937820    -4.964509     2.683419
 H    -0.020012    -5.232920     2.777554
 H     4.162876    -2.215065     6.242100
 O     4.162867    -2.360813     5.271791
 H     3.446714    -3.003951     5.092990
 H     7.032795    -6.215903     3.137122
 O     7.411855    -5.858909     3.950406
 H     6.935867    -5.022123     4.110892
 H     8.964074    -4.935675     3.954643
 O     9.612920    -4.213828     3.818246
 H     9.316339    -3.518781     4.427129
 H     3.021854     7.993082    -7.958561
 O     3.023587     7.448986    -7.172392
 H     2.151716     7.598905    -6.732373
 H    -0.661329    -1.385075     8.120488
 O    -0.870899    -2.026004     8.814296
 H    -0.163032    -2.675706     8.782750
 H     8.317701     4.476317    -2.202699
 O     8.994555     4.506739    -2.927030
 H     9.722087     5.013093    -2.565712
 H     6.337819     4.710089    -5.105577
 O     6.660984     5.099116    -4.271541
 H     7.607445     4.936743    -4.185825
 H     10.520337     2.240810    -4.307415
 O     9.802374     2.067420    -3.690066
 H     9.446801     2.958625    -3.463369
 H     3.077958    -2.503770     7.891690
 O     3.912377    -1.995505     7.899223
 H     3.637998    -1.069620     7.984074
 H    -2.488572    -1.892617    -8.772876
 O    -2.896543    -1.566769    -7.971602
 H    -2.190316    -1.118577    -7.457723
 H     5.057247     5.362105     1.609006
 O     4.849401     4.801108     2.366921
 H     3.880154     4.829123     2.466262
 H    -3.832284    -6.259192    -4.850228
 O    -3.023424    -5.748158    -4.926952
 H    -3.251095    -4.966631    -5.455184
 H    -6.608937     6.143877     5.008559
 O    -6.170545     6.969266     4.730701
 H    -6.039118     6.893525     3.759523
 H    -7.508134     4.105614     6.210237
 O    -7.247041     4.541516     5.389314
 H    -7.003993     3.818540     4.788493
 H    -7.294612     9.494311     2.567664
 O    -7.050969     9.892020     1.706747
 H    -7.516942     10.727757     1.663641
 H    -6.042728    -6.945142     1.680297
 O    -6.654827    -6.309763     1.277406
 H    -6.116842    -5.863710     0.588642
 H    -3.842634    -4.758150     7.623850
 O    -4.079602    -5.598401     7.191770
 H    -3.289976    -5.869189     6.709150
 H     9.437128     0.589812    -0.743056
 O     9.705817     1.538685    -0.836435
 H     9.947304     1.641540    -1.769347
 H    -8.030808    -4.209705     3.265875
 O    -7.105693    -4.476244     3.265808
 H    -6.980443    -5.111855     2.532183
 H     0.997203    -2.361777     6.912630
 O     1.495629    -3.106126     7.267088
 H     1.705668    -3.672831     6.508296
 H    -3.513980    -2.823666    -6.818238
 O    -3.928539    -3.454309    -6.211176
 H    -4.876863    -3.319615    -6.290975
 H    -8.731084     8.368982     3.969779
 O    -7.938798     8.897802     4.075069
 H    -7.262373     8.297927     4.454368
 H     7.949250    -2.093268    -5.168521
 O     7.023533    -1.844325    -5.196456
 H     6.556897    -2.487601    -4.630640
 H    -4.959874    -4.947056     5.782683
 O    -5.004632    -4.357476     5.004645
 H    -5.769351    -4.600101     4.462880
 N     12.368687    -0.245177    -0.393247
 H     13.138328     0.017715    -1.000785
 H     12.742806    -0.297518     0.550065
 H     11.687912     0.516425    -0.409277
