# Supplementary material for: Theoretical Distribution of the Ammonia Binding Energy at Interstellar Icy Grains: A New Computational Framework
Source: ACS Earth Space Chem. 2022 Jun 2;6(6):1514–26. doi: 10.1021/acsearthspacechem.2c00040 (PMC9208021; doi:10.1021/acsearthspacechem.2c00040)
Supplement: Supplementary file 1 — sp2c00040_si_001.zip [file sp2c00040_si_001.zip › Supporting_Information_R1/structures/grain_mol123.xyz]

604
grain_mol123 // -1931.169042268312 // -65.3906853483 // -973.778874346612 // -1022.78085327 // -0.0656841193 // -0.584626999851 // -0.01897436665
 H    -1.773811    -0.038374     2.470557
 O    -0.795799    -0.014379     2.548739
 H    -0.525541    -0.897249     2.894666
 H    -0.416845    -1.955467    -2.824775
 O    -0.488678    -1.950457    -1.857789
 H    -1.435421    -1.846691    -1.664594
 H    -2.724982     1.827155     0.805415
 O    -2.632841     1.167887     0.096465
 H    -1.846505     1.436200    -0.412659
 H    -3.723014     1.842573    -3.066087
 O    -3.207173     2.165179    -3.841878
 H    -2.302833     2.301216    -3.540532
 H    -0.109887    -0.679549    -0.792285
 O     0.023285     0.065104    -0.174589
 H    -0.407476    -0.196004     0.649949
 H     0.933541    -2.075965    -4.751952
 O    -0.005160    -2.247146    -4.569824
 H    -0.104833    -3.210977    -4.580471
 H    -4.921036     2.365540    -1.334718
 O    -4.559700     1.528097    -1.685025
 H    -3.884595     1.264199    -1.015341
 H    -3.519722     3.417478     2.407764
 O    -2.805109     2.784012     2.207650
 H    -2.024978     3.146990     2.669581
 H     2.556456     0.140928    -2.955281
 O     1.948379    -0.478651    -2.502782
 H     1.046871    -0.167308    -2.713232
 H    -1.137100     0.209346    -3.608971
 O    -0.327024     0.689854    -3.339500
 H    -0.570158     1.308209    -2.630479
 H     2.673896    -0.619276     0.573458
 O     2.576131    -1.380929    -0.034760
 H     2.312367    -1.018439    -0.902016
 H    -2.850521    -0.496741    -0.584216
 O    -2.990940    -0.981018    -1.408836
 H    -3.799338    -1.517503    -1.317769
 H     2.832847     1.179052    -0.842365
 O     2.017695     1.701210    -0.739809
 H     1.297475     1.064739    -0.545595
 H     0.592023     3.065309    -3.321904
 O     1.509472     2.878817    -3.082769
 H     1.509765     2.442417    -2.211303
 H     0.097690    -4.040108    -0.457053
 O    -0.139776    -4.743169    -1.103135
 H    -0.926390    -5.179589    -0.703098
 H    -6.220026     2.226940     2.962958
 O    -6.276321     2.454554     3.928115
 H    -7.030188     1.940884     4.278950
 H     1.116526    -3.731076     1.388108
 O     0.707421    -3.097268     0.770998
 H     1.391771    -2.450636     0.503212
 H    -2.854316     5.183344    -1.132066
 O    -2.684336     4.391403    -0.588658
 H    -3.575375     4.041936    -0.383209
 H    -5.512357    -1.217759     1.714850
 O    -5.236060    -0.602388     1.002699
 H    -5.347934    -1.083238     0.177194
 H    -0.359730    -3.155776     3.115019
 O    -0.043325    -2.336365     3.531636
 H     0.901208    -2.249606     3.322494
 H     5.259631     0.920918    -1.200264
 O     4.470656     0.401646    -0.989306
 H     4.696842     0.010407    -0.115840
 H     0.755810     2.385596     0.985245
 O     0.752882     2.064789     1.896408
 H     0.130885     1.317971     1.968000
 H     4.447334    -0.632325    -2.323814
 O     4.643821    -1.142894    -3.142093
 H     5.129548    -0.516657    -3.718454
 H     3.079631     3.174608    -1.085433
 O     3.962994     3.566552    -1.076107
 H     4.441906     3.249085    -1.865253
 H    -5.887659    -1.533320    -1.863297
 O    -5.363916    -2.225675    -1.404611
 H    -5.284833    -2.960473    -2.037229
 H    -4.942941    -4.024135     1.343757
 O    -5.625951    -3.395317     1.044080
 H    -5.393389    -3.137825     0.141859
 H     2.732180     1.994523    -3.724302
 O     3.400246     1.303405    -3.912627
 H     3.469099     1.240198    -4.870809
 H    -5.110907     3.959421     3.640532
 O    -4.538999     4.530396     3.116846
 H    -4.001993     5.074734     3.729263
 H     0.649152     0.841871    -4.758899
 O     1.138184     0.699067    -5.595467
 H     1.736904    -0.055248    -5.416450
 H     1.084884     5.684317    -2.437415
 O     1.877041     5.362865    -1.974139
 H     2.422769     4.891487    -2.633857
 H    -2.816442    -3.537758    -1.705475
 O    -2.965951    -3.764112    -0.771870
 H    -3.735847    -4.348393    -0.726443
 H     2.128947     4.994083    -4.675858
 O     1.254530     5.080010    -5.093701
 H     1.235647     4.364910    -5.757685
 H     7.789935     1.713854    -0.965462
 O     6.998382     1.347532    -1.400603
 H     7.351445     0.644328    -1.982536
 H     4.533607     2.711785     0.262171
 O     4.867245     2.373149     1.117952
 H     4.800345     3.138462     1.725646
 H     1.040477    -3.278879    -2.108721
 O     1.899780    -3.144499    -2.534706
 H     1.995243    -2.170425    -2.591166
 H     1.236866     4.518446    -0.742624
 O     0.765501     4.073760     0.003570
 H     0.095437     4.727341     0.297229
 H    -5.728409     1.034767     1.213943
 O    -6.207658     1.870658     1.383261
 H    -7.142160     1.635563     1.152245
 H    -2.292332    -2.656096     0.319241
 O    -1.809796    -2.073047     0.936135
 H    -0.903811    -2.423640     0.941240
 H    -3.671332    -0.260016     4.272819
 O    -3.664662    -0.368729     5.251555
 H    -4.423050    -0.934680     5.521625
 H    -6.078873    -2.786352     3.285831
 O    -5.627589    -1.928521     3.352050
 H    -4.676672    -2.162601     3.354451
 H    -2.860999    -0.495681    -2.995516
 O    -2.600544    -0.587217    -3.939292
 H    -2.451236    -1.557407    -3.992021
 H    -3.470283    -3.503137    -3.644282
 O    -2.606562    -3.123161    -3.411530
 H    -1.920520    -3.771476    -3.665329
 H     3.211960    -1.336208    -4.251508
 O     2.657956    -1.473031    -5.043699
 H     3.288605    -1.662224    -5.757086
 H     4.693864     2.096687    -6.687986
 O     4.157028     1.277979    -6.681382
 H     3.320692     1.509859    -7.093600
 H    -4.163386     1.082777     5.752489
 O    -4.638066     1.919015     5.994358
 H    -5.201721     2.127210     5.221804
 H    -3.942786    -0.064790     1.997898
 O    -3.401476     0.261412     2.736832
 H    -3.308821     1.230598     2.631212
 H    -5.791003     0.523806    -2.262120
 O    -6.339920    -0.147584    -2.717865
 H    -5.914258    -0.267582    -3.588761
 H     1.858866    -3.977466    -4.054081
 O     1.797741    -4.457000    -4.903486
 H     1.387864    -5.310711    -4.689101
 H     4.449922    -3.659166    -0.587124
 O     4.736272    -2.897198    -0.036703
 H     3.978112    -2.266517    -0.052901
 H    -0.215057     2.960241    -0.972802
 O    -0.964965     2.576246    -1.458068
 H    -1.675671     3.241642    -1.342438
 H     1.828409     4.372723     1.449868
 O     2.337557     4.465733     2.285484
 H     2.125748     3.660822     2.788968
 H     3.721924     1.138332     1.600460
 O     2.948215     0.568052     1.774344
 H     2.178545     1.160187     1.887098
 H     3.114506    -4.077331    -2.010279
 O     3.810922    -4.702115    -1.690368
 H     4.488362    -4.723577    -2.384254
 H     4.941878    -3.965504    -4.464723
 O     5.375465    -3.638063    -3.638906
 H     4.978735    -2.771313    -3.416095
 H    -1.008124     5.079027     1.982319
 O    -1.218615     5.620991     1.170434
 H    -1.864796     5.096232     0.633573
 H    -5.655741     3.188069     0.409026
 O    -5.204807     3.669852    -0.310172
 H    -5.646093     4.527669    -0.478386
 H     5.000135    -3.880011     2.981134
 O     4.247852    -3.707345     2.408909
 H     4.580761    -3.440884     1.522463
 H     5.838856    -1.356160     1.345269
 O     5.447447    -0.460910     1.317293
 H     6.235968     0.114939     1.350750
 H     1.554427    -6.805877    -2.922992
 O     1.369799    -7.042025    -3.857647
 H     2.243293    -7.131961    -4.266143
 H    -7.226603    -3.590119     0.856612
 O    -8.194766    -3.581517     0.656898
 H    -8.651300    -3.368213     1.499701
 H     3.224679    -2.440118     2.830461
 O     2.545206    -1.762239     3.005839
 H     2.772467    -0.968839     2.487919
 H    -1.878749     2.763279     5.030355
 O    -2.590649     3.414401     5.174621
 H    -3.334190     2.920460     5.570284
 H    -0.793798     0.949221     3.962166
 O    -0.667195     1.515884     4.755946
 H     0.172669     1.964284     4.609051
 H     0.288424     3.253366    -7.008153
 O     1.241735     3.049731    -6.885136
 H     1.251865     2.209524    -6.388474
 H     7.140831    -2.855135     4.734758
 O     6.381974    -3.309414     4.297128
 H     5.579276    -2.940356     4.736758
 H     8.014440     1.407394     1.335940
 O     7.924233     0.486010     1.644497
 H     8.404711    -0.086067     1.017544
 H    -4.092136    -0.600973    -4.654667
 O    -5.021770    -0.641643    -4.987645
 H    -5.008216    -0.285734    -5.897135
 H     6.434604    -1.550674    -2.172459
 O     6.842968    -1.999377    -1.427050
 H     6.111640    -2.255637    -0.833627
 H     4.712065    -0.815748     4.425809
 O     5.129602    -0.085178     3.939426
 H     5.072794    -0.269544     2.977738
 H    -0.010524     3.320659     2.822524
 O    -0.640073     3.991768     3.158786
 H    -0.269565     4.318716     4.011272
 H     8.236742    -1.331974    -0.728517
 O     9.028482    -0.953975    -0.285638
 H     9.722066    -1.624695    -0.350310
 H     9.592058    -3.867968     2.180415
 O     9.295220    -3.696966     1.260278
 H     10.060614    -3.549413     0.694074
 H    -2.405309    -2.542521     3.892899
 O    -3.030952    -2.640555     3.165255
 H    -2.574572    -2.332124     2.342126
 H    -2.161672     0.622393    -6.299810
 O    -2.784547     1.373742    -6.353684
 H    -3.033540     1.578579    -5.428268
 H    -1.207818     3.696485    -5.594968
 O    -1.332281     3.641968    -6.571247
 H    -1.928637     2.882367    -6.697276
 H    -4.644129    -6.265943    -1.027838
 O    -5.110119    -5.507017    -0.646110
 H    -5.878653    -5.339056    -1.232863
 H     2.637871    -5.875291    -1.400376
 O     1.829175    -6.417207    -1.302039
 H     1.069641    -5.779912    -1.200869
 H     3.250879    -4.429488    -5.577693
 O     4.210587    -4.434572    -5.846511
 H     4.327987    -3.710859    -6.467803
 H     7.518985     3.414541     1.947495
 O     7.431612     3.038610     1.062448
 H     6.498497     2.714036     1.019356
 H     6.613183    -3.930312     0.382263
 O     7.094764    -4.749024     0.176914
 H     7.984416    -4.585809     0.547622
 H    -7.527251    -4.456530    -2.369681
 O    -7.304302    -5.382969    -2.128513
 H    -7.925520    -5.634971    -1.418685
 H    -4.376984     6.867272     4.780473
 O    -3.466285     6.549163     4.597671
 H    -3.053338     6.382321     5.465450
 H     7.313008     3.565216     4.714629
 O     7.307161     3.146006     3.844254
 H     7.553412     2.214199     3.999615
 H    -5.770379     1.043834     6.914583
 O    -6.543090     0.513911     7.219358
 H    -6.274776    -0.412755     7.103084
 H    -0.504960    -4.951441    -2.817579
 O    -0.673251    -4.874717    -3.774423
 H    -1.273279    -5.586881    -4.030946
 H     6.732079     0.254066     4.291639
 O     7.703389     0.438011     4.242283
 H     7.914222     0.372940     3.284018
 H     4.761666    -6.774714    -3.764454
 O     4.065612    -6.962283    -4.430533
 H     4.193620    -6.309607    -5.126924
 H    -5.930363    -1.985701    -5.209315
 O    -6.551642    -2.747774    -5.303205
 H    -7.402476    -2.327228    -5.592004
 H    -7.639189     0.790048     6.002759
 O    -8.200519     1.109699     5.251708
 H    -8.807056     1.749702     5.627769
 H    -5.181173     5.791582     2.157942
 O    -5.414470     6.699731     1.877370
 H    -4.550993     7.163092     1.838218
 H     5.786276     1.448741    -4.069529
 O     6.017977     0.652438    -4.595659
 H     5.523658     0.729718    -5.414167
 H    -5.816496     6.468845     0.230415
 O    -5.847017     6.223733    -0.718132
 H    -4.955987     6.446388    -1.061987
 H    -0.314009    -7.543331    -2.997720
 O    -1.013687    -7.649289    -2.342739
 H    -0.616431    -7.979864    -1.528451
 H    -2.519605    -1.497383     5.543011
 O    -1.871392    -2.224872     5.699917
 H    -1.034358    -1.758746     5.884992
 H     7.494957    -4.607967    -1.486374
 O     7.610388    -4.619952    -2.460763
 H     6.839688    -4.143394    -2.814912
 H    -8.847103    -2.973963    -3.217784
 O    -7.924438    -2.891560    -2.884142
 H    -7.380300    -2.722735    -3.668410
 H     8.803928    -3.454701    -2.873954
 O     9.440226    -2.739305    -3.085624
 H     8.945178    -1.903994    -3.007412
 H    -5.123134    -5.037002    -3.481831
 O    -5.080101    -4.071579    -3.374611
 H    -5.599542    -3.691250    -4.093703
 H    -3.631523     3.925458    -3.625866
 O    -3.334000     4.785661    -3.287948
 H    -3.619292     5.471741    -3.892409
 H    -0.222062     4.625195    -4.166761
 O    -0.882605     3.941892    -3.955007
 H    -1.662209     4.399572    -3.580322
 H    -1.954091    -3.988473     5.434271
 O    -2.253436    -4.855017     5.117173
 H    -3.186043    -4.709929     4.879615
 H    -2.356902     8.283520    -3.947661
 O    -2.567538     7.331186    -4.031162
 H    -2.372763     7.072074    -4.958612
 H    -2.951230     7.405149     3.096731
 O    -2.892104     7.554745     2.130606
 H    -2.269743     6.853602     1.823207
 H     4.833655     1.581819     4.122137
 O     4.684505     2.534124     3.935037
 H     5.559726     2.883289     3.681776
 H     7.888941    -1.711692     6.246963
 O     8.326946    -1.932484     5.401812
 H     8.287813    -1.095773     4.897640
 H     6.038872    -1.416086     7.760168
 O     6.745722    -0.906668     7.351544
 H     6.290479    -0.161890     6.898844
 H    -1.715896     5.479491    -6.603401
 O    -1.844307     6.425254    -6.432776
 H    -0.971071     6.842442    -6.541208
 H    -8.179460    -0.087459     3.959661
 O    -8.000973    -0.643071     3.187944
 H    -7.098330    -0.993449     3.294117
 H    -8.513254     0.156196     0.200793
 O    -8.537811     0.813074     0.916285
 H    -8.511126     0.287556     1.734031
 H     0.851155    -0.454453     5.898324
 O     0.019036    -0.510262     6.424044
 H    -0.479586     0.258690     6.096808
 H    -0.420113     6.938983    -1.831065
 O    -0.382977     6.534750    -2.721560
 H    -1.238584     6.726282    -3.166997
 H     0.537882    -8.052555     0.751673
 O    -0.370542    -8.299642     0.520602
 H    -0.819880    -8.338602     1.392758
 H     2.048783     2.733819     5.155493
 O     2.055518     2.427665     4.224550
 H     2.995049     2.442736     3.967386
 H    -8.027095    -5.615429    -5.379908
 O    -7.130884    -5.487164    -5.731759
 H    -6.970965    -4.534805    -5.700647
 H     3.001999    -7.611909     1.214044
 O     2.117655    -7.240818     1.163161
 H     2.034030    -6.927660     0.225807
 H     3.341753     5.450449    -7.575623
 O     3.487904     4.485356    -7.674588
 H     2.656459     4.046609    -7.436431
 H    -0.463056     7.013784     0.342631
 O    -0.160576     7.694340    -0.293401
 H    -0.863638     8.375493    -0.281673
 H     4.475876     3.706254     5.104214
 O     4.396952     4.376235     5.826156
 H     5.279220     4.436524     6.202227
 H     7.683204     2.869783     6.699805
 O     7.160574     3.710257     6.606385
 H     7.655405     4.378810     7.078720
 H     3.999511    -8.094785    -0.866125
 O     4.524172    -7.549260    -0.257385
 H     4.969121    -6.920199    -0.848183
 H     6.670754    -6.095469    -2.576868
 O     5.898624    -6.687749    -2.511146
 H     6.230367    -7.599309    -2.421989
 H    -9.000783    -2.027704     3.061754
 O    -9.491933    -2.848477     2.846361
 H    -10.228328    -2.552006     2.284857
 H    -2.699758     8.779538     0.824007
 O    -2.497168     9.081950    -0.087890
 H    -3.261490     9.669697    -0.312850
 H     8.122726     0.731586     7.296336
 O     8.467222     1.412415     6.708164
 H     8.313889     1.064895     5.812450
 H    -2.318790     5.230070     7.554537
 O    -2.011442     5.453776     6.669178
 H    -2.227274     4.640699     6.122529
 H    -6.352110    -6.480429    -3.166049
 O    -5.687442    -6.697409    -3.845042
 H    -6.129039    -6.428893    -4.679598
 H     6.773941    -2.814546     2.713100
 O     6.895902    -2.578468     1.774542
 H     7.841745    -2.666316     1.586662
 H     2.408143     6.627646    -1.046995
 O     2.643211     7.384781    -0.457938
 H     1.752166     7.705490    -0.222070
 H    -4.255239    -7.423902    -2.703807
 O    -3.690995    -7.453531    -1.922611
 H    -2.782904    -7.588866    -2.248149
 H     0.906822     6.520777    -5.813482
 O     0.739541     7.383478    -6.259774
 H     0.763118     8.033850    -5.527603
 H    -8.297092    -1.652812    -1.613213
 O    -8.584845    -1.360843    -0.734268
 H    -8.358756    -2.136848    -0.173501
 H    -3.230161     7.044927    -2.369997
 O    -3.328482     6.891264    -1.420754
 H    -3.014830     7.701021    -0.967984
 H     2.790933    -4.567734     2.409714
 O     1.873342    -4.903896     2.427444
 H     1.922521    -5.804235     2.045131
 H    -8.851951    -0.850541    -4.992799
 O    -8.770108    -1.447730    -5.772737
 H    -8.482477    -0.868039    -6.500045
 H     7.522936    -0.239759    -3.946029
 O     8.170199    -0.263745    -3.222300
 H     8.847629     0.392164    -3.439629
 H     4.261825     6.598310    -0.277787
 O     4.966150     5.954059    -0.455174
 H     4.500346     5.114351    -0.666126
 H    -7.968957     0.095175    -3.201131
 O    -8.867428     0.107716    -3.591339
 H    -9.469871    -0.104544    -2.877083
 H     6.134989     3.630844    -3.409492
 O     5.655602     2.856720    -3.060796
 H     6.241566     2.445217    -2.382174
 H    -1.390427    -6.946662     0.261955
 O    -2.000340    -6.205129     0.071037
 H    -2.598994    -6.522834    -0.611838
 H    -4.018081    -7.780813     1.189687
 O    -4.240314    -7.500930     2.080730
 H    -4.018185    -6.539912     2.120226
 H    -2.903944    -5.080314     1.294419
 O    -3.612680    -4.940711     1.943318
 H    -3.321588    -4.210529     2.526583
 H     5.223429    -6.165039     4.935293
 O     4.469211    -5.929406     4.391767
 H     4.761676    -6.045991     3.472281
 H    -9.631425    -6.267389    -3.722935
 O    -9.645416    -5.829726    -4.605067
 H    -10.291176    -6.308661    -5.124912
 H     6.235601    -5.727513     1.312608
 O     5.720219    -6.299071     1.918397
 H     5.258533    -6.901658     1.323288
 H    -1.415464    -6.715542     2.730656
 O    -1.564181    -7.673029     2.809440
 H    -2.525518    -7.789014     2.809053
 H    -10.122147    -4.113154    -4.357205
 O    -10.243047    -3.179939    -4.113556
 H    -10.008362    -2.651332    -4.888365
 H     0.506814     7.822937    -3.467705
 O     0.832976     8.643743    -3.893124
 H     1.735728     8.786560    -3.540308
 H    -9.175625    -7.986991    -2.297338
 O    -9.758276    -7.226319    -2.316694
 H    -9.633173    -6.771291    -1.464264
 H     2.094246     0.704695     4.539488
 O     2.186027    -0.135409     5.028799
 H     2.389853    -0.833322     4.370888
 H    -6.575465     0.202962    -7.593686
 O    -7.533421     0.299947    -7.466009
 H    -7.680295     1.210083    -7.205542
 H     6.240523     3.607697    -7.412211
 O     5.652720     3.568311    -6.657793
 H     4.809092     4.026183    -6.960528
 H    -5.265952     10.293946     0.387106
 O    -4.775571     10.290956    -0.445690
 H    -5.365173     9.796173    -1.048472
 H    -0.832430    -1.306181    -5.734424
 O    -0.992358    -0.668287    -6.463495
 H    -0.203271    -0.094000    -6.427275
 H     4.718101    -0.705617    -6.954142
 O     4.795315    -1.633670    -6.707868
 H     5.642152    -1.727578    -6.236942
 H     2.447628    -8.974850    -2.416879
 O     3.405044    -8.911443    -2.416838
 H     3.635158    -8.346258    -3.169129
 H    -4.264654    -0.656572    -7.864086
 O    -4.767257     0.109693    -7.548062
 H    -4.082060     0.753186    -7.255491
 H     1.385849     3.842397     6.562519
 O     2.131201     3.252951     6.790872
 H     2.945920     3.768222     6.646539
 H    -11.362634    -2.599170     0.100867
 O    -10.939168    -1.952761     0.666019
 H    -10.205055    -1.580195     0.146359
 H    -7.384837     2.213586     7.555410
 O    -7.851241     3.055538     7.451914
 H    -7.965098     3.415988     8.330745
 H     6.116635    -9.173902    -0.944698
 O     6.196118    -9.318251    -1.892627
 H     5.308482    -9.545348    -2.196834
 H     6.639234     5.112336    -0.951168
 O     7.273628     4.436650    -1.212014
 H     7.461637     3.923898    -0.399480
 H    -5.375288    -2.696426     5.922122
 O    -5.382514    -1.917136     6.520713
 H    -4.754974    -2.156114     7.224687
 H     2.638293     1.615613     7.418574
 O     3.099309     0.766883     7.354047
 H     2.773104     0.360823     6.523336
 H    -2.710248    -2.681383     7.126210
 O    -3.196383    -2.788539     7.972317
 H    -2.570998    -2.447165     8.627923
 H     5.806470     2.126671     6.590945
 O     5.512201     1.248024     6.344510
 H     4.626674     1.114188     6.743352
 H     1.957587    -4.302418     4.229947
 O     2.443400    -4.220800     5.063352
 H     3.136452    -4.901111     4.996841
 H     10.402670    -2.894566    -1.754658
 O     10.900981    -2.883543    -0.892674
 H     11.829815    -2.869660    -1.117085
 H     3.931673     8.125845    -3.115164
 O     3.259313     8.716911    -2.754505
 H     3.082219     8.389645    -1.853449
 H    -8.210177    -6.435041     0.571320
 O    -8.855141    -6.024146    -0.027001
 H    -8.793368    -5.068123     0.216656
 H    -0.670937     9.543262    -3.519493
 O    -1.607034     9.724017    -3.310388
 H    -1.670340     9.866337    -2.363425
 H     4.139233     3.832262    -3.881469
 O     3.593543     4.623023    -3.927384
 H     4.160629     5.398929    -3.737615
 H     5.212804     6.451642    -2.151208
 O     5.142778     6.636360    -3.108094
 H     5.920274     6.260455    -3.540554
 H    -0.256031     5.342768     6.032998
 O     0.439734     4.860139     5.554180
 H     1.146219     5.486986     5.241142
 H     3.317535     5.664449     4.967044
 O     2.563495     6.104595     4.536011
 H     2.480556     5.660776     3.664565
 H    -7.117558     8.983642    -0.394849
 O    -6.831686     8.733539    -1.283188
 H    -6.605143     7.788157    -1.229341
 H    -1.335532    -4.964390     3.721948
 O    -0.889897    -4.902171     2.846384
 H     0.027258    -5.169957     2.948174
 H     4.232864    -2.045670     6.288690
 O     4.229391    -2.226358     5.324225
 H     3.509980    -2.872513     5.171143
 H     7.073015    -6.171240     3.325645
 O     7.454696    -5.787253     4.125009
 H     6.987163    -4.940704     4.254542
 H     9.005454    -4.830984     4.024863
 O     9.643286    -4.109684     3.867022
 H     9.383717    -3.390426     4.455850
 H     3.090359     7.644529    -8.270297
 O     3.092979     7.129644    -7.464690
 H     2.223063     7.298936    -7.027491
 H    -0.582974    -1.127974     8.148839
 O    -0.792920    -1.741861     8.866615
 H    -0.088144    -2.395619     8.856445
 H     8.389309     4.317464    -2.404893
 O     9.065090     4.316640    -3.131122
 H     9.794470     4.835422    -2.791729
 H     6.401144     4.454391    -5.309233
 O     6.729423     4.870953    -4.490507
 H     7.675473     4.707902    -4.402995
 H     10.651657     1.920265    -4.260902
 O     9.917393     1.834017    -3.654877
 H     9.543508     2.732735    -3.514714
 H     3.151170    -2.270219     7.950697
 O     3.987627    -1.765472     7.937318
 H     3.717228    -0.835983     7.989345
 H    -2.461228    -2.241130    -8.709561
 O    -2.865622    -1.884905    -7.919491
 H    -2.156275    -1.421076    -7.424139
 H     5.144749     5.354337     1.378694
 O     4.939964     4.824704     2.159598
 H     3.970566     4.851846     2.256121
 H    -3.811009    -6.456842    -4.626948
 O    -3.000275    -5.952407    -4.724811
 H    -3.226601    -5.189507    -5.280180
 H    -6.509814     6.307464     4.780364
 O    -6.069302     7.120520     4.470955
 H    -5.940829     7.008489     3.502114
 H    -7.413226     4.317402     6.059567
 O    -7.151406     4.723089     5.223547
 H    -6.913885     3.978161     4.647587
 H    -7.188272     9.569802     2.224028
 O    -6.944240     9.936134     1.349451
 H    -7.410707     10.769374     1.275133
 H    -6.005304    -6.896053     1.930221
 O    -6.616121    -6.273377     1.506104
 H    -6.078326    -5.854634     0.800262
 H    -3.779125    -4.503553     7.784235
 O    -4.020725    -5.358052     7.383816
 H    -3.233666    -5.649359     6.909007
 H     9.552849     0.699696    -0.605883
 O     9.608434     1.649487    -0.817295
 H     9.913576     1.689544    -1.729737
 H    -7.977766    -4.096667     3.420767
 O    -7.053822    -4.367124     3.428028
 H    -6.933209    -5.029260     2.717467
 H     1.068107    -2.154526     6.972944
 O     1.564187    -2.887726     7.353019
 H     1.770004    -3.482421     6.614776
 H    -3.484838    -3.096392    -6.719438
 O    -3.900049    -3.703238    -6.089025
 H    -4.848056    -3.567302    -6.170588
 H    -8.625584     8.502494     3.667564
 O    -7.831134     9.031418     3.754031
 H    -7.156230     8.441388     4.151166
 H     7.984160    -2.357765    -5.134604
 O     7.061097    -2.100689    -5.161713
 H     6.591857    -2.722760    -4.574202
 H    -4.902545    -4.754724     5.954309
 O    -4.947185    -4.193606     5.155516
 H    -5.714410    -4.452593     4.624998
 N     0.290788     7.748491     3.095389
 H     0.477023     8.325128     2.279259
 H     1.123909     7.774286     3.676368
 H    -0.448399     8.216097     3.610845
