# Supplementary material for: Theoretical Distribution of the Ammonia Binding Energy at Interstellar Icy Grains: A New Computational Framework
Source: ACS Earth Space Chem. 2022 Jun 2;6(6):1514–26. doi: 10.1021/acsearthspacechem.2c00040 (PMC9208021; doi:10.1021/acsearthspacechem.2c00040)
Supplement: Supplementary file 1 — sp2c00040_si_001.zip [file sp2c00040_si_001.zip › Supporting_Information_R1/structures/grain_mol135.xyz]

604
grain_mol135 // -1717.114719977124 // -50.1363633897 // -744.467402496824 // -1022.78368087 // -0.0443940609 // -0.5839534295 // -0.012823070118
 H    -1.750727    -0.188883     2.487308
 O    -0.773526    -0.141959     2.565194
 H    -0.479885    -1.029981     2.878510
 H    -0.355698    -1.876530    -2.875448
 O    -0.425934    -1.906631    -1.908750
 H    -1.374796    -1.836196    -1.711260
 H    -2.752657     1.711555     0.891905
 O    -2.645988     1.081223     0.159823
 H    -1.866611     1.384870    -0.339771
 H    -3.758477     1.842260    -2.975603
 O    -3.252950     2.208342    -3.738743
 H    -2.350745     2.352674    -3.434930
 H    -0.077645    -0.666864    -0.798573
 O     0.035630     0.058681    -0.154400
 H    -0.384327    -0.245676     0.660904
 H     0.993488    -1.892131    -4.807112
 O     0.059774    -2.093438    -4.630077
 H    -0.015435    -3.058510    -4.675970
 H    -4.965554     2.271951    -1.223774
 O    -4.584067     1.457757    -1.605594
 H    -3.901928     1.184693    -0.947010
 H    -3.584596     3.222726     2.556335
 O    -2.850855     2.620935     2.325992
 H    -2.084463     2.972766     2.815178
 H     2.562877     0.298782    -2.932910
 O     1.971317    -0.351259    -2.501673
 H     1.061853    -0.056682    -2.701161
 H    -1.132705     0.295462    -3.580318
 O    -0.335106     0.787629    -3.294484
 H    -0.592862     1.371979    -2.562616
 H     2.706455    -0.585689     0.565919
 O     2.626156    -1.326881    -0.069285
 H     2.352574    -0.940171    -0.922864
 H    -2.821709    -0.564980    -0.579708
 O    -2.952218    -1.019092    -1.422716
 H    -3.745679    -1.580473    -1.350926
 H     2.816369     1.267084    -0.782736
 O     1.987611     1.763299    -0.659980
 H     1.285200     1.100353    -0.490131
 H     0.523463     3.182439    -3.191202
 O     1.445686     3.012943    -2.958163
 H     1.459093     2.542732    -2.104650
 H     0.216153    -4.031780    -0.585202
 O    -0.004725    -4.716096    -1.256721
 H    -0.778791    -5.187478    -0.872051
 H    -6.254497     1.941752     3.065152
 O    -6.313517     2.133600     4.037609
 H    -7.052950     1.588734     4.372359
 H     1.230180    -3.764200     1.268638
 O     0.803793    -3.118663     0.675701
 H     1.471276    -2.445976     0.430719
 H    -2.970486     5.132714    -0.922927
 O    -2.774292     4.335629    -0.395503
 H    -3.654875     3.949992    -0.205029
 H    -5.459975    -1.434340     1.693403
 O    -5.200616    -0.786531     1.003731
 H    -5.301817    -1.240217     0.161574
 H    -0.256904    -3.289658     3.017192
 O     0.039055    -2.476983     3.461398
 H     0.981139    -2.359863     3.255977
 H     5.248370     1.083552    -1.152978
 O     4.472649     0.537896    -0.959826
 H     4.711301     0.120333    -0.101845
 H     0.713731     2.347542     1.087579
 O     0.714115     2.001619     1.989319
 H     0.117230     1.232339     2.034147
 H     4.473974    -0.447825    -2.331299
 O     4.681124    -0.923034    -3.167963
 H     5.150379    -0.264464    -3.721549
 H     3.012344     3.272567    -0.956295
 O     3.883674     3.689539    -0.932456
 H     4.371572     3.413265    -1.731780
 H    -5.834162    -1.629727    -1.893913
 O    -5.291253    -2.324062    -1.461434
 H    -5.195143    -3.033554    -2.120143
 H    -4.819971    -4.210037     1.219601
 O    -5.518921    -3.587951     0.943537
 H    -5.294868    -3.292949     0.050740
 H     2.689817     2.183667    -3.634436
 O     3.374193     1.516538    -3.847820
 H     3.443909     1.489867    -4.807716
 H    -5.193791     3.674484     3.797914
 O    -4.633524     4.278713     3.299609
 H    -4.115917     4.811422     3.940737
 H     0.634798     1.015558    -4.708042
 O     1.125901     0.916314    -5.549516
 H     1.744045     0.171402    -5.398774
 H     0.950819     5.778935    -2.216528
 O     1.749640     5.461683    -1.761826
 H     2.310101     5.030222    -2.436965
 H    -2.712266    -3.559306    -1.812300
 O    -2.854640    -3.821945    -0.887142
 H    -3.608512    -4.428040    -0.862085
 H     2.008210     5.198916    -4.475061
 O     1.130539     5.277245    -4.887810
 H     1.129020     4.587053    -5.578118
 H     7.757800     1.931973    -0.892154
 O     6.974890     1.561689    -1.339629
 H     7.345009     0.889347    -1.946981
 H     4.480259     2.800880     0.373838
 O     4.821947     2.439508     1.216785
 H     4.738983     3.181096     1.851856
 H     1.136167    -3.187398    -2.209227
 O     1.990745    -3.015157    -2.631009
 H     2.061237    -2.037676    -2.652024
 H     1.129500     4.580061    -0.536723
 O     0.680043     4.094287     0.191473
 H    -0.005569     4.688909     0.543415
 H    -5.734838     0.828228     1.273544
 O    -6.234295     1.645824     1.471859
 H    -7.163405     1.394506     1.234966
 H    -2.206899    -2.738446     0.243030
 O    -1.737962    -2.165287     0.879461
 H    -0.823617    -2.493573     0.871688
 H    -3.639714    -0.525249     4.282483
 O    -3.627611    -0.668076     5.256328
 H    -4.370519    -1.262805     5.507733
 H    -5.983546    -3.072934     3.206352
 O    -5.553868    -2.206798     3.302450
 H    -4.597438    -2.417061     3.296444
 H    -2.836928    -0.474451    -2.990530
 O    -2.575502    -0.524312    -3.937109
 H    -2.402032    -1.488003    -4.025588
 H    -3.370447    -3.470387    -3.747738
 O    -2.516277    -3.076898    -3.502288
 H    -1.814473    -3.698133    -3.779981
 H     3.253410    -1.112927    -4.282347
 O     2.701183    -1.234325    -5.078321
 H     3.335035    -1.381765    -5.798773
 H     4.642466     2.443157    -6.593772
 O     4.126181     1.611557    -6.615544
 H     3.283964     1.836473    -7.019502
 H    -4.162588     0.751176     5.810897
 O    -4.658378     1.565299     6.083268
 H    -5.228369     1.787300     5.319594
 H    -3.920208    -0.253571     2.015688
 O    -3.385109     0.060711     2.764483
 H    -3.319791     1.034532     2.694610
 H    -5.790726     0.442780    -2.217968
 O    -6.323024    -0.225295    -2.697154
 H    -5.896220    -0.302952    -3.572316
 H     1.968404    -3.793508    -4.179709
 O     1.917332    -4.242798    -5.046074
 H     1.530614    -5.114352    -4.862453
 H     4.557171    -3.535211    -0.705945
 O     4.824834    -2.786505    -0.128553
 H     4.050882    -2.175442    -0.121011
 H    -0.275712     2.970088    -0.848974
 O    -1.019002     2.587484    -1.344770
 H    -1.744537     3.230421    -1.203936
 H     1.716165     4.343933     1.625803
 O     2.170315     4.475732     2.477775
 H     1.995090     3.676801     2.999404
 H     3.711320     1.159826     1.655790
 O     2.951444     0.565056     1.808752
 H     2.169023     1.133443     1.947033
 H     3.230236    -3.935284    -2.142248
 O     3.942801    -4.553166    -1.845714
 H     4.619397    -4.532376    -2.540464
 H     5.049278    -3.687598    -4.592638
 O     5.475684    -3.379343    -3.755771
 H     5.057487    -2.531681    -3.501372
 H    -1.132613     4.946590     2.200589
 O    -1.327304     5.511129     1.414279
 H    -1.953616     5.010002     0.831528
 H    -5.716327     3.009622     0.547934
 O    -5.275350     3.532155    -0.149020
 H    -5.744371     4.379972    -0.289456
 H     5.119263    -3.871141     2.851745
 O     4.361821    -3.696653     2.286840
 H     4.686497    -3.390273     1.410347
 H     5.890499    -1.268858     1.307447
 O     5.476041    -0.383524     1.311904
 H     6.249843     0.210601     1.366117
 H     1.738374    -6.667778    -3.152125
 O     1.557955    -6.873741    -4.094703
 H     2.432732    -6.927177    -4.506874
 H    -7.114799    -3.817048     0.750807
 O    -8.083147    -3.825551     0.552256
 H    -8.543496    -3.655200     1.402776
 H     3.307588    -2.472912     2.755376
 O     2.611281    -1.819158     2.955281
 H     2.817974    -1.002290     2.466316
 H    -1.924372     2.509853     5.150705
 O    -2.653065     3.138188     5.308775
 H    -3.382573     2.615768     5.692463
 H    -0.792579     0.767069     4.013203
 O    -0.679168     1.309258     4.825854
 H     0.151778     1.779352     4.697607
 H     0.207969     3.497430    -6.867733
 O     1.166237     3.314701    -6.751663
 H     1.199131     2.456852    -6.287110
 H     7.236770    -2.856187     4.638912
 O     6.488719    -3.313323     4.185657
 H     5.677950    -2.981279     4.639588
 H     7.994997     1.547941     1.396661
 O     7.927982     0.613900     1.671029
 H     8.422419     0.077486     1.023705
 H    -4.068054    -0.550527    -4.651546
 O    -4.997069    -0.601903    -4.984299
 H    -4.994399    -0.213898    -5.880725
 H     6.484299    -1.320188    -2.215695
 O     6.905232    -1.784993    -1.487396
 H     6.181964    -2.081424    -0.902941
 H     4.756412    -0.870624     4.406900
 O     5.153434    -0.112174     3.946736
 H     5.100301    -0.263111     2.979137
 H    -0.043303     3.205480     2.940078
 O    -0.681659     3.844706     3.315716
 H    -0.373917     4.095364     4.208617
 H     8.283116    -1.108106    -0.766256
 O     9.065648    -0.726176    -0.310726
 H     9.776118    -1.376075    -0.400303
 H     9.707931    -3.712529     2.047145
 O     9.405061    -3.515745     1.134097
 H     10.165490    -3.328336     0.573008
 H    -2.315905    -2.758068     3.818592
 O    -2.940231    -2.844522     3.088289
 H    -2.493101    -2.495516     2.276556
 H    -2.172540     0.780673    -6.252820
 O    -2.814085     1.517767    -6.278471
 H    -3.067210     1.681818    -5.346257
 H    -1.296666     3.850043    -5.437697
 O    -1.422094     3.828846    -6.414844
 H    -1.998398     3.058790    -6.568304
 H    -4.468346    -6.355782    -1.232372
 O    -4.952591    -5.623115    -0.823020
 H    -5.726567    -5.454042    -1.402310
 H     2.800726    -5.765884    -1.597520
 O     2.006139    -6.331298    -1.518338
 H     1.230927    -5.717765    -1.393299
 H     3.368391    -4.153820    -5.720331
 O     4.327423    -4.124426    -5.989761
 H     4.425265    -3.376119    -6.584732
 H     7.449440     3.518133     2.081716
 O     7.369671     3.172884     1.183474
 H     6.445585     2.825778     1.129753
 H     6.728612    -3.785541     0.251154
 O     7.230329    -4.583689     0.015377
 H     8.116319    -4.411537     0.390892
 H    -7.399523    -4.573041    -2.504449
 O    -7.152192    -5.501471    -2.297346
 H    -7.765567    -5.795296    -1.596787
 H    -4.613426     6.542276     5.154992
 O    -3.731897     6.179273     4.931079
 H    -3.242494     6.037897     5.761133
 H     7.244908     3.563769     4.851747
 O     7.247051     3.175498     3.966996
 H     7.518305     2.245687     4.088777
 H    -5.765948     0.628720     6.972583
 O    -6.524668     0.068265     7.257052
 H    -6.232487    -0.846335     7.107904
 H    -0.367489    -4.871873    -2.977315
 O    -0.540053    -4.763999    -3.930363
 H    -1.121562    -5.481892    -4.212373
 H     6.747951     0.255538     4.309833
 O     7.714075     0.465619     4.265868
 H     7.924597     0.441035     3.305720
 H     4.942229    -6.524128    -3.994779
 O     4.249615    -6.704777    -4.666375
 H     4.360034    -6.024551    -5.338985
 H    -5.871636    -1.960530    -5.254079
 O    -6.473354    -2.734237    -5.374840
 H    -7.335288    -2.325507    -5.647380
 H    -7.629003     0.361363     6.053164
 O    -8.199140     0.694367     5.314421
 H    -8.821725     1.303590     5.714697
 H    -5.428011     5.509950     2.399691
 O    -5.634481     6.439640     2.156023
 H    -4.725068     6.839887     2.174295
 H     5.756022     1.728840    -4.001538
 O     6.006496     0.958139    -4.556295
 H     5.509393     1.052563    -5.371289
 H    -5.960957     6.291557     0.488663
 O    -5.989542     6.080085    -0.468045
 H    -5.106448     6.336382    -0.807090
 H    -0.110773    -7.449782    -3.251753
 O    -0.806209    -7.596585    -2.600149
 H    -0.399213    -7.946970    -1.799054
 H    -2.453478    -1.776830     5.505901
 O    -1.786460    -2.492693     5.634432
 H    -0.961394    -2.012583     5.836593
 H     7.623682    -4.372321    -1.641963
 O     7.737398    -4.345883    -2.616279
 H     6.954172    -3.876608    -2.952051
 H    -8.758240    -3.094968    -3.296969
 O    -7.837361    -3.000589    -2.961332
 H    -7.299222    -2.790206    -3.739665
 H     8.900086    -3.136194    -2.988184
 O     9.517304    -2.397462    -3.174558
 H     9.001379    -1.578506    -3.065092
 H    -4.983349    -5.051063    -3.639333
 O    -4.964569    -4.089293    -3.497286
 H    -5.495076    -3.696738    -4.201575
 H    -3.719810     3.945838    -3.457163
 O    -3.446757     4.801034    -3.086566
 H    -3.748518     5.499930    -3.668082
 H    -0.331328     4.750507    -3.979011
 O    -0.974307     4.044223    -3.788902
 H    -1.764252     4.469167    -3.398441
 H    -1.824875    -4.247137     5.305845
 O    -2.102662    -5.108616     4.956971
 H    -3.039326    -4.978955     4.726536
 H    -2.559361     8.343503    -3.623723
 O    -2.746243     7.389843    -3.740768
 H    -2.546537     7.169226    -4.677574
 H    -3.114334     6.909128     3.459159
 O    -3.091783     7.250601     2.540107
 H    -2.426794     6.695959     2.085742
 H     4.816266     1.539202     4.190231
 O     4.641706     2.492912     4.035581
 H     5.507903     2.874150     3.797539
 H     7.958363    -1.749973     6.191030
 O     8.399797    -1.928776     5.337759
 H     8.338843    -1.075379     4.864698
 H     6.104146    -1.556403     7.716146
 O     6.796835    -1.015049     7.324745
 H     6.322043    -0.265761     6.900490
 H    -1.852548     5.656177    -6.379461
 O    -2.004260     6.591197    -6.172380
 H    -1.142387     7.034428    -6.268470
 H    -8.150831    -0.455007     3.980361
 O    -7.959479    -0.976710     3.188262
 H    -7.048396    -1.308449     3.281144
 H    -8.497874    -0.083567     0.233020
 O    -8.536918     0.546453     0.971731
 H    -8.496200    -0.007524     1.769958
 H     0.890094    -0.661006     5.895375
 O     0.060637    -0.757941     6.419097
 H    -0.458444     0.009603     6.122287
 H    -0.586084     6.971868    -1.566795
 O    -0.540711     6.598439    -2.469602
 H    -1.400782     6.787283    -2.908034
 H     0.761023    -8.072840     0.475815
 O    -0.141373    -8.334006     0.236718
 H    -0.587761    -8.416772     1.107302
 H     2.005129     2.584716     5.266845
 O     2.016276     2.315292     4.323781
 H     2.955613     2.359605     4.067872
 H    -7.875256    -5.634383    -5.554578
 O    -6.983201    -5.470354    -5.902167
 H    -6.847857    -4.515960    -5.836787
 H     3.213805    -7.586359     0.951925
 O     2.320262    -7.236188     0.915231
 H     2.227098    -6.891702    -0.010101
 H     3.203302     5.791160    -7.357873
 O     3.373727     4.834292    -7.491434
 H     2.554086     4.366160    -7.269113
 H    -0.678062     6.954261     0.590146
 O    -0.386916     7.671516    -0.003278
 H    -1.135421     8.300914    -0.007720
 H     4.407414     3.615061     5.250205
 O     4.312096     4.252021     5.998864
 H     5.193860     4.326802     6.373274
 H     7.637527     2.805913     6.810232
 O     7.093405     3.635214     6.746531
 H     7.569597     4.298885     7.244303
 H     4.219607    -7.967664    -1.145743
 O     4.730890    -7.431009    -0.518034
 H     5.158987    -6.770094    -1.086065
 H     6.835582    -5.839819    -2.785203
 O     6.078821    -6.453499    -2.740344
 H     6.433836    -7.358988    -2.684699
 H    -8.924163    -2.381651     3.012977
 O    -9.394241    -3.206399     2.768091
 H    -10.139392    -2.908841     2.218858
 H    -2.918971     9.711009     0.652868
 O    -2.687366     9.342100    -0.250927
 H    -3.429683     9.673524    -0.824905
 H     8.131708     0.658539     7.328641
 O     8.457764     1.368585     6.765059
 H     8.311531     1.050148     5.857527
 H    -2.415383     4.923893     7.735973
 O    -2.140557     5.154872     6.849696
 H    -2.322229     4.352416     6.275821
 H    -6.174455    -6.536191    -3.375268
 O    -5.505558    -6.710697    -4.062274
 H    -5.955626    -6.423874    -4.886144
 H     6.865024    -2.751450     2.620538
 O     6.978975    -2.478370     1.691006
 H     7.926442    -2.535191     1.499182
 H     2.214112     6.702693    -0.762501
 O     2.458509     7.440267    -0.159581
 H     1.610949     7.758140     0.174759
 H    -4.053230    -7.441933    -2.949653
 O    -3.486851    -7.485006    -2.170631
 H    -2.576281    -7.585562    -2.501796
 H     0.745063     6.734136    -5.555145
 O     0.553696     7.607646    -5.969487
 H     0.563148     8.232026    -5.214932
 H    -8.239181    -1.819536    -1.645874
 O    -8.531934    -1.566491    -0.756545
 H    -8.285721    -2.356597    -0.224553
 H    -3.373579     6.995138    -2.081867
 O    -3.510566     6.846890    -1.130487
 H    -3.254534     7.701543    -0.712617
 H     2.927650    -4.594035     2.257428
 O     2.018831    -4.953685     2.263268
 H     2.090372    -5.838217     1.848816
 H    -8.820834    -0.908898    -4.993466
 O    -8.724976    -1.475220    -5.794491
 H    -8.453962    -0.862461    -6.500736
 H     7.535642     0.081573    -3.941442
 O     8.184186     0.048344    -3.219285
 H     8.844520     0.728573    -3.413344
 H     4.109362     6.696864    -0.022648
 O     4.828458     6.077240    -0.225632
 H     4.383707     5.234243    -0.465878
 H    -7.958846    -0.007132    -3.169345
 O    -8.858027    -0.002349    -3.557885
 H    -9.453531    -0.257147    -2.851753
 H     6.049957     3.893593    -3.262696
 O     5.590666     3.095622    -2.941597
 H     6.188844     2.674396    -2.279594
 H    -1.195810    -6.999406     0.028694
 O    -1.824719    -6.267133    -0.134754
 H    -2.416440    -6.575344    -0.827971
 H    -3.799520    -7.933996     0.927933
 O    -4.027232    -7.692243     1.828698
 H    -3.829649    -6.728006     1.902900
 H    -2.754355    -5.211518     1.129799
 O    -3.465388    -5.113287     1.783755
 H    -3.191793    -4.398022     2.393259
 H     5.404540    -6.219228     4.721097
 O     4.643798    -5.982983     4.186986
 H     4.937604    -6.059002     3.263692
 H    -9.459175    -6.386811    -3.921039
 O    -9.486035    -5.917621    -4.786521
 H    -10.120286    -6.393693    -5.322927
 H     6.398679    -5.624628     1.115504
 O     5.898803    -6.230545     1.700531
 H     5.451920    -6.823037     1.084371
 H    -1.222261    -6.858911     2.504194
 O    -1.346161    -7.822061     2.548041
 H    -2.304176    -7.962794     2.544778
 H    -10.006125    -4.224322    -4.475521
 O    -10.149794    -3.303862    -4.197963
 H    -9.930688    -2.741826    -4.953550
 H     0.317644     7.938504    -3.165663
 O     0.619644     8.784117    -3.558065
 H     1.520075     8.936756    -3.202731
 H    -8.957034    -8.145062    -2.559234
 O    -9.558475    -7.398959    -2.550584
 H    -9.443857    -6.972491    -1.682099
 H     2.101679     0.579032     4.577238
 O     2.214276    -0.275413     5.035698
 H     2.435448    -0.944253     4.353625
 H    -6.576961     0.296085    -7.556675
 O    -7.536701     0.363920    -7.424017
 H    -7.706282     1.260145    -7.131168
 H     6.148904     4.018368    -7.263684
 O     5.563309     3.936369    -6.510958
 H     4.708055     4.383427    -6.796211
 H    -4.599058     10.116246    -2.711297
 O    -4.753204     10.131283    -1.760894
 H    -5.538268     9.546741    -1.584809
 H    -0.793420    -1.132571    -5.759122
 O    -0.971390    -0.472368    -6.463790
 H    -0.196653     0.119571    -6.408332
 H     4.737881    -0.346230    -6.961754
 O     4.838667    -1.280233    -6.748867
 H     5.688789    -1.369804    -6.282966
 H     2.687571    -8.830337    -2.726050
 O     3.643006    -8.742111    -2.724354
 H     3.857325    -8.144552    -3.455995
 H    -4.245422    -0.493918    -7.860444
 O    -4.766643     0.247198    -7.515811
 H    -4.097546     0.897156    -7.201540
 H     1.313280     3.630348     6.713212
 O     2.070721     3.046381     6.912995
 H     2.874033     3.586137     6.794685
 H    -11.276323    -2.905485     0.036043
 O    -10.868086    -2.269208     0.623456
 H    -10.144905    -1.859638     0.116560
 H    -7.407944     1.734338     7.657204
 O    -7.896468     2.566733     7.583062
 H    -8.017820     2.893855     8.473905
 H     6.363584    -8.988733    -1.265567
 O     6.444621    -9.095887    -2.218284
 H     5.562611    -9.335038    -2.529509
 H     6.521749     5.297535    -0.752411
 O     7.171151     4.647034    -1.039010
 H     7.374834     4.110911    -0.245550
 H    -5.276838    -3.061670     5.843756
 O    -5.302379    -2.304497     6.469622
 H    -4.668305    -2.552844     7.164509
 H     2.625640     1.398600     7.488524
 O     3.108212     0.565203     7.392310
 H     2.791359     0.181071     6.547871
 H    -2.610819    -3.022147     7.044910
 O    -3.092887    -3.172003     7.886698
 H    -2.475374    -2.838939     8.553980
 H     5.779730     2.019246     6.676052
 O     5.506863     1.143069     6.397893
 H     4.626208     0.972813     6.793231
 H     2.091258    -4.416991     4.086596
 O     2.576198    -4.352733     4.921995
 H     3.286452    -5.012131     4.830616
 H     10.486295    -2.576330    -1.850806
 O     10.985450    -2.583689    -0.989366
 H     11.913315    -2.538172    -1.213643
 H     3.734193     8.316949    -2.804757
 O     3.044952     8.875046    -2.423859
 H     2.881911     8.514442    -1.533177
 H    -8.025992    -6.674086     0.363172
 O    -8.682064    -6.258197    -0.219402
 H    -8.644563    -5.310501     0.058961
 H    -0.905357     9.630507    -3.152547
 O    -1.845023     9.777331    -2.932163
 H    -1.905275     9.888443    -1.980989
 H     4.048146     4.061815    -3.725012
 O     3.481908     4.839320    -3.739116
 H     4.030571     5.622036    -3.523634
 H     5.058811     6.642614    -1.902086
 O     4.981308     6.859091    -2.851778
 H     5.768007     6.520370    -3.298177
 H    -0.443460     5.065767     6.157277
 O     0.282153     4.604780     5.712657
 H     0.961485     5.262876     5.429027
 H     3.130641     5.519334     5.209157
 O     2.357893     5.949593     4.813948
 H     2.308581     5.626963     3.900335
 H    -6.886932     8.932943    -0.038399
 O    -6.860539     8.643988    -0.971629
 H    -6.660283     7.686592    -0.917271
 H    -1.184985    -5.143467     3.558466
 O    -0.742449    -5.036871     2.685533
 H     0.181077    -5.286092     2.776320
 H     4.312050    -2.178208     6.224248
 O     4.310802    -2.323732     5.253762
 H     3.608270    -2.982606     5.078378
 H     7.250901    -6.119615     3.110313
 O     7.624002    -5.755282     3.922793
 H     7.135417    -4.926167     4.083458
 H     9.149930    -4.756599     3.856057
 O     9.768509    -4.013802     3.723472
 H     9.492171    -3.323403     4.338637
 H     2.895779     8.002329    -7.971135
 O     2.911564     7.458004    -7.185271
 H     2.038406     7.589437    -6.742182
 H    -0.521976    -1.452457     8.121852
 O    -0.715513    -2.098355     8.815654
 H     0.006640    -2.732035     8.782125
 H     8.288142     4.600733    -2.235905
 O     8.961861     4.643721    -2.962747
 H     9.678609     5.168304    -2.605775
 H     6.292100     4.791932    -5.131728
 O     6.610242     5.186670    -4.298380
 H     7.560473     5.045731    -4.217255
 H     10.607624     2.331111    -4.179797
 O     9.876177     2.204200    -3.577521
 H     9.480197     3.087513    -3.404173
 H     3.239684    -2.490572     7.878354
 O     4.062786    -1.964242     7.881547
 H     3.769011    -1.044571     7.968656
 H    -2.404053    -2.000115    -8.764689
 O    -2.815614    -1.682845    -7.961810
 H    -2.117120    -1.219702    -7.450771
 H     5.024246     5.416729     1.588604
 O     4.831694     4.849658     2.345918
 H     3.862671     4.857807     2.450630
 H    -3.637337    -6.394539    -4.836935
 O    -2.840180    -5.865876    -4.916820
 H    -3.087041    -5.089628    -5.444196
 H    -6.776586     6.021413     5.032015
 O    -6.361778     6.854955     4.733328
 H    -6.145946     6.690973     3.779907
 H    -7.492204     3.890961     6.238030
 O    -7.247017     4.330069     5.413857
 H    -6.988729     3.610811     4.814797
 H    -7.092549     9.342468     2.445493
 O    -6.642478     9.747188     1.670581
 H    -7.030265     10.629065     1.625733
 H    -5.807514    -7.127705     1.702174
 O    -6.434591    -6.505563     1.301650
 H    -5.908989    -6.048154     0.610839
 H    -3.631892    -4.893526     7.637309
 O    -3.852557    -5.738352     7.205494
 H    -3.058807    -5.992593     6.720668
 H     9.547045     0.951078    -0.571064
 O     9.577032     1.908995    -0.748179
 H     9.880252     1.990010    -1.658539
 H    -7.847856    -4.435875     3.295759
 O    -6.917073    -4.681806     3.291594
 H    -6.781117    -5.315043     2.557830
 H     1.152261    -2.393266     6.907216
 O     1.667767    -3.126789     7.259715
 H     1.887337    -3.688877     6.500229
 H    -3.401419    -2.952839    -6.806210
 O    -3.799659    -3.592026    -6.197203
 H    -4.751030    -3.478455    -6.273536
 H    -8.859731     8.368959     3.550320
 O    -8.057243     8.830371     3.820025
 H    -7.516360     8.138247     4.270671
 H     8.048053    -1.978867    -5.206938
 O     7.118629    -1.744760    -5.223253
 H     6.666966    -2.399919    -4.658401
 H    -4.751589    -5.106358     5.800484
 O    -4.812291    -4.518087     5.022430
 H    -5.573765    -4.777414     4.483875
 N    -3.487382     10.181758     2.213928
 H    -3.196571     9.360053     2.740099
 H    -4.505919     10.162850     2.181443
 H    -3.202501     11.012709     2.720790
