# Supplementary material for: Theoretical Distribution of the Ammonia Binding Energy at Interstellar Icy Grains: A New Computational Framework
Source: ACS Earth Space Chem. 2022 Jun 2;6(6):1514–26. doi: 10.1021/acsearthspacechem.2c00040 (PMC9208021; doi:10.1021/acsearthspacechem.2c00040)
Supplement: Supplementary file 1 — sp2c00040_si_001.zip [file sp2c00040_si_001.zip › Supporting_Information_R1/structures/grain_mol121.xyz]

604
grain_mol121 // -1288.983480887715 // -19.6544124616 // -285.852187489315 // -1022.78570586 // -0.0160469578 // -0.58291116358 // -0.003769721329
 H    -1.872950    -0.210548     2.471791
 O    -0.897404    -0.208963     2.578881
 H    -0.649307    -1.123832     2.851630
 H    -0.392987    -1.674072    -2.933969
 O    -0.492832    -1.751631    -1.972497
 H    -1.443324    -1.651299    -1.797247
 H    -2.750125     1.811095     0.953459
 O    -2.647905     1.215604     0.192125
 H    -1.842832     1.512021    -0.269669
 H    -3.637669     2.185296    -2.926853
 O    -3.095662     2.568575    -3.655828
 H    -2.197623     2.658611    -3.320403
 H    -0.126206    -0.587013    -0.789144
 O    -0.002602     0.098532    -0.104325
 H    -0.457971    -0.230124     0.681945
 H     1.009466    -1.645177    -4.827106
 O     0.063558    -1.816351    -4.685926
 H    -0.048915    -2.773689    -4.785523
 H    -4.876265     2.573823    -1.187515
 O    -4.517396     1.765164    -1.601962
 H    -3.866208     1.429789    -0.940839
 H    -3.567251     3.267139     2.672706
 O    -2.852575     2.646941     2.431346
 H    -2.086626     2.941224     2.957771
 H     2.612001     0.375255    -2.798672
 O     1.982055    -0.270156    -2.416917
 H     1.091764     0.072423    -2.625178
 H    -1.060569     0.562752    -3.542558
 O    -0.252502     1.005645    -3.209723
 H    -0.507232     1.560770    -2.454441
 H     2.618192    -0.694561     0.651466
 O     2.525569    -1.397822    -0.023820
 H     2.293649    -0.955968    -0.862970
 H    -2.869230    -0.380541    -0.638497
 O    -2.993816    -0.784593    -1.507500
 H    -3.811219    -1.314892    -1.486720
 H     2.842582     1.219896    -0.593760
 O     2.031389     1.743394    -0.466111
 H     1.298158     1.102550    -0.351093
 H     0.699619     3.352059    -2.955933
 O     1.607669     3.135735    -2.706920
 H     1.577911     2.618651    -1.881272
 H     0.023755    -3.967728    -0.747413
 O    -0.205534    -4.606441    -1.459788
 H    -1.008948    -5.063879    -1.121476
 H    -6.300402     2.076111     3.042075
 O    -6.379876     2.218716     4.021609
 H    -7.150708     1.689200     4.306092
 H     0.993921    -3.840153     1.144428
 O     0.611222    -3.147115     0.575857
 H     1.312429    -2.491440     0.384424
 H    -2.775901     5.329465    -0.679393
 O    -2.627655     4.496524    -0.193576
 H    -3.528562     4.139845    -0.046875
 H    -5.605397    -1.255343     1.513782
 O    -5.299923    -0.584047     0.866869
 H    -5.395161    -0.988343    -0.000750
 H    -0.522580    -3.394901     2.875389
 O    -0.206705    -2.620005     3.370450
 H     0.744854    -2.531946     3.196380
 H     5.274195     0.952905    -0.908445
 O     4.471384     0.431884    -0.763688
 H     4.668736    -0.039541     0.076437
 H     0.732639     2.289177     1.275403
 O     0.692597     1.896944     2.157129
 H     0.063762     1.152358     2.144620
 H     4.472642    -0.480964    -2.186793
 O     4.684525    -0.920787    -3.041064
 H     5.195501    -0.253709    -3.546767
 H     3.125971     3.220918    -0.655073
 O     4.011762     3.600452    -0.585491
 H     4.512631     3.344974    -1.384690
 H    -5.883324    -1.247455    -2.087335
 O    -5.382224    -1.985850    -1.677983
 H    -5.295801    -2.663362    -2.370811
 H    -5.065548    -4.027039     0.910274
 O    -5.730449    -3.362559     0.649260
 H    -5.468814    -3.030931    -0.220175
 H     2.836534     2.288107    -3.395796
 O     3.495001     1.601346    -3.625164
 H     3.600234     1.627061    -4.582175
 H    -5.190145     3.722801     3.896268
 O    -4.591502     4.326312     3.443566
 H    -4.069824     4.805304     4.122513
 H     0.767107     1.264260    -4.582659
 O     1.275828     1.187947    -5.415862
 H     1.861734     0.413032    -5.288269
 H     1.204255     5.874595    -1.833108
 O     1.976855     5.501989    -1.375178
 H     2.537944     5.081261    -2.056383
 H    -2.846192    -3.308886    -2.025180
 O    -3.026091    -3.613079    -1.119461
 H    -3.804405    -4.187284    -1.147014
 H     2.303365     5.365672    -4.092153
 O     1.443006     5.505195    -4.525464
 H     1.430171     4.849420    -5.248290
 H     7.808629     1.679189    -0.534941
 O     7.024072     1.364491    -1.020237
 H     7.383733     0.711913    -1.654847
 H     4.533493     2.619449     0.687052
 O     4.834791     2.200810     1.518962
 H     4.764099     2.911131     2.189931
 H     1.023876    -3.079145    -2.298991
 O     1.896673    -2.921869    -2.687862
 H     2.008038    -1.948417    -2.655393
 H     1.285561     4.583330    -0.215339
 O     0.796615     4.079800     0.474117
 H     0.124110     4.683344     0.837492
 H    -5.775476     1.035759     1.208182
 O    -6.246672     1.862093     1.436890
 H    -7.177912     1.663572     1.161813
 H    -2.367528    -2.618132     0.083601
 O    -1.894331    -2.099527     0.762262
 H    -0.994134    -2.465000     0.761041
 H    -3.825035    -0.559504     4.195365
 O    -3.847128    -0.753339     5.160282
 H    -4.620642    -1.328460     5.359367
 H    -6.238725    -2.946810     2.922989
 O    -5.777129    -2.105825     3.076896
 H    -4.830231    -2.355529     3.084782
 H    -2.811169    -0.164496    -3.040485
 O    -2.525176    -0.175963    -3.981189
 H    -2.388008    -1.140121    -4.116102
 H    -3.443981    -3.091792    -3.970226
 O    -2.582116    -2.748001    -3.681145
 H    -1.898197    -3.382789    -3.972725
 H     3.283329    -0.990338    -4.201946
 O     2.749166    -1.047908    -5.017244
 H     3.397766    -1.181612    -5.727501
 H     4.796484     2.590094    -6.285477
 O     4.291937     1.737021    -6.361101
 H     3.459821     1.966025    -6.792841
 H    -4.339631     0.656371     5.774802
 O    -4.809244     1.475602     6.076871
 H    -5.347648     1.760796     5.311077
 H    -4.028696    -0.158901     1.939700
 O    -3.503278     0.092917     2.718356
 H    -3.396020     1.065474     2.701967
 H    -5.746172     0.835400    -2.299250
 O    -6.291209     0.216214    -2.827411
 H    -5.842737     0.166281    -3.693701
 H     1.887672    -3.616625    -4.276179
 O     1.842603    -4.017909    -5.166110
 H     1.415875    -4.880747    -5.039221
 H     4.382919    -3.649463    -0.725607
 O     4.663724    -2.944296    -0.101476
 H     3.915849    -2.301839    -0.082842
 H    -0.174484     3.052608    -0.650899
 O    -0.918212     2.728579    -1.186205
 H    -1.620812     3.393305    -1.030013
 H     1.799040     4.211064     1.945811
 O     2.233436     4.278976     2.815606
 H     2.010993     3.461622     3.288389
 H     3.661279     0.947588     1.858872
 O     2.873780     0.378363     1.960975
 H     2.111453     0.971453     2.107244
 H     3.082958    -3.917709    -2.215782
 O     3.760677    -4.580019    -1.933805
 H     4.457560    -4.550448    -2.608124
 H     4.980799    -3.619663    -4.599972
 O     5.393670    -3.375020    -3.735833
 H     5.005078    -2.523305    -3.449318
 H    -1.039034     4.902533     2.474926
 O    -1.184001     5.512869     1.714318
 H    -1.814897     5.071256     1.089281
 H    -5.647049     3.250560     0.600400
 O    -5.165568     3.788136    -0.057163
 H    -5.593514     4.662567    -0.163430
 H     4.827968    -4.193661     2.822735
 O     4.094588    -3.958130     2.248352
 H     4.456395    -3.620546     1.398074
 H     5.748751    -1.549352     1.440787
 O     5.370804    -0.648795     1.482374
 H     6.166498    -0.091506     1.587333
 H     1.510984    -6.528557    -3.409142
 O     1.349381    -6.678122    -4.365645
 H     2.232785    -6.745879    -4.756882
 H    -7.327953    -3.513612     0.401955
 O    -8.289757    -3.470997     0.177535
 H    -8.767102    -3.325710     1.023297
 H     3.078156    -2.716999     2.752897
 O     2.403690    -2.045707     2.969111
 H     2.657360    -1.214084     2.529549
 H    -2.013034     2.350808     5.269376
 O    -2.719180     3.000393     5.443413
 H    -3.480982     2.489473     5.776922
 H    -0.921405     0.623387     4.071463
 O    -0.809362     1.117168     4.914727
 H     0.043401     1.557749     4.833432
 H     0.486237     3.866403    -6.617378
 O     1.432353     3.637477    -6.487421
 H     1.427565     2.755558    -6.069483
 H     6.932358    -3.363531     4.717793
 O     6.179737    -3.764710     4.221331
 H     5.370348    -3.422554     4.670066
 H     7.962920     1.167188     1.735654
 O     7.850265     0.223937     1.958927
 H     8.340447    -0.298488     1.296972
 H    -3.995849    -0.102089    -4.735329
 O    -4.916213    -0.096692    -5.095257
 H    -4.871644     0.337037    -5.969286
 H     6.442142    -1.441565    -2.063163
 O     6.822019    -1.961964    -1.349922
 H     6.070545    -2.256946    -0.801679
 H     4.542838    -1.265319     4.525271
 O     4.983465    -0.501148     4.117321
 H     4.952753    -0.599111     3.141768
 H    -0.042308     3.079995     3.149870
 O    -0.664882     3.724291     3.542886
 H    -0.372731     3.914967     4.455230
 H     8.204935    -1.381753    -0.557229
 O     8.988495    -1.058664    -0.059800
 H     9.674484    -1.731828    -0.166355
 H     9.440850    -4.187303     2.150726
 O     9.172455    -3.930995     1.241817
 H     9.955504    -3.746367     0.711679
 H    -2.580506    -2.819405     3.648703
 O    -3.186624    -2.841299     2.898575
 H    -2.702360    -2.469785     2.118661
 H    -2.001746     1.229661    -6.212626
 O    -2.611649     1.993779    -6.215980
 H    -2.885086     2.118951    -5.283396
 H    -1.028289     4.213348    -5.210842
 O    -1.129832     4.250245    -6.190670
 H    -1.729697     3.511820    -6.400081
 H    -4.730937    -6.055136    -1.642123
 O    -5.196754    -5.325170    -1.207324
 H    -5.945912    -5.093423    -1.797405
 H     2.563780    -5.754288    -1.781358
 O     1.744837    -6.289151    -1.753137
 H     0.992060    -5.650738    -1.616602
 H     3.315842    -3.954254    -5.796208
 O     4.282452    -3.952194    -6.037848
 H     4.428749    -3.177908    -6.588087
 H     7.478064     3.120142     2.511280
 O     7.410753     2.825994     1.594128
 H     6.475513     2.521427     1.496063
 H     6.513710    -4.040823     0.274026
 O     6.988921    -4.846505     0.010641
 H     7.870114    -4.731261     0.417829
 H    -7.549026    -4.086359    -2.895365
 O    -7.346059    -5.033995    -2.731502
 H    -7.990776    -5.337565    -2.064060
 H    -4.382519     6.514767     5.312779
 O    -3.497635     6.175423     5.079748
 H    -3.040930     5.902835     5.890253
 H     7.195799     3.029923     5.273056
 O     7.207789     2.689216     4.369072
 H     7.437367     1.743599     4.447481
 H    -5.979337     0.541495     6.885068
 O    -6.767997    -0.000427     7.119698
 H    -6.509401    -0.917523     6.929354
 H    -0.524164    -4.656815    -3.195379
 O    -0.665066    -4.492343    -4.145532
 H    -1.266594    -5.169697    -4.480697
 H     6.580591    -0.220914     4.541614
 O     7.555324    -0.049632     4.535037
 H     7.792402    -0.033058     3.580741
 H     4.740713    -6.476285    -4.157397
 O     4.061135    -6.592644    -4.855994
 H     4.218348    -5.883237    -5.487988
 H    -5.837148    -1.401179    -5.460116
 O    -6.466244    -2.141410    -5.638013
 H    -7.302498    -1.682978    -5.911315
 H    -7.824656     0.401056     5.903548
 O    -8.359402     0.795485     5.168730
 H    -8.967617     1.409333     5.583733
 H    -5.184150     5.682005     2.588092
 O    -5.394126     6.615155     2.379350
 H    -4.526771     7.069452     2.414556
 H     5.891392     1.724767    -3.703008
 O     6.121983     0.970190    -4.287543
 H     5.661402     1.134455    -5.112940
 H    -5.758288     6.536619     0.708896
 O    -5.764841     6.376131    -0.257976
 H    -4.861765     6.614047    -0.556582
 H    -0.365068    -7.225315    -3.599768
 O    -1.084544    -7.376786    -2.975873
 H    -0.715289    -7.784930    -2.183896
 H    -2.726831    -1.922322     5.381607
 O    -2.093659    -2.671467     5.490091
 H    -1.255745    -2.237855     5.739021
 H     7.438485    -4.565251    -1.622869
 O     7.580984    -4.493582    -2.590986
 H     6.827882    -3.974205    -2.922131
 H    -8.822987    -2.512900    -3.643998
 O    -7.909132    -2.475278    -3.279383
 H    -7.340523    -2.247483    -4.030684
 H     8.802664    -3.315139    -2.866415
 O     9.455020    -2.594722    -2.995224
 H     8.969722    -1.761055    -2.858642
 H    -5.122486    -4.606309    -3.989130
 O    -5.069018    -3.654937    -3.795444
 H    -5.562198    -3.204147    -4.491928
 H    -3.499783     4.307656    -3.294422
 O    -3.200263     5.129804    -2.873085
 H    -3.459706     5.870858    -3.421821
 H    -0.067221     4.995440    -3.681014
 O    -0.743494     4.307647    -3.548500
 H    -1.527040     4.743436    -3.156461
 H    -2.193902    -4.403211     5.067280
 O    -2.496485    -5.232997     4.666146
 H    -3.419869    -5.051951     4.417535
 H    -2.156427     8.655319    -3.194893
 O    -2.377356     7.717526    -3.368899
 H    -2.160183     7.538867    -4.310070
 H    -2.936295     7.132001     3.688318
 O    -2.834760     7.388187     2.756220
 H    -2.243080     6.708579     2.373597
 H     4.706889     1.147579     4.438902
 O     4.575951     2.114799     4.331809
 H     5.463341     2.470767     4.136503
 H     7.653275    -2.370779     6.345327
 O     8.111701    -2.523411     5.495991
 H     8.099108    -1.644873     5.067218
 H     5.765073    -2.179202     7.828320
 O     6.490366    -1.647644     7.485584
 H     6.058992    -0.858183     7.088711
 H    -1.479480     6.086837    -6.070784
 O    -1.594546     7.016613    -5.820286
 H    -0.712629     7.424668    -5.871114
 H    -8.319023    -0.283427     3.776877
 O    -8.126357    -0.771188     2.963772
 H    -7.232438    -1.145096     3.063081
 H    -8.542154     0.296974     0.046836
 O    -8.577120     0.888614     0.816789
 H    -8.581807     0.292594     1.585157
 H     0.646819    -0.970723     5.919158
 O    -0.200614    -1.059426     6.414907
 H    -0.679220    -0.256408     6.145085
 H    -0.300362     7.096230    -1.161615
 O    -0.242919     6.771243    -2.082708
 H    -1.083252     7.015967    -2.531646
 H     0.372527    -8.077997     0.111134
 O    -0.532533    -8.288226    -0.165289
 H    -1.006740    -8.397148     0.687491
 H     1.911209     2.253021     5.494437
 O     1.938352     2.033490     4.539050
 H     2.885678     2.050941     4.310669
 H    -7.979352    -4.966324    -6.009168
 O    -7.071749    -4.822322    -6.323776
 H    -6.899358    -3.879244    -6.203951
 H     2.828318    -7.720928     0.677690
 O     1.951100    -7.332137     0.635978
 H     1.898923    -6.936026    -0.271832
 H     3.552395     6.110902    -6.976862
 O     3.730053     5.151072    -7.097918
 H     2.871529     4.723190    -6.932579
 H    -0.408711     6.920868     0.998816
 O    -0.073381     7.656084     0.458345
 H    -0.734894     8.357935     0.539826
 H     4.352467     3.180949     5.596770
 O     4.261697     3.781979     6.375353
 H     5.134565     3.798944     6.776782
 H     7.500231     2.155479     7.197553
 O     6.992398     3.009343     7.164315
 H     7.481683     3.625465     7.708325
 H     3.877890    -8.034619    -1.409605
 O     4.392355    -7.553747    -0.740648
 H     4.863170    -6.882610    -1.260976
 H     6.624338    -5.936402    -2.863005
 O     5.842495    -6.519642    -2.870717
 H     6.159100    -7.440684    -2.854339
 H    -9.141921    -2.122787     2.688192
 O    -9.638142    -2.913048     2.387427
 H    -10.354153    -2.555993     1.834890
 H    -2.542249     8.701286     1.552113
 O    -2.370872     9.111379     0.687946
 H    -3.150893     9.700541     0.535817
 H     7.891718    -0.034477     7.613502
 O     8.262479     0.689765     7.097631
 H     8.129783     0.425521     6.170741
 H    -2.480092     4.641545     7.966788
 O    -2.172478     4.909707     7.102100
 H    -2.367312     4.145987     6.480566
 H    -6.380431    -6.051414    -3.836350
 O    -5.699761    -6.218303    -4.513613
 H    -6.113604    -5.870018    -5.332750
 H     6.624030    -3.138313     2.698462
 O     6.775611    -2.822197     1.788266
 H     7.725069    -2.908701     1.618613
 H     2.461412     6.667437    -0.299448
 O     2.717083     7.363955     0.346359
 H     1.872757     7.696875     0.674672
 H    -4.310911    -7.066865    -3.403171
 O    -3.769654    -7.174509    -2.612630
 H    -2.854670    -7.295866    -2.924155
 H     1.142918     7.006644    -5.123773
 O     1.012559     7.910012    -5.496917
 H     1.010974     8.491426    -4.708565
 H    -8.300235    -1.348175    -1.914126
 O    -8.608290    -1.129887    -1.020774
 H    -8.409679    -1.956223    -0.525218
 H    -3.091490     7.297488    -1.756852
 O    -3.215988     7.060355    -0.828116
 H    -2.908411     7.823979    -0.295983
 H     2.626658    -4.791336     2.132690
 O     1.704163    -5.112333     2.095450
 H     1.751617    -5.976140     1.636230
 H    -8.747346    -0.240916    -5.222775
 O    -8.651722    -0.768190    -6.050076
 H    -8.335470    -0.131477    -6.715111
 H     7.598001     0.004910    -3.683140
 O     8.224399    -0.095990    -2.947499
 H     8.917034     0.565509    -3.086715
 H     4.330243     6.542648     0.491292
 O     5.029746     5.906271     0.272890
 H     4.560347     5.095085    -0.024490
 H    -7.902347     0.527625    -3.330942
 O    -8.789009     0.590253    -3.742617
 H    -9.414520     0.325002    -3.066937
 H     6.250359     3.831036    -2.841896
 O     5.747362     3.038390    -2.573434
 H     6.310880     2.558719    -1.922171
 H    -1.525210    -6.901180    -0.330183
 O    -2.119087    -6.135681    -0.470827
 H    -2.702233    -6.381890    -1.195384
 H    -4.189743    -7.770447     0.448202
 O    -4.433510    -7.566565     1.354123
 H    -4.198881    -6.616718     1.484807
 H    -3.040921    -5.108803     0.822493
 O    -3.765889    -5.014867     1.461641
 H    -3.481012    -4.344410     2.115311
 H     4.963244    -6.645733     4.571520
 O     4.228171    -6.350504     4.030845
 H     4.545172    -6.390272     3.112923
 H    -9.639203    -5.735300    -4.460803
 O    -9.621958    -5.221032    -5.300536
 H    -10.259228    -5.641447    -5.878270
 H     6.084308    -5.906666     1.030944
 O     5.543541    -6.520813     1.569318
 H     5.090875    -7.060768     0.910569
 H    -1.617408    -6.888797     2.147602
 O    -1.781824    -7.846830     2.137212
 H    -2.744274    -7.946481     2.100478
 H    -10.081212    -3.525646    -4.913995
 O    -10.195490    -2.615667    -4.591824
 H    -9.931617    -2.024755    -5.310156
 H     0.685778     8.105847    -2.683795
 O     1.037017     8.954480    -3.026724
 H     1.930015     9.051405    -2.635479
 H    -9.248601    -7.581597    -3.181769
 O    -9.819422    -6.812446    -3.149304
 H    -9.712373    -6.436868    -2.256675
 H     1.945504     0.283797     4.701558
 O     2.009916    -0.597144     5.117082
 H     2.223390    -1.238338     4.406448
 H    -6.383040     1.000009    -7.657363
 O    -7.342690     1.101442    -7.547339
 H    -7.483994     1.987373    -7.211332
 H     6.295729     4.033390    -6.828491
 O     5.810082     3.971531    -5.970812
 H     5.021841     4.543292    -6.171367
 H    -5.155871     10.324464     1.220919
 O    -4.643534     10.384866     0.403510
 H    -5.224706     9.955458    -0.254956
 H    -0.717106    -0.763328    -5.784731
 O    -0.848085    -0.060094    -6.457420
 H    -0.050883     0.493986    -6.350148
 H     4.874600    -0.147279    -6.795491
 O     4.929434    -1.094774    -6.629680
 H     5.762066    -1.244163    -6.147956
 H     2.358318    -8.748096    -3.074239
 O     3.316124    -8.700961    -3.042198
 H     3.575928    -8.075361    -3.734657
 H    -4.077701     0.129089    -7.940385
 O    -4.578048     0.872787    -7.571152
 H    -3.892361     1.476411    -7.204668
 H     1.221121     3.250147     6.975372
 O     1.948076     2.625587     7.165145
 H     2.775886     3.136082     7.095753
 H    -11.426414    -2.390985    -0.374354
 O    -11.009899    -1.804077     0.257011
 H    -10.256179    -1.399451    -0.207647
 H    -7.594282     1.677374     7.583368
 O    -8.045968     2.532539     7.541551
 H    -8.179518     2.816790     8.445233
 H     5.980752    -9.137647    -1.526046
 O     6.085096    -9.199315    -2.480514
 H     5.203321    -9.383530    -2.827670
 H     6.705349     5.082866    -0.248636
 O     7.337841     4.422999    -0.550492
 H     7.495321     3.836711     0.217180
 H    -5.608899    -3.102444     5.575087
 O    -5.621743    -2.378693     6.239715
 H    -5.018436    -2.689504     6.936836
 H     2.417998     0.927865     7.665430
 O     2.868709     0.080945     7.538089
 H     2.561265    -0.244946     6.666056
 H    -2.979298    -3.238356     6.847491
 O    -3.491041    -3.411349     7.667088
 H    -2.879826    -3.139911     8.367259
 H     5.616837     1.456478     6.971897
 O     5.316814     0.608131     6.640600
 H     4.418803     0.454790     7.002300
 H     1.745822    -4.674591     3.945795
 O     2.208448    -4.674713     4.796217
 H     2.893701    -5.357728     4.688593
 H     10.376540    -2.883236    -1.658486
 O     10.850321    -2.957666    -0.785733
 H     11.785220    -2.938159    -0.982954
 H     4.108228     8.318258    -2.205366
 O     3.429532     8.886307    -1.820302
 H     3.221667     8.488211    -0.954946
 H    -8.343244    -6.305497    -0.161394
 O    -8.964932    -5.832579    -0.738158
 H    -8.896699    -4.903044    -0.408950
 H    -0.464509     9.844820    -2.611229
 O    -1.403836     10.019741    -2.412816
 H    -1.492595     10.081641    -1.459239
 H     4.226566     4.057640    -3.340184
 O     3.720640     4.881741    -3.323958
 H     4.331057     5.578710    -2.973405
 H     5.346093     6.562235    -1.358550
 O     5.295507     6.795532    -2.309512
 H     6.092450     6.408611    -2.721808
 H    -0.459363     4.785983     6.449576
 O     0.260329     4.318593     6.002393
 H     0.973453     4.961071     5.770776
 H     3.155959     5.136890     5.622692
 O     2.413637     5.620385     5.230509
 H     2.376942     5.346724     4.300289
 H    -7.004931     9.118637     0.275201
 O    -6.696418     8.942908    -0.623465
 H    -6.486963     7.992572    -0.647845
 H    -1.540602    -5.233822     3.292456
 O    -1.069332    -5.100754     2.438486
 H    -0.159584    -5.392785     2.540301
 H     3.993047    -2.646302     6.258205
 O     4.013890    -2.740669     5.281735
 H     3.290585    -3.359337     5.052558
 H     6.857745    -6.540506     3.018346
 O     7.221374    -6.235423     3.859065
 H     6.762836    -5.395686     4.050253
 H     8.788119    -5.299739     3.886271
 O     9.440310    -4.578049     3.810473
 H     9.174358    -3.909343     4.453517
 H     3.063589     8.253639    -7.685424
 O     3.279583     7.795814    -6.865389
 H     2.460669     7.922679    -6.320226
 H    -0.860107    -1.816716     8.061654
 O    -1.099530    -2.488651     8.715276
 H    -0.403564    -3.150083     8.666817
 H     8.485228     4.389814    -1.723258
 O     9.185605     4.441811    -2.422810
 H     9.912359     4.910829    -2.012919
 H     6.645363     4.794467    -4.684328
 O     6.928531     5.128895    -3.796462
 H     7.877898     4.973213    -3.695093
 H     10.761183     2.127852    -3.724571
 O     10.015841     2.001063    -3.139339
 H     9.647515     2.890040    -2.935635
 H     2.861411    -2.998695     7.863972
 O     3.704851    -2.508534     7.917765
 H     3.446413    -1.583002     8.045277
 H    -2.273767    -1.404418    -8.873918
 O    -2.695308    -1.112011    -8.066774
 H    -1.993431    -0.706289    -7.513148
 H     5.148062     5.142686     2.053384
 O     4.910532     4.547364     2.775408
 H     3.939831     4.589667     2.853077
 H    -3.798707    -5.941163    -5.220218
 O    -2.978584    -5.443389    -5.250388
 H    -3.177875    -4.630940    -5.742136
 H    -6.582318     5.984814     5.209107
 O    -6.121390     6.814435     4.985502
 H    -5.967408     6.786692     4.015156
 H    -7.550228     3.905717     6.279691
 O    -7.260350     4.378355     5.489307
 H    -7.016382     3.682768     4.857329
 H    -7.142107     9.471527     2.931880
 O    -6.869207     9.908738     2.099317
 H    -7.318199     10.754760     2.089177
 H    -6.184722    -6.921501     1.210287
 O    -6.774201    -6.253483     0.826893
 H    -6.210652    -5.783280     0.175683
 H    -4.092319    -5.093295     7.311893
 O    -4.334648    -5.904601     6.830305
 H    -3.538418    -6.166268     6.353534
 H     9.545733     0.608592    -0.219216
 O     9.620670     1.572408    -0.342210
 H     9.951697     1.689481    -1.239014
 H    -8.158906    -4.232446     2.889720
 O    -7.239304    -4.517280     2.897636
 H    -7.107994    -5.116363     2.134904
 H     0.808913    -2.762832     6.843916
 O     1.283482    -3.534898     7.170650
 H     1.502019    -4.065349     6.388405
 H    -3.365365    -2.414790    -6.996366
 O    -3.807038    -3.067443    -6.433306
 H    -4.750323    -2.909636    -6.528813
 H    -8.634674     8.304349     4.238288
 O    -7.835093     8.810521     4.389662
 H    -7.180172     8.178017     4.753372
 H     8.063368    -2.008423    -5.042378
 O     7.144499    -1.737115    -5.071478
 H     6.651302    -2.400667    -4.553669
 H    -5.166428    -5.162764     5.437106
 O    -5.180582    -4.532544     4.690339
 H    -5.935970    -4.731062     4.118388
 N     6.591700     4.266598    -8.647241
 H     5.662767     4.658960    -8.791359
 H     6.662304     3.452531    -9.252209
 H     7.254932     4.953060    -8.995259
