# Supplementary material for: Theoretical Distribution of the Ammonia Binding Energy at Interstellar Icy Grains: A New Computational Framework
Source: ACS Earth Space Chem. 2022 Jun 2;6(6):1514–26. doi: 10.1021/acsearthspacechem.2c00040 (PMC9208021; doi:10.1021/acsearthspacechem.2c00040)
Supplement: Supplementary file 1 — sp2c00040_si_001.zip [file sp2c00040_si_001.zip › Supporting_Information_R1/structures/grain_mol109.xyz]

604
grain_mol109 // -1574.397890861408 // -39.9683055885 // -591.585223789908 // -1022.78097266 // -0.0335680338 // -0.58303104815 // -0.008871828725
 H    -1.821418    -0.105861     2.481842
 O    -0.843915    -0.124558     2.566316
 H    -0.610836    -1.035056     2.865146
 H    -0.504299    -1.786944    -2.902993
 O    -0.583396    -1.831183    -1.937537
 H    -1.526650    -1.700242    -1.744157
 H    -2.685719     1.884411     0.914283
 O    -2.615721     1.261206     0.171675
 H    -1.814851     1.522429    -0.318148
 H    -3.655349     2.148429    -2.955000
 O    -3.121781     2.492897    -3.709068
 H    -2.214271     2.573193    -3.397404
 H    -0.162156    -0.636387    -0.803033
 O    -0.006702     0.068753    -0.145358
 H    -0.450626    -0.221383     0.662269
 H     0.853108    -1.856796    -4.826843
 O    -0.092970    -2.000298    -4.659141
 H    -0.230117    -2.957474    -4.722532
 H    -4.843235     2.625667    -1.202787
 O    -4.513678     1.794610    -1.596766
 H    -3.854604     1.466799    -0.939568
 H    -3.427609     3.417497     2.600275
 O    -2.734291     2.771414     2.364913
 H    -1.948772     3.065261     2.862136
 H     2.550739     0.191747    -2.905072
 O     1.914715    -0.426186    -2.489936
 H     1.028299    -0.067550    -2.688094
 H    -1.133358     0.443780    -3.572875
 O    -0.306783     0.876472    -3.274245
 H    -0.529347     1.464190    -2.533432
 H     2.614401    -0.759372     0.577235
 O     2.488350    -1.483136    -0.070767
 H     2.247240    -1.064442    -0.919123
 H    -2.893806    -0.355646    -0.598136
 O    -3.048522    -0.786998    -1.449045
 H    -3.877761    -1.295584    -1.390887
 H     2.852448     1.105311    -0.736772
 O     2.055246     1.650003    -0.611369
 H     1.310991     1.030913    -0.456794
 H     0.705399     3.207607    -3.122817
 O     1.612994     2.971314    -2.891206
 H     1.591965     2.490201    -2.043935
 H    -0.089851    -4.014760    -0.648781
 O    -0.351009    -4.671906    -1.332947
 H    -1.156960    -5.097342    -0.960646
 H    -6.178335     2.307016     3.073302
 O    -6.231580     2.484605     4.048926
 H    -7.007698     1.983834     4.368735
 H     0.927521    -3.846365     1.214893
 O     0.547927    -3.164260     0.631279
 H     1.259398    -2.532050     0.402167
 H    -2.666766     5.344606    -0.838103
 O    -2.527009     4.525644    -0.326759
 H    -3.432270     4.196239    -0.147563
 H    -5.598670    -1.090618     1.645182
 O    -5.293102    -0.449277     0.968674
 H    -5.418064    -0.880301     0.117877
 H    -0.536418    -3.306352     2.963233
 O    -0.190898    -2.523596     3.424813
 H     0.757923    -2.463617     3.225666
 H     5.267088     0.771993    -1.097740
 O     4.459004     0.269865    -0.919873
 H     4.664594    -0.174663    -0.067079
 H     0.815722     2.289455     1.140878
 O     0.785389     1.926918     2.035838
 H     0.138828     1.198347     2.061514
 H     4.405206    -0.688390    -2.307494
 O     4.585937    -1.161948    -3.151447
 H     5.100463    -0.525541    -3.690634
 H     3.182615     3.091964    -0.880813
 O     4.080341     3.445553    -0.842203
 H     4.552165     3.162070    -1.646905
 H    -5.961260    -1.197926    -1.946592
 O    -5.468612    -1.934234    -1.523365
 H    -5.414312    -2.636650    -2.194260
 H    -5.138703    -3.893526     1.125820
 O    -5.793989    -3.222560     0.857170
 H    -5.545028    -2.926687    -0.028738
 H     2.807326     2.076041    -3.572112
 O     3.445250     1.367339    -3.795267
 H     3.520258     1.355297    -4.754960
 H    -5.009428     3.953855     3.844816
 O    -4.408201     4.527262     3.357776
 H    -3.858817     5.015834     4.007351
 H     0.685820     1.066023    -4.678220
 O     1.173064     0.948262    -5.519632
 H     1.741363     0.162949    -5.378149
 H     1.296213     5.747655    -2.103977
 O     2.067144     5.376840    -1.642069
 H     2.618105     4.926343    -2.314023
 H    -2.973110    -3.329699    -1.882474
 O    -3.138614    -3.599027    -0.963077
 H    -3.930947    -4.154286    -0.953128
 H     2.334029     5.144292    -4.355555
 O     1.468183     5.288803    -4.776462
 H     1.424795     4.611337    -5.477674
 H     7.823824     1.454784    -0.803931
 O     7.025034     1.139115    -1.264270
 H     7.357408     0.454208    -1.878775
 H     4.603831     2.513108     0.459727
 O     4.916015     2.112266     1.296678
 H     4.883194     2.845945     1.950151
 H     0.893833    -3.203938    -2.252250
 O     1.760627    -3.081727    -2.666439
 H     1.895741    -2.110649    -2.669664
 H     1.388276     4.514387    -0.438288
 O     0.899856     4.045349     0.276013
 H     0.253339     4.679221     0.633839
 H    -5.721621     1.192484     1.264884
 O    -6.167896     2.037135     1.475887
 H    -7.109675     1.852228     1.228910
 H    -2.428485    -2.580039     0.189568
 O    -1.927477    -2.050684     0.839300
 H    -1.036210    -2.437276     0.829863
 H    -3.739394    -0.347391     4.260088
 O    -3.743476    -0.508242     5.231355
 H    -4.525539    -1.057088     5.467363
 H    -6.238084    -2.717440     3.126230
 O    -5.753463    -1.883146     3.240494
 H    -4.812704    -2.155167     3.235353
 H    -2.888087    -0.223313    -3.006294
 O    -2.625246    -0.274024    -3.952450
 H    -2.513755    -1.245175    -4.056863
 H    -3.611463    -3.164608    -3.819809
 O    -2.735139    -2.832364    -3.562519
 H    -2.073385    -3.493044    -3.847384
 H     3.155667    -1.236793    -4.276607
 O     2.601932    -1.309340    -5.077538
 H     3.229662    -1.485109    -5.796937
 H     4.788719     2.249865    -6.521785
 O     4.216439     1.456028    -6.559653
 H     3.393659     1.745945    -6.962094
 H    -4.187838     0.933133     5.807959
 O    -4.631086     1.773130     6.092336
 H    -5.180054     2.045486     5.329366
 H    -3.986970    -0.018776     1.997025
 O    -3.438018     0.246091     2.754774
 H    -3.307284     1.214602     2.702149
 H    -5.779932     0.872315    -2.233256
 O    -6.351918     0.249062    -2.727183
 H    -5.925279     0.158890    -3.601226
 H     1.697438    -3.829299    -4.228725
 O     1.622532    -4.259698    -5.102999
 H     1.178151    -5.106803    -4.936615
 H     4.274501    -3.801820    -0.736743
 O     4.587039    -3.082782    -0.144522
 H     3.855139    -2.421864    -0.130374
 H    -0.119972     3.007478    -0.790434
 O    -0.883872     2.683066    -1.296932
 H    -1.566163     3.370140    -1.148144
 H     1.945444     4.203887     1.723867
 O     2.382392     4.289828     2.590372
 H     2.152774     3.488914     3.087138
 H     3.723793     0.900941     1.701658
 O     2.927291     0.351363     1.841221
 H     2.181648     0.965806     1.985110
 H     2.933651    -4.089235    -2.186893
 O     3.602193    -4.757978    -1.897995
 H     4.283575    -4.768095    -2.588376
 H     4.781153    -3.919015    -4.622305
 O     5.221060    -3.654352    -3.777662
 H     4.858581    -2.784895    -3.510859
 H    -0.865870     4.984127     2.288584
 O    -1.015529     5.572880     1.512048
 H    -1.669683     5.124839     0.916397
 H    -5.555585     3.381489     0.578147
 O    -5.077653     3.884266    -0.108781
 H    -5.486856     4.764944    -0.235125
 H     4.790823    -4.235597     2.816844
 O     4.049717    -4.003171     2.251171
 H     4.399178    -3.702531     1.382130
 H     5.742475    -1.662483     1.323421
 O     5.385684    -0.752677     1.341619
 H     6.194774    -0.209290     1.410391
 H     1.272748    -6.700100    -3.253348
 O     1.085369    -6.878273    -4.200248
 H     1.957518    -6.980901    -4.608677
 H    -7.399812    -3.342663     0.651690
 O    -8.365431    -3.284348     0.448018
 H    -8.819007    -3.098645     1.298930
 H     3.075232    -2.719652     2.735147
 O     2.421928    -2.025282     2.942841
 H     2.685392    -1.214921     2.470264
 H    -1.834114     2.552818     5.190896
 O    -2.520730     3.224508     5.359328
 H    -3.285891     2.743490     5.727539
 H    -0.812429     0.759401     4.029181
 O    -0.668960     1.278391     4.852254
 H     0.192017     1.694718     4.736306
 H     0.437250     3.608457    -6.793743
 O     1.380677     3.360504    -6.676743
 H     1.353654     2.494279    -6.227459
 H     6.958582    -3.393499     4.633092
 O     6.185280    -3.793374     4.168079
 H     5.394944    -3.416659     4.623161
 H     8.021476     1.015455     1.470992
 O     7.894269     0.083352     1.730600
 H     8.356782    -0.473761     1.077487
 H    -4.110711    -0.189796    -4.674576
 O    -5.038926    -0.174633    -5.013701
 H    -5.004665     0.228614    -5.902665
 H     6.353272    -1.690392    -2.195713
 O     6.737737    -2.197690    -1.475582
 H     5.992831    -2.454567    -0.899668
 H     4.614738    -1.249451     4.421886
 O     5.066388    -0.512088     3.978467
 H     5.007403    -0.638008     3.007544
 H     0.100939     3.161799     3.001696
 O    -0.497697     3.832335     3.388100
 H    -0.177393     4.047564     4.285333
 H     8.151443    -1.624325    -0.733500
 O     8.954092    -1.303009    -0.266292
 H     9.621506    -1.995685    -0.365230
 H     9.385229    -4.364819     2.040091
 O     9.101962    -4.133501     1.128902
 H     9.876524    -3.985386     0.575528
 H    -2.561934    -2.654515     3.763581
 O    -3.185980    -2.687440     3.028700
 H    -2.711693    -2.354426     2.225561
 H    -2.121280     1.042152    -6.242003
 O    -2.713396     1.819782    -6.258130
 H    -2.960599     1.984257    -5.324320
 H    -1.050763     4.033238    -5.367730
 O    -1.171209     4.036921    -6.345968
 H    -1.795864     3.309210    -6.515670
 H    -4.912626    -6.014810    -1.361979
 O    -5.350766    -5.259386    -0.942186
 H    -6.107861    -5.029490    -1.522749
 H     2.381836    -5.896803    -1.677873
 O     1.551476    -6.410375    -1.612775
 H     0.817336    -5.749511    -1.480911
 H     3.080882    -4.254302    -5.767723
 O     4.041404    -4.283984    -6.031643
 H     4.192587    -3.532622    -6.611470
 H     7.601322     3.002036     2.183921
 O     7.503383     2.686361     1.276647
 H     6.560398     2.395084     1.216003
 H     6.418909    -4.211053     0.226795
 O     6.868853    -5.036315    -0.020026
 H     7.761701    -4.928891     0.363193
 H    -7.712206    -4.021469    -2.617877
 O    -7.528084    -4.967758    -2.426197
 H    -8.163653    -5.232467    -1.733912
 H    -4.103281     6.771892     5.145212
 O    -3.232284     6.403872     4.903839
 H    -2.763291     6.146958     5.712450
 H     7.383491     3.006842     4.958315
 O     7.373033     2.634814     4.067044
 H     7.576885     1.686891     4.174943
 H    -5.803191     0.896225     6.958259
 O    -6.598619     0.381947     7.229716
 H    -6.366245    -0.547090     7.065214
 H    -0.711857    -4.772804    -3.057800
 O    -0.870979    -4.637987    -4.009785
 H    -1.496507    -5.311236    -4.307147
 H     6.677640    -0.253918     4.356113
 O     7.655933    -0.108096     4.321604
 H     7.869808    -0.123983     3.362060
 H     4.484454    -6.752369    -4.075902
 O     3.786318    -6.876066    -4.754650
 H     3.944874    -6.192222    -5.413875
 H    -5.998567    -1.467466    -5.312024
 O    -6.649027    -2.197811    -5.449985
 H    -7.480391    -1.728554    -5.719764
 H    -7.673822     0.767422     6.024772
 O    -8.216612     1.149481     5.289305
 H    -8.799693     1.792141     5.696698
 H    -4.988366     5.867095     2.469605
 O    -5.180976     6.797596     2.234041
 H    -4.302230     7.231068     2.233300
 H     5.841115     1.428102    -3.932174
 O     6.041454     0.650852    -4.499152
 H     5.555558     0.792189    -5.314014
 H    -5.585992     6.671159     0.575770
 O    -5.619666     6.478342    -0.384575
 H    -4.718447     6.683377    -0.712031
 H    -0.623016    -7.356900    -3.376826
 O    -1.331041    -7.470032    -2.732074
 H    -0.952855    -7.859289    -1.934811
 H    -2.645949    -1.695949     5.467182
 O    -2.028356    -2.456245     5.587251
 H    -1.174752    -2.034825     5.801786
 H     7.286063    -4.821962    -1.671200
 O     7.407432    -4.786764    -2.644322
 H     6.659080    -4.260753    -2.975689
 H    -8.966072    -2.443576    -3.391032
 O    -8.043226    -2.416181    -3.048935
 H    -7.487272    -2.227696    -3.820336
 H     8.648910    -3.648584    -2.988456
 O     9.314676    -2.949191    -3.158819
 H     8.853158    -2.099846    -3.037748
 H    -5.325253    -4.637336    -3.748081
 O    -5.244803    -3.681561    -3.588609
 H    -5.743510    -3.242677    -4.288755
 H    -3.475675     4.252786    -3.398939
 O    -3.148516     5.081436    -3.012478
 H    -3.401841     5.809207    -3.581533
 H    -0.036980     4.843108    -3.886883
 O    -0.727048     4.177721    -3.715952
 H    -1.489863     4.646054    -3.320893
 H    -2.179112    -4.198282     5.226670
 O    -2.510735    -5.033637     4.861613
 H    -3.435107    -4.838464     4.627827
 H    -2.029397     8.567357    -3.481227
 O    -2.277068     7.629968    -3.616880
 H    -2.085703     7.413185    -4.555995
 H    -2.681394     7.298131     3.467045
 O    -2.596241     7.520285     2.524690
 H    -2.029532     6.813974     2.152001
 H     4.837233     1.148000     4.255806
 O     4.719278     2.113513     4.127419
 H     5.600887     2.453069     3.884139
 H     7.740889    -2.365073     6.208014
 O     8.175724    -2.557746     5.354344
 H     8.172706    -1.694024     4.895760
 H     5.893262    -2.077965     7.726456
 O     6.623178    -1.576906     7.349379
 H     6.201645    -0.790278     6.936123
 H    -1.480936     5.886762    -6.280203
 O    -1.572008     6.826503    -6.059358
 H    -0.681764     7.212779    -6.140998
 H    -8.234255     0.023461     3.934841
 O    -8.072557    -0.496342     3.134948
 H    -7.185491    -0.888147     3.226532
 H    -8.531745     0.482209     0.193151
 O    -8.534867     1.100253     0.942864
 H    -8.535035     0.530930     1.731225
 H     0.760838    -0.809395     5.894472
 O    -0.076717    -0.860592     6.412060
 H    -0.542044    -0.055495     6.125589
 H    -0.162247     7.031586    -1.438122
 O    -0.135537     6.675119    -2.348601
 H    -0.979922     6.926194    -2.786097
 H     0.181879    -8.100786     0.343186
 O    -0.734108    -8.298371     0.094883
 H    -1.190507    -8.366370     0.961553
 H     2.090753     2.364850     5.330462
 O     2.090203     2.110632     4.383540
 H     3.033235     2.097532     4.134153
 H    -8.236842    -4.995743    -5.688519
 O    -7.333862    -4.884807    -6.028763
 H    -7.136273    -3.942725    -5.945364
 H     2.658506    -7.784353     0.840708
 O     1.789702    -7.376494     0.805601
 H     1.725258    -7.010030    -0.113762
 H     3.578847     5.709349    -7.225309
 O     3.685774     4.746153    -7.378622
 H     2.836416     4.328251    -7.167649
 H    -0.214816     6.934687     0.729483
 O     0.122494     7.643694     0.156233
 H    -0.523248     8.361113     0.228577
 H     4.553850     3.238887     5.345423
 O     4.495112     3.867150     6.105769
 H     5.378334     3.877106     6.483859
 H     7.714610     2.189777     6.907011
 O     7.226005     3.053913     6.858507
 H     7.743548     3.675540     7.368945
 H     3.650477    -8.194566    -1.257385
 O     4.192082    -7.704141    -0.617416
 H     4.665832    -7.062403    -1.171053
 H     6.410562    -6.214379    -2.844098
 O     5.615395    -6.778541    -2.814468
 H     5.910599    -7.705889    -2.773164
 H    -9.125861    -1.831121     2.929382
 O    -9.647786    -2.618680     2.667434
 H    -10.367849    -2.263013     2.119286
 H    -2.300147     8.783142     1.269711
 O    -2.138785     9.160809     0.388967
 H    -2.908509     9.762532     0.234251
 H     8.064530     0.007070     7.388153
 O     8.441282     0.703539     6.839440
 H     8.279013     0.412140     5.925432
 H    -2.183539     4.943366     7.818030
 O    -1.890550     5.175368     6.937950
 H    -2.117078     4.395888     6.347409
 H    -6.612959    -6.045229    -3.516784
 O    -5.952796    -6.251826    -4.203352
 H    -6.377558    -5.921313    -5.024267
 H     6.607748    -3.229523     2.615046
 O     6.745195    -2.948781     1.691030
 H     7.688300    -3.062538     1.503405
 H     2.642819     6.635462    -0.750775
 O     2.947777     7.393135    -0.194489
 H     2.125805     7.656790     0.251140
 H    -4.558270    -7.095590    -3.096255
 O    -4.001264    -7.189726    -2.314985
 H    -3.096963    -7.343734    -2.642819
 H     1.178696     6.777479    -5.421676
 O     1.046930     7.668383    -5.822176
 H     1.088016     8.277626    -5.056180
 H    -8.375068    -1.233847    -1.714814
 O    -8.657045    -0.978149    -0.822784
 H    -8.466017    -1.791686    -0.303671
 H    -2.961227     7.282141    -1.975487
 O    -3.069963     7.080482    -1.036336
 H    -2.730846     7.853587    -0.538459
 H     2.559944    -4.803128     2.198159
 O     1.629586    -5.102845     2.192954
 H     1.645954    -5.982668     1.763020
 H    -8.874081    -0.229132    -5.048593
 O    -8.810676    -0.786325    -5.859235
 H    -8.495090    -0.180423    -6.552795
 H     7.504327    -0.328817    -3.888905
 O     8.146715    -0.420526    -3.166199
 H     8.850231     0.219621    -3.343488
 H     4.481770     6.349018     0.237697
 O     5.185882     5.674861     0.225641
 H     4.738851     4.904713    -0.184376
 H    -7.966556     0.582570    -3.204398
 O    -8.861097     0.652415    -3.597532
 H    -9.476375     0.425782    -2.898796
 H     6.263453     3.566073    -3.148200
 O     5.759561     2.783246    -2.859898
 H     6.319226     2.318412    -2.193915
 H    -1.697614    -6.893683    -0.094939
 O    -2.276492    -6.119269    -0.248435
 H    -2.882215    -6.375642    -0.950580
 H    -4.362616    -7.670632     0.773388
 O    -4.580239    -7.430285     1.677023
 H    -4.320129    -6.482553     1.769559
 H    -3.142967    -5.026681     1.029404
 O    -3.850251    -4.893519     1.681257
 H    -3.534247    -4.208338     2.304716
 H     4.909842    -6.629573     4.645382
 O     4.168664    -6.336730     4.111787
 H     4.463203    -6.414001     3.188811
 H    -9.877320    -5.671032    -4.076938
 O    -9.867798    -5.186320    -4.934195
 H    -10.528405    -5.610422    -5.482247
 H     5.963891    -6.038938     1.056978
 O     5.421930    -6.621329     1.628352
 H     4.941019    -7.172067     0.999237
 H    -1.730454    -6.795161     2.382327
 O    -1.917964    -7.748713     2.408455
 H    -2.883122    -7.825677     2.397278
 H    -10.277473    -3.467838    -4.596343
 O    -10.362864    -2.544946    -4.303314
 H    -10.101826    -1.985334    -5.047301
 H     0.811805     7.966010    -3.013156
 O     1.165649     8.797779    -3.392066
 H     2.074076     8.894825    -3.032939
 H    -9.500214    -7.481709    -2.744384
 O    -10.052090    -6.698414    -2.725323
 H    -9.914788    -6.295268    -1.848984
 H     2.060412     0.371174     4.606489
 O     2.112752    -0.497369     5.049599
 H     2.294588    -1.166344     4.356201
 H    -6.539377     0.870252    -7.577733
 O    -7.493584     0.998729    -7.449768
 H    -7.605851     1.898636    -7.141027
 H     6.392427     3.729085    -7.172852
 O     5.800456     3.667751    -6.423454
 H     4.979978     4.184972    -6.694721
 H    -4.882940     10.457733     0.943025
 O    -4.388430     10.478499     0.112784
 H    -4.994392     10.041123    -0.517462
 H    -0.874227    -0.966006    -5.775174
 O    -1.003883    -0.283614    -6.469168
 H    -0.192510     0.255466    -6.398071
 H     4.703892    -0.524722    -6.932498
 O     4.743052    -1.467448    -6.738005
 H     5.581850    -1.620300    -6.268157
 H     2.075517    -8.926824    -2.860551
 O     3.034686    -8.902481    -2.852591
 H     3.292557    -8.307084    -3.571867
 H    -4.262803    -0.065422    -7.883001
 O    -4.736668     0.702343    -7.528499
 H    -4.028388     1.301050    -7.198293
 H     1.460390     3.429760     6.790878
 O     2.176098     2.794517     6.987366
 H     3.014443     3.280870     6.879038
 H    -11.487658    -2.147394    -0.069395
 O    -11.042966    -1.549523     0.531743
 H    -10.290881    -1.179474     0.036572
 H    -7.373763     2.094118     7.653587
 O    -7.806337     2.958010     7.593041
 H    -7.911142     3.275817     8.489302
 H     5.723452    -9.351559    -1.383260
 O     5.803778    -9.448802    -2.337108
 H     4.909816    -9.622837    -2.657341
 H     6.865424     4.895296    -0.722766
 O     7.413765     4.143196    -0.991282
 H     7.559433     3.634806    -0.164025
 H    -5.549739    -2.798100     5.767124
 O    -5.530143    -2.052337     6.406745
 H    -4.917564    -2.353681     7.099917
 H     2.617875     1.104030     7.532798
 O     3.044103     0.241767     7.425358
 H     2.709221    -0.105429     6.571852
 H    -2.894770    -2.954821     6.983014
 O    -3.390818    -3.087567     7.819643
 H    -2.756844    -2.807422     8.495752
 H     5.810297     1.529628     6.746507
 O     5.484436     0.675274     6.457635
 H     4.590368     0.558952     6.841902
 H     1.725192    -4.603804     4.025625
 O     2.207452    -4.587071     4.864885
 H     2.873920    -5.289539     4.764863
 H     10.260874    -3.214116    -1.833443
 O     10.753891    -3.269678    -0.970146
 H     11.683958    -3.277954    -1.189642
 H     4.153257     8.221756    -2.903608
 O     3.636963     8.874271    -2.396446
 H     3.411842     8.407787    -1.561099
 H    -8.493681    -6.126363     0.208462
 O    -9.117677    -5.658351    -0.369826
 H    -9.019613    -4.720068    -0.074611
 H    -0.299180     9.731997    -2.978210
 O    -1.228360     9.940580    -2.762965
 H    -1.291619     10.033598    -1.809927
 H     4.292684     3.875627    -3.603557
 O     3.770594     4.683374    -3.591693
 H     4.367689     5.430541    -3.387865
 H     5.958378     7.178920    -2.394695
 O     5.423479     6.762641    -3.118657
 H     6.070772     6.285548    -3.665310
 H    -0.195124     4.988439     6.250243
 O     0.502183     4.488064     5.803525
 H     1.225367     5.104038     5.533771
 H     3.406674     5.220900     5.328712
 O     2.666693     5.711547     4.940497
 H     2.595575     5.407317     4.021614
 H    -6.781397     9.266279     0.081894
 O    -6.498813     9.052906    -0.817121
 H    -6.311666     8.097572    -0.813563
 H    -1.587723    -5.104613     3.467144
 O    -1.134250    -5.013157     2.598210
 H    -0.229028    -5.322262     2.689440
 H     4.073804    -2.553958     6.214695
 O     4.069227    -2.682955     5.241978
 H     3.325841    -3.290652     5.051144
 H     6.768812    -6.623502     3.046830
 O     7.159549    -6.299153     3.867941
 H     6.725664    -5.442396     4.040602
 H     8.747877    -5.401304     3.826853
 O     9.415276    -4.698999     3.711424
 H     9.179953    -4.002163     4.336384
 H     3.416073     7.941964    -7.807805
 O     3.396893     7.388563    -7.028397
 H     2.531998     7.567432    -6.585403
 H    -0.714573    -1.545120     8.098693
 O    -0.954068    -2.188421     8.780548
 H    -0.275275    -2.867911     8.738639
 H     8.592614     4.164234    -2.096753
 O     9.236138     4.136075    -2.869809
 H     9.999460     4.634553    -2.560872
 H     6.593814     4.413863    -5.042424
 O     6.924282     4.809535    -4.214701
 H     7.857590     4.601094    -4.097190
 H     10.718055     1.723004    -4.072356
 O     9.976955     1.629847    -3.475854
 H     9.635522     2.532076    -3.283995
 H     2.972253    -2.823220     7.857268
 O     3.828271    -2.352689     7.874922
 H     3.595257    -1.417087     7.975467
 H    -2.517996    -1.673548    -8.803947
 O    -2.913535    -1.343934    -7.997999
 H    -2.189693    -0.936434    -7.474775
 H     5.222841     4.962140     1.897848
 O     5.065578     4.391241     2.676298
 H     4.092569     4.441726     2.767299
 H    -4.063103    -6.045022    -4.962077
 O    -3.232204    -5.569078    -5.028383
 H    -3.423791    -4.768947    -5.542889
 H    -6.317013     6.292618     5.109356
 O    -5.842300     7.102885     4.847036
 H    -5.711039     7.038232     3.875017
 H    -7.307977     4.275082     6.273270
 O    -7.026184     4.713620     5.460636
 H    -6.813112     3.991393     4.847613
 H    -6.847362     9.712526     2.727434
 O    -6.584045     10.114641     1.874354
 H    -7.013839     10.970115     1.844899
 H    -6.318465    -6.747960     1.550901
 O    -6.901108    -6.079360     1.158170
 H    -6.342158    -5.645162     0.478603
 H    -4.039865    -4.765218     7.536390
 O    -4.312534    -5.586469     7.089056
 H    -3.534322    -5.883170     6.603122
 H     9.546278     0.342874    -0.496222
 O     9.645406     1.299393    -0.654000
 H     9.953879     1.376984    -1.562783
 H    -8.188538    -3.956045     3.180958
 O    -7.276099    -4.263129     3.178011
 H    -7.176885    -4.890539     2.433434
 H     0.902957    -2.572138     6.876640
 O     1.365912    -3.344489     7.219055
 H     1.553608    -3.906158     6.450745
 H    -3.588579    -2.592569    -6.868082
 O    -4.032213    -3.215330    -6.273575
 H    -4.973420    -3.037114    -6.352324
 H    -8.336065     8.627262     4.105961
 O    -7.521593     9.118699     4.222513
 H    -6.873332     8.482643     4.592110
 H     7.890305    -2.400163    -5.188130
 O     6.977633    -2.107822    -5.209200
 H     6.480379    -2.740034    -4.656744
 H    -5.159493    -4.872215     5.690236
 O    -5.176374    -4.267595     4.922680
 H    -5.949545    -4.466846     4.375290
 N     6.595289     8.268555    -1.093412
 H     5.843060     8.953878    -1.136806
 H     7.474861     8.773758    -1.131732
 H     6.540200     7.810411    -0.189435
