# Supplementary material for: Theoretical Distribution of the Ammonia Binding Energy at Interstellar Icy Grains: A New Computational Framework
Source: ACS Earth Space Chem. 2022 Jun 2;6(6):1514–26. doi: 10.1021/acsearthspacechem.2c00040 (PMC9208021; doi:10.1021/acsearthspacechem.2c00040)
Supplement: Supplementary file 1 — sp2c00040_si_001.zip [file sp2c00040_si_001.zip › Supporting_Information_R1/structures/grain_mol44.xyz]

604
grain_mol44 // -1717.11967862571 // -50.155299852 // -744.48722328771 // -1022.78775519 // -0.0508548686 // -0.583182783739 // -0.014465890331
 H    -1.765552    -0.086646     2.455839
 O    -0.787452    -0.091302     2.539203
 H    -0.540797    -1.003727     2.822135
 H    -0.428001    -1.653689    -2.957343
 O    -0.503236    -1.717062    -1.992815
 H    -1.448155    -1.605688    -1.794035
 H    -2.661925     1.915207     0.923678
 O    -2.582080     1.306417     0.170239
 H    -1.785941     1.588467    -0.315115
 H    -3.637779     2.231718    -2.940032
 O    -3.109763     2.596776    -3.688551
 H    -2.203767     2.686660    -3.375257
 H    -0.099965    -0.534808    -0.837576
 O     0.047880     0.160738    -0.168044
 H    -0.393930    -0.148851     0.633774
 H     0.931786    -1.670299    -4.883096
 O    -0.011850    -1.831183    -4.717806
 H    -0.134450    -2.788975    -4.797306
 H    -4.831415     2.659886    -1.179012
 O    -4.488857     1.841659    -1.588578
 H    -3.825700     1.511080    -0.936970
 H    -3.425947     3.408157     2.636015
 O    -2.721758     2.778707     2.387936
 H    -1.941797     3.074443     2.892275
 H     2.597918     0.370911    -2.926681
 O     1.972426    -0.264144    -2.521870
 H     1.079853     0.083286    -2.713035
 H    -1.089458     0.577001    -3.588044
 O    -0.269043     1.016898    -3.282151
 H    -0.501202     1.588650    -2.531831
 H     2.677144    -0.641134     0.539285
 O     2.564843    -1.354749    -0.122195
 H     2.314240    -0.925177    -0.962242
 H    -2.835592    -0.303219    -0.627094
 O    -2.983968    -0.719098    -1.486779
 H    -3.804836    -1.242452    -1.437020
 H     2.887578     1.249123    -0.743426
 O     2.084463     1.782270    -0.606877
 H     1.348289     1.150607    -0.462179
 H     0.707825     3.361549    -3.091883
 O     1.619000     3.136556    -2.861957
 H     1.603568     2.637823    -2.024817
 H     0.022779    -3.915571    -0.746862
 O    -0.226692    -4.566584    -1.441941
 H    -1.023450    -5.012236    -1.071842
 H    -6.159463     2.246220     3.090198
 O    -6.214661     2.407142     4.068597
 H    -6.982288     1.888405     4.380533
 H     1.037591    -3.763674     1.123796
 O     0.650326    -3.079736     0.547725
 H     1.351389    -2.431425     0.333371
 H    -2.697090     5.405630    -0.768122
 O    -2.544156     4.579603    -0.271958
 H    -3.444266     4.233378    -0.097665
 H    -5.527081    -1.117281     1.605632
 O    -5.232379    -0.459083     0.939771
 H    -5.350733    -0.879074     0.082540
 H    -0.433512    -3.273743     2.885976
 O    -0.096885    -2.491824     3.357091
 H     0.850570    -2.417892     3.158151
 H     5.309558     0.956851    -1.110072
 O     4.506717     0.443827    -0.939913
 H     4.718513    -0.014360    -0.095779
 H     0.830427     2.369336     1.156235
 O     0.810299     1.991148     2.044702
 H     0.174027     1.252670     2.060732
 H     4.465827    -0.492053    -2.344482
 O     4.654251    -0.947822    -3.196395
 H     5.158477    -0.294323    -3.724666
 H     3.184950     3.248086    -0.844886
 O     4.076484     3.618557    -0.803402
 H     4.553467     3.346273    -1.610518
 H    -5.891149    -1.166376    -1.989914
 O    -5.384746    -1.900840    -1.580679
 H    -5.322183    -2.592634    -2.261341
 H    -5.028936    -3.907579     1.037126
 O    -5.689395    -3.236504     0.779307
 H    -5.444590    -2.927148    -0.102487
 H     2.823543     2.269931    -3.560958
 O     3.475051     1.577223    -3.795373
 H     3.548350     1.581079    -4.755327
 H    -5.015971     3.897437     3.889379
 O    -4.423106     4.488445     3.413074
 H    -3.881684     4.973839     4.071585
 H     0.718374     1.245521    -4.683002
 O     1.208676     1.150694    -5.525614
 H     1.787824     0.371044    -5.398499
 H     1.258957     5.897807    -2.023901
 O     2.038896     5.524475    -1.578760
 H     2.579572     5.088935    -2.267026
 H    -2.873208    -3.253523    -1.963950
 O    -3.028138    -3.540562    -1.049012
 H    -3.809418    -4.111878    -1.040942
 H     2.299315     5.343564    -4.298417
 O     1.429300     5.480413    -4.711885
 H     1.396665     4.815496    -5.425660
 H     7.856885     1.668145    -0.809222
 O     7.059181     1.353278    -1.272605
 H     7.398560     0.684849    -1.901699
 H     4.619896     2.656459     0.472943
 O     4.939024     2.249293     1.303860
 H     4.888954     2.971370     1.964334
 H     0.993772    -3.060278    -2.331301
 O     1.858349    -2.918952    -2.744263
 H     1.978893    -1.946062    -2.730583
 H     1.367491     4.633287    -0.386807
 O     0.891662     4.145126     0.322707
 H     0.232441     4.760249     0.691328
 H    -5.686783     1.169289     1.263624
 O    -6.145042     2.004285     1.487919
 H    -7.084308     1.808830     1.238909
 H    -2.337149    -2.533461     0.124146
 O    -1.841439    -2.002378     0.776874
 H    -0.946597    -2.379593     0.763661
 H    -3.679124    -0.392088     4.230594
 O    -3.679975    -0.567149     5.199242
 H    -4.452533    -1.133661     5.426694
 H    -6.142041    -2.779217     3.054314
 O    -5.670984    -1.938724     3.183501
 H    -4.726438    -2.196933     3.174504
 H    -2.833430    -0.125953    -3.032368
 O    -2.569607    -0.155013    -3.979470
 H    -2.444169    -1.122314    -4.101452
 H    -3.512872    -3.062240    -3.896445
 O    -2.639921    -2.720562    -3.639473
 H    -1.969400    -3.366023    -3.935068
 H     3.224524    -1.025810    -4.322072
 O     2.671867    -1.092617    -5.124174
 H     3.301964    -1.245358    -5.846753
 H     4.803863     2.533920    -6.502004
 O     4.246878     1.730470    -6.555531
 H     3.418997     2.011904    -6.953725
 H    -4.146566     0.856251     5.799924
 O    -4.601115     1.685406     6.098708
 H    -5.155828     1.961629     5.341355
 H    -3.932782    -0.027751     1.974520
 O    -3.385874     0.234666     2.734851
 H    -3.273183     1.205805     2.698789
 H    -5.741964     0.911087    -2.239659
 O    -6.304813     0.289006    -2.745378
 H    -5.876552     0.220221    -3.620370
 H     1.806608    -3.638286    -4.319080
 O     1.738738    -4.054423    -5.200983
 H     1.305683    -4.909879    -5.050380
 H     4.383528    -3.634772    -0.827893
 O     4.686106    -2.920884    -0.224672
 H     3.943917    -2.271735    -0.198068
 H    -0.114670     3.108169    -0.761326
 O    -0.872633     2.780966    -1.274221
 H    -1.566529     3.453760    -1.113006
 H     1.929196     4.293290     1.767828
 O     2.385893     4.371270     2.625323
 H     2.166704     3.564625     3.117613
 H     3.762093     1.013042     1.693396
 O     2.972924     0.451822     1.822266
 H     2.218533     1.053313     1.976961
 H     3.045732    -3.918142    -2.281486
 O     3.723563    -4.582858    -2.005240
 H     4.405617    -4.568882    -2.694906
 H     4.890739    -3.675697    -4.715043
 O     5.326274    -3.419556    -3.865576
 H     4.950805    -2.560452    -3.583875
 H    -0.889933     5.017573     2.351213
 O    -1.047372     5.615718     1.583579
 H    -1.696864     5.169235     0.981385
 H    -5.554168     3.372509     0.614188
 O    -5.083955     3.895407    -0.063267
 H    -5.507504     4.771336    -0.174211
 H     4.909635    -4.120788     2.717897
 O     4.165197    -3.891001     2.155532
 H     4.509639    -3.569591     1.292153
 H     5.818728    -1.509584     1.268691
 O     5.449313    -0.605233     1.302340
 H     6.251430    -0.052887     1.380633
 H     1.434520    -6.529813    -3.394820
 O     1.244350    -6.695457    -4.343924
 H     2.116043    -6.778113    -4.758076
 H    -7.292676    -3.383246     0.571875
 O    -8.259663    -3.333955     0.368284
 H    -8.715048    -3.171153     1.222831
 H     3.171337    -2.631296     2.662588
 O     2.508193    -1.950559     2.883066
 H     2.757593    -1.128369     2.423880
 H    -1.818448     2.522156     5.211526
 O    -2.514595     3.180913     5.391016
 H    -3.272935     2.682104     5.750298
 H    -0.769835     0.765242     4.017963
 O    -0.633095     1.272435     4.849646
 H     0.220895     1.704352     4.740339
 H     0.429482     3.819618    -6.755880
 O     1.376801     3.584214    -6.643734
 H     1.363603     2.710688    -6.208501
 H     7.064528    -3.277725     4.547553
 O     6.297160    -3.680733     4.075611
 H     5.501402    -3.324068     4.537791
 H     8.061237     1.192986     1.465080
 O     7.946304     0.254383     1.706148
 H     8.416662    -0.283121     1.042109
 H    -4.057302    -0.082270    -4.699644
 O    -4.985437    -0.077149    -5.039048
 H    -4.958391     0.343103    -5.920282
 H     6.429024    -1.467335    -2.251330
 O     6.822038    -1.979303    -1.539190
 H     6.081529    -2.258308    -0.967852
 H     4.688181    -1.162345     4.375900
 O     5.126293    -0.409823     3.944056
 H     5.070121    -0.523755     2.971627
 H     0.108123     3.197902     3.034449
 O    -0.499123     3.854682     3.430452
 H    -0.184503     4.058061     4.332465
 H     8.227816    -1.397686    -0.788887
 O     9.026044    -1.071798    -0.317318
 H     9.703539    -1.753047    -0.426967
 H     9.503967    -4.166917     1.937240
 O     9.216804    -3.923974     1.030220
 H     9.988973    -3.754980     0.479455
 H    -2.464457    -2.665994     3.694003
 O    -3.088753    -2.692385     2.959399
 H    -2.620823    -2.340310     2.161926
 H    -2.088497     1.206755    -6.245937
 O    -2.692371     1.975276    -6.248536
 H    -2.941745     2.119806    -5.311878
 H    -1.063531     4.197716    -5.320505
 O    -1.183669     4.216006    -6.298559
 H    -1.798016     3.482567    -6.480758
 H    -4.725602    -5.959230    -1.657706
 O    -5.161289    -5.256970    -1.132677
 H    -5.947168    -5.016866    -1.674601
 H     2.519921    -5.746750    -1.799860
 O     1.694658    -6.270585    -1.748251
 H     0.955534    -5.615854    -1.603458
 H     3.196009    -4.015823    -5.865904
 O     4.156540    -4.027083    -6.130733
 H     4.296116    -3.263465    -6.697311
 H     7.611814     3.162960     2.216286
 O     7.519994     2.853450     1.306253
 H     6.579671     2.555886     1.236752
 H     6.535126    -4.026981     0.128246
 O     6.997383    -4.840776    -0.133538
 H     7.888745    -4.726570     0.251337
 H    -7.597448    -4.010451    -2.705192
 O    -7.398401    -4.957486    -2.534654
 H    -8.023791    -5.245328    -1.841566
 H    -4.151825     6.706373     5.238955
 O    -3.275302     6.355938     4.991194
 H    -2.801929     6.092968     5.795259
 H     7.394104     3.122276     4.985429
 O     7.382426     2.765540     4.087585
 H     7.605251     1.819427     4.177850
 H    -5.759731     0.774092     6.950836
 O    -6.547023     0.243343     7.213362
 H    -6.300969    -0.679125     7.031472
 H    -0.590481    -4.634702    -3.163600
 O    -0.745675    -4.493294    -4.115744
 H    -1.368284    -5.164476    -4.423323
 H     6.734605    -0.135911     4.326024
 O     7.710395     0.026533     4.293293
 H     7.924752     0.025081     3.333703
 H     4.637448    -6.521957    -4.217929
 O     3.940400    -6.644230    -4.898324
 H     4.089128    -5.947204    -5.546008
 H    -5.925571    -1.378420    -5.359664
 O    -6.563891    -2.116708    -5.511698
 H    -7.403413    -1.655550    -5.770783
 H    -7.628842     0.633185     6.015323
 O    -8.177333     1.020738     5.287039
 H    -8.770629     1.646257     5.706119
 H    -5.024584     5.834360     2.548732
 O    -5.231727     6.765645     2.329006
 H    -4.360088     7.212946     2.335828
 H     5.865460     1.674261    -3.931934
 O     6.080003     0.911712    -4.512588
 H     5.592742     1.059822    -5.325556
 H    -5.635963     6.661752     0.669053
 O    -5.666741     6.485122    -0.294509
 H    -4.769002     6.710076    -0.618281
 H    -0.516698    -7.172466    -3.667892
 O    -1.210359    -7.349931    -3.013792
 H    -0.940995    -6.903066    -2.196249
 H    -2.564375    -1.741494     5.414375
 O    -1.933766    -2.492970     5.522366
 H    -1.087089    -2.061725     5.743184
 H     7.410268    -4.591908    -1.780598
 O     7.530034    -4.538408    -2.753122
 H     6.773984    -4.017537    -3.074912
 H    -8.876594    -2.435094    -3.452399
 O    -7.953682    -2.400228    -3.111675
 H    -7.402415    -2.186663    -3.879516
 H     8.754567    -3.375438    -3.077945
 O     9.409132    -2.662898    -3.236251
 H     8.934684    -1.823076    -3.100045
 H    -5.206582    -4.561206    -3.848578
 O    -5.134683    -3.607338    -3.678136
 H    -5.644687    -3.164087    -4.367399
 H    -3.491689     4.346318    -3.347715
 O    -3.174792     5.172288    -2.947357
 H    -3.440175     5.906800    -3.502102
 H    -0.063344     4.997594    -3.826643
 O    -0.741209     4.317370    -3.665479
 H    -1.511914     4.766755    -3.263410
 H    -2.066392    -4.226433     5.133326
 O    -2.377170    -5.062251     4.752213
 H    -3.305774    -4.886119     4.517246
 H    -2.109642     8.682839    -3.354190
 O    -2.342634     7.744170    -3.506463
 H    -2.149593     7.547551    -4.449580
 H    -2.739431     7.283359     3.570680
 O    -2.657700     7.522954     2.632242
 H    -2.080941     6.831958     2.247372
 H     4.870563     1.247131     4.244013
 O     4.745357     2.213314     4.122470
 H     5.630767     2.558334     3.900730
 H     7.831951    -2.264145     6.140211
 O     8.268912    -2.435125     5.282996
 H     8.253313    -1.563719     4.839974
 H     5.981419    -2.030356     7.663837
 O     6.702831    -1.511407     7.294527
 H     6.268656    -0.724807     6.894931
 H    -1.522246     6.060384    -6.201123
 O    -1.628349     6.994316    -5.963326
 H    -0.744717     7.396620    -6.038960
 H    -8.178347    -0.084230     3.913301
 O    -8.009453    -0.585380     3.103242
 H    -7.117482    -0.968144     3.187517
 H    -8.485431     0.434765     0.180944
 O    -8.497614     1.040628     0.940427
 H    -8.488265     0.458137     1.719263
 H     0.829757    -0.809467     5.855699
 O    -0.005586    -0.881754     6.373696
 H    -0.485004    -0.080378     6.100372
 H    -0.219575     7.142919    -1.338576
 O    -0.186874     6.799998    -2.254243
 H    -1.034475     7.046116    -2.688679
 H     0.202760    -7.805353     1.191090
 O    -0.760199    -7.922809     1.229725
 H    -1.040241    -7.798510     2.170546
 H     2.109446     2.394818     5.345648
 O     2.112537     2.158779     4.393780
 H     3.054213     2.164403     4.143053
 H    -8.110119    -4.933201    -5.795788
 O    -7.209414    -4.801769    -6.135298
 H    -7.026408    -3.858292    -6.034816
 H     2.822849    -7.666584     0.680543
 O     1.943605    -7.279506     0.657777
 H     1.863928    -6.903938    -0.255915
 H     3.538979     5.975101    -7.153563
 O     3.662016     5.016066    -7.320108
 H     2.818620     4.582415    -7.117413
 H    -0.277887     7.005157     0.826529
 O     0.051227     7.728216     0.266288
 H    -0.602483     8.437016     0.350462
 H     4.560337     3.303254     5.374243
 O     4.493418     3.918108     6.144234
 H     5.375711     3.934410     6.524466
 H     7.737098     2.277983     6.917568
 O     7.235936     3.135545     6.880965
 H     7.742379     3.756545     7.403303
 H     3.826314    -8.026058    -1.424444
 O     4.359246    -7.538196    -0.775634
 H     4.824340    -6.880284    -1.317611
 H     6.554915    -5.976310    -2.977620
 O     5.768606    -6.553429    -2.957777
 H     6.078869    -7.476383    -2.932258
 H    -9.042327    -1.934601     2.874535
 O    -9.554688    -2.723311     2.598373
 H    -10.279047    -2.367101     2.056552
 H    -2.383132     8.812862     1.399253
 O    -2.228791     9.206713     0.524419
 H    -3.007169     9.799962     0.380374
 H     8.119660     0.091942     7.362371
 O     8.484544     0.803664     6.825307
 H     8.327286     0.524833     5.906631
 H    -2.202515     4.862540     7.879062
 O    -1.912585     5.113010     7.003032
 H    -2.128991     4.340582     6.399439
 H    -6.470123    -5.990691    -3.645556
 O    -5.810912    -6.177563    -4.339769
 H    -6.242555    -5.833757    -5.152314
 H     6.709829    -3.084156     2.532851
 O     6.842660    -2.785624     1.613664
 H     7.787307    -2.882404     1.424137
 H     2.559041     6.704823    -0.534428
 O     2.836214     7.407829     0.095071
 H     2.002692     7.755756     0.435369
 H    -4.524253    -7.244215    -3.314477
 O    -3.917484    -7.317198    -2.563393
 H    -3.016445    -7.258088    -2.953809
 H     1.120834     6.977287    -5.328824
 O     0.977003     7.873243    -5.713279
 H     1.012545     8.469447    -4.936844
 H    -8.303302    -1.246203    -1.755471
 O    -8.588731    -1.010578    -0.859235
 H    -8.384295    -1.830231    -0.354108
 H    -3.021608     7.357902    -1.871403
 O    -3.126565     7.137529    -0.936063
 H    -2.800089     7.907350    -0.424553
 H     2.687749    -4.712064     2.089950
 O     1.762259    -5.026088     2.079393
 H     1.791173    -5.897377     1.634359
 H    -8.820009    -0.190823    -5.072281
 O    -8.747717    -0.732542    -5.892812
 H    -8.442966    -0.109174    -6.575625
 H     7.559234    -0.060463    -3.922555
 O     8.201729    -0.152801    -3.200112
 H     8.896266     0.500031    -3.367013
 H     4.446992     6.577558     0.211684
 O     5.135476     5.929985    -0.009681
 H     4.650257     5.119380    -0.281192
 H    -7.924413     0.603779    -3.215089
 O    -8.820116     0.665286    -3.607090
 H    -9.431242     0.417866    -2.911734
 H     6.263287     3.794492    -3.116904
 O     5.763108     3.009613    -2.826050
 H     6.335216     2.536657    -2.176198
 H    -1.501576    -6.806168     0.306170
 O    -1.966272    -6.180289    -0.322815
 H    -2.768427    -6.633824    -0.602827
 H    -4.151262    -7.899377     1.528549
 O    -4.449495    -7.348589     2.296818
 H    -4.111034    -6.435527     2.108283
 H    -2.899176    -5.011662     1.054880
 O    -3.699284    -4.862857     1.593418
 H    -3.424997    -4.182701     2.248456
 H     5.065167    -6.544409     4.504624
 O     4.319751    -6.254198     3.975505
 H     4.615937    -6.310291     3.051601
 H    -9.738278    -5.662697    -4.193511
 O    -9.735422    -5.165166    -5.043574
 H    -10.393059    -5.587481    -5.596546
 H     6.108617    -5.875733     0.925977
 O     5.575940    -6.476180     1.487302
 H     5.102778    -7.023197     0.849283
 H    -1.922674    -6.935435     4.199318
 O    -2.003837    -7.748412     3.679808
 H    -2.913188    -7.687138     3.305647
 H    -10.172527    -3.457685    -4.676461
 O    -10.272577    -2.541569    -4.367612
 H    -10.020566    -1.964801    -5.101497
 H     0.740171     8.118043    -2.899639
 O     1.088179     8.959329    -3.262526
 H     1.992397     9.054252    -2.897361
 H    -9.334002    -7.489117    -2.891765
 O    -9.897460    -6.714646    -2.858219
 H    -9.763665    -6.325969    -1.974662
 H     2.108826     0.412129     4.585982
 O     2.177477    -0.462005     5.014954
 H     2.366794    -1.117246     4.310564
 H    -6.504251     0.990355    -7.583208
 O    -7.460256     1.101183    -7.452577
 H    -7.586773     1.993577    -7.127922
 H     6.390989     4.054103    -7.110418
 O     5.797862     3.975149    -6.363295
 H     4.967583     4.474491    -6.635861
 H    -4.990817     10.452306     1.101794
 O    -4.497395     10.494694     0.271730
 H    -5.097184     10.059158    -0.365637
 H    -0.809904    -0.789256    -5.814842
 O    -0.949853    -0.097634    -6.497475
 H    -0.147284     0.453011    -6.417181
 H     4.761115    -0.242441    -6.966998
 O     4.814043    -1.187268    -6.786954
 H     5.655786    -1.335373    -6.320806
 H     2.261968    -8.751840    -3.047632
 O     3.220526    -8.714688    -3.034045
 H     3.473480    -8.102643    -3.741081
 H    -4.213288     0.095226    -7.905916
 O    -4.698651     0.849289    -7.538010
 H    -3.999706     1.453134    -7.197505
 H     1.462922     3.422522     6.825036
 O     2.189353     2.795263     7.008157
 H     3.019137     3.297756     6.910764
 H    -11.399547    -2.235704    -0.127047
 O    -10.967221    -1.636631     0.481873
 H    -10.218266    -1.250389    -0.005675
 H    -7.348741     1.935904     7.666468
 O    -7.793662     2.794514     7.621761
 H    -7.903258     3.094054     8.523711
 H     5.918476    -9.148522    -1.570544
 O     5.998710    -9.227707    -2.526053
 H     5.107455    -9.410778    -2.848459
 H     6.790398     5.084610    -0.557292
 O     7.408359     4.412766    -0.863576
 H     7.580045     3.839787    -0.088513
 H    -5.451416    -2.894676     5.694805
 O    -5.441683    -2.157983     6.346331
 H    -4.825927    -2.462891     7.034890
 H     2.657119     1.102249     7.526671
 O     3.098599     0.249937     7.402846
 H     2.766973    -0.088434     6.544552
 H    -2.793218    -3.029272     6.909000
 O    -3.285634    -3.183042     7.743923
 H    -2.655255    -2.905169     8.424095
 H     5.842700     1.591286     6.748807
 O     5.528387     0.739960     6.439102
 H     4.637734     0.600479     6.824257
 H     1.849112    -4.555832     3.922079
 O     2.333928    -4.545740     4.759880
 H     3.009558    -5.237344     4.647537
 H     10.360750    -2.936117    -1.915779
 O     10.854165    -2.998823    -1.053322
 H     11.784388    -2.990811    -1.272271
 H     4.169953     8.310322    -2.512308
 O     3.508686     8.889765    -2.114167
 H     3.320931     8.505978    -1.238112
 H    -8.332499    -6.179180     0.089001
 O    -8.963374    -5.712974    -0.483798
 H    -8.884709    -4.778126    -0.172059
 H    -0.395542     9.867613    -2.831163
 O    -1.328463     10.053975    -2.613176
 H    -1.393252     10.132943    -1.658951
 H     4.275564     4.079249    -3.580693
 O     3.749275     4.884329    -3.570476
 H     4.334771     5.630567    -3.324915
 H     5.403477     6.541080    -1.664258
 O     5.342931     6.794212    -2.606075
 H     6.114060     6.431734    -3.060820
 H    -0.217144     4.963164     6.312782
 O     0.488514     4.482538     5.857206
 H     1.200523     5.115319     5.597580
 H     3.380866     5.269612     5.394598
 O     2.633508     5.752753     5.011788
 H     2.572210     5.463617     4.087563
 H    -6.871305     9.246618     0.220774
 O    -6.586029     9.053001    -0.681872
 H    -6.384467     8.100713    -0.694783
 H    -1.451917    -5.075946     3.372551
 O    -1.002163    -4.967441     2.501411
 H    -0.097601    -5.281520     2.578647
 H     4.168974    -2.508543     6.144177
 O     4.166580    -2.620477     5.169210
 H     3.432054    -3.235760     4.968088
 H     6.923425    -6.482141     2.905608
 O     7.309779    -6.165832     3.731855
 H     6.862666    -5.319148     3.919738
 H     8.884157    -5.243624     3.706109
 O     9.540167    -4.528934     3.602000
 H     9.295343    -3.847164     4.239756
 H     3.345692     8.218877    -7.690386
 O     3.330469     7.647343    -6.924073
 H     2.462562     7.806967    -6.479443
 H    -0.633076    -1.606051     8.047268
 O    -0.860965    -2.263515     8.719423
 H    -0.173682    -2.933381     8.663956
 H     8.528228     4.351944    -2.056864
 O     9.207736     4.385972    -2.778833
 H     9.947564     4.861445    -2.400790
 H     6.560636     4.744358    -4.952052
 O     6.893929     5.092962    -4.104159
 H     7.835368     4.901415    -4.024699
 H     10.741950     2.037694    -4.069943
 O     10.001769     1.926634    -3.475256
 H     9.649580     2.822184    -3.272413
 H     3.073148    -2.823707     7.781715
 O     3.921794    -2.340046     7.806989
 H     3.673806    -1.410392     7.925066
 H    -2.444414    -1.468204    -8.855819
 O    -2.844067    -1.161206    -8.043008
 H    -2.126628    -0.750692    -7.513433
 H     5.287373     5.197608     1.780631
 O     5.062783     4.615243     2.517253
 H     4.094608     4.667766     2.617957
 H    -3.923316    -5.921674    -5.108718
 O    -3.096060    -5.437574    -5.154632
 H    -3.293951    -4.627712    -5.651909
 H    -6.357709     6.193522     5.196204
 O    -5.895526     7.015358     4.947639
 H    -5.764682     6.969709     3.974559
 H    -7.316961     4.141466     6.324635
 O    -7.042071     4.598248     5.519704
 H    -6.818997     3.889907     4.894102
 H    -6.942738     9.645705     2.873500
 O    -6.686130     10.066416     2.027369
 H    -7.128194     10.916015     2.013307
 H    -6.105946    -6.746211     1.586365
 O    -6.714030    -6.177204     1.071062
 H    -6.132363    -5.840517     0.353743
 H    -3.906723    -4.868387     7.429717
 O    -4.167839    -5.686818     6.971304
 H    -3.389203    -5.963193     6.474322
 H     9.592726     0.587288    -0.516410
 O     9.672272     1.548043    -0.659353
 H     9.984001     1.645616    -1.565202
 H    -8.071420    -4.055631     3.087555
 O    -7.151527    -4.337575     3.075330
 H    -7.040907    -4.961567     2.327178
 H     0.997845    -2.587740     6.807557
 O     1.475792    -3.357172     7.135678
 H     1.669190    -3.903627     6.357949
 H    -3.499398    -2.438193    -6.935701
 O    -3.932177    -3.080523    -6.354092
 H    -4.876106    -2.913181    -6.425151
 H    -8.413408     8.513743     4.234096
 O    -7.606476     9.015616     4.358381
 H    -6.948272     8.383597     4.717061
 H     7.975222    -2.099726    -5.257053
 O     7.058460    -1.819907    -5.269856
 H     6.571662    -2.470075    -4.729141
 H    -5.029302    -4.963794     5.578846
 O    -5.056759    -4.339351     4.828303
 H    -5.818968    -4.549178     4.269079
 N    -3.593067    -9.021981     0.163917
 H    -2.585937    -9.127957     0.264137
 H    -3.782491    -8.796170    -0.811488
 H    -4.005409    -9.932289     0.344957
