# Supplementary material for: Theoretical Distribution of the Ammonia Binding Energy at Interstellar Icy Grains: A New Computational Framework
Source: ACS Earth Space Chem. 2022 Jun 2;6(6):1514–26. doi: 10.1021/acsearthspacechem.2c00040 (PMC9208021; doi:10.1021/acsearthspacechem.2c00040)
Supplement: Supplementary file 1 — sp2c00040_si_001.zip [file sp2c00040_si_001.zip › Supporting_Information_R1/structures/CP_grain_mol53.xyz]

28
CP_grain_mol53 // 0.000362621753 // -668.024547786 // -0.0449447706
 H     1.932385    -0.145300    -0.538564
 O     2.331002    -0.156661    -1.428380
 H     2.884041    -0.967492    -1.378188
 H    -0.848564    -0.767529     0.363464
 O    -0.893431    -1.168112    -0.551130
 H    -0.347393    -1.981035    -0.483715
 H     1.451631    -3.060734    -1.138189
 O     1.026325    -2.967877    -0.255087
 H     1.090692    -3.852655     0.140188
 H    -0.688409     2.093848    -0.067296
 O     0.175509     1.698734    -0.261285
 H     0.089557     1.473792    -1.213585
 H    -3.531524     2.319370     0.092593
 O    -2.707547     1.837400    -0.085354
 H    -2.992328     0.903588    -0.223659
 H    -3.576809    -0.637327    -1.625082
 O    -3.426814    -0.828471    -0.665445
 H    -2.455274    -1.098544    -0.652001
 H     2.400067     3.747453    -0.361476
 O     2.536065     2.834851    -0.073678
 H     1.614740     2.459993    -0.105771
 H     1.689173    -1.719074     0.858416
 O     1.943282    -0.896409     1.329252
 H     2.896237    -0.999680     1.472458
 N    -0.959621    -0.111794     1.987561
 H    -1.417281     0.792733     1.934355
 H     0.025999     0.027469     2.190971
 H    -1.374721    -0.633938     2.751004
