# Supplementary material for: Theoretical Distribution of the Ammonia Binding Energy at Interstellar Icy Grains: A New Computational Framework
Source: ACS Earth Space Chem. 2022 Jun 2;6(6):1514–26. doi: 10.1021/acsearthspacechem.2c00040 (PMC9208021; doi:10.1021/acsearthspacechem.2c00040)
Supplement: Supplementary file 1 — sp2c00040_si_001.zip [file sp2c00040_si_001.zip › Supporting_Information_R1/structures/CP_grain_mol90.xyz]

25
CP_grain_mol90 // 0.000266483692 // -591.595760367 // -0.0349314173
 H     0.552959    -0.606236    -1.599249
 O     0.722799    -1.472444    -1.154140
 H     0.009568    -1.576404    -0.476960
 H    -3.999009    -1.189563    -0.788440
 O    -3.081388    -1.260378    -1.102761
 H    -2.850459    -0.357813    -1.400167
 H    -1.958465    -1.961921     0.065443
 O    -1.176442    -2.268036     0.578440
 H    -1.063674    -3.210296     0.334572
 H     3.169785    -0.379069     0.098824
 O     3.138342    -1.334535    -0.084653
 H     2.195730    -1.439921    -0.400961
 H     2.745408     2.293764    -0.381275
 O     2.555802     1.340544    -0.480652
 H     2.636680     1.216168    -1.454196
 H    -0.223202     0.874454     0.908451
 O    -0.208231     1.346202     0.033410
 H     0.739627     1.371515    -0.214640
 H    -1.599025     4.256175     0.421118
 O    -1.566357     3.594237    -0.300514
 H    -0.961956     2.863013    -0.024095
 N    -0.242327    -0.097784     2.417748
 H    -0.609181    -0.991734     2.089377
 H    -0.840300     0.229915     3.169308
 H     0.675601    -0.272280     2.815615
