# Supplementary material for: Theoretical Distribution of the Ammonia Binding Energy at Interstellar Icy Grains: A New Computational Framework
Source: ACS Earth Space Chem. 2022 Jun 2;6(6):1514–26. doi: 10.1021/acsearthspacechem.2c00040 (PMC9208021; doi:10.1021/acsearthspacechem.2c00040)
Supplement: Supplementary file 1 — sp2c00040_si_001.zip [file sp2c00040_si_001.zip › Supporting_Information_R1/structures/CP_grain_mol85.xyz]

31
CP_grain_mol85 // 0.000405380903 // -744.462839705 // -0.051852987
 H     0.626573    -0.187810    -1.451902
 O     1.411105    -0.721073    -1.702537
 H     1.127317    -1.643236    -1.573678
 H     1.892994     2.531940    -1.765758
 O     1.628186     2.583862    -0.817609
 H     0.742638     2.143461    -0.815530
 H    -1.428392     1.237616    -1.055417
 O    -0.528765     1.026101    -0.753497
 H    -0.532860     0.656402     0.167836
 H    -1.087851    -1.740791    -1.438317
 O    -0.983095    -2.196378    -0.577136
 H    -0.988647    -3.144626    -0.824664
 H    -3.733209    -0.534594    -0.384810
 O    -4.293550    -0.165711    -1.123858
 H    -3.743323     0.521515    -1.564061
 H    -2.136593    -1.562766     0.408336
 O    -2.921901    -1.188049     0.892385
 H    -2.615221    -0.362703     1.310130
 H     2.668637    -0.083716    -0.724515
 O     3.204917     0.508794    -0.141021
 H     2.684072     1.346759    -0.201479
 H    -1.944242     2.250391     1.530130
 O    -2.547787     1.547435     1.805661
 H    -3.411180     1.815750     1.432519
 H     4.785656    -1.449276     1.870718
 O     4.951680    -1.213905     0.953472
 H     4.285882    -0.520740     0.718876
 N     0.290660    -0.204578     1.543116
 H     1.287248    -0.001983     1.530801
 H     0.173774    -1.169802     1.249863
 H    -0.054211    -0.118349     2.492230
