# Supplementary material for: Theoretical Distribution of the Ammonia Binding Energy at Interstellar Icy Grains: A New Computational Framework
Source: ACS Earth Space Chem. 2022 Jun 2;6(6):1514–26. doi: 10.1021/acsearthspacechem.2c00040 (PMC9208021; doi:10.1021/acsearthspacechem.2c00040)
Supplement: Supplementary file 1 — sp2c00040_si_001.zip [file sp2c00040_si_001.zip › Supporting_Information_R1/structures/CP_grain_mol46.xyz]

28
CP_grain_mol46 // 0.000337677938 // -668.032846754 // -0.0451929889
 H    -0.488267     1.549742    -1.408848
 O    -0.453976     2.534183    -1.399941
 H    -1.397495     2.777556    -1.423680
 H    -1.077884    -0.382374    -2.060070
 O    -0.340933    -0.206968    -1.434877
 H     0.480757    -0.265549    -1.998114
 H     1.187103     2.296033    -0.372660
 O     1.959231     1.845218     0.014694
 H     1.639942     0.960108     0.234918
 H     0.932536    -1.743280     0.871883
 O     1.707631    -1.239914     1.208268
 H     2.320982    -1.964590     1.469140
 H    -1.277101    -2.594218     0.046512
 O    -0.337475    -2.485747    -0.161063
 H    -0.351778    -1.618876    -0.664635
 H    -2.809094    -0.733862     0.006994
 O    -3.067670    -1.579466    -0.429121
 H    -3.484168    -1.253280    -1.248844
 H     2.909421    -1.001659    -0.113586
 O     3.581357    -0.837560    -0.811191
 H     3.999791    -0.000923    -0.560700
 H    -1.722649     0.977572     1.243224
 O    -2.608703     0.883831     0.789101
 H    -2.612158     1.533252     0.072119
 N    -0.264879     1.009637     2.298144
 H     0.325524     1.816916     2.115465
 H     0.342556     0.192694     2.235598
 H    -0.579567     1.078657     3.261317
