# Supplementary material for: Theoretical Distribution of the Ammonia Binding Energy at Interstellar Icy Grains: A New Computational Framework
Source: ACS Earth Space Chem. 2022 Jun 2;6(6):1514–26. doi: 10.1021/acsearthspacechem.2c00040 (PMC9208021; doi:10.1021/acsearthspacechem.2c00040)
Supplement: Supplementary file 1 — sp2c00040_si_001.zip [file sp2c00040_si_001.zip › Supporting_Information_R1/structures/grain_mol86.xyz]

604
grain_mol86 // -1503.049807320949 // -34.8986353504 // -515.165316901349 // -1022.78312577 // -0.0277055863 // -0.582824601619 // -0.007060125126
 H    -1.890334    -0.086354     2.462056
 O    -0.914791    -0.059610     2.565428
 H    -0.647830    -0.952383     2.888622
 H    -0.394870    -1.823338    -2.857686
 O    -0.490883    -1.849440    -1.893085
 H    -1.442663    -1.757049    -1.720389
 H    -2.811047     1.828678     0.834838
 O    -2.698851     1.193079     0.108110
 H    -1.901121     1.479216    -0.372747
 H    -3.714999     1.965450    -3.057024
 O    -3.182559     2.316535    -3.808764
 H    -2.285901     2.444962    -3.482166
 H    -0.144440    -0.612310    -0.778588
 O    -0.032901     0.113121    -0.134081
 H    -0.479690    -0.179234     0.671181
 H     1.002063    -1.874210    -4.753998
 O     0.060072    -2.055936    -4.600677
 H    -0.033460    -3.019404    -4.645265
 H    -4.957049     2.427235    -1.338320
 O    -4.583558     1.603285    -1.707274
 H    -3.923868     1.319247    -1.030705
 H    -3.652562     3.363221     2.472066
 O    -2.926607     2.744073     2.264024
 H    -2.165070     3.083037     2.769639
 H     2.569480     0.288676    -2.847797
 O     1.952934    -0.346798    -2.429641
 H     1.055689    -0.033081    -2.653360
 H    -1.108331     0.362101    -3.589459
 O    -0.307978     0.837932    -3.284931
 H    -0.571494     1.430720    -2.561872
 H     2.605382    -0.583796     0.656093
 O     2.524395    -1.325845     0.021892
 H     2.282209    -0.936571    -0.840066
 H    -2.890381    -0.450790    -0.630568
 O    -3.009046    -0.906549    -1.474495
 H    -3.815950    -1.450327    -1.420636
 H     2.789059     1.261236    -0.695749
 O     1.967558     1.774434    -0.595556
 H     1.247571     1.126858    -0.441823
 H     0.597606     3.214698    -3.167273
 O     1.509958     3.026544    -2.911066
 H     1.492623     2.559828    -2.055730
 H     0.072877    -3.981358    -0.546801
 O    -0.145614    -4.663956    -1.220930
 H    -0.939093    -5.116815    -0.854306
 H    -6.360587     2.141583     2.918103
 O    -6.440693     2.337520     3.888364
 H    -7.200193     1.809820     4.204751
 H     1.044913    -3.727805     1.331404
 O     0.647014    -3.075980     0.725773
 H     1.334404    -2.418105     0.495370
 H    -2.910176     5.247969    -0.994057
 O    -2.744585     4.446870    -0.462335
 H    -3.637916     4.081549    -0.292927
 H    -5.603539    -1.256769     1.577659
 O    -5.313167    -0.617233     0.892800
 H    -5.402369    -1.071590     0.049673
 H    -0.475694    -3.215477     3.039561
 O    -0.174191    -2.408139     3.489543
 H     0.774943    -2.310763     3.307182
 H     5.226342     1.023520    -1.003991
 O     4.433430     0.496391    -0.827979
 H     4.641208     0.078053     0.037372
 H     0.662765     2.393140     1.117018
 O     0.632252     2.050255     2.019513
 H     0.018227     1.294070     2.050827
 H     4.448581    -0.495350    -2.196248
 O     4.664347    -0.977932    -3.026374
 H     5.163952    -0.331937    -3.568855
 H     3.032209     3.260753    -0.872641
 O     3.910814     3.659852    -0.826007
 H     4.415688     3.370417    -1.610415
 H    -5.890294    -1.457591    -2.017068
 O    -5.374083    -2.161944    -1.568291
 H    -5.275654    -2.875530    -2.222158
 H    -5.010244    -4.046895     1.129878
 O    -5.689075    -3.411716     0.834067
 H    -5.436061    -3.124264    -0.053468
 H     2.753653     2.168798    -3.552920
 O     3.426934     1.484726    -3.746363
 H     3.523749     1.454694    -4.703733
 H    -5.280998     3.855306     3.674212
 O    -4.695830     4.443892     3.185730
 H    -4.181906     4.970868     3.834380
 H     0.702713     1.040022    -4.674259
 O     1.211450     0.926170    -5.503294
 H     1.811216     0.170276    -5.333612
 H     1.055990     5.805218    -2.191298
 O     1.835941     5.472898    -1.715106
 H     2.405001     5.027643    -2.374016
 H    -2.812844    -3.452213    -1.849256
 O    -2.984401    -3.708639    -0.927274
 H    -3.751464    -4.298343    -0.919689
 H     2.157963     5.193962    -4.419795
 O     1.293126     5.289432    -4.855687
 H     1.294548     4.596525    -5.543112
 H     7.748411     1.820278    -0.687604
 O     6.965698     1.463061    -1.147820
 H     7.337459     0.783318    -1.747253
 H     4.454508     2.763427     0.497764
 O     4.763857     2.398308     1.351620
 H     4.682842     3.145347     1.980276
 H     1.051121    -3.162097    -2.149486
 O     1.919603    -3.010425    -2.550093
 H     2.012143    -2.034676    -2.572666
 H     1.166276     4.608957    -0.503329
 O     0.688578     4.135517     0.215127
 H     0.005773     4.745937     0.546102
 H    -5.819693     1.009765     1.143941
 O    -6.306799     1.838071     1.327640
 H    -7.234469     1.606224     1.067269
 H    -2.342743    -2.634256     0.215291
 O    -1.878415    -2.069157     0.862171
 H    -0.970997    -2.415947     0.878106
 H    -3.830662    -0.375221     4.209413
 O    -3.846666    -0.515000     5.183804
 H    -4.608260    -1.092877     5.417519
 H    -6.199608    -2.878038     3.082562
 O    -5.754549    -2.020751     3.187160
 H    -4.802800    -2.250712     3.205652
 H    -2.842764    -0.370085    -3.040870
 O    -2.559201    -0.429526    -3.980487
 H    -2.403011    -1.396785    -4.060965
 H    -3.419620    -3.357505    -3.801436
 O    -2.564041    -2.981163    -3.535235
 H    -1.868301    -3.617673    -3.792924
 H     3.264326    -1.140637    -4.175070
 O     2.729397    -1.254654    -4.984152
 H     3.378215    -1.417239    -5.687852
 H     4.786092     2.374153    -6.462067
 O     4.251841     1.554079    -6.495950
 H     3.424840     1.797491    -6.920028
 H    -4.365498     0.917303     5.719548
 O    -4.850829     1.742667     5.976686
 H    -5.396310     1.973713     5.197738
 H    -4.047836    -0.106898     1.935437
 O    -3.525921     0.198573     2.697023
 H    -3.437461     1.170597     2.625229
 H    -5.795027     0.611999    -2.346712
 O    -6.329008    -0.046729    -2.837141
 H    -5.881676    -0.136563    -3.700815
 H     1.920650    -3.793647    -4.096219
 O     1.881490    -4.245648    -4.961883
 H     1.472006    -5.107979    -4.784726
 H     4.423971    -3.577208    -0.557613
 O     4.691644    -2.832731     0.025045
 H     3.931706    -2.204532     0.009477
 H    -0.264469     3.027984    -0.846272
 O    -1.003084     2.658961    -1.359213
 H    -1.717920     3.318152    -1.239255
 H     1.692359     4.370267     1.673701
 O     2.126201     4.495756     2.537343
 H     1.922114     3.701541     3.055495
 H     3.618389     1.144116     1.764539
 O     2.842642     0.565744     1.901640
 H     2.069203     1.151183     2.016988
 H     3.126529    -3.954451    -2.026225
 O     3.817702    -4.586791    -1.710168
 H     4.512976    -4.580012    -2.386809
 H     5.012292    -3.754180    -4.429384
 O     5.422106    -3.453141    -3.582104
 H     5.018454    -2.593847    -3.342506
 H    -1.158023     5.034071     2.173507
 O    -1.317523     5.597805     1.380650
 H    -1.940288     5.109090     0.783177
 H    -5.736896     3.189023     0.411548
 O    -5.268012     3.697415    -0.277441
 H    -5.712893     4.556242    -0.431280
 H     4.889427    -3.909926     3.013705
 O     4.149670    -3.722961     2.429751
 H     4.502297    -3.426319     1.560427
 H     5.754406    -1.330805     1.480784
 O     5.358771    -0.436975     1.473224
 H     6.143937     0.140844     1.542685
 H     1.603740    -6.658830    -3.064667
 O     1.443103    -6.865833    -4.010626
 H     2.326848    -6.937807    -4.400314
 H    -7.283684    -3.607705     0.601343
 O    -8.246741    -3.596926     0.378394
 H    -8.724728    -3.413270     1.216286
 H     3.110395    -2.474692     2.866500
 O     2.423058    -1.805856     3.046720
 H     2.659271    -0.995321     2.560313
 H    -2.074044     2.626084     5.110696
 O    -2.792640     3.270233     5.250716
 H    -3.543169     2.763973     5.615236
 H    -0.951403     0.855531     4.008548
 O    -0.847133     1.398004     4.822362
 H    -0.003582     1.850186     4.713134
 H     0.382913     3.521427    -6.852003
 O     1.333881     3.318605    -6.711912
 H     1.336970     2.462409    -6.243101
 H     6.981415    -2.933032     4.851157
 O     6.235796    -3.377124     4.381378
 H     5.420791    -3.025723     4.812482
 H     7.914693     1.441223     1.612628
 O     7.820818     0.510300     1.890579
 H     8.319999    -0.038441     1.257042
 H    -4.032615    -0.427061    -4.732049
 O    -4.953752    -0.460714    -5.088656
 H    -4.919912    -0.075589    -5.985643
 H     6.441804    -1.403922    -2.022433
 O     6.827932    -1.886576    -1.286525
 H     6.082161    -2.158917    -0.719662
 H     4.550413    -0.896809     4.547983
 O     4.974940    -0.148314     4.096454
 H     4.944417    -0.301293     3.127867
 H    -0.123472     3.272940     2.946241
 O    -0.758245     3.925239     3.305087
 H    -0.467011     4.173461     4.203746
 H     8.201202    -1.230432    -0.532512
 O     8.977546    -0.866932    -0.052379
 H     9.677892    -1.529087    -0.127199
 H     9.499540    -3.851768     2.326083
 O     9.223811    -3.654721     1.404789
 H     10.001025    -3.482501     0.862280
 H    -2.543034    -2.637666     3.786855
 O    -3.150438    -2.714156     3.041361
 H    -2.675583    -2.377743     2.239966
 H    -2.069076     0.857910    -6.289234
 O    -2.694733     1.607660    -6.333913
 H    -2.967214     1.781197    -5.408814
 H    -1.149558     3.911709    -5.462379
 O    -1.250726     3.888848    -6.442464
 H    -1.839223     3.130608    -6.607540
 H    -4.641875    -6.209156    -1.305063
 O    -5.121110    -5.465152    -0.910536
 H    -5.876027    -5.281762    -1.510175
 H     2.644990    -5.773271    -1.487353
 O     1.836912    -6.321813    -1.426024
 H     1.072005    -5.691536    -1.322813
 H     3.351304    -4.189219    -5.599581
 O     4.316989    -4.182335    -5.845251
 H     4.446725    -3.436751    -6.437566
 H     7.392289     3.425149     2.280666
 O     7.329068     3.077943     1.382124
 H     6.400534     2.749754     1.303750
 H     6.565467    -3.869116     0.453130
 O     7.055457    -4.679518     0.235070
 H     7.935092    -4.523644     0.631922
 H    -7.501381    -4.370157    -2.657563
 O    -7.279483    -5.302946    -2.441254
 H    -7.916271    -5.580687    -1.755227
 H    -4.525712     6.738233     4.927783
 O    -3.634979     6.403495     4.711144
 H    -3.170817     6.186286     5.534029
 H     7.118648     3.484317     5.044945
 O     7.135113     3.094266     4.161273
 H     7.384493     2.159410     4.290470
 H    -5.999954     0.833264     6.840117
 O    -6.777066     0.290007     7.108112
 H    -6.500751    -0.631078     6.968811
 H    -0.467418    -4.818171    -2.949598
 O    -0.613739    -4.711089    -3.907140
 H    -1.202883    -5.417853    -4.200995
 H     6.567767     0.186637     4.497895
 O     7.538992     0.375626     4.478338
 H     7.772853     0.344796     3.523227
 H     4.829910    -6.585595    -3.825885
 O     4.151732    -6.755162    -4.514961
 H     4.292604    -6.078698    -5.185740
 H    -5.849383    -1.801105    -5.375849
 O    -6.464147    -2.562517    -5.509513
 H    -7.309939    -2.136682    -5.805248
 H    -7.844431     0.601100     5.874928
 O    -8.388977     0.942534     5.121023
 H    -9.007747     1.567272     5.502856
 H    -5.317351     5.737210     2.257004
 O    -5.546379     6.652858     1.997200
 H    -4.687915     7.125187     2.003211
 H     5.820846     1.647880    -3.838739
 O     6.062737     0.868200    -4.384850
 H     5.591313     0.974688    -5.213457
 H    -5.912630     6.472905     0.334720
 O    -5.918650     6.257669    -0.621408
 H    -5.021222     6.496099    -0.936589
 H    -0.258420    -7.401910    -3.208795
 O    -0.973368    -7.532695    -2.575106
 H    -0.594111    -7.887302    -1.762338
 H    -2.702794    -1.647205     5.466748
 O    -2.054704    -2.376458     5.615376
 H    -1.224906    -1.912964     5.836259
 H     7.496521    -4.480763    -1.413483
 O     7.634680    -4.462429    -2.384765
 H     6.871433    -3.975784    -2.740971
 H    -8.808203    -2.866774    -3.489210
 O    -7.894373    -2.790964    -3.130627
 H    -7.332230    -2.594487    -3.895521
 H     8.867905    -3.297537    -2.742937
 O     9.502662    -2.563543    -2.906617
 H     8.961269    -1.743061    -2.826414
 H    -5.067834    -4.903254    -3.728834
 O    -5.032813    -3.941638    -3.589338
 H    -5.536497    -3.540588    -4.308367
 H    -3.620571     4.066103    -3.545410
 O    -3.337531     4.915986    -3.170549
 H    -3.610221     5.620225    -3.759941
 H    -0.202772     4.797089    -3.982253
 O    -0.865496     4.105253    -3.807417
 H    -1.655762     4.548237    -3.437956
 H    -2.121463    -4.130849     5.291224
 O    -2.408627    -4.987856     4.938917
 H    -3.335928    -4.839189     4.683521
 H    -2.362949     8.437491    -3.695708
 O    -2.566829     7.487410    -3.815383
 H    -2.347893     7.259660    -4.745837
 H    -3.095775     7.290936     3.265736
 O    -3.002387     7.495782     2.320252
 H    -2.397912     6.807724     1.974227
 H     4.666332     1.509958     4.325374
 O     4.515545     2.466936     4.165673
 H     5.394709     2.829020     3.945806
 H     7.686658    -1.835731     6.416811
 O     8.146186    -2.027294     5.576004
 H     8.114538    -1.174938     5.097838
 H     5.798399    -1.598347     7.893599
 O     6.512463    -1.072995     7.519188
 H     6.064699    -0.315817     7.079663
 H    -1.642461     5.724736    -6.424185
 O    -1.779996     6.663827    -6.225948
 H    -0.906500     7.088215    -6.299504
 H    -8.330321    -0.212025     3.792018
 O    -8.130116    -0.741302     3.007186
 H    -7.228580    -1.091062     3.124132
 H    -8.574074     0.152100     0.036022
 O    -8.619190     0.785407     0.771506
 H    -8.609805     0.233798     1.572299
 H     0.652553    -0.600642     5.937644
 O    -0.191785    -0.677899     6.440658
 H    -0.686701     0.099129     6.127517
 H    -0.471854     7.032908    -1.584211
 O    -0.411219     6.655630    -2.484765
 H    -1.256128     6.860240    -2.944886
 H     0.505006    -8.028817     0.541399
 O    -0.396325    -8.272416     0.280595
 H    -0.866184    -8.341870     1.139915
 H     1.851978     2.618117     5.327080
 O     1.880994     2.344788     4.385805
 H     2.827168     2.368826     4.152946
 H    -7.921913    -5.432854    -5.714959
 O    -7.018187    -5.289166    -6.040653
 H    -6.864046    -4.337633    -5.974700
 H     2.954885    -7.591826     1.078014
 O     2.069777    -7.223962     1.017426
 H     2.007517    -6.880539     0.089039
 H     3.436950     5.749896    -7.273641
 O     3.589801     4.789512    -7.402324
 H     2.755812     4.339362    -7.196885
 H    -0.571446     6.977981     0.583639
 O    -0.252036     7.687917     0.001496
 H    -0.927003     8.380185     0.044969
 H     4.274296     3.598358     5.368124
 O     4.173455     4.240172     6.112258
 H     5.046990     4.297395     6.508405
 H     7.445948     2.726597     7.013244
 O     6.920543     3.566741     6.934920
 H     7.400046     4.222861     7.439408
 H     4.005059    -8.002529    -0.991935
 O     4.511948    -7.475121    -0.352967
 H     4.967621    -6.824698    -0.911661
 H     6.705441    -5.935297    -2.570362
 O     5.935915    -6.534458    -2.543419
 H     6.271477    -7.446234    -2.475703
 H    -9.119212    -2.125804     2.811936
 O    -9.600560    -2.941348     2.558029
 H    -10.324738    -2.630091     1.988698
 H    -2.738644     8.744356     1.043021
 O    -2.577499     9.108277     0.156549
 H    -3.369051     9.672601    -0.026138
 H     7.881900     0.572106     7.549614
 O     8.237554     1.273000     6.992504
 H     8.107242     0.954664     6.082341
 H    -2.580010     5.055394     7.676477
 O    -2.280091     5.280699     6.796994
 H    -2.460867     4.479480     6.220025
 H    -6.296445    -6.361775    -3.490136
 O    -5.614437    -6.553579    -4.159432
 H    -6.037092    -6.260042    -4.995355
 H     6.664378    -2.829032     2.823241
 O     6.806195    -2.562961     1.895764
 H     7.756889    -2.636636     1.727264
 H     2.300584     6.708036    -0.708745
 O     2.543046     7.443683    -0.102572
 H     1.692640     7.779270     0.206729
 H    -4.206154    -7.310227    -3.007772
 O    -3.661027    -7.362645    -2.214306
 H    -2.744522    -7.483181    -2.521637
 H     0.955290     6.751292    -5.537318
 O     0.793115     7.627068    -5.959421
 H     0.796242     8.253757    -5.206547
 H    -8.304310    -1.596018    -1.829766
 O    -8.614765    -1.333978    -0.949110
 H    -8.398294    -2.126816    -0.408416
 H    -3.267413     7.145074    -2.179801
 O    -3.386057     6.958639    -1.238696
 H    -3.091557     7.756763    -0.751775
 H     2.698338    -4.589331     2.366283
 O     1.782338    -4.930236     2.350423
 H     1.845975    -5.817453     1.940578
 H    -8.781398    -0.686814    -5.194086
 O    -8.677505    -1.257964    -5.990716
 H    -8.375367    -0.653665    -6.691635
 H     7.585497    -0.125508    -3.743109
 O     8.165791    -0.110406    -2.963089
 H     8.801157     0.633880    -3.100164
 H     4.173453     6.665415     0.079872
 O     4.885026     6.030326    -0.099821
 H     4.430693     5.195797    -0.351353
 H    -7.947136     0.204119    -3.351810
 O    -8.835954     0.225424    -3.763124
 H    -9.454334    -0.012908    -3.071052
 H     6.140888     3.808146    -3.098867
 O     5.655229     3.021888    -2.787632
 H     6.229410     2.588959    -2.111118
 H    -1.416823    -6.916433     0.041242
 O    -2.026233    -6.172084    -0.140283
 H    -2.606059    -6.470204    -0.847784
 H    -4.061553    -7.792373     0.876880
 O    -4.307267    -7.542527     1.770685
 H    -4.091086    -6.582369     1.846770
 H    -2.964962    -5.091820     1.096232
 O    -3.690095    -4.976282     1.731633
 H    -3.416951    -4.264391     2.345331
 H     5.077725    -6.256012     4.897351
 O     4.334892    -6.008192     4.343617
 H     4.650748    -6.092039     3.428253
 H    -9.562412    -6.145663    -4.119577
 O    -9.557395    -5.679646    -4.987173
 H    -10.187802    -6.144411    -5.537811
 H     6.175017    -5.696591     1.317176
 O     5.648182    -6.290391     1.891213
 H     5.204533    -6.875196     1.265502
 H    -1.502813    -6.765915     2.514703
 O    -1.648507    -7.726080     2.558826
 H    -2.608915    -7.846235     2.531248
 H    -10.049107    -3.974201    -4.695653
 O    -10.180922    -3.049947    -4.424993
 H    -9.930274    -2.495392    -5.176307
 H     0.492180     7.974161    -3.163298
 O     0.823207     8.810843    -3.551732
 H     1.717087     8.945573    -3.173436
 H    -9.132094    -7.908547    -2.739814
 O    -9.718267    -7.150389    -2.748707
 H    -9.616204    -6.722681    -1.879225
 H     1.923301     0.608466     4.646912
 O     2.005844    -0.246395     5.111096
 H     2.230584    -0.922119     4.436894
 H    -6.448158     0.460808    -7.703131
 O    -7.409445     0.549306    -7.595901
 H    -7.567415     1.449796    -7.309675
 H     6.342400     3.914368    -7.099083
 O     5.733895     3.844945    -6.363624
 H     4.897423     4.311359    -6.671016
 H    -5.385208     10.294085     0.629790
 O    -4.876049     10.318932    -0.191415
 H    -5.449489     9.841536    -0.822967
 H    -0.743795    -1.081993    -5.754230
 O    -0.889892    -0.421216    -6.465671
 H    -0.104545     0.154797    -6.391723
 H     4.831446    -0.415633    -6.816102
 O     4.906433    -1.351783    -6.601787
 H     5.741320    -1.459108    -6.112562
 H     2.495876    -8.838524    -2.607570
 O     3.452722    -8.771669    -2.582333
 H     3.698258    -8.180603    -3.309464
 H    -4.126901    -0.379021    -7.944730
 O    -4.641181     0.374261    -7.616468
 H    -3.966687     1.010984    -7.286576
 H     1.145909     3.683704     6.751618
 O     1.885423     3.085347     6.974505
 H     2.702880     3.607029     6.872677
 H    -11.405374    -2.611559    -0.222727
 O    -10.999285    -1.981825     0.373171
 H    -10.254742    -1.589290    -0.116044
 H    -7.635254     1.974630     7.479068
 O    -8.104344     2.816801     7.390829
 H    -8.240615     3.149239     8.277502
 H     6.128966    -9.068460    -1.052868
 O     6.232492    -9.183462    -2.002498
 H     5.353365    -9.403097    -2.335520
 H     6.575676     5.212649    -0.580076
 O     7.218282     4.550183    -0.853614
 H     7.393198     4.009176    -0.057498
 H    -5.560407    -2.870924     5.736945
 O    -5.586243    -2.111360     6.359889
 H    -4.974838    -2.370141     7.071060
 H     2.390232     1.428289     7.567365
 O     2.856925     0.584258     7.486788
 H     2.554151     0.203846     6.635421
 H    -2.925564    -2.882898     7.005545
 O    -3.431660    -3.019512     7.835505
 H    -2.824171    -2.696814     8.516926
 H     5.576014     1.979479     6.833330
 O     5.292464     1.107462     6.552848
 H     4.398232     0.957737     6.925170
 H     1.819985    -4.387630     4.172926
 O     2.284479    -4.331159     5.020442
 H     2.983059    -5.005335     4.948672
 H     10.471714    -2.762752    -1.539124
 O     10.931825    -2.807608    -0.654070
 H     11.804032    -3.171911    -0.832498
 H     3.906589     8.280921    -2.716381
 O     3.220378     8.856022    -2.355536
 H     3.025452     8.501646    -1.468703
 H    -8.244747    -6.446283     0.200218
 O    -8.877266    -6.019129    -0.400015
 H    -8.826526    -5.071254    -0.124130
 H    -0.694092     9.690867    -3.186467
 O    -1.636214     9.858815    -2.994247
 H    -1.722683     9.972689    -2.045287
 H     4.154532     4.018172    -3.612942
 O     3.604279     4.806681    -3.645171
 H     4.163758     5.578666    -3.418716
 H     5.173507     6.582437    -1.775667
 O     5.123057     6.798524    -2.727034
 H     5.911707     6.438835    -3.154043
 H    -0.565850     5.154434     6.145856
 O     0.161679     4.676196     5.723631
 H     0.861659     5.318118     5.453141
 H     3.039606     5.528601     5.287486
 O     2.286367     5.974132     4.871883
 H     2.253019     5.648451     3.958394
 H    -7.211620     9.000813    -0.239431
 O    -6.902810     8.780585    -1.128115
 H    -6.673569     7.834939    -1.099504
 H    -1.456131    -5.047651     3.563877
 O    -0.990080    -4.954647     2.701809
 H    -0.074123    -5.221322     2.816797
 H     4.032154    -2.188198     6.358922
 O     4.052447    -2.337470     5.389359
 H     3.340887    -2.982050     5.198119
 H     6.965725    -6.201759     3.334130
 O     7.325121    -5.843042     4.155284
 H     6.850771    -5.002768     4.300264
 H     8.872856    -4.876225     4.123981
 O     9.511234    -4.147875     4.005919
 H     9.232779    -3.448546     4.609964
 H     3.190700     7.965357    -7.902417
 O     3.176787     7.424205    -7.114368
 H     2.295903     7.574933    -6.692955
 H    -0.832115    -1.353600     8.129892
 O    -1.056363    -1.992045     8.821413
 H    -0.347555    -2.641365     8.807556
 H     8.414333     4.350544    -2.098271
 O     9.053285     4.405332    -2.849951
 H     9.702313     5.038548    -2.524450
 H     6.452176     4.691285    -4.965178
 O     6.749291     5.091028    -4.127569
 H     7.693291     4.928423    -4.008665
 H     10.696006     1.518107    -3.670772
 O     9.985919     1.839797    -3.064452
 H     9.744870     2.760780    -3.267410
 H     2.911503    -2.471194     7.986127
 O     3.745297    -1.962502     8.009476
 H     3.469022    -1.036374     8.084790
 H    -2.294859    -1.927003    -8.796664
 O    -2.720376    -1.598277    -8.005767
 H    -2.025690    -1.147682    -7.478335
 H     5.022749     5.370617     1.716637
 O     4.798130     4.813575     2.472834
 H     3.827007     4.841903     2.550459
 H    -3.721178    -6.279105    -4.887082
 O    -2.910886    -5.768283    -4.948665
 H    -3.127422    -4.988695    -5.484384
 H    -6.714953     6.160150     4.861455
 O    -6.271259     6.984821     4.589955
 H    -6.118499     6.905285     3.622192
 H    -7.638733     4.125971     6.051520
 O    -7.360542     4.558921     5.234665
 H    -7.103912     3.833831     4.642077
 H    -7.349378     9.500717     2.393694
 O    -7.087580     9.895270     1.536651
 H    -7.552723     10.730689     1.480490
 H    -6.071069    -6.941184     1.596800
 O    -6.674799    -6.307846     1.178320
 H    -6.122278    -5.863958     0.499750
 H    -4.000396    -4.730127     7.577909
 O    -4.227696    -5.572172     7.144089
 H    -3.427724    -5.844345     6.679604
 H     9.499655     0.848886    -0.146243
 O     9.508154     1.815362    -0.285810
 H     9.896594     1.893678    -1.173310
 H    -8.094154    -4.200793     3.128610
 O    -7.169181    -4.466963     3.149595
 H    -7.027793    -5.105229     2.421236
 H     0.852668    -2.333847     6.961638
 O     1.342795    -3.077005     7.329857
 H     1.570150    -3.646232     6.577969
 H    -3.361899    -2.851006    -6.860947
 O    -3.789247    -3.479931    -6.261016
 H    -4.735667    -3.345508    -6.361279
 H    -8.815130     8.380059     3.768668
 O    -8.025649     8.909821     3.889189
 H    -7.357188     8.311660     4.285053
 H     8.042869    -2.238345    -4.953129
 O     7.130557    -1.959222    -5.098863
 H     6.622792    -2.569283    -4.520616
 H    -5.077631    -4.926749     5.713954
 O    -5.106051    -4.340206     4.932837
 H    -5.858765    -4.585452     4.375691
 N     11.746009     0.189679    -4.445056
 H     12.681376     0.136853    -4.051469
 H     11.848549     0.170986    -5.455432
 H     11.266373    -0.668500    -4.179585
