# Supplementary material for: Theoretical Distribution of the Ammonia Binding Energy at Interstellar Icy Grains: A New Computational Framework
Source: ACS Earth Space Chem. 2022 Jun 2;6(6):1514–26. doi: 10.1021/acsearthspacechem.2c00040 (PMC9208021; doi:10.1021/acsearthspacechem.2c00040)
Supplement: Supplementary file 1 — sp2c00040_si_001.zip [file sp2c00040_si_001.zip › Supporting_Information_R1/structures/grain_mol134.xyz]

604
grain_mol134 // -1788.469913597902 // -55.2273731811 // -820.916043599002 // -1022.78124318 // -0.0517782325 // -0.583637159498 // -0.014567684708
 H    -1.780537    -0.099873     2.524692
 O    -0.802887    -0.077310     2.607944
 H    -0.532646    -0.973574     2.918448
 H    -0.407624    -1.796607    -2.840842
 O    -0.482339    -1.841431    -1.875768
 H    -1.429581    -1.744958    -1.680426
 H    -2.729015     1.829688     0.930960
 O    -2.634766     1.197691     0.198694
 H    -1.847715     1.484520    -0.298996
 H    -3.717269     1.994378    -2.943918
 O    -3.201151     2.354087    -3.702344
 H    -2.295266     2.466640    -3.396230
 H    -0.108394    -0.609732    -0.759028
 O     0.022441     0.108221    -0.109787
 H    -0.410837    -0.187513     0.701520
 H     0.973491    -1.930036    -4.811204
 O     0.013090    -2.011789    -4.649103
 H    -0.143989    -2.973161    -4.670222
 H    -4.919706     2.450030    -1.190959
 O    -4.557830     1.627283    -1.573291
 H    -3.884522     1.335825    -0.913953
 H    -3.529034     3.356019     2.596386
 O    -2.809908     2.735869     2.368693
 H    -2.036446     3.068544     2.859978
 H     2.564701     0.299499    -2.880935
 O     1.957242    -0.339728    -2.455049
 H     1.055394    -0.022605    -2.657865
 H    -1.136076     0.385272    -3.539997
 O    -0.328439     0.847337    -3.234306
 H    -0.576118     1.442161    -2.508211
 H     2.671640    -0.602087     0.616441
 O     2.576442    -1.339172    -0.021352
 H     2.314779    -0.943311    -0.874785
 H    -2.850232    -0.440723    -0.545472
 O    -2.987141    -0.892110    -1.388873
 H    -3.795921    -1.431846    -1.322951
 H     2.832416     1.250540    -0.726779
 O     2.016844     1.767126    -0.601048
 H     1.296710     1.121496    -0.439560
 H     0.600204     3.218663    -3.142263
 O     1.517461     3.045677    -2.893808
 H     1.512065     2.562367    -2.047873
 H     0.101146    -3.981837    -0.552621
 O    -0.133192    -4.659781    -1.225721
 H    -0.921391    -5.111219    -0.846199
 H    -6.231237     2.141152     3.093235
 O    -6.289278     2.331147     4.066344
 H    -7.043657     1.804088     4.395804
 H     1.115379    -3.744587     1.306098
 O     0.707126    -3.086730     0.714168
 H     1.391747    -2.430459     0.472193
 H    -2.856157     5.261063    -0.872571
 O    -2.681653     4.456914    -0.348496
 H    -3.572254     4.092727    -0.162509
 H    -5.516833    -1.251051     1.713642
 O    -5.238793    -0.607568     1.027461
 H    -5.347913    -1.055437     0.183103
 H    -0.366222    -3.238169     3.050478
 O    -0.051280    -2.435211     3.499293
 H     0.893801    -2.340433     3.296271
 H     5.260264     1.008467    -1.087530
 O     4.471586     0.480646    -0.898049
 H     4.696482     0.055622    -0.040269
 H     0.751795     2.377934     1.140734
 O     0.740124     2.029627     2.041576
 H     0.123757     1.275606     2.081562
 H     4.452742    -0.499239    -2.271869
 O     4.657768    -0.978546    -3.106991
 H     5.140382    -0.327673    -3.657794
 H     3.079206     3.251769    -0.892255
 O     3.960890     3.646492    -0.864393
 H     4.443271     3.359098    -1.663125
 H    -5.882324    -1.426037    -1.875342
 O    -5.360073    -2.135369    -1.441471
 H    -5.277619    -2.844586    -2.102502
 H    -4.944122    -4.040128     1.234299
 O    -5.626539    -3.399906     0.958440
 H    -5.392523    -3.107572     0.067188
 H     2.743472     2.177301    -3.562760
 O     3.435704     1.513691    -3.764022
 H     3.470935     1.450135    -4.723555
 H    -5.129099     3.845727     3.836663
 O    -4.552341     4.435724     3.339902
 H    -4.022396     4.956008     3.980918
 H     0.636861     1.033115    -4.638304
 O     1.250849     1.008700    -5.397117
 H     1.812215     0.220664    -5.241444
 H     1.085199     5.812718    -2.150304
 O     1.876433     5.476212    -1.696284
 H     2.423930     5.027684    -2.370735
 H    -2.809505    -3.433156    -1.787960
 O    -2.961367    -3.695885    -0.863837
 H    -3.731101    -4.281707    -0.843800
 H     2.137625     5.200287    -4.417299
 O     1.267422     5.301546    -4.842072
 H     1.249400     4.612575    -5.529024
 H     7.790476     1.792985    -0.814532
 O     7.000397     1.443346    -1.265700
 H     7.355154     0.763601    -1.873643
 H     4.529994     2.739617     0.441187
 O     4.860880     2.368222     1.284287
 H     4.792892     3.109635     1.921166
 H     1.046879    -3.155029    -2.173581
 O     1.908183    -3.003137    -2.589693
 H     2.002017    -2.027312    -2.608095
 H     1.228655     4.604601    -0.474858
 O     0.766694     4.129053     0.252036
 H     0.091692     4.738387     0.600830
 H    -5.733570     1.019411     1.300135
 O    -6.213413     1.848199     1.500324
 H    -7.147412     1.621398     1.258511
 H    -2.291889    -2.630725     0.270939
 O    -1.811314    -2.072520     0.912220
 H    -0.905202    -2.422724     0.905392
 H    -3.683325    -0.393711     4.312169
 O    -3.678484    -0.539829     5.285786
 H    -4.437007    -1.116507     5.532222
 H    -6.085940    -2.879945     3.220759
 O    -5.635422    -2.025103     3.322029
 H    -4.684416    -2.258709     3.317346
 H    -2.856279    -0.349050    -2.954905
 O    -2.597042    -0.392638    -3.902236
 H    -2.435622    -1.355746    -4.005761
 H    -3.456163    -3.320852    -3.728550
 O    -2.594662    -2.951476    -3.472556
 H    -1.906497    -3.586013    -3.754870
 H     3.248320    -1.195203    -4.200065
 O     2.740995    -1.302593    -5.030460
 H     3.443877    -1.415058    -5.704983
 H     4.782384     2.388439    -6.550052
 O     4.200338     1.596838    -6.589738
 H     3.382937     1.944742    -6.972830
 H    -4.180167     0.890707     5.842098
 O    -4.656287     1.716337     6.115196
 H    -5.218071     1.954439     5.350049
 H    -3.949136    -0.109505     2.045403
 O    -3.409408     0.189160     2.797325
 H    -3.319213     1.161253     2.729872
 H    -5.786534     0.644651    -2.194047
 O    -6.333829    -0.008745    -2.676592
 H    -5.905096    -0.095057    -3.550495
 H     1.868314    -3.773826    -4.142514
 O     1.814528    -4.222222    -5.009362
 H     1.400623    -5.081841    -4.828748
 H     4.453366    -3.592985    -0.656135
 O     4.737921    -2.852992    -0.075562
 H     3.979327    -2.222643    -0.069328
 H    -0.215154     3.031807    -0.796489
 O    -0.967230     2.669601    -1.293901
 H    -1.676818     3.330353    -1.154302
 H     1.800751     4.348713     1.688483
 O     2.255884     4.466022     2.542485
 H     2.058264     3.669950     3.060366
 H     3.716003     1.114764     1.715845
 O     2.941653     0.538491     1.866086
 H     2.172518     1.125674     2.001171
 H     3.121321    -3.955803    -2.098430
 O     3.817927    -4.591740    -1.801117
 H     4.496946    -4.586454    -2.493529
 H     4.955299    -3.747694    -4.540526
 O     5.387986    -3.451595    -3.702959
 H     4.989323    -2.595569    -3.445201
 H    -1.035048     5.019781     2.254145
 O    -1.209029     5.589225     1.468485
 H    -1.847418     5.107076     0.881914
 H    -5.658457     3.202645     0.581093
 O    -5.202240     3.715045    -0.113464
 H    -5.648265     4.575599    -0.252538
 H     4.994789    -3.953034     2.902095
 O     4.243832    -3.758354     2.335219
 H     4.578679    -3.457329     1.460652
 H     5.835499    -1.366591     1.368899
 O     5.443568    -0.471142     1.375086
 H     6.231614     0.103426     1.433064
 H     1.565963    -6.647945    -3.120876
 O     1.384659    -6.848585    -4.064383
 H     2.259316    -6.920523    -4.473650
 H    -7.226587    -3.588881     0.759034
 O    -8.194315    -3.573151     0.557624
 H    -8.653059    -3.393433     1.406954
 H     3.218460    -2.509854     2.803609
 O     2.538339    -1.839446     3.003752
 H     2.766218    -1.026747     2.517147
 H    -1.896127     2.594856     5.194990
 O    -2.608706     3.241007     5.355017
 H    -3.353385     2.735133     5.732051
 H    -0.804783     0.827638     4.056802
 O    -0.680358     1.364373     4.871745
 H     0.162175     1.814269     4.746779
 H     0.310707     3.500593    -6.746571
 O     1.284841     3.293720    -6.702623
 H     1.314476     2.481707    -6.132892
 H     7.130227    -2.995955     4.700197
 O     6.372899    -3.433341     4.243052
 H     5.568746    -3.082437     4.694709
 H     8.009157     1.396995     1.473086
 O     7.918773     0.464139     1.744853
 H     8.401321    -0.082602     1.097271
 H    -4.082018    -0.385597    -4.622870
 O    -5.011425    -0.411841    -4.959241
 H    -4.992460    -0.018517    -5.853748
 H     6.439471    -1.423003    -2.152207
 O     6.847540    -1.900082    -1.424333
 H     6.115332    -2.179867    -0.842697
 H     4.700667    -0.948381     4.465057
 O     5.118706    -0.198928     4.008780
 H     5.064729    -0.345477     3.040458
 H     0.009181     3.248962     2.992670
 O    -0.614212     3.902110     3.369413
 H    -0.303081     4.142422     4.263486
 H     8.238583    -1.259392    -0.696581
 O     9.029107    -0.898213    -0.237709
 H     9.723305    -1.565528    -0.326451
 H     9.588636    -3.906250     2.114688
 O     9.294269    -3.699519     1.201049
 H     10.061134    -3.529314     0.643330
 H    -2.413781    -2.657888     3.846313
 O    -3.037822    -2.726947     3.114029
 H    -2.579408    -2.387411     2.304322
 H    -2.147329     0.863944    -6.159303
 O    -2.758030     1.639256    -6.224940
 H    -3.027225     1.818521    -5.296571
 H    -1.152260     3.991517    -5.388260
 O    -1.285358     3.942326    -6.367755
 H    -1.851197     3.138132    -6.438001
 H    -4.637223    -6.186949    -1.221926
 O    -5.105401    -5.444618    -0.811241
 H    -5.871716    -5.253522    -1.393825
 H     2.644972    -5.776653    -1.560137
 O     1.836890    -6.322931    -1.484913
 H     1.076126    -5.690616    -1.361373
 H     3.267252    -4.168952    -5.673637
 O     4.227853    -4.162342    -5.943131
 H     4.345394    -3.415378    -6.535382
 H     7.510383     3.378112     2.161488
 O     7.425418     3.037417     1.262006
 H     6.492881     2.713782     1.203932
 H     6.614442    -3.900429     0.307492
 O     7.097516    -4.709886     0.071234
 H     7.985915    -4.560665     0.450742
 H    -7.518199    -4.328363    -2.499477
 O    -7.295854    -5.263532    -2.293876
 H    -7.918634    -5.543069    -1.596024
 H    -4.335203     6.717484     5.092766
 O    -3.450486     6.381311     4.854602
 H    -2.969516     6.156597     5.665718
 H     7.297200     3.420927     4.931226
 O     7.293601     3.035519     4.045263
 H     7.540429     2.098686     4.165245
 H    -5.789843     0.805121     6.997839
 O    -6.562946     0.263012     7.279238
 H    -6.293445    -0.658154     7.127547
 H    -0.494089    -4.797129    -2.953377
 O    -0.658763    -4.680639    -3.906562
 H    -1.258242    -5.382740    -4.191373
 H     6.720026     0.127695     4.378090
 O     7.691310     0.313976     4.338321
 H     7.904604     0.286839     3.378853
 H     4.776028    -6.581884    -3.951645
 O     4.082514    -6.743927    -4.627043
 H     4.211071    -6.063719    -5.296274
 H    -5.915771    -1.747548    -5.236396
 O    -6.538256    -2.505250    -5.358717
 H    -7.387321    -2.074106    -5.635099
 H    -7.655962     0.586403     6.071673
 O    -8.215381     0.935148     5.332196
 H    -8.823492     1.559329     5.731635
 H    -5.188908     5.737369     2.433522
 O    -5.419940     6.655647     2.184918
 H    -4.559819     7.124734     2.175231
 H     5.793529     1.648010    -3.931594
 O     6.028235     0.876143    -4.491995
 H     5.532094     0.988381    -5.305742
 H    -5.823315     6.488264     0.529719
 O    -5.851137     6.280186    -0.427587
 H    -4.959705     6.516611    -0.760489
 H    -0.301934    -7.382440    -3.229202
 O    -1.002555    -7.516252    -2.580425
 H    -0.606247    -7.877178    -1.778720
 H    -2.533269    -1.678258     5.535958
 O    -1.884736    -2.410739     5.665869
 H    -1.048607    -1.951775     5.871392
 H     7.501725    -4.503631    -1.583628
 O     7.619832    -4.477418    -2.557487
 H     6.849673    -3.987973    -2.894646
 H    -8.837436    -2.814463    -3.292056
 O    -7.916025    -2.744562    -2.952593
 H    -7.369276    -2.545849    -3.728295
 H     8.812972    -3.296061    -2.922107
 O     9.448955    -2.572456    -3.105062
 H     8.953263    -1.741251    -2.994426
 H    -5.110298    -4.863082    -3.627010
 O    -5.071043    -3.903053    -3.479442
 H    -5.585834    -3.494820    -4.186445
 H    -3.623049     4.097330    -3.413561
 O    -3.330140     4.945810    -3.041633
 H    -3.616775     5.652766    -3.620917
 H    -0.216616     4.826341    -3.912955
 O    -0.876552     4.133514    -3.737408
 H    -1.660824     4.571371    -3.348886
 H    -1.965574    -4.162622     5.331237
 O    -2.263382    -5.016320     4.979779
 H    -3.195427    -4.862694     4.745368
 H    -2.354717     8.467181    -3.564005
 O    -2.563758     7.518497    -3.685525
 H    -2.368246     7.296520    -4.622385
 H    -2.939964     7.276108     3.403628
 O    -2.865793     7.487217     2.457790
 H    -2.272116     6.798922     2.094139
 H     4.821255     1.459437     4.255274
 O     4.671341     2.417868     4.103665
 H     5.547270     2.777890     3.868553
 H     7.873559    -1.912187     6.257769
 O     8.313859    -2.099466     5.405726
 H     8.275312    -1.243618     4.934693
 H     6.019342    -1.677102     7.776713
 O     6.726834    -1.151859     7.389830
 H     6.272277    -0.390010     6.965723
 H    -1.702536     5.770173    -6.324641
 O    -1.834370     6.708838    -6.119627
 H    -0.961566     7.131281    -6.207730
 H    -8.190268    -0.210969     3.994547
 O    -8.009298    -0.735547     3.201972
 H    -7.106834    -1.089609     3.296749
 H    -8.514681     0.179592     0.246996
 O    -8.541262     0.808010     0.987642
 H    -8.516614     0.250792     1.784196
 H     0.835751    -0.647134     5.940479
 O     0.002560    -0.724440     6.461527
 H    -0.496469     0.056164     6.164144
 H    -0.423347     7.040681    -1.504293
 O    -0.382936     6.670844    -2.409234
 H    -1.238213     6.879957    -2.848221
 H     0.541879    -8.038203     0.499821
 O    -0.365588    -8.277191     0.256964
 H    -0.817332    -8.350153     1.125662
 H     2.033531     2.571277     5.325463
 O     2.041109     2.304659     4.381798
 H     2.981937     2.326199     4.128640
 H    -8.010095    -5.368491    -5.553152
 O    -7.113305    -5.226711    -5.898055
 H    -6.953040    -4.276336    -5.828983
 H     3.004479    -7.614138     0.984682
 O     2.120009    -7.241875     0.946541
 H     2.037914    -6.892327     0.021884
 H     3.351131     5.779181    -7.289020
 O     3.494891     4.818027    -7.424772
 H     2.663305     4.371461    -7.203766
 H    -0.475908     6.971695     0.664390
 O    -0.166405     7.684235     0.079940
 H    -0.837586     8.378735     0.143214
 H     4.460227     3.542210     5.319755
 O     4.378520     4.179609     6.069814
 H     5.260617     4.230602     6.447434
 H     7.663818     2.648208     6.888776
 O     7.140921     3.491176     6.825872
 H     7.632379     4.141360     7.326555
 H     4.007266    -8.014613    -1.109405
 O     4.530557    -7.493303    -0.478635
 H     4.975837    -6.840858    -1.043161
 H     6.681714    -5.948124    -2.733469
 O     5.909794    -6.542939    -2.693687
 H     6.241777    -7.457157    -2.638779
 H    -9.007903    -2.115020     3.019138
 O    -9.497969    -2.927037     2.770786
 H    -10.232900    -2.609395     2.218990
 H    -2.625441     8.743119     1.183322
 O    -2.482171     9.112730     0.296105
 H    -3.275748     9.680828     0.134664
 H     8.102636     0.488149     7.402675
 O     8.448546     1.191373     6.842366
 H     8.297360     0.879267     5.933398
 H    -2.336414     5.009243     7.787027
 O    -2.054446     5.238966     6.902758
 H    -2.251419     4.442313     6.324666
 H    -6.339847    -6.318610    -3.371124
 O    -5.673718    -6.510270    -4.056213
 H    -6.112358    -6.208342    -4.880812
 H     6.768321    -2.876666     2.680772
 O     6.892590    -2.603989     1.752454
 H     7.839034    -2.683495     1.563975
 H     2.366753     6.700398    -0.691127
 O     2.626090     7.430794    -0.085568
 H     1.784134     7.767180     0.245356
 H    -4.243363    -7.277566    -2.940673
 O    -3.681104    -7.338479    -2.159787
 H    -2.772116    -7.459330    -2.488518
 H     0.915432     6.780290    -5.490957
 O     0.749670     7.660060    -5.901529
 H     0.770868     8.281093    -5.143854
 H    -8.292426    -1.556871    -1.635490
 O    -8.582950    -1.299790    -0.746502
 H    -8.357378    -2.097028    -0.216185
 H    -3.231441     7.167511    -2.037579
 O    -3.329251     6.975464    -1.095279
 H    -3.021538     7.769366    -0.609736
 H     2.787711    -4.619625     2.298457
 O     1.870410    -4.956876     2.300918
 H     1.921119    -5.841424     1.883466
 H    -8.839375    -0.621608    -4.983207
 O    -8.756546    -1.187706    -5.785837
 H    -8.465233    -0.581105    -6.489211
 H     7.531450    -0.040729    -3.871306
 O     8.177375    -0.094487    -3.148163
 H     8.854884     0.570175    -3.336723
 H     4.257425     6.644455     0.054231
 O     4.961827     6.007956    -0.148189
 H     4.497053     5.176695    -0.392262
 H    -7.961287     0.251876    -3.154033
 O    -8.859308     0.280757    -3.544682
 H    -9.462774     0.037857    -2.841125
 H     6.141226     3.805458    -3.183350
 O     5.661936     3.017641    -2.868043
 H     6.245425     2.578786    -2.204923
 H    -1.386458    -6.915515     0.048049
 O    -1.996680    -6.167640    -0.114489
 H    -2.592895    -6.458160    -0.811519
 H    -4.015685    -7.787024     0.935711
 O    -4.239766    -7.542818     1.836745
 H    -4.018962    -6.583825     1.914324
 H    -2.904470    -5.091931     1.148761
 O    -3.614388    -4.978655     1.801543
 H    -3.325322    -4.271535     2.413355
 H     5.215102    -6.312653     4.765963
 O     4.462114    -6.056314     4.230171
 H     4.756840    -6.136716     3.307557
 H    -9.618157    -6.086346    -3.926917
 O    -9.630715    -5.614560    -4.791265
 H    -10.274357    -6.073759    -5.331125
 H     6.236135    -5.732894     1.165720
 O     5.719749    -6.328033     1.747391
 H     5.259921    -6.907229     1.128103
 H    -1.417938    -6.781180     2.523799
 O    -1.565830    -7.741064     2.565562
 H    -2.527096    -7.857742     2.557106
 H    -10.108663    -3.908898    -4.478521
 O    -10.231627    -2.985998    -4.199250
 H    -9.994296    -2.427419    -4.951914
 H     0.508394     7.989915    -3.096882
 O     0.835618     8.826373    -3.489463
 H     1.737269     8.956224    -3.128405
 H    -9.163952    -7.860079    -2.569355
 O    -9.747967    -7.100265    -2.559679
 H    -9.624643    -6.678636    -1.689981
 H     2.082080     0.565747     4.630042
 O     2.172630    -0.292202     5.086830
 H     2.378891    -0.964513     4.403400
 H    -6.551457     0.534168    -7.534689
 O    -7.510663     0.622668    -7.410034
 H    -7.661877     1.520149    -7.110830
 H     6.257232     3.938434    -7.186964
 O     5.664278     3.862964    -6.439487
 H     4.822934     4.332534    -6.724596
 H    -5.274142     10.305696     0.838614
 O    -4.783182     10.333764     0.006489
 H    -5.372627     9.862622    -0.615054
 H    -0.735152    -1.070644    -5.911402
 O    -1.179874    -0.546793    -6.621337
 H    -0.474809    -0.139037    -7.189769
 H     4.853648    -0.373034    -6.930002
 O     4.882318    -1.335089    -6.796556
 H     5.710589    -1.484839    -6.296748
 H     2.460273    -8.834314    -2.696827
 O     3.417693    -8.770660    -2.692486
 H     3.648781    -8.176107    -3.421422
 H    -4.239760    -0.310909    -7.809874
 O    -4.734998     0.454103    -7.475960
 H    -4.042870     1.078917    -7.159234
 H     1.362886     3.629598     6.772117
 O     2.105055     3.027132     6.974353
 H     2.921825     3.546851     6.858690
 H    -11.361472    -2.572146     0.032354
 O    -10.940209    -1.947630     0.623197
 H    -10.204882    -1.554908     0.120287
 H    -7.406558     1.948270     7.679827
 O    -7.873902     2.792938     7.607635
 H    -7.989814     3.119530     8.499357
 H     6.125596    -9.088253    -1.224908
 O     6.207671    -9.195420    -2.177555
 H     5.320910    -9.411001    -2.492575
 H     6.636831     5.187804    -0.670707
 O     7.272438     4.523304    -0.956196
 H     7.458700     3.979309    -0.163774
 H    -5.388954    -2.892969     5.860435
 O    -5.398091    -2.137579     6.488953
 H    -4.772419    -2.403639     7.184833
 H     2.616319     1.364099     7.545449
 O     3.078598     0.519358     7.448552
 H     2.755157     0.145495     6.601895
 H    -2.727052    -2.923394     7.071153
 O    -3.215270    -3.063718     7.911132
 H    -2.591865    -2.747802     8.581223
 H     5.787338     1.908704     6.745973
 O     5.494373     1.040053     6.464760
 H     4.608057     0.890529     6.855926
 H     1.949442    -4.426485     4.125517
 O     2.433137    -4.376805     4.962687
 H     3.126859    -5.053566     4.871577
 H     10.408506    -2.778861    -1.778145
 O     10.904699    -2.801047    -0.915269
 H     11.834077    -2.777243    -1.136579
 H     3.933056     8.280924    -2.723236
 O     3.257288     8.855986    -2.343437
 H     3.080303     8.496347    -1.454890
 H    -8.207110    -6.421137     0.360554
 O    -8.851537    -5.987799    -0.222293
 H    -8.790658    -5.041881     0.058133
 H    -0.670229     9.711127    -3.082707
 O    -1.607313     9.880806    -2.869332
 H    -1.673489     9.988525    -1.918012
 H     4.140827     4.020402    -3.654027
 O     3.597585     4.814240    -3.675260
 H     4.164557     5.580844    -3.450311
 H     5.211527     6.572037    -1.821457
 O     5.143565     6.793350    -2.770826
 H     5.923162     6.436107    -3.215076
 H    -0.356162     5.110244     6.213883
 O     0.360673     4.632799     5.772738
 H     1.056314     5.274472     5.491226
 H     3.231282     5.477668     5.279115
 O     2.471364     5.929093     4.882536
 H     2.416357     5.608830     3.968186
 H    -7.124699     9.024882     0.000729
 O    -6.835519     8.809711    -0.895763
 H    -6.609772     7.862890    -0.878468
 H    -1.341636    -5.070263     3.583707
 O    -0.893704    -4.972316     2.712629
 H     0.023124    -5.244330     2.805616
 H     4.217648    -2.250120     6.276970
 O     4.216611    -2.392908     5.306146
 H     3.498256    -3.033293     5.126102
 H     7.068680    -6.254413     3.162044
 O     7.448244    -5.901695     3.976678
 H     6.979527    -5.061339     4.138325
 H     8.998230    -4.941210     3.918101
 O     9.635926    -4.213851     3.790253
 H     9.374246    -3.518384     4.406132
 H     3.107111     8.005936    -7.891446
 O     3.103489     7.451243    -7.112808
 H     2.234158     7.606218    -6.669063
 H    -0.603609    -1.409449     8.159525
 O    -0.814896    -2.051521     8.851745
 H    -0.109347    -2.703632     8.817860
 H     8.391048     4.451790    -2.149573
 O     9.068220     4.480222    -2.874104
 H     9.796475     4.985634    -2.512794
 H     6.411239     4.698736    -5.051601
 O     6.736509     5.087176    -4.218463
 H     7.681967     4.919674    -4.131999
 H     10.661064     2.131349    -4.091297
 O     9.923916     2.020493    -3.492858
 H     9.549380     2.912788    -3.317699
 H     3.131982    -2.540033     7.926239
 O     3.967981    -2.034407     7.934461
 H     3.696726    -1.107935     8.022575
 H    -2.674348    -2.154552    -8.804309
 O    -3.023446    -1.665887    -8.053636
 H    -2.231144    -1.298509    -7.550782
 H     5.134398     5.337915     1.665192
 O     4.925565     4.774778     2.421120
 H     3.956404     4.805363     2.521563
 H    -3.794429    -6.237271    -4.822803
 O    -2.983220    -5.730089    -4.899844
 H    -3.210344    -4.944456    -5.423265
 H    -6.527455     6.147912     5.070885
 O    -6.086575     6.972716     4.795157
 H    -5.955598     6.899102     3.823752
 H    -7.432888     4.109287     6.267120
 O    -7.170706     4.546719     5.447358
 H    -6.930209     3.824637     4.844386
 H    -7.202761     9.507428     2.639534
 O    -6.957990     9.907030     1.779792
 H    -7.421562     10.744223     1.739267
 H    -6.005347    -6.933488     1.705699
 O    -6.615514    -6.294929     1.304989
 H    -6.076453    -5.849078     0.616760
 H    -3.796015    -4.770583     7.654482
 O    -4.035855    -5.608953     7.220358
 H    -3.247463    -5.880743     6.736271
 H     9.552969     0.766935    -0.490749
 O     9.608589     1.724269    -0.664919
 H     9.915927     1.799993    -1.574328
 H    -7.983922    -4.196103     3.299460
 O    -7.059760    -4.465904     3.298693
 H    -6.936634    -5.099557     2.562959
 H     1.051145    -2.388211     6.948328
 O     1.547272    -3.135136     7.300553
 H     1.755235    -3.700458     6.540164
 H    -3.472858    -2.807370    -6.776201
 O    -3.887540    -3.440176    -6.168629
 H    -4.834587    -3.299122    -6.248799
 H    -8.642557     8.383018     4.038879
 O    -7.848497     8.908927     4.145399
 H    -7.173970     8.305668     4.522773
 H     7.996113    -2.110320    -5.141120
 O     7.072006    -1.856365    -5.165298
 H     6.602962    -2.498822    -4.599830
 H    -4.914781    -4.950670     5.813214
 O    -4.957784    -4.358532     5.037066
 H    -5.723330    -4.597081     4.494625
 N     0.478117     0.687896    -8.511344
 H    -0.049402     0.858472    -9.362625
 H     1.317310     0.183741    -8.780618
 H     0.772922     1.593454    -8.144666
