# Supplementary material for: Theoretical Distribution of the Ammonia Binding Energy at Interstellar Icy Grains: A New Computational Framework
Source: ACS Earth Space Chem. 2022 Jun 2;6(6):1514–26. doi: 10.1021/acsearthspacechem.2c00040 (PMC9208021; doi:10.1021/acsearthspacechem.2c00040)
Supplement: Supplementary file 1 — sp2c00040_si_001.zip [file sp2c00040_si_001.zip › Supporting_Information_R1/structures/grain_mol153.xyz]

604
grain_mol153 // -1574.395977053465 // -39.9886235221 // -591.607019325565 // -1022.77758125 // -0.0372091822 // -0.582955856104 // -0.010105979768
 H    -1.747493    -0.370512     2.503689
 O    -0.769553    -0.338637     2.580653
 H    -0.482952    -1.251461     2.820653
 H    -0.389661    -1.638192    -2.982983
 O    -0.456156    -1.744193    -2.021383
 H    -1.403561    -1.681621    -1.814374
 H    -2.738349     1.659614     1.069407
 O    -2.640069     1.088616     0.289010
 H    -1.860103     1.424394    -0.188485
 H    -3.758662     2.106999    -2.770449
 O    -3.252627     2.528665    -3.504152
 H    -2.347815     2.638973    -3.194001
 H    -0.092012    -0.600145    -0.817698
 O     0.030805     0.070717    -0.118331
 H    -0.388992    -0.293769     0.672018
 H     0.951757    -1.511895    -4.916162
 O     0.016915    -1.718152    -4.751243
 H    -0.067587    -2.675798    -4.873436
 H    -4.954527     2.406368    -0.984218
 O    -4.581653     1.622127    -1.431906
 H    -3.899765     1.291216    -0.800197
 H    -3.549420     3.040568     2.852407
 O    -2.822176     2.452204     2.571860
 H    -2.050633     2.757865     3.083373
 H     2.548740     0.508869    -2.880851
 O     1.952878    -0.168049    -2.499910
 H     1.045347     0.149380    -2.671106
 H    -1.149192     0.589758    -3.508925
 O    -0.346079     1.051079    -3.188855
 H    -0.595584     1.576918    -2.411169
 H     2.698098    -0.652755     0.535765
 O     2.608563    -1.340200    -0.156086
 H     2.334965    -0.884393    -0.974829
 H    -2.834312    -0.491687    -0.578455
 O    -2.972158    -0.876120    -1.454320
 H    -3.770593    -1.434253    -1.423795
 H     2.819801     1.300323    -0.661725
 O     1.996247     1.792803    -0.496255
 H     1.288330     1.124818    -0.375956
 H     0.534868     3.420991    -2.899028
 O     1.456699     3.227217    -2.684137
 H     1.469418     2.689399    -1.871428
 H     0.171467    -3.973939    -0.874251
 O    -0.058323    -4.600514    -1.597140
 H    -0.835180    -5.094224    -1.247654
 H    -6.228704     1.747680     3.270931
 O    -6.281974     1.861298     4.255959
 H    -7.025626     1.298598     4.549100
 H     1.195401    -3.863962     0.990171
 O     0.772669    -3.169401     0.452598
 H     1.445361    -2.485370     0.258740
 H    -2.932479     5.217209    -0.463581
 O    -2.741114     4.377096    -0.006200
 H    -3.624627     3.986071     0.158323
 H    -5.471280    -1.515965     1.630657
 O    -5.208309    -0.817746     0.993586
 H    -5.317488    -1.201798     0.118439
 H    -0.280316    -3.516933     2.778039
 O     0.025020    -2.744859     3.284080
 H     0.967293    -2.620240     3.084071
 H     5.248700     1.125341    -1.056731
 O     4.468528     0.573286    -0.903887
 H     4.706719     0.086334    -0.083155
 H     0.734387     2.247372     1.298940
 O     0.735821     1.830270     2.170038
 H     0.131668     1.065454     2.156415
 H     4.455231    -0.300206    -2.349588
 O     4.654529    -0.709019    -3.222423
 H     5.127795    -0.012776    -3.724027
 H     3.033694     3.311119    -0.675516
 O     3.908467     3.718251    -0.623111
 H     4.391078     3.501488    -1.443780
 H    -5.861552    -1.421643    -1.958875
 O    -5.323162    -2.152975    -1.585753
 H    -5.236470    -2.808597    -2.299317
 H    -4.858760    -4.250643     0.934317
 O    -5.552962    -3.602265     0.712095
 H    -5.329911    -3.239102    -0.155481
 H     2.690075     2.442603    -3.430740
 O     3.367667     1.788798    -3.699581
 H     3.433281     1.837474    -4.658919
 H    -5.147684     3.408047     4.136378
 O    -4.583510     4.043289     3.682769
 H    -4.057387     4.521538     4.358842
 H     0.620115     1.381755    -4.584206
 O     1.107366     1.346283    -5.433013
 H     1.718904     0.585934    -5.345303
 H     0.990239     5.928472    -1.723317
 O     1.788102     5.570088    -1.298932
 H     2.341740     5.187201    -2.008226
 H    -2.757366    -3.379175    -2.046024
 O    -2.898266    -3.713472    -1.144058
 H    -3.657713    -4.312795    -1.163712
 H     2.034783     5.519710    -4.026040
 O     1.156325     5.638947    -4.427262
 H     1.144521     5.005323    -5.170099
 H     7.766714     1.928062    -0.741344
 O     6.978490     1.601846    -1.213180
 H     7.339914     0.976624    -1.873837
 H     4.502321     2.722617     0.605579
 O     4.844070     2.292254     1.415400
 H     4.770461     2.981308     2.108085
 H     1.092778    -3.011180    -2.430268
 O     1.947222    -2.813368    -2.840975
 H     2.026581    -1.838015    -2.784438
 H     1.164374     4.598213    -0.143757
 O     0.714291     4.059768     0.545679
 H     0.033841     4.629905     0.946553
 H    -5.726916     0.775141     1.393807
 O    -6.217760     1.578747     1.659221
 H    -7.150147     1.355907     1.407337
 H    -2.236202    -2.729136     0.065747
 O    -1.759332    -2.212670     0.743497
 H    -0.848164    -2.547563     0.705316
 H    -3.632309    -0.832058     4.275269
 O    -3.617597    -1.052084     5.234636
 H    -4.364986    -1.658328     5.441312
 H    -6.003884    -3.265033     3.010834
 O    -5.565718    -2.413262     3.173785
 H    -4.611345    -2.630917     3.146267
 H    -2.858172    -0.209360    -2.974231
 O    -2.600642    -0.185789    -3.922924
 H    -2.436822    -1.140948    -4.088786
 H    -3.422426    -3.130425    -3.965039
 O    -2.563617    -2.765303    -3.693235
 H    -1.868803    -3.368783    -4.022792
 H     3.220733    -0.796942    -4.341695
 O     2.664204    -0.849094    -5.142205
 H     3.293767    -0.944799    -5.875062
 H     4.633406     2.919547    -6.369237
 O     4.109244     2.097008    -6.454176
 H     3.267807     2.360382    -6.835840
 H    -4.137335     0.323233     5.902719
 O    -4.624030     1.117778     6.241346
 H    -5.195531     1.404635     5.500574
 H    -3.919374    -0.378444     2.038847
 O    -3.378156    -0.129601     2.807610
 H    -3.304405     0.846135     2.815183
 H    -5.800370     0.669747    -2.117077
 O    -6.340512     0.046510    -2.645358
 H    -5.918163     0.035183    -3.526014
 H     1.911485    -3.465736    -4.446617
 O     1.852822    -3.843940    -5.345808
 H     1.458808    -4.723909    -5.230458
 H     4.516486    -3.507917    -0.975671
 O     4.793368    -2.809952    -0.341780
 H     4.025086    -2.194657    -0.281941
 H    -0.256857     3.030675    -0.576996
 O    -1.005288     2.696016    -1.099009
 H    -1.724814     3.331421    -0.902907
 H     1.757217     4.185632     1.989797
 O     2.216498     4.245089     2.847251
 H     2.035899     3.408631     3.304265
 H     3.723450     0.991322     1.756384
 O     2.958742     0.393116     1.865152
 H     2.182047     0.955576     2.051771
 H     3.180146    -3.780504    -2.432960
 O     3.888211    -4.426237    -2.189844
 H     4.562115    -4.356380    -2.884003
 H     4.991563    -3.354592    -4.864454
 O     5.424160    -3.117704    -4.007721
 H     5.014727    -2.289406    -3.684675
 H    -1.083997     4.766096     2.623439
 O    -1.272392     5.390807     1.884221
 H    -1.908162     4.944812     1.267327
 H    -5.691001     3.008151     0.844052
 O    -5.248220     3.579543     0.187694
 H    -5.708672     4.441078     0.118691
 H     5.089639    -4.131286     2.541233
 O     4.331605    -3.905302     1.995711
 H     4.655601    -3.533161     1.144797
 H     5.878617    -1.421056     1.205480
 O     5.472443    -0.535192     1.282416
 H     6.252009     0.045697     1.380026
 H     1.659063    -6.410462    -3.650171
 O     1.472977    -6.538891    -4.605303
 H     2.345558    -6.567288    -5.024551
 H    -7.151746    -3.801136     0.509305
 O    -8.120881    -3.785266     0.315259
 H    -8.576298    -3.679001     1.178763
 H     3.290570    -2.713699     2.565194
 O     2.601246    -2.071687     2.819923
 H     2.813438    -1.220443     2.396364
 H    -1.885345     2.108687     5.374404
 O    -2.606910     2.729081     5.587148
 H    -3.340584     2.183930     5.929540
 H    -0.774695     0.452117     4.096321
 O    -0.652797     0.926805     4.949065
 H     0.181919     1.398166     4.854419
 H     0.206964     4.031446    -6.537647
 O     1.163910     3.832600    -6.439235
 H     1.191276     2.939515    -6.045972
 H     7.223599    -3.280672     4.393561
 O     6.469532    -3.693479     3.908877
 H     5.663685    -3.391521     4.391635
 H     8.009670     1.360813     1.508531
 O     7.934901     0.408607     1.708121
 H     8.421766    -0.079105     1.017900
 H    -4.096552    -0.141865    -4.630344
 O    -5.027285    -0.158179    -4.961609
 H    -5.024758     0.299771    -5.824413
 H     6.457870    -1.196984    -2.313468
 O     6.877404    -1.721683    -1.626218
 H     6.153764    -2.057563    -1.063979
 H     4.760783    -1.260844     4.332124
 O     5.162824    -0.471611     3.931959
 H     5.104554    -0.544675     2.955664
 H    -0.006840     2.960990     3.217442
 O    -0.637763     3.573422     3.646277
 H    -0.324247     3.749380     4.554552
 H     8.264417    -1.116813    -0.860083
 O     9.052203    -0.779324    -0.379224
 H     9.756329    -1.426257    -0.523699
 H     9.676366    -3.949681     1.730132
 O     9.371629    -3.677939     0.837163
 H     10.131510    -3.453352     0.289119
 H    -2.330934    -3.032622     3.628798
 O    -2.958944    -3.055092     2.896907
 H    -2.511968    -2.646451     2.113424
 H    -2.195264     1.295892    -6.129429
 O    -2.829309     2.039031    -6.093064
 H    -3.078011     2.129748    -5.149721
 H    -1.288124     4.282204    -5.076136
 O    -1.419406     4.341971    -6.050944
 H    -2.001792     3.590579    -6.263134
 H    -4.536825    -6.197211    -1.682305
 O    -5.012555    -5.495175    -1.213601
 H    -5.787344    -5.273675    -1.773868
 H     2.735916    -5.644788    -2.033632
 O     1.936460    -6.207592    -1.995972
 H     1.167430    -5.599121    -1.818871
 H     3.301920    -3.714556    -6.017692
 O     4.260134    -3.672184    -6.288310
 H     4.362434    -2.879934    -6.822531
 H     7.484918     3.274864     2.351191
 O     7.398253     3.003384     1.428597
 H     6.470947     2.669540     1.351762
 H     6.689310    -3.852895    -0.051809
 O     7.182689    -4.634151    -0.352720
 H     8.071747    -4.500358     0.031076
 H    -7.456452    -4.292905    -2.794550
 O    -7.216751    -5.237012    -2.663044
 H    -7.830134    -5.580255    -1.985333
 H    -4.389272     6.187139     5.604535
 O    -3.501277     5.884479     5.335353
 H    -3.010695     5.606280     6.123865
 H     7.291915     3.101512     5.116944
 O     7.286751     2.785101     4.204045
 H     7.549997     1.846150     4.249966
 H    -5.736842     0.122841     7.058678
 O    -6.499388    -0.451677     7.301673
 H    -6.216566    -1.354052     7.078361
 H    -0.429471    -4.615607    -3.322990
 O    -0.604761    -4.430481    -4.263576
 H    -1.194045    -5.118366    -4.599194
 H     6.762187    -0.148285     4.315583
 O     7.729972     0.056309     4.283936
 H     7.936498     0.106105     3.323890
 H     4.860758    -6.228621    -4.493806
 O     4.163744    -6.348970    -5.174289
 H     4.277814    -5.618458    -5.791246
 H    -5.915587    -1.483322    -5.334670
 O    -6.524797    -2.239612    -5.513708
 H    -7.384100    -1.802878    -5.748736
 H    -7.606321    -0.053933     6.129770
 O    -8.176285     0.341671     5.422593
 H    -8.791708     0.922776     5.872642
 H    -5.247474     5.400326     2.883865
 O    -5.494667     6.330909     2.706744
 H    -4.642458     6.813634     2.728824
 H     5.750504     1.991143    -3.847368
 O     5.991747     1.264916    -4.462781
 H     5.492392     1.428139    -5.265420
 H    -5.908514     6.284463     1.047268
 O    -5.939559     6.149823     0.076866
 H    -5.054740     6.426265    -0.241897
 H    -0.197616    -7.165621    -3.803020
 O    -0.891705    -7.357500    -3.161784
 H    -0.484791    -7.774383    -2.393157
 H    -2.452846    -2.187670     5.389493
 O    -1.791912    -2.917369     5.457614
 H    -0.961629    -2.462288     5.693325
 H     7.571331    -4.294983    -1.989861
 O     7.681422    -4.191890    -2.959474
 H     6.901145    -3.690584    -3.253157
 H    -8.804613    -2.744433    -3.460348
 O    -7.881514    -2.685366    -3.122675
 H    -7.344691    -2.418255    -3.884330
 H     8.853716    -2.966909    -3.239415
 O     9.476947    -2.221147    -3.369209
 H     8.969026    -1.408995    -3.192463
 H    -5.049407    -4.700415    -3.975263
 O    -5.020981    -3.753198    -3.757259
 H    -5.550854    -3.301112    -4.425420
 H    -3.702179     4.241409    -3.081705
 O    -3.416622     5.063051    -2.649475
 H    -3.721688     5.807194    -3.169572
 H    -0.308117     5.056042    -3.554464
 O    -0.956429     4.342424    -3.418988
 H    -1.742295     4.740420    -2.993066
 H    -1.847879    -4.639704     4.990449
 O    -2.134958    -5.468165     4.575434
 H    -3.071306    -5.312284     4.360440
 H    -2.526435     8.651624    -2.908447
 O    -2.755904     7.718203    -3.113893
 H    -2.494239     7.544437    -4.053222
 H    -3.015986     6.896704     3.954823
 O    -2.951463     7.180858     3.027493
 H    -2.349999     6.531832     2.608992
 H     4.841871     1.157883     4.307789
 O     4.675613     2.122480     4.230559
 H     5.544428     2.513542     4.019456
 H     7.961591    -2.307958     6.025458
 O     8.397915    -2.422084     5.158579
 H     8.343004    -1.533253     4.755227
 H     6.115395    -2.220145     7.569808
 O     6.811431    -1.655344     7.219636
 H     6.341830    -0.870596     6.858472
 H    -1.855047     6.152363    -5.889853
 O    -1.970406     7.086025    -5.630455
 H    -1.069684     7.467530    -5.675893
 H    -8.143823    -0.697842     4.000898
 O    -7.960384    -1.156771     3.169078
 H    -7.051970    -1.502678     3.231005
 H    -8.502367    -0.026050     0.296816
 O    -8.532539     0.543346     1.083567
 H    -8.493876    -0.072780     1.834928
 H     0.902525    -1.136253     5.850820
 O     0.074421    -1.267036     6.369265
 H    -0.438916    -0.473915     6.136644
 H    -0.541078     7.026706    -0.924946
 O    -0.524918     6.720954    -1.859982
 H    -1.380180     7.024436    -2.253710
 H     0.683323    -8.091346    -0.140929
 O    -0.222393    -8.324551    -0.395821
 H    -0.666082    -8.472481     0.467473
 H     2.045097     2.138955     5.477465
 O     2.049875     1.946104     4.515867
 H     2.988568     2.001824     4.259808
 H    -7.954144    -5.103680    -5.917221
 O    -7.061948    -4.920417    -6.254708
 H    -6.917656    -3.975469    -6.114330
 H     3.142375    -7.666150     0.360712
 O     2.252013    -7.306118     0.356336
 H     2.158254    -6.888312    -0.538228
 H     3.220044     6.331389    -6.858091
 O     3.382821     5.387225    -7.066041
 H     2.559924     4.909162    -6.879770
 H    -0.567845     6.843273     1.185569
 O    -0.275130     7.603032     0.654445
 H    -0.955751     8.280363     0.776777
 H     4.456455     3.146358     5.531473
 O     4.370021     3.722910     6.328706
 H     5.253877     3.759095     6.703981
 H     7.685041     2.186702     7.006950
 O     7.148400     3.023351     7.012225
 H     7.633184     3.640934     7.558639
 H     4.136239    -7.888065    -1.765312
 O     4.654890    -7.407575    -1.099301
 H     5.086871    -6.707452    -1.615008
 H     6.765196    -5.659743    -3.242589
 O     6.002933    -6.268204    -3.243040
 H     6.349709    -7.178416    -3.261410
 H    -8.938701    -2.534492     2.887004
 O    -9.417272    -3.332982     2.579527
 H    -10.161845    -2.986069     2.059205
 H    -2.740271     8.534746     1.851563
 O    -2.611724     8.972826     0.993697
 H    -3.416098     9.538619     0.884094
 H     8.161736     0.000717     7.350363
 O     8.491785     0.750625     6.843592
 H     8.339253     0.506661     5.914275
 H    -2.343713     4.309999     8.146871
 O    -2.072186     4.611036     7.280917
 H    -2.261183     3.857942     6.644892
 H    -6.253050    -6.191227    -3.824633
 O    -5.588492    -6.316341    -4.526467
 H    -6.039230    -5.960869    -5.322771
 H     6.844760    -3.012156     2.391673
 O     6.957533    -2.666694     1.486402
 H     7.903630    -2.716764     1.286069
 H     2.267770     6.722272    -0.205622
 O     2.520394     7.409254     0.451347
 H     1.676596     7.704794     0.814832
 H    -4.138660    -7.146795    -3.482465
 O    -3.569498    -7.256786    -2.712085
 H    -2.661280    -7.338754    -3.054606
 H     0.880468     7.147738    -5.012625
 O     0.692594     8.060872    -5.342654
 H     0.687741     8.569349    -4.495476
 H    -8.267255    -1.609159    -1.715552
 O    -8.553962    -1.425189    -0.807490
 H    -8.313037    -2.257330    -0.341281
 H    -3.347042     7.201710    -1.476398
 O    -3.432896     6.935690    -0.551212
 H    -3.135539     7.694746    -0.006729
 H     2.889142    -4.784924     1.901652
 O     1.977066    -5.135765     1.883196
 H     2.038720    -5.985070     1.399257
 H    -8.853844    -0.429876    -4.977169
 O    -8.766253    -0.931454    -5.821148
 H    -8.492662    -0.266738    -6.477657
 H     7.515351     0.328234    -3.927024
 O     8.166200     0.232283    -3.212605
 H     8.832142     0.919741    -3.355248
 H     4.165551     6.640742     0.522507
 O     4.878054     6.033237     0.266881
 H     4.424948     5.215638    -0.037307
 H    -7.976338     0.316212    -3.090932
 O    -8.876856     0.359583    -3.473836
 H    -9.472046     0.055451    -2.787245
 H     6.067626     4.087484    -2.939684
 O     5.601864     3.270889    -2.680807
 H     6.198966     2.792459    -2.057768
 H    -1.265310    -6.968359    -0.492042
 O    -1.887987    -6.219759    -0.593698
 H    -2.485411    -6.466513    -1.306365
 H    -3.873988    -7.948421     0.342253
 O    -4.095606    -7.777236     1.260543
 H    -3.889003    -6.823731     1.410302
 H    -2.802845    -5.260067     0.755282
 O    -3.510240    -5.208000     1.418417
 H    -3.227695    -4.545947     2.081581
 H     5.360700    -6.623249     4.216365
 O     4.600145    -6.338102     3.706410
 H     4.889435    -6.343205     2.778584
 H    -9.538415    -5.969688    -4.341319
 O    -9.564314    -5.432850    -5.166568
 H    -10.205197    -5.858881    -5.736145
 H     6.345870    -5.752070     0.664887
 O     5.842701    -6.398103     1.202214
 H     5.387962    -6.935715     0.542969
 H    -1.280639    -7.025237     1.986879
 O    -1.413145    -7.987678     1.954623
 H    -2.372429    -8.119252     1.944529
 H    -10.067589    -3.765148    -4.719235
 O    -10.201547    -2.868534    -4.368442
 H    -9.980507    -2.249971    -5.077897
 H     0.367177     8.187925    -2.419327
 O     0.656733     9.056881    -2.788276
 H     1.566632     9.184240    -2.433947
 H    -9.047096    -7.835238    -3.126093
 O    -9.641531    -7.086835    -3.055281
 H    -9.519586    -6.731929    -2.156150
 H     2.120156     0.193891     4.629615
 O     2.226890    -0.695119     5.018317
 H     2.439035    -1.309615     4.284171
 H    -6.609298     0.955801    -7.446948
 O    -7.567752     1.021117    -7.304398
 H    -7.728080     1.892774    -6.940738
 H     6.151798     4.529462    -6.918487
 O     5.568449     4.393213    -6.171884
 H     4.716672     4.869485    -6.416328
 H    -5.414429     10.077646     1.644956
 O    -4.931353     10.175044     0.813389
 H    -5.520700     9.743520     0.163293
 H    -0.831944    -0.662939    -5.796113
 O    -1.006617     0.053042    -6.444945
 H    -0.226090     0.631516    -6.346533
 H     4.701692     0.167417    -6.958625
 O     4.794513    -0.781374    -6.820857
 H     5.645750    -0.915380    -6.367820
 H     2.589973    -8.608512    -3.402077
 O     3.546167    -8.529036    -3.397780
 H     3.763042    -7.877143    -4.080646
 H    -4.286192     0.171787    -7.823675
 O    -4.798982     0.887672    -7.418397
 H    -4.122753     1.504792    -7.057088
 H     1.368842     3.071974     7.005880
 O     2.121781     2.467600     7.155404
 H     2.929550     3.007826     7.075891
 H    -11.307592    -2.798361    -0.111125
 O    -10.890874    -2.215040     0.523419
 H    -10.166212    -1.772448     0.047349
 H    -7.366135     1.184120     7.836774
 O    -7.846805     2.024347     7.832087
 H    -7.962055     2.279634     8.746865
 H     6.270169    -8.915391    -1.976262
 O     6.346394    -8.946810    -2.934863
 H     5.461027    -9.152725    -3.260011
 H     6.562447     5.282739    -0.327578
 O     7.204389     4.651351    -0.668430
 H     7.406513     4.051802     0.078698
 H    -5.286630    -3.470080     5.637308
 O    -5.302549    -2.765014     6.321655
 H    -4.668080    -3.073709     6.991521
 H     2.663295     0.774175     7.594719
 O     3.137926    -0.053020     7.430100
 H     2.814149    -0.365929     6.559274
 H    -2.615487    -3.550205     6.825264
 O    -3.095440    -3.762279     7.654794
 H    -2.472151    -3.489009     8.343507
 H     5.819788     1.429777     6.819463
 O     5.537648     0.581156     6.473454
 H     4.657149     0.387529     6.858234
 H     2.061706    -4.746712     3.743094
 O     2.550636    -4.753383     4.578623
 H     3.254335    -5.409773     4.431708
 H     10.449564    -2.513482    -2.068522
 O     10.952022    -2.593698    -1.212724
 H     11.879379    -2.539019    -1.437069
 H     3.794798     8.480803    -2.120008
 O     3.111370     9.011896    -1.692725
 H     2.949820     8.583525    -0.831888
 H    -8.090838    -6.610011    -0.100299
 O    -8.745316    -6.143224    -0.644849
 H    -8.698004    -5.221076    -0.292108
 H    -0.866816     9.940922    -2.202448
 O    -1.828923     10.106996    -2.103203
 H    -1.988609     10.179559    -1.153680
 H     4.064977     4.309589    -3.378010
 O     3.506326     5.091094    -3.327456
 H     4.063559     5.848776    -3.052769
 H     5.107129     6.728033    -1.360090
 O     5.027098     7.020883    -2.288913
 H     5.808696     6.711961    -2.765059
 H    -0.377382     4.562888     6.574041
 O     0.343018     4.132588     6.092035
 H     1.026874     4.805017     5.857298
 H     3.196879     5.059048     5.648167
 O     2.426971     5.527039     5.292042
 H     2.370571     5.277394     4.356133
 H    -7.253229     8.833833     0.722777
 O    -6.964924     8.692927    -0.188667
 H    -6.727166     7.750726    -0.245961
 H    -1.223249    -5.399647     3.174253
 O    -0.783123    -5.227522     2.310615
 H     0.138319    -5.491733     2.376821
 H     4.311630    -2.705212     6.041648
 O     4.305117    -2.772745     5.062676
 H     3.595935    -3.409406     4.838643
 H     7.201481    -6.411953     2.609890
 O     7.581202    -6.116768     3.446998
 H     7.100869    -5.298848     3.675503
 H     9.115998    -5.129593     3.452792
 O     9.740806    -4.384060     3.376859
 H     9.473361    -3.742515     4.046423
 H     3.049042     8.602967    -7.379099
 O     3.053632     8.013934    -6.617936
 H     2.184776     8.171203    -6.165603
 H    -0.507820    -2.089995     8.013734
 O    -0.704413    -2.787074     8.655161
 H     0.011419    -3.422772     8.567629
 H     8.316340     4.690584    -1.870593
 O     8.987098     4.785575    -2.595142
 H     9.710384     5.273433    -2.201187
 H     6.310617     5.129844    -4.732305
 O     6.635084     5.454451    -3.871574
 H     7.584353     5.299328    -3.806093
 H     10.606872     2.562301    -3.999955
 O     9.876686     2.394528    -3.406196
 H     9.489549     3.264748    -3.161552
 H     3.243108    -3.138879     7.670623
 O     4.071016    -2.621754     7.711931
 H     3.786025    -1.709412     7.873382
 H    -2.462710    -1.273983    -8.853664
 O    -2.867907    -1.018006    -8.026046
 H    -2.163066    -0.603333    -7.483196
 H     5.075402     5.228206     2.022184
 O     4.880482     4.604846     2.733183
 H     3.911904     4.612662     2.842250
 H    -3.720505    -5.956157    -5.282387
 O    -2.918876    -5.429827    -5.323650
 H    -3.160766    -4.611933    -5.786439
 H    -6.572340     5.585228     5.553600
 O    -6.146182     6.435567     5.338982
 H    -6.022549     6.439124     4.364031
 H    -7.436839     3.446795     6.594588
 O    -7.187295     3.949816     5.809199
 H    -6.940640     3.279932     5.151079
 H    -7.318434     9.110945     3.390833
 O    -7.085812     9.579286     2.562985
 H    -7.563225     10.409264     2.589657
 H    -5.871262    -7.188571     1.187808
 O    -6.494110    -6.530894     0.841104
 H    -5.967138    -6.024641     0.186351
 H    -3.651336    -5.453725     7.271580
 O    -3.881501    -6.259487     6.774969
 H    -3.092146    -6.481327     6.267586
 H     9.548042     0.908953    -0.507582
 O     9.585900     1.877646    -0.608049
 H     9.886491     2.028212    -1.510406
 H    -7.880243    -4.614075     3.000271
 O    -6.951807    -4.867257     2.972203
 H    -6.824683    -5.441167     2.189673
 H     1.152683    -2.945935     6.720218
 O     1.662966    -3.709631     7.010783
 H     1.874214    -4.211452     6.207949
 H    -3.460895    -2.370778    -6.972550
 O    -3.862451    -3.052768    -6.414282
 H    -4.813063    -2.925277    -6.476942
 H    -8.730167     7.858867     4.709865
 O    -7.943211     8.387584     4.849893
 H    -7.256855     7.768593     5.176812
 H     8.003401    -1.629049    -5.355189
 O     7.076196    -1.385870    -5.347831
 H     6.620803    -2.080169    -4.835123
 H    -4.780453    -5.509573     5.428913
 O    -4.838720    -4.860598     4.700547
 H    -5.604721    -5.069320     4.146607
 N    -2.029904     10.618134    -5.540555
 H    -2.437401     9.710655    -5.750538
 H    -2.158535     10.774124    -4.543847
 H    -1.029116     10.521050    -5.688198
