# Supplementary material for: Theoretical Distribution of the Ammonia Binding Energy at Interstellar Icy Grains: A New Computational Framework
Source: ACS Earth Space Chem. 2022 Jun 2;6(6):1514–26. doi: 10.1021/acsearthspacechem.2c00040 (PMC9208021; doi:10.1021/acsearthspacechem.2c00040)
Supplement: Supplementary file 1 — sp2c00040_si_001.zip [file sp2c00040_si_001.zip › Supporting_Information_R1/structures/grain_mol147.xyz]

604
grain_mol147 // -1360.329796715173 // -24.731760869 // -362.283628344174 // -1022.77792924 // -0.0175588676 // -0.582551737474 // -0.004543630622
 H    -1.735320    -0.304901     2.496109
 O    -0.758528    -0.248164     2.572991
 H    -0.452674    -1.142785     2.854299
 H    -0.337751    -1.789344    -2.925796
 O    -0.404225    -1.853291    -1.960470
 H    -1.353241    -1.802003    -1.757844
 H    -2.766620     1.636329     0.970154
 O    -2.654434     1.032967     0.216500
 H    -1.880707     1.363459    -0.274707
 H    -3.787468     1.887312    -2.887502
 O    -3.289253     2.286507    -3.638802
 H    -2.387624     2.430568    -3.333200
 H    -0.067723    -0.648276    -0.809409
 O     0.038731     0.055998    -0.140872
 H    -0.374693    -0.281622     0.664601
 H     1.004875    -1.721369    -4.860983
 O     0.074391    -1.940383    -4.688024
 H     0.011046    -2.904175    -4.766988
 H    -4.993836     2.241000    -1.118230
 O    -4.603128     1.445561    -1.529154
 H    -3.915547     1.158498    -0.882335
 H    -3.611645     3.078628     2.687735
 O    -2.871162     2.494317     2.435041
 H    -2.107548     2.839272     2.933303
 H     2.553051     0.423564    -2.917220
 O     1.971197    -0.248258    -2.506669
 H     1.057402     0.041273    -2.693325
 H    -1.144358     0.395489    -3.553128
 O    -0.352100     0.887874    -3.252995
 H    -0.614691     1.443120    -2.500506
 H     2.719816    -0.578832     0.548674
 O     2.646685    -1.298677    -0.111406
 H     2.365269    -0.886408    -0.950354
 H    -2.812193    -0.588993    -0.578734
 O    -2.939807    -1.015346    -1.436537
 H    -3.725943    -1.588880    -1.381847
 H     2.801814     1.320377    -0.735770
 O     1.967365     1.801600    -0.593350
 H     1.273894     1.124351    -0.444399
 H     0.476734     3.287884    -3.069858
 O     1.401867     3.123110    -2.845153
 H     1.424139     2.623403    -2.008743
 H     0.269009    -4.014604    -0.712814
 O     0.054491    -4.678114    -1.406855
 H    -0.712265    -5.172295    -1.036380
 H    -6.263294     1.747797     3.160784
 O    -6.321208     1.905010     4.139520
 H    -7.052988     1.339953     4.457117
 H     1.286069    -3.798170     1.146036
 O     0.849547    -3.137971     0.577100
 H     1.507705    -2.448954     0.353264
 H    -3.034321     5.114366    -0.725074
 O    -2.826164     4.302409    -0.226790
 H    -3.701141     3.899446    -0.046273
 H    -5.431431    -1.569309     1.670982
 O    -5.182328    -0.894963     1.003333
 H    -5.280989    -1.320547     0.146322
 H    -0.200890    -3.402862     2.914471
 O     0.086443    -2.602210     3.385441
 H     1.026260    -2.466294     3.181241
 H     5.234730     1.180569    -1.119383
 O     4.466462     0.619029    -0.942649
 H     4.713356     0.175070    -0.100407
 H     0.692175     2.309170     1.177191
 O     0.700089     1.932453     2.066483
 H     0.113046     1.154569     2.086552
 H     4.475427    -0.318945    -2.347399
 O     4.685640    -0.762416    -3.200521
 H     5.144696    -0.079347    -3.732556
 H     2.972059     3.332844    -0.840622
 O     3.837967     3.760190    -0.805090
 H     4.326755     3.517631    -1.614807
 H    -5.815468    -1.645972    -1.919713
 O    -5.262226    -2.347757    -1.513086
 H    -5.159640    -3.032938    -2.196128
 H    -4.758168    -4.318701     1.099928
 O    -5.465723    -3.696245     0.847707
 H    -5.248643    -3.368019    -0.035172
 H     2.653810     2.333039    -3.553792
 O     3.345805     1.682409    -3.791981
 H     3.412580     1.689480    -4.752448
 H    -5.220488     3.468857     3.951328
 O    -4.669553     4.095653     3.470435
 H    -4.155003     4.614562     4.125036
 H     0.609939     1.176403    -4.660771
 O     1.099534     1.112699    -5.506537
 H     1.727377     0.370791    -5.383540
 H     0.875174     5.854478    -2.007982
 O     1.679507     5.532949    -1.566469
 H     2.243074     5.131423    -2.257408
 H    -2.669319    -3.537388    -1.914085
 O    -2.805101    -3.833445    -0.998068
 H    -3.551243    -4.449531    -0.991606
 H     1.931679     5.366327    -4.287989
 O     1.051550     5.448227    -4.694862
 H     1.056025     4.782156    -5.408589
 H     7.734151     2.051301    -0.837234
 O     6.954293     1.686825    -1.294720
 H     7.330691     1.040528    -1.926062
 H     4.450280     2.834576     0.467989
 O     4.799316     2.448867     1.297032
 H     4.709289     3.166960     1.957532
 H     1.172758    -3.103315    -2.309647
 O     2.023670    -2.905769    -2.727728
 H     2.081743    -1.927346    -2.715362
 H     1.074396     4.601227    -0.370386
 O     0.634368     4.084986     0.342451
 H    -0.059006     4.657781     0.715807
 H    -5.736151     0.702651     1.330245
 O    -6.244947     1.506643     1.558185
 H    -7.171734     1.252070     1.315601
 H    -2.167219    -2.781308     0.166775
 O    -1.703247    -2.224481     0.821126
 H    -0.784925    -2.540809     0.799266
 H    -3.613771    -0.726719     4.284343
 O    -3.596537    -0.902565     5.252726
 H    -4.330960    -1.515120     5.485694
 H    -5.929121    -3.265348     3.128206
 O    -5.509919    -2.397725     3.252993
 H    -4.550990    -2.595600     3.236610
 H    -2.836783    -0.415720    -2.984983
 O    -2.577778    -0.429499    -3.933438
 H    -2.392759    -1.387349    -4.055707
 H    -3.335254    -3.390211    -3.843300
 O    -2.485221    -2.994597    -3.587044
 H    -1.776690    -3.597006    -3.888139
 H     3.256611    -0.932030    -4.316512
 O     2.703159    -1.032785    -5.114500
 H     3.336294    -1.147440    -5.841531
 H     4.592835     2.718888    -6.508295
 O     4.086920     1.882070    -6.556858
 H     3.240681     2.109864    -6.950657
 H    -4.147434     0.489757     5.857190
 O    -4.651929     1.288151     6.158802
 H    -5.227909     1.528560     5.405119
 H    -3.905502    -0.381070     2.029208
 O    -3.371667    -0.085919     2.786678
 H    -3.319035     0.890472     2.750137
 H    -5.799253     0.436889    -2.172417
 O    -6.324588    -0.221146    -2.672621
 H    -5.900050    -0.263131    -3.551318
 H     2.005740    -3.630657    -4.302304
 O     1.957330    -4.050408    -5.183489
 H     1.582226    -4.932613    -5.028895
 H     4.603102    -3.459172    -0.829591
 O     4.863310    -2.727433    -0.227523
 H     4.081762    -2.126891    -0.196650
 H    -0.311596     2.985288    -0.733673
 O    -1.051658     2.610783    -1.240334
 H    -1.784937     3.238935    -1.075031
 H     1.671242     4.298587     1.780892
 O     2.126431     4.406983     2.635722
 H     1.963439     3.588061     3.129627
 H     3.706469     1.140688     1.694939
 O     2.954662     0.531518     1.829883
 H     2.165582     1.084823     1.989743
 H     3.276321    -3.826394    -2.274781
 O     3.997658    -4.444930    -2.001777
 H     4.671478    -4.391815    -2.697508
 H     5.083606    -3.471516    -4.720707
 O     5.508982    -3.186829    -3.874984
 H     5.081010    -2.353821    -3.590324
 H    -1.183352     4.845399     2.384018
 O    -1.385033     5.432582     1.617801
 H    -2.008312     4.944471     1.020170
 H    -5.747495     2.908009     0.680124
 O    -5.315517     3.459686    -0.000036
 H    -5.795763     4.305705    -0.109468
 H     5.181622    -3.910235     2.712670
 O     4.420089    -3.725717     2.156524
 H     4.737867    -3.385479     1.290041
 H     5.914703    -1.246665     1.256662
 O     5.489215    -0.367298     1.292975
 H     6.255763     0.234276     1.365103
 H     1.815433    -6.541216    -3.373661
 O     1.634344    -6.716794    -4.322222
 H     2.508281    -6.745030    -4.738650
 H    -7.059354    -3.938913     0.652021
 O    -8.028162    -3.952894     0.456210
 H    -8.487740    -3.817703     1.313435
 H     3.352170    -2.532534     2.670139
 O     2.648498    -1.894818     2.894668
 H     2.843167    -1.059198     2.433265
 H    -1.933521     2.298238     5.251437
 O    -2.668990     2.911717     5.434715
 H    -3.391260     2.366659     5.800766
 H    -0.784238     0.610030     4.051152
 O    -0.674754     1.125593     4.881582
 H     0.149958     1.609941     4.766891
 H     0.144343     3.725665    -6.732401
 O     1.105186     3.551620    -6.624863
 H     1.150628     2.678469    -6.190842
 H     7.292409    -2.930482     4.527377
 O     6.548570    -3.381114     4.060917
 H     5.735275    -3.075242     4.528459
 H     7.984145     1.591789     1.436287
 O     7.929662     0.648164     1.678673
 H     8.428549     0.140507     1.011817
 H    -4.072556    -0.450157    -4.644068
 O    -5.001978    -0.501715    -4.975432
 H    -5.007382    -0.083250    -5.858066
 H     6.496965    -1.169340    -2.268063
 O     6.926212    -1.653273    -1.557288
 H     6.208748    -1.978982    -0.981333
 H     4.786533    -0.969624     4.371363
 O     5.172219    -0.190689     3.936445
 H     5.117848    -0.309069     2.964361
 H    -0.069169     3.092872     3.060270
 O    -0.714038     3.710550     3.460015
 H    -0.406497     3.933803     4.359945
 H     8.298018    -0.984273    -0.817504
 O     9.077199    -0.608357    -0.351352
 H     9.795521    -1.245666    -0.465522
 H     9.765182    -3.665699     1.900124
 O     9.456655    -3.441342     0.995375
 H     10.212725    -3.225248     0.438712
 H    -2.263474    -2.925368     3.739787
 O    -2.889238    -2.994449     3.008891
 H    -2.449381    -2.612177     2.208245
 H    -2.199471     0.959316    -6.204158
 O    -2.849999     1.688943    -6.202376
 H    -3.102346     1.817313    -5.264419
 H    -1.359564     4.009516    -5.286420
 O    -1.488507     4.021128    -6.263197
 H    -2.055178     3.249249    -6.441608
 H    -4.388092    -6.374143    -1.425489
 O    -4.880029    -5.662170    -0.989646
 H    -5.658135    -5.483144    -1.560401
 H     2.871737    -5.679946    -1.792077
 O     2.084597    -6.257755    -1.729971
 H     1.302155    -5.658784    -1.581613
 H     3.404816    -3.919931    -5.858683
 O     4.362489    -3.869042    -6.129733
 H     4.448819    -3.099646    -6.699032
 H     7.416116     3.530175     2.190692
 O     7.337520     3.215264     1.281283
 H     6.417815     2.858288     1.218370
 H     6.780789    -3.714653     0.111742
 O     7.291671    -4.497809    -0.152821
 H     8.176746    -4.327458     0.225658
 H    -7.345804    -4.586084    -2.626583
 O    -7.085986    -5.517833    -2.452167
 H    -7.693324    -5.843366    -1.760424
 H    -4.525564     6.327823     5.292991
 O    -3.630437     6.033923     5.038178
 H    -3.135888     5.801403     5.839023
 H     7.220640     3.477837     4.961279
 O     7.224367     3.120421     4.063645
 H     7.507866     2.190476     4.152318
 H    -5.744814     0.307042     7.019013
 O    -6.495332    -0.272317     7.286609
 H    -6.192487    -1.177519     7.104815
 H    -0.312275    -4.779296    -3.130761
 O    -0.489423    -4.640787    -4.078983
 H    -1.062871    -5.355823    -4.383872
 H     6.763359     0.184381     4.307091
 O     7.726552     0.408319     4.267487
 H     7.934133     0.419175     3.306427
 H     5.014318    -6.328026    -4.220538
 O     4.321649    -6.494190    -4.895795
 H     4.421230    -5.789978    -5.545002
 H    -5.860424    -1.861389    -5.289244
 O    -6.452709    -2.638071    -5.434664
 H    -7.320714    -2.231184    -5.690383
 H    -7.607888     0.047883     6.096540
 O    -8.184543     0.398808     5.371414
 H    -8.813693     0.985821     5.793968
 H    -5.360834     5.399742     2.610367
 O    -5.627146     6.315773     2.389798
 H    -4.785640     6.817118     2.392144
 H     5.724158     1.929979    -3.945600
 O     5.982412     1.182046    -4.527236
 H     5.481433     1.298062    -5.337055
 H    -6.036074     6.184965     0.734526
 O    -6.063450     6.008177    -0.229280
 H    -5.183613     6.286404    -0.559728
 H    -0.024103    -7.342736    -3.494591
 O    -0.715325    -7.520526    -2.846234
 H    -0.301196    -7.893240    -2.058999
 H    -2.407686    -2.004451     5.460316
 O    -1.731267    -2.715759     5.562213
 H    -0.911567    -2.232560     5.778169
 H     7.676604    -4.224599    -1.803163
 O     7.786633    -4.163119    -2.776305
 H     6.996358    -3.692668    -3.093388
 H    -8.725707    -3.099023    -3.363568
 O    -7.804896    -3.004616    -3.027663
 H    -7.272220    -2.760688    -3.799941
 H     8.932721    -2.926781    -3.109880
 O     9.539945    -2.174276    -3.272474
 H     9.014122    -1.366199    -3.133379
 H    -4.927776    -4.994064    -3.784533
 O    -4.920475    -4.037572    -3.609529
 H    -5.458430    -3.627800    -4.298210
 H    -3.776266     4.006306    -3.295269
 O    -3.512372     4.852704    -2.898446
 H    -3.827876     5.565408    -3.455195
 H    -0.400144     4.871390    -3.800866
 O    -1.033545     4.151044    -3.632842
 H    -1.827765     4.551995    -3.226076
 H    -1.748785    -4.458309     5.173429
 O    -2.016913    -5.310725     4.795963
 H    -2.955924    -5.185137     4.572916
 H    -2.673466     8.421856    -3.311826
 O    -2.846464     7.472758    -3.465673
 H    -2.646722     7.285752    -4.410055
 H    -3.164693     6.993484     3.612309
 O    -3.102916     7.236725     2.673043
 H    -2.487576     6.580355     2.286902
 H     4.815196     1.446723     4.237710
 O     4.628166     2.403001     4.116824
 H     5.488728     2.802967     3.889202
 H     8.005420    -1.869151     6.114522
 O     8.446077    -2.012834     5.254259
 H     8.372824    -1.144555     4.811019
 H     6.154213    -1.751818     7.650943
 O     6.838632    -1.188422     7.276460
 H     6.352964    -0.431210     6.879543
 H    -1.942460     5.840668    -6.162824
 O    -2.103638     6.766001    -5.921772
 H    -1.247594     7.222478    -6.007944
 H    -8.126448    -0.703266     3.998376
 O    -7.931195    -1.195087     3.188335
 H    -7.015691    -1.518160     3.267030
 H    -8.491063    -0.207614     0.267166
 O    -8.535234     0.396035     1.027297
 H    -8.485075    -0.184535     1.805814
 H     0.922981    -0.860466     5.877885
 O     0.096699    -0.985625     6.400629
 H    -0.433164    -0.215192     6.131721
 H    -0.674798     7.003974    -1.311305
 O    -0.627822     6.664001    -2.227128
 H    -1.491859     6.855232    -2.655766
 H     0.868373    -8.082531     0.206765
 O    -0.031500    -8.346669    -0.038459
 H    -0.473816    -8.465068     0.830075
 H     1.995181     2.418527     5.358180
 O     2.006263     2.182603     4.406293
 H     2.944131     2.247045     4.149184
 H    -7.818661    -5.547881    -5.710015
 O    -6.929886    -5.360694    -6.054300
 H    -6.806428    -4.407448    -5.956639
 H     3.316458    -7.581650     0.691866
 O     2.418506    -7.241660     0.670034
 H     2.317770    -6.866860    -0.242645
 H     3.109035     6.072512    -7.152493
 O     3.291046     5.123006    -7.319038
 H     2.478029     4.637201    -7.110815
 H    -0.707371     6.864053     0.855224
 O    -0.431753     7.607279     0.292135
 H    -1.125691     8.273853     0.389241
 H     4.383941     3.479619     5.369691
 O     4.283112     4.089633     6.139900
 H     5.165117     4.162012     6.514311
 H     7.629168     2.658185     6.891294
 O     7.074499     3.482345     6.857980
 H     7.544534     4.134405     7.376510
 H     4.319751    -7.877773    -1.420674
 O     4.826360    -7.356518    -0.776408
 H     5.244202    -6.671161    -1.322697
 H     6.903098    -5.661821    -2.993880
 O     6.154232    -6.286157    -2.967776
 H     6.520739    -7.188489    -2.944497
 H    -8.878816    -2.605232     2.967644
 O    -9.339230    -3.427040     2.696026
 H    -10.089971    -3.120348     2.159550
 H    -2.900122     8.551423     1.468700
 O    -2.811481     8.969235     0.590328
 H    -3.674350     9.458883     0.488951
 H     8.152435     0.500864     7.333832
 O     8.467264     1.234125     6.794086
 H     8.322196     0.945132     5.876556
 H    -2.445755     4.612655     7.920504
 O    -2.179549     4.879972     7.041911
 H    -2.350325     4.094550     6.440805
 H    -6.099178    -6.502421    -3.568143
 O    -5.430457    -6.644629    -4.262725
 H    -5.886979    -6.335431    -5.074891
 H     6.912416    -2.761094     2.514891
 O     7.019714    -2.454575     1.595054
 H     7.967129    -2.492990     1.398412
 H     2.131875     6.743990    -0.526323
 O     2.368155     7.463771     0.101001
 H     1.517477     7.758347     0.448308
 H    -3.965319    -7.395260    -3.180330
 O    -3.395680    -7.457873    -2.405009
 H    -2.485114    -7.535461    -2.742280
 H     0.645872     6.922349    -5.309700
 O     0.440959     7.807151    -5.692507
 H     0.445467     8.405760    -4.917596
 H    -8.217090    -1.874594    -1.671171
 O    -8.509748    -1.655993    -0.772724
 H    -8.251928    -2.460794    -0.269047
 H    -3.494453     7.038945    -1.844770
 O    -3.579069     6.806763    -0.904312
 H    -3.303875     7.614740    -0.412316
 H     2.997278    -4.639884     2.100482
 O     2.093072    -5.010986     2.096752
 H     2.174251    -5.879759     1.651816
 H    -8.821655    -0.856992    -4.983691
 O    -8.721284    -1.394209    -5.803972
 H    -8.460640    -0.754068    -6.489539
 H     7.524703     0.304137    -3.947630
 O     8.175958     0.254582    -3.228859
 H     8.827105     0.949288    -3.401524
 H     4.029139     6.736744     0.207057
 O     4.755210     6.133588    -0.018980
 H     4.320389     5.293790    -0.287177
 H    -7.964835    -0.007569    -3.132043
 O    -8.865241    -0.001026    -3.517589
 H    -9.455219    -0.286957    -2.818788
 H     5.993520     4.071543    -3.133521
 O     5.545234     3.257418    -2.838442
 H     6.151119     2.821060    -2.193448
 H    -1.103356    -7.019255    -0.197297
 O    -1.741933    -6.289778    -0.333505
 H    -2.332178    -6.581444    -1.035102
 H    -3.692045    -8.017167     0.677123
 O    -3.919456    -7.809477     1.586421
 H    -3.733916    -6.845911     1.693127
 H    -2.680437    -5.290209     0.969422
 O    -3.390305    -5.223575     1.628607
 H    -3.123663    -4.526251     2.261496
 H     5.502846    -6.317390     4.499244
 O     4.737435    -6.072264     3.975921
 H     5.028901    -6.112987     3.049655
 H    -9.387365    -6.376044    -4.098578
 O    -9.423023    -5.877766    -4.947308
 H    -10.053199    -6.342983    -5.497856
 H     6.476982    -5.586477     0.913262
 O     5.986729    -6.218369     1.478622
 H     5.545260    -6.794999     0.843780
 H    -1.123103    -6.964300     2.281620
 O    -1.234634    -7.929866     2.292821
 H    -2.190810    -8.082623     2.287444
 H    -9.963367    -4.202901    -4.576579
 O    -10.117519    -3.294460    -4.266915
 H    -9.908338    -2.703964    -5.003372
 H     0.212380     8.035593    -2.881364
 O     0.497049     8.902136    -3.239272
 H     1.398726     9.052951    -2.886230
 H    -8.858466    -8.173599    -2.799540
 O    -9.469144    -7.435873    -2.763426
 H    -9.356986    -7.038125    -1.881114
 H     2.114337     0.439236     4.599303
 O     2.239300    -0.428755     5.027998
 H     2.466511    -1.071052     4.322703
 H    -6.602023     0.464035    -7.510678
 O    -7.562013     0.514882    -7.372561
 H    -7.741990     1.398381    -7.048862
 H     6.077113     4.335121    -7.127956
 O     5.495181     4.219940    -6.376727
 H     4.633420     4.665590    -6.643967
 H    -5.662545     10.131289     1.090825
 O    -5.172462     10.141166     0.252358
 H    -5.753999     9.580516    -0.312753
 H    -0.794737    -0.952171    -5.780796
 O    -0.983427    -0.270344    -6.461671
 H    -0.215950     0.329014    -6.388386
 H     4.722066    -0.054846    -6.972448
 O     4.835245    -0.994226    -6.791940
 H     5.688102    -1.088996    -6.332109
 H     2.793215    -8.704982    -3.025168
 O     3.747451    -8.604624    -3.023225
 H     3.951708    -7.979690    -3.734594
 H    -4.261683    -0.285475    -7.848512
 O    -4.790911     0.436619    -7.476782
 H    -4.129048     1.083987    -7.142678
 H     1.295316     3.404810     6.841963
 O     2.060809     2.824360     7.019623
 H     2.856910     3.377836     6.916775
 H    -11.234568    -3.056003    -0.018440
 O    -10.832015    -2.435597     0.589513
 H    -10.116056    -1.999383     0.094755
 H    -7.398577     1.366881     7.746055
 O    -7.897114     2.195510     7.702667
 H    -8.020277     2.489144     8.604821
 H     6.475955    -8.866880    -1.582137
 O     6.555020    -8.939994    -2.538231
 H     5.675059    -9.179600    -2.854858
 H     6.456386     5.394213    -0.577631
 O     7.112792     4.762212    -0.888537
 H     7.326062     4.201667    -0.114733
 H    -5.213573    -3.335747     5.762243
 O    -5.246307    -2.600911     6.413912
 H    -4.606855    -2.865145     7.097911
 H     2.637923     1.164693     7.535850
 O     3.130711     0.341414     7.409455
 H     2.815842    -0.017510     6.553236
 H    -2.544041    -3.303910     6.956050
 O    -3.021220    -3.488564     7.793692
 H    -2.405553    -3.170988     8.470149
 H     5.781279     1.853132     6.735757
 O     5.518351     0.983791     6.428187
 H     4.641398     0.788666     6.820209
 H     2.165038    -4.536487     3.937221
 O     2.652044    -4.494724     4.772858
 H     3.370175    -5.141588     4.656719
 H     10.515695    -2.386263    -1.958638
 O     11.017836    -2.416796    -1.099440
 H     11.944292    -2.352072    -1.324825
 H     3.623531     8.447056    -2.517450
 O     2.927777     8.981860    -2.115633
 H     2.773883     8.589474    -1.236903
 H    -7.935910    -6.792271     0.168981
 O    -8.599112    -6.364941    -0.396982
 H    -8.572637    -5.426984    -0.086283
 H    -1.005650     9.703156    -2.789397
 O    -1.930519     9.820915    -2.482573
 H    -1.865062     9.806877    -1.518640
 H     3.987956     4.230163    -3.583863
 O     3.411994     5.000492    -3.569014
 H     3.951779     5.782154    -3.328760
 H     4.972915     6.759248    -1.676153
 O     4.888972     7.007477    -2.617431
 H     5.678160     6.694379    -3.077976
 H    -0.481863     4.836481     6.340748
 O     0.248577     4.400459     5.879470
 H     0.918582     5.076089     5.615652
 H     3.082863     5.367799     5.398138
 O     2.303714     5.802192     5.020177
 H     2.255147     5.509352     4.096415
 H    -7.442296     8.683479     0.294512
 O    -7.137947     8.512423    -0.606507
 H    -6.882908     7.572828    -0.624679
 H    -1.103658    -5.285845     3.394296
 O    -0.665437    -5.143346     2.524325
 H     0.261366    -5.384196     2.603553
 H     4.364885    -2.344639     6.143967
 O     4.362034    -2.456476     5.169048
 H     3.667372    -3.117937     4.973138
 H     7.342276    -6.138957     2.887240
 O     7.713573    -5.798037     3.710637
 H     7.215117    -4.981254     3.901247
 H     9.226601    -4.778417     3.673717
 O     9.835268    -4.023661     3.564926
 H     9.552448    -3.358457     4.204406
 H     2.772211     8.299749    -7.687719
 O     2.796737     7.728492    -6.921423
 H     1.923721     7.834099    -6.471753
 H    -0.471238    -1.745895     8.079936
 O    -0.654189    -2.417383     8.751962
 H     0.075476    -3.040644     8.694277
 H     8.226214     4.771267    -2.089819
 O     8.896673     4.847837    -2.816842
 H     9.608097     5.368838    -2.444315
 H     6.217826     5.036788    -4.971188
 O     6.533702     5.406544    -4.125585
 H     7.485951     5.275190    -4.052307
 H     10.567241     2.599316    -4.117645
 O     9.839578     2.442620    -3.517794
 H     9.433090     3.314370    -3.313179
 H     3.302291    -2.727355     7.789531
 O     4.118688    -2.190992     7.808451
 H     3.813629    -1.278700     7.928079
 H    -2.404816    -1.736173    -8.809638
 O    -2.817424    -1.452011    -7.994983
 H    -2.123033    -0.997872    -7.470514
 H     4.965623     5.413525     1.770352
 O     4.782602     4.819003     2.508763
 H     3.813862     4.810783     2.616005
 H    -3.569028    -6.278399    -5.031773
 O    -2.778900    -5.737160    -5.095749
 H    -3.037376    -4.946485    -5.595408
 H    -6.695141     5.676150     5.267658
 O    -6.287197     6.524969     5.014830
 H    -6.162062     6.486760     4.041007
 H    -7.515411     3.569143     6.402679
 O    -7.274938     4.041309     5.595590
 H    -7.012470     3.347672     4.968925
 H    -7.510302     9.085671     2.944110
 O    -7.283764     9.522860     2.097704
 H    -7.783587     10.339940     2.084505
 H    -5.707271    -7.263510     1.484821
 O    -6.343432    -6.635865     1.107934
 H    -5.826079    -6.148440     0.431572
 H    -3.539384    -5.207372     7.486734
 O    -3.750908    -6.039551     7.026755
 H    -2.955752    -6.266924     6.531014
 H     9.536609     1.082799    -0.555395
 O     9.553782     2.046558    -0.699474
 H     9.852958     2.162725    -1.607370
 H    -7.775743    -4.654089     3.176312
 O    -6.841949    -4.887904     3.160896
 H    -6.700616    -5.493773     2.405351
 H     1.210378    -2.623119     6.828614
 O     1.736376    -3.361632     7.154127
 H     1.960344    -3.894511     6.375104
 H    -3.383306    -2.768310    -6.882109
 O    -3.771294    -3.432958    -6.294106
 H    -4.724293    -3.329088    -6.363720
 H    -8.900112     7.862829     4.318119
 O    -8.124316     8.413790     4.432182
 H    -7.426193     7.825956     4.790002
 H     8.058459    -1.704768    -5.285029
 O     7.126158    -1.481857    -5.290091
 H     6.684741    -2.161908    -4.746983
 H    -4.662783    -5.371039     5.647022
 O    -4.733523    -4.757047     4.889984
 H    -5.493500    -5.007322     4.345035
 N    -4.112283     12.317505    -2.230390
 H    -3.729366     13.189703    -1.875439
 H    -3.320497     11.728430    -2.481009
 H    -4.568502     11.863183    -1.442913
