# Supplementary material for: Theoretical Distribution of the Ammonia Binding Energy at Interstellar Icy Grains: A New Computational Framework
Source: ACS Earth Space Chem. 2022 Jun 2;6(6):1514–26. doi: 10.1021/acsearthspacechem.2c00040 (PMC9208021; doi:10.1021/acsearthspacechem.2c00040)
Supplement: Supplementary file 1 — sp2c00040_si_001.zip [file sp2c00040_si_001.zip › Supporting_Information_R1/structures/grain_mol36.xyz]

604
grain_mol36 // -1503.048611212624 // -34.9066334072 // -515.174719249824 // -1022.78052537 // -0.0314339515 // -0.583478517816 // -0.008737287302
 H    -1.859108    -0.084737     2.474426
 O    -0.882024    -0.062142     2.564195
 H    -0.614563    -0.956437     2.883054
 H    -0.442485    -1.821577    -2.866908
 O    -0.524730    -1.847204    -1.901073
 H    -1.473824    -1.752468    -1.714991
 H    -2.793922     1.835696     0.862180
 O    -2.693650     1.200628     0.133218
 H    -1.901464     1.484250    -0.357915
 H    -3.749337     1.981083    -3.017265
 O    -3.225231     2.330841    -3.775569
 H    -2.323967     2.455259    -3.460443
 H    -0.158953    -0.613590    -0.789617
 O    -0.034594     0.110508    -0.145893
 H    -0.472545    -0.180488     0.664824
 H     0.929324    -1.876750    -4.781922
 O    -0.011230    -2.053795    -4.616022
 H    -0.110311    -3.016827    -4.659985
 H    -4.966214     2.445748    -1.281405
 O    -4.600632     1.621054    -1.656668
 H    -3.933629     1.333041    -0.989093
 H    -3.607369     3.371567     2.512293
 O    -2.886419     2.750250     2.293306
 H    -2.117245     3.085171     2.789880
 H     2.530287     0.280385    -2.893953
 O     1.917729    -0.353932    -2.469225
 H     1.018166    -0.037188    -2.679780
 H    -1.155868     0.367382    -3.586326
 O    -0.349441     0.839963    -3.292160
 H    -0.601436     1.432959    -2.565127
 H     2.609490    -0.598667     0.608540
 O     2.518475    -1.339104    -0.026168
 H     2.264474    -0.947903    -0.883612
 H    -2.902087    -0.441918    -0.604772
 O    -3.033432    -0.895692    -1.447876
 H    -3.841813    -1.436371    -1.384261
 H     2.782408     1.246660    -0.742971
 O     1.965234     1.764364    -0.632587
 H     1.244004     1.120271    -0.468778
 H     0.567700     3.213231    -3.184413
 O     1.482529     3.020257    -2.940233
 H     1.473338     2.553156    -2.084906
 H     0.047843    -3.984282    -0.564544
 O    -0.182121    -4.664467    -1.237236
 H    -0.972281    -5.115342    -0.860776
 H    -6.314147     2.160194     2.992732
 O    -6.380225     2.355294     3.964162
 H    -7.137621     1.830411     4.290280
 H     1.045842    -3.737231     1.300716
 O     0.642931    -3.082853     0.701023
 H     1.329918    -2.427677     0.462762
 H    -2.903625     5.257776    -0.961047
 O    -2.733997     4.455054    -0.433016
 H    -3.626549     4.093291    -0.251770
 H    -5.588535    -1.239282     1.638499
 O    -5.304454    -0.600192     0.950507
 H    -5.407129    -1.053232     0.108201
 H    -0.449879    -3.220678     3.029842
 O    -0.139109    -2.414475     3.475702
 H     0.808050    -2.321509     3.281510
 H     5.213497     1.002367    -1.081930
 O     4.422577     0.475475    -0.898770
 H     4.639917     0.054316    -0.036513
 H     0.684354     2.385864     1.098880
 O     0.666262     2.041429     2.001018
 H     0.049191     1.287940     2.040518
 H     4.414455    -0.511672    -2.267297
 O     4.620306    -0.993641    -3.100774
 H     5.112012    -0.349205    -3.650126
 H     3.030156     3.247105    -0.918454
 O     3.911575     3.641992    -0.886614
 H     4.400713     3.350440    -1.679263
 H    -5.924083    -1.434745    -1.952439
 O    -5.404139    -2.141439    -1.511759
 H    -5.317917    -2.854848    -2.167569
 H    -5.012574    -4.031318     1.179330
 O    -5.692458    -3.392820     0.893312
 H    -5.450271    -3.105671     0.002686
 H     2.713055     2.158693    -3.598048
 O     3.384942     1.475847    -3.802367
 H     3.461734     1.443270    -4.761458
 H    -5.217757     3.868781     3.736296
 O    -4.636361     4.455408     3.240944
 H    -4.112095     4.979609     3.883557
 H     0.642207     1.039826    -4.694299
 O     1.141854     0.926429    -5.529066
 H     1.738005     0.165745    -5.369254
 H     1.047395     5.801408    -2.209677
 O     1.833278     5.464886    -1.745979
 H     2.389281     5.017153    -2.413748
 H    -2.852908    -3.441809    -1.828254
 O    -3.012822    -3.698494    -0.904317
 H    -3.782050    -4.285250    -0.886907
 H     2.117623     5.187966    -4.455015
 O     1.247605     5.287111    -4.878915
 H     1.236605     4.595070    -5.567134
 H     7.737741     1.789261    -0.789002
 O     6.952717     1.440615    -1.248899
 H     7.314665     0.754478    -1.845587
 H     4.469573     2.742328     0.430062
 O     4.792171     2.374465     1.277496
 H     4.720331     3.119026     1.910323
 H     1.008293    -3.167915    -2.179375
 O     1.871759    -3.017896    -2.591494
 H     1.966678    -2.042605    -2.613513
 H     1.175618     4.602541    -0.525345
 O     0.706738     4.129568     0.198886
 H     0.030134     4.741597     0.540122
 H    -5.801447     1.028391     1.210183
 O    -6.282492     1.858617     1.401041
 H    -7.214614     1.630754     1.153057
 H    -2.351861    -2.628299     0.231021
 O    -1.876348    -2.065413     0.871708
 H    -0.970518    -2.416558     0.875840
 H    -3.777401    -0.368626     4.247288
 O    -3.780739    -0.509213     5.221608
 H    -4.541368    -1.084434     5.465155
 H    -6.171190    -2.860024     3.149061
 O    -5.721120    -2.004707     3.248500
 H    -4.770245    -2.238783     3.254332
 H    -2.885850    -0.357880    -3.015585
 O    -2.614110    -0.417178    -3.958741
 H    -2.464178    -1.385225    -4.042508
 H    -3.485246    -3.341812    -3.771698
 O    -2.624407    -2.969189    -3.517134
 H    -1.935196    -3.608715    -3.784594
 H     3.201123    -1.152947    -4.231573
 O     2.656370    -1.261874    -5.034358
 H     3.294844    -1.428473    -5.746362
 H     4.706277     2.362329    -6.534906
 O     4.171888     1.542677    -6.561587
 H     3.339355     1.786222    -6.974864
 H    -4.286666     0.924526     5.765965
 O    -4.764866     1.751734     6.030357
 H    -5.320131     1.985709     5.259248
 H    -4.023622    -0.096445     1.976805
 O    -3.489831     0.206167     2.731311
 H    -3.399236     1.177947     2.659790
 H    -5.824898     0.635148    -2.280857
 O    -6.367830    -0.020902    -2.764863
 H    -5.932631    -0.111398    -3.634602
 H     1.848628    -3.799936    -4.138090
 O     1.796878    -4.249936    -5.004050
 H     1.386571    -5.111241    -4.822959
 H     4.401351    -3.597105    -0.633320
 O     4.681023    -2.852899    -0.055921
 H     3.922076    -2.223368    -0.058334
 H    -0.265408     3.027371    -0.850964
 O    -1.011513     2.661936    -1.355413
 H    -1.722690     3.323200    -1.224765
 H     1.729896     4.358008     1.644428
 O     2.177820     4.480162     2.501306
 H     1.976078     3.687189     3.022463
 H     3.644922     1.123782     1.706356
 O     2.868271     0.548949     1.850732
 H     2.098824     1.137266     1.978456
 H     3.082068    -3.967679    -2.085477
 O     3.775081    -4.602300    -1.778488
 H     4.460576    -4.601369    -2.464670
 H     4.935563    -3.772971    -4.514468
 O     5.359617    -3.472099    -3.673867
 H     4.958353    -2.614896    -3.425887
 H    -1.110295     5.032838     2.182318
 O    -1.276975     5.597543     1.391608
 H    -1.910702     5.112633     0.802558
 H    -5.719442     3.208175     0.479332
 O    -5.257497     3.715768    -0.215004
 H    -5.701229     4.576434    -0.361917
 H     4.911662    -3.936890     2.931290
 O     4.165789    -3.744764     2.356681
 H     4.509137    -3.449315     1.483700
 H     5.767030    -1.359456     1.389764
 O     5.374840    -0.463909     1.386283
 H     6.163261     0.110349     1.450927
 H     1.534179    -6.664455    -3.106666
 O     1.360302    -6.867977    -4.051040
 H     2.238610    -6.945031    -4.451884
 H    -7.291074    -3.582255     0.681793
 O    -8.256874    -3.567185     0.471557
 H    -8.723031    -3.382807     1.315969
 H     3.136876    -2.494259     2.809686
 O     2.454637    -1.822757     2.999245
 H     2.687912    -1.012656     2.511027
 H    -1.996865     2.624648     5.128917
 O    -2.710812     3.271689     5.278709
 H    -3.458614     2.768178     5.652717
 H    -0.895984     0.850969     4.009506
 O    -0.778637     1.392252     4.822263
 H     0.065310     1.840981     4.702659
 H     0.304784     3.525850    -6.864846
 O     1.256902     3.318865    -6.737700
 H     1.261920     2.462214    -6.269863
 H     7.032652    -2.970830     4.740563
 O     6.278430    -3.409772     4.279378
 H     5.471307    -3.056512     4.723269
 H     7.941416     1.404060     1.501033
 O     7.842981     0.474796     1.779436
 H     8.330851    -0.079132     1.138991
 H    -4.098345    -0.407731    -4.691045
 O    -5.024195    -0.437100    -5.035066
 H    -5.001131    -0.051340    -5.932131
 H     6.391118    -1.436968    -2.134940
 O     6.795982    -1.909573    -1.402918
 H     6.063188    -2.186948    -0.820658
 H     4.605448    -0.924364     4.474124
 O     5.025807    -0.176840     4.016883
 H     4.982023    -0.329754     3.049179
 H    -0.072419     3.266245     2.939982
 O    -0.699345     3.921328     3.307135
 H    -0.395975     4.167027     4.202537
 H     8.135282    -1.206016    -0.650270
 O     8.921744    -0.884994    -0.147838
 H     9.616013    -1.572655    -0.324791
 H     9.513828    -3.894870     2.175360
 O     9.230742    -3.689458     1.257871
 H     10.006378    -3.502149     0.719078
 H    -2.504483    -2.635441     3.804940
 O    -3.121914    -2.708338     3.067345
 H    -2.656459    -2.372727     2.260267
 H    -2.151095     0.871069    -6.272371
 O    -2.773382     1.624001    -6.307788
 H    -3.033559     1.797007    -5.379034
 H    -1.207856     3.919887    -5.454250
 O    -1.320939     3.898281    -6.433020
 H    -1.915478     3.143202    -6.591331
 H    -4.685378    -6.191908    -1.262921
 O    -5.156013    -5.446218    -0.861296
 H    -5.918450    -5.259379    -1.450333
 H     2.600123    -5.785541    -1.541222
 O     1.790533    -6.330441    -1.470755
 H     1.029645    -5.697304    -1.356336
 H     3.257260    -4.199799    -5.660858
 O     4.219852    -4.194790    -5.919172
 H     4.343374    -3.450792    -6.514666
 H     7.435557     3.389950     2.170847
 O     7.356875     3.047807     1.271328
 H     6.426417     2.720049     1.208981
 H     6.555864    -3.897865     0.351908
 O     7.039766    -4.708800     0.122390
 H     7.926045    -4.558443     0.506403
 H    -7.555308    -4.339830    -2.574851
 O    -7.333940    -5.273641    -2.362540
 H    -7.962832    -5.549965    -1.668647
 H    -4.434016     6.747032     4.983140
 O    -3.547536     6.408963     4.754290
 H    -3.073404     6.189070     5.570758
 H     7.199062     3.447003     4.938487
 O     7.201700     3.056922     4.054575
 H     7.448202     2.120708     4.181472
 H    -5.906285     0.845481     6.908353
 O    -6.682011     0.305048     7.185620
 H    -6.411323    -0.617002     7.041747
 H    -0.527776    -4.815883    -2.961571
 O    -0.686008    -4.706388    -3.916944
 H    -1.281895    -5.410291    -4.204169
 H     6.625541     0.151903     4.399601
 O     7.596687     0.338316     4.367441
 H     7.818491     0.305289     3.409478
 H     4.750729    -6.604192    -3.910108
 O     4.061819    -6.768671    -4.589881
 H     4.197900    -6.093213    -5.262525
 H    -5.929346    -1.773926    -5.312021
 O    -6.548729    -2.532670    -5.438361
 H    -7.396829    -2.103170    -5.722188
 H    -7.764502     0.622157     5.967270
 O    -8.317387     0.966916     5.220987
 H    -8.928937     1.593209     5.611799
 H    -5.265162     5.752485     2.322299
 O    -5.493928     6.669257     2.066252
 H    -4.633793     7.138391     2.061644
 H     5.768602     1.628592    -3.927495
 O     6.013085     0.853495    -4.479622
 H     5.522290     0.952359    -5.298102
 H    -5.883328     6.492887     0.408838
 O    -5.902570     6.278735    -0.547384
 H    -5.008559     6.514339    -0.873980
 H    -0.332451    -7.400243    -3.226510
 O    -1.039252    -7.527925    -2.583168
 H    -0.650896    -7.885992    -1.776224
 H    -2.637825    -1.646425     5.487969
 O    -1.990638    -2.378435     5.626586
 H    -1.156221    -1.918658     5.837428
 H     7.459382    -4.513307    -1.530264
 O     7.580400    -4.498261    -2.503856
 H     6.814123    -4.007779    -2.848248
 H    -8.866913    -2.830265    -3.387263
 O    -7.948025    -2.758344    -3.040838
 H    -7.395496    -2.563278    -3.813034
 H     8.808876    -3.384853    -2.998197
 O     9.428654    -2.661422    -3.235589
 H     8.914556    -1.841323    -3.086634
 H    -5.138450    -4.881284    -3.679146
 O    -5.097141    -3.919901    -3.539306
 H    -5.609260    -3.516063    -4.250790
 H    -3.653113     4.082016    -3.504147
 O    -3.359966     4.930075    -3.132945
 H    -3.639182     5.636389    -3.716777
 H    -0.238885     4.800665    -3.985383
 O    -0.900605     4.110155    -3.802473
 H    -1.685222     4.555010    -3.422901
 H    -2.068891    -4.132329     5.301641
 O    -2.364103    -4.987519     4.951624
 H    -3.294306    -4.834931     4.709384
 H    -2.379564     8.448515    -3.665800
 O    -2.587787     7.499136    -3.783816
 H    -2.383269     7.272082    -4.717623
 H    -3.024311     7.296013     3.303213
 O    -2.942071     7.501758     2.356836
 H    -2.345262     6.811663     2.002124
 H     4.727972     1.482792     4.252638
 O     4.579498     2.440326     4.093803
 H     5.458151     2.798510     3.865560
 H     7.761959    -1.877943     6.299956
 O     8.208508    -2.070726     5.452533
 H     8.176125    -1.217614     4.976234
 H     5.894937    -1.634452     7.801732
 O     6.605690    -1.111041     7.418439
 H     6.155107    -0.351881     6.985566
 H    -1.706401     5.736003    -6.407779
 O    -1.837296     6.675221    -6.205867
 H    -0.963566     7.096577    -6.291533
 H    -8.281415    -0.186399     3.890116
 O    -8.093682    -0.715328     3.101964
 H    -7.192219    -1.069074     3.206635
 H    -8.573713     0.183363     0.138137
 O    -8.606113     0.816018     0.874859
 H    -8.588671     0.263410     1.674837
 H     0.727639    -0.613859     5.915398
 O    -0.110202    -0.688316     6.429403
 H    -0.606273     0.091022     6.124074
 H    -0.466422     7.033840    -1.581418
 O    -0.418519     6.657423    -2.483164
 H    -1.268745     6.865741    -2.932080
 H     0.478416    -8.034746     0.512616
 O    -0.427353    -8.273798     0.263281
 H    -0.886034    -8.343085     1.128624
 H     1.931576     2.601053     5.292600
 O     1.947261     2.329473     4.350354
 H     2.890476     2.349123     4.105764
 H    -8.020717    -5.397178    -5.627824
 O    -7.120751    -5.256502    -5.965101
 H    -6.962262    -4.305632    -5.900270
 H     2.936773    -7.608194     1.017606
 O     2.052604    -7.236276     0.968946
 H     1.979522    -6.892137     0.041761
 H     3.362376     5.742333    -7.324049
 O     3.511293     4.780938    -7.452210
 H     2.677131     4.334129    -7.239610
 H    -0.536863     6.976502     0.587134
 O    -0.221906     7.685784     0.001739
 H    -0.893558     8.380692     0.054926
 H     4.358721     3.571136     5.302460
 O     4.270419     4.212844     6.048090
 H     5.149140     4.265497     6.433394
 H     7.548039     2.685306     6.903536
 O     7.025817     3.528171     6.831771
 H     7.513605     4.180758     7.332924
 H     3.957932    -8.020753    -1.067054
 O     4.474370    -7.495012    -0.434406
 H     4.926415    -6.847015    -0.998828
 H     6.644839    -5.964123    -2.677900
 O     5.872257    -6.558957    -2.642807
 H     6.204525    -7.472549    -2.580226
 H    -9.090987    -2.095808     2.918307
 O    -9.578720    -2.909173     2.669772
 H    -10.309386    -2.594431     2.110737
 H    -2.690566     8.751025     1.077545
 O    -2.539796     9.115009     0.189273
 H    -3.331498     9.682897     0.017969
 H     7.982584     0.527983     7.433041
 O     8.332213     1.228785     6.872039
 H     8.189959     0.911341     5.963382
 H    -2.458490     5.053442     7.703706
 O    -2.169148     5.278077     6.820508
 H    -2.361420     4.478308     6.245308
 H    -6.369458    -6.335346    -3.425913
 O    -5.696973    -6.528486    -4.104393
 H    -6.129764    -6.232653    -4.934311
 H     6.689335    -2.861911     2.716843
 O     6.820574    -2.594935     1.787935
 H     7.769023    -2.674068     1.607364
 H     2.316249     6.696443    -0.743548
 O     2.571395     7.429410    -0.139497
 H     1.727111     7.768906     0.182282
 H    -4.276902    -7.292805    -2.972443
 O    -3.721259    -7.347975    -2.186490
 H    -2.809537    -7.472173    -2.506268
 H     0.906549     6.751459    -5.553993
 O     0.743905     7.628381    -5.973167
 H     0.758534     8.254185    -5.219663
 H    -8.335937    -1.563654    -1.733253
 O    -8.633149    -1.301159    -0.848179
 H    -8.413097    -2.095642    -0.311316
 H    -3.268929     7.157998    -2.139644
 O    -3.375119     6.970432    -1.197308
 H    -3.071667     7.767021    -0.713270
 H     2.710046    -4.606437     2.312044
 O     1.792422    -4.943076     2.307442
 H     1.846877    -5.830374     1.896281
 H    -8.854142    -0.648246    -5.089732
 O    -8.762863    -1.218862    -5.888279
 H    -8.468086    -0.614869    -6.592554
 H     7.488620    -0.110566    -3.836045
 O     8.115429    -0.090489    -3.090412
 H     8.767918     0.600329    -3.344006
 H     4.201670     6.644891     0.018691
 O     4.907565     6.007356    -0.175322
 H     4.444505     5.174789    -0.417352
 H    -7.991888     0.237013    -3.257496
 O    -8.885860     0.262569    -3.657101
 H    -9.496111     0.025820    -2.957311
 H     6.109881     3.786358    -3.188233
 O     5.628714     2.998621    -2.874611
 H     6.205959     2.565989    -2.200861
 H    -1.445337    -6.913799     0.039341
 O    -2.053720    -6.166491    -0.133557
 H    -2.644616    -6.461738    -0.833080
 H    -4.082385    -7.780423     0.909149
 O    -4.315027    -7.530563     1.806433
 H    -4.094092    -6.571402     1.880732
 H    -2.971814    -5.084474     1.117084
 O    -3.688027    -4.966703     1.762097
 H    -3.403979    -4.256818     2.373124
 H     5.115896    -6.285504     4.809018
 O     4.366876    -6.033411     4.265534
 H     4.670184    -6.118319     3.346100
 H    -9.642620    -6.105215    -4.011732
 O    -9.647226    -5.637988    -4.878686
 H    -10.286832    -6.099427    -5.421475
 H     6.168831    -5.726232     1.214369
 O     5.645569    -6.316872     1.794562
 H     5.192477    -6.900582     1.174633
 H    -1.498115    -6.766039     2.513926
 O    -1.646819    -7.725641     2.558579
 H    -2.607957    -7.842212     2.544090
 H    -10.128359    -3.931216    -4.578235
 O    -10.252423    -3.006732    -4.304655
 H    -10.010065    -2.452325    -5.058775
 H     0.480033     7.973148    -3.172232
 O     0.809721     8.808474    -3.564764
 H     1.708448     8.940087    -3.197489
 H    -9.201254    -7.871684    -2.639682
 O    -9.783973    -7.110820    -2.640132
 H    -9.669034    -6.684847    -1.771431
 H     1.985901     0.591687     4.608796
 O     2.071255    -0.263868     5.070923
 H     2.284288    -0.940038     4.393438
 H    -6.550037     0.493511    -7.628404
 O    -7.509345     0.585604    -7.507834
 H    -7.660036     1.486446    -7.218821
 H     6.258451     3.898322    -7.192362
 O     5.665469     3.832868    -6.443879
 H     4.823403     4.299563    -6.739339
 H    -5.335924     10.312059     0.701633
 O    -4.837525     10.335299    -0.126214
 H    -5.421686     9.861369    -0.750546
 H    -0.826273    -1.074803    -5.757439
 O    -0.978734    -0.412473    -6.466094
 H    -0.190556     0.160395    -6.402385
 H     4.737685    -0.430602    -6.894089
 O     4.812903    -1.366259    -6.678217
 H     5.654725    -1.476909    -6.201926
 H     2.423468    -8.848902    -2.663500
 O     3.380741    -8.785123    -2.650471
 H     3.619207    -8.194895    -3.380569
 H    -4.235566    -0.355503    -7.901992
 O    -4.742120     0.399471    -7.565730
 H    -4.060824     1.033246    -7.244644
 H     1.248960     3.667615     6.727949
 O     1.989095     3.065814     6.939076
 H     2.807159     3.584609     6.828095
 H    -11.419444    -2.568497    -0.085974
 O    -11.002574    -1.941298     0.505131
 H    -10.263274    -1.551068     0.006276
 H    -7.528437     1.992779     7.570308
 O    -7.994893     2.837099     7.489044
 H    -8.118724     3.168830     8.377804
 H     6.077901    -9.095015    -1.158040
 O     6.166369    -9.207597    -2.109459
 H     5.282117    -9.425541    -2.429654
 H     6.587616     5.183096    -0.681132
 O     7.224804     4.516162    -0.957414
 H     7.403399     3.977777    -0.158903
 H    -5.496449    -2.859056     5.794711
 O    -5.510652    -2.099944     6.418596
 H    -4.891237    -2.362223     7.121522
 H     2.494757     1.405868     7.524479
 O     2.957271     0.560335     7.436379
 H     2.641572     0.181964     6.588881
 H    -2.844971    -2.883257     7.028058
 O    -3.340654    -3.018633     7.864401
 H    -2.722897    -2.699444     8.538204
 H     5.673352     1.945271     6.749053
 O     5.381420     1.075779     6.469375
 H     4.492361     0.928520     6.854823
 H     1.856336    -4.403728     4.130450
 O     2.332591    -4.349510     4.971524
 H     3.027387    -5.026560     4.890069
 H     10.455357    -2.757174    -1.709192
 O     10.892188    -2.559900    -0.846978
 H     11.464895    -1.788942    -1.081678
 H     3.900986     8.266301    -2.770560
 O     3.222584     8.843443    -2.398907
 H     3.038100     8.488490    -1.510076
 H    -8.268854    -6.416553     0.290047
 O    -8.907285    -5.986002    -0.301417
 H    -8.849318    -5.038751    -0.024944
 H    -0.699291     9.695039    -3.177340
 O    -1.638129     9.865659    -2.972368
 H    -1.711686     9.979319    -2.022291
 H     4.119562     4.001623    -3.676724
 O     3.573878     4.793294    -3.701884
 H     4.138196     5.562848    -3.479779
 H     5.171033     6.562373    -1.847872
 O     5.111843     6.777556    -2.799383
 H     5.895790     6.418548    -3.234046
 H    -0.465030     5.145406     6.146901
 O     0.255000     4.665349     5.713871
 H     0.953626     5.305155     5.435426
 H     3.130452     5.506578     5.241133
 O     2.373980     5.955889     4.835558
 H     2.326970     5.630985     3.922480
 H    -7.179331     9.027111    -0.144957
 O    -6.882690     8.806702    -1.037748
 H    -6.657772     7.859946    -1.013393
 H    -1.430489    -5.049228     3.564381
 O    -0.975055    -4.956228     2.696574
 H    -0.059144    -5.228024     2.799091
 H     4.106307    -2.215372     6.289509
 O     4.112696    -2.363019     5.319445
 H     3.396533    -3.005112     5.137209
 H     6.982939    -6.237704     3.221451
 O     7.351914    -5.882464     4.039778
 H     6.885218    -5.039018     4.190148
 H     8.906188    -4.921483     3.987331
 O     9.543059    -4.194125     3.857925
 H     9.279081    -3.495640     4.469252
 H     3.116769     7.958520    -7.946999
 O     3.110478     7.415723    -7.159933
 H     2.235760     7.570376    -6.726801
 H    -0.730483    -1.363675     8.126327
 O    -0.948365    -2.002279     8.819682
 H    -0.242302    -2.654297     8.796026
 H     8.356766     4.429312    -2.137912
 O     9.043682     4.440015    -2.854043
 H     9.761578     4.964931    -2.499572
 H     6.396836     4.673761    -5.057561
 O     6.718150     5.060521    -4.221526
 H     7.663070     4.893945    -4.129420
 H     9.926689     2.188795    -4.599558
 O     9.877353     1.941760    -3.670137
 H     9.569790     2.755980    -3.217739
 H     3.006409    -2.496413     7.931286
 O     3.842292    -1.990810     7.943560
 H     3.570662    -1.063825     8.024525
 H    -2.421638    -1.910077    -8.780195
 O    -2.834878    -1.580236    -7.983273
 H    -2.131336    -1.133359    -7.464804
 H     5.064607     5.346966     1.644445
 O     4.848689     4.787345     2.400864
 H     3.878865     4.819328     2.493365
 H    -3.812166    -6.261269    -4.856915
 O    -3.001024    -5.753110    -4.928719
 H    -3.222080    -4.972252    -5.460712
 H    -6.626071     6.177786     4.945940
 O    -6.182488     7.000841     4.669336
 H    -6.043683     6.922013     3.699490
 H    -7.542185     4.146066     6.145457
 O    -7.272835     4.578778     5.325499
 H    -7.027538     3.853267     4.728679
 H    -7.279976     9.524122     2.490210
 O    -7.027789     9.918725     1.630302
 H    -7.490518     10.755942     1.581248
 H    -6.078760    -6.921968     1.656920
 O    -6.685257    -6.285490     1.247313
 H    -6.140055    -5.843128     0.561919
 H    -3.919593    -4.726838     7.612531
 O    -4.156159    -5.567120     7.180281
 H    -3.363337    -5.842392     6.705513
 H     9.428030     0.697992    -0.422715
 O     9.577992     1.681015    -0.508654
 H     10.014286     1.961998     0.300745
 H    -8.070095    -4.175404     3.218999
 O    -7.145872    -4.444879     3.226956
 H    -7.016937    -5.083141     2.496291
 H     0.934256    -2.349448     6.934300
 O     1.426509    -3.094834     7.295021
 H     1.641585    -3.664178     6.539637
 H    -3.466402    -2.831894    -6.831589
 O    -3.887789    -3.459551    -6.226209
 H    -4.835030    -3.322095    -6.313899
 H    -8.731848     8.407636     3.883800
 O    -7.938469     8.933870     3.993711
 H    -7.267400     8.332799     4.380505
 H     7.986848    -2.144525    -5.079183
 O     7.064288    -1.884772    -5.126464
 H     6.582631    -2.522931    -4.567122
 H    -5.022167    -4.916576     5.762811
 O    -5.058681    -4.329007     4.982741
 H    -5.819827    -4.570608     4.435541
 N     12.145546    -0.129653    -1.708333
 H     12.249041    -0.251351    -2.711813
 H     13.046683     0.182950    -1.359004
 H     11.484655     0.636124    -1.578549
