# Supplementary material for: Theoretical Distribution of the Ammonia Binding Energy at Interstellar Icy Grains: A New Computational Framework
Source: ACS Earth Space Chem. 2022 Jun 2;6(6):1514–26. doi: 10.1021/acsearthspacechem.2c00040 (PMC9208021; doi:10.1021/acsearthspacechem.2c00040)
Supplement: Supplementary file 1 — sp2c00040_si_001.zip [file sp2c00040_si_001.zip › Supporting_Information_R1/structures/CP_grain_mol21.xyz]

25
CP_grain_mol21 // 0.000248436236 // -591.595600643 // -0.034282621
 H     0.140761     3.625579    -0.584958
 O    -0.775359     3.303372    -0.703946
 H    -0.740213     2.321641    -0.593069
 H    -0.658984     0.442473    -1.642638
 O    -0.552383     0.695816    -0.694656
 H    -0.963693    -0.049964    -0.195711
 H    -4.354489     0.393747     0.350945
 O    -3.668319    -0.043075    -0.205380
 H    -3.124082    -0.594555     0.379717
 H    -0.888635    -2.737498    -2.045804
 O    -0.091149    -2.730096    -1.473203
 H     0.378982    -1.922097    -1.755822
 H    -0.945701    -2.062755     0.074915
 O    -1.389021    -1.462242     0.713375
 H    -0.729363    -1.260094     1.425891
 H     4.511745    -1.091421    -0.156678
 O     3.926230    -0.493924    -0.633059
 H     4.446641     0.337049    -0.732926
 H     1.018895     0.955824    -0.086351
 O     1.845915     1.311599     0.325751
 H     2.506313     0.615062     0.193070
 N     0.436571    -0.421497     2.606455
 H     1.083405    -1.023991     3.105486
 H    -0.092510     0.089189     3.307431
 H     0.987620     0.260698     2.080264
