# Supplementary material for: Theoretical Distribution of the Ammonia Binding Energy at Interstellar Icy Grains: A New Computational Framework
Source: ACS Earth Space Chem. 2022 Jun 2;6(6):1514–26. doi: 10.1021/acsearthspacechem.2c00040 (PMC9208021; doi:10.1021/acsearthspacechem.2c00040)
Supplement: Supplementary file 1 — sp2c00040_si_001.zip [file sp2c00040_si_001.zip › Supporting_Information_R1/structures/CP_grain_mol129.xyz]

19
CP_grain_mol129 // 0.000274959738 // -438.721795088 // -0.025781322
 H     1.562608     1.856382    -0.956800
 O     1.809340     1.810995    -0.001941
 H     2.517724     2.474437     0.051642
 H    -0.033254     1.662495     0.330707
 O    -0.981635     1.463169     0.226803
 H    -1.161592     1.717861    -0.703448
 H    -2.602690     0.274311    -0.022516
 O    -3.475820     0.015107    -0.354545
 H    -4.067681     0.746698    -0.070714
 H     1.924174    -1.189381    -0.739446
 O     2.664762    -0.786289    -0.250112
 H     2.373567     0.136337    -0.078919
 H    -0.137883    -1.425087    -0.236078
 O     0.078220    -1.495368    -1.202323
 H    -0.607120    -2.081755    -1.562969
 N    -0.081184    -1.253255     1.562913
 H    -0.529026    -0.379882     1.821754
 H     0.924853    -1.121112     1.644906
 H    -0.354332    -1.959425     2.238429
