# Supplementary material for: Theoretical Distribution of the Ammonia Binding Energy at Interstellar Icy Grains: A New Computational Framework
Source: ACS Earth Space Chem. 2022 Jun 2;6(6):1514–26. doi: 10.1021/acsearthspacechem.2c00040 (PMC9208021; doi:10.1021/acsearthspacechem.2c00040)
Supplement: Supplementary file 1 — sp2c00040_si_001.zip [file sp2c00040_si_001.zip › Supporting_Information_R1/structures/CP_grain_mol101.xyz]

37
CP_grain_mol101 // 0.000283391933 // -897.358596683 // -0.0616744805
 H    -0.656681     0.378046    -2.884478
 O    -0.790052     0.275736    -1.905772
 H    -1.771822     0.252104    -1.765506
 H     1.099509     0.569560    -1.616119
 O     2.021171     0.724372    -1.865485
 H     2.571246     0.491969    -1.073601
 H    -0.421773    -2.787758    -1.045234
 O    -0.337755    -1.993505    -0.458434
 H    -0.464174    -1.241412    -1.088284
 H     2.549249    -3.021531    -1.015653
 O     2.381810    -2.193407    -0.518769
 H     1.404323    -2.147275    -0.445675
 H     3.133296     1.460905     0.662506
 O     3.690627     0.745048     0.281084
 H     3.723693     0.013410     0.928941
 H    -2.108345    -2.253767    -0.029148
 O    -3.086539    -2.240054     0.070681
 H    -3.379560    -2.994116    -0.476689
 H    -3.386087    -0.781117    -0.737879
 O    -3.394226     0.094056    -1.210519
 H    -3.462930     0.765607    -0.503939
 H     3.326604    -2.004506     2.415376
 O     3.726884    -1.684724     1.602194
 H     3.122607    -1.988978     0.842370
 H    -3.725667     2.313409     1.483275
 O    -3.043477     1.796620     1.042105
 H    -2.817786     1.023939     1.648916
 H     1.143305     2.729081     0.449760
 O     2.096555     2.931459     0.605885
 H     2.418404     3.146632    -0.304380
 H    -1.345960     2.405449     0.378134
 O    -0.495245     2.451762    -0.092784
 H    -0.588132     1.804187    -0.816820
 N    -2.289201    -0.437721     2.422955
 H    -2.382961    -0.522246     3.430837
 H    -1.309707    -0.596970     2.200001
 H    -2.804270    -1.209478     2.001113
