# Supplementary material for: Theoretical Distribution of the Ammonia Binding Energy at Interstellar Icy Grains: A New Computational Framework
Source: ACS Earth Space Chem. 2022 Jun 2;6(6):1514–26. doi: 10.1021/acsearthspacechem.2c00040 (PMC9208021; doi:10.1021/acsearthspacechem.2c00040)
Supplement: Supplementary file 1 — sp2c00040_si_001.zip [file sp2c00040_si_001.zip › Supporting_Information_R1/structures/CP_grain_mol128.xyz]

34
CP_grain_mol128 // 0.000339676128 // -820.931357482 // -0.0555128022
 H    -2.107209     1.147245    -1.954055
 O    -1.916290     0.838202    -1.032201
 H    -2.792458     0.881066    -0.561938
 H     1.156084     0.410833    -1.864861
 O     1.342537     1.380017    -1.919126
 H     0.818342     1.798420    -1.202066
 H     1.387668    -1.642833    -1.027160
 O     0.964937    -1.304255    -1.853854
 H     1.532366    -1.657201    -2.563226
 H    -4.771700     0.289709    -0.191602
 O    -4.165492     0.783608     0.402524
 H    -3.721134     0.060832     0.913227
 H    -0.777994    -1.910858    -1.639572
 O    -1.705057    -1.865583    -1.335936
 H    -1.836992    -0.890481    -1.283787
 H     3.203747     0.792993     0.553698
 O     3.867711     0.160241     0.187573
 H     4.613758     0.200422     0.795733
 H     2.980230    -1.480368     0.350525
 O     2.286874    -2.173873     0.354889
 H     2.689861    -2.953908    -0.062001
 H     2.119400     2.356460     2.139093
 O     1.947267     1.761381     1.403151
 H     1.153279     2.129085     0.938369
 H    -1.738700    -1.032431     1.784481
 O    -2.619643    -1.288421     1.414412
 H    -2.379885    -1.726417     0.578269
 H    -0.510446     3.341691    -0.408052
 O    -0.215746     2.513952     0.006638
 H    -0.920926     1.860701    -0.297646
 N     0.052549    -0.839736     2.357758
 H     0.077135    -1.054561     3.350199
 H     0.529742     0.051060     2.233039
 H     0.631200    -1.535451     1.890470
