# Supplementary material for: Theoretical Distribution of the Ammonia Binding Energy at Interstellar Icy Grains: A New Computational Framework
Source: ACS Earth Space Chem. 2022 Jun 2;6(6):1514–26. doi: 10.1021/acsearthspacechem.2c00040 (PMC9208021; doi:10.1021/acsearthspacechem.2c00040)
Supplement: Supplementary file 1 — sp2c00040_si_001.zip [file sp2c00040_si_001.zip › Supporting_Information_R1/structures/CP_grain_mol34.xyz]

22
CP_grain_mol34 // 0.000261742214 // -515.178234731 // -0.0330271014
 H     2.135420    -0.469326    -1.783617
 O     2.619402    -0.216510    -0.965171
 H     2.167058     0.620007    -0.707492
 H     0.156944     1.913063    -0.569732
 O     1.104788     2.014952    -0.318439
 H     1.355986     2.887412    -0.654265
 H    -0.763356    -1.586642    -0.965169
 O    -1.645106    -1.377272    -1.351210
 H    -1.597698    -0.420284    -1.536443
 H    -2.147693     2.181869    -1.204804
 O    -1.524525     1.485934    -0.910228
 H    -1.883970     1.146569    -0.061094
 H     1.081928    -2.919718    -0.280625
 O     0.739899    -2.051103    -0.037238
 H     1.468586    -1.419596    -0.259783
 H    -2.142829    -0.795031     0.556455
 O    -2.182048    -0.103022     1.244596
 H    -1.308545    -0.131629     1.668280
 N     0.947318     0.095528     2.491136
 H     0.904747     0.842938     1.805526
 H     0.262564     0.253480     3.220838
 H     0.780341    -0.795636     2.035491
