# Supplementary material for: Theoretical Distribution of the Ammonia Binding Energy at Interstellar Icy Grains: A New Computational Framework
Source: ACS Earth Space Chem. 2022 Jun 2;6(6):1514–26. doi: 10.1021/acsearthspacechem.2c00040 (PMC9208021; doi:10.1021/acsearthspacechem.2c00040)
Supplement: Supplementary file 1 — sp2c00040_si_001.zip [file sp2c00040_si_001.zip › Supporting_Information_R1/structures/grain_mol150.xyz]

604
grain_mol150 // -1574.401225810755 // -39.9834863703 // -591.601401781054 // -1022.7833104 // -0.0395543306 // -0.583106097993 // -0.010875606014
 H    -1.758744    -0.359018     2.519226
 O    -0.780710    -0.335915     2.597618
 H    -0.501817    -1.253043     2.829976
 H    -0.400859    -1.585454    -2.977268
 O    -0.470073    -1.700283    -2.016950
 H    -1.417192    -1.631801    -1.810639
 H    -2.730524     1.692755     1.101970
 O    -2.635522     1.128983     0.315813
 H    -1.851519     1.462881    -0.156309
 H    -3.739787     2.184796    -2.736199
 O    -3.228391     2.606659    -3.466454
 H    -2.324373     2.709779    -3.151316
 H    -0.098850    -0.570816    -0.801020
 O     0.027064     0.092944    -0.095627
 H    -0.396059    -0.275766     0.691003
 H     0.944895    -1.451640    -4.906296
 O     0.007738    -1.651471    -4.746648
 H    -0.083533    -2.607497    -4.876557
 H    -4.936314     2.477068    -0.948690
 O    -4.568617     1.694591    -1.404102
 H    -3.890884     1.352059    -0.773914
 H    -3.533593     3.063040     2.896782
 O    -2.810903     2.471025     2.611991
 H    -2.037662     2.765965     3.127368
 H     2.554569     0.536810    -2.849121
 O     1.952586    -0.139381    -2.476160
 H     1.048098     0.187564    -2.644447
 H    -1.142122     0.653505    -3.481836
 O    -0.336067     1.105612    -3.156726
 H    -0.581704     1.626196    -2.374172
 H     2.688459    -0.658227     0.556651
 O     2.594112    -1.338415    -0.141827
 H     2.326458    -0.872402    -0.956751
 H    -2.840209    -0.441558    -0.566577
 O    -2.980045    -0.816530    -1.446304
 H    -3.782616    -1.368937    -1.421722
 H     2.828020     1.305562    -0.622068
 O     2.007675     1.802324    -0.453635
 H     1.294594     1.138815    -0.340600
 H     0.564041     3.465629    -2.844625
 O     1.483058     3.259836    -2.629970
 H     1.490266     2.717065    -1.820564
 H     0.137832    -3.945604    -0.889460
 O    -0.096000    -4.563240    -1.618808
 H    -0.877207    -5.054116    -1.275137
 H    -6.223968     1.787992     3.298466
 O    -6.278335     1.892257     4.284412
 H    -7.027107     1.332868     4.570663
 H     1.158930    -3.861369     0.977646
 O     0.742748    -3.158538     0.445707
 H     1.421260    -2.477923     0.259931
 H    -2.891683     5.267410    -0.396170
 O    -2.709222     4.419878     0.051695
 H    -3.596415     4.035377     0.210731
 H    -5.489746    -1.465877     1.628652
 O    -5.220211    -0.764004     0.998347
 H    -5.330765    -1.139167     0.119581
 H    -0.317095    -3.519648     2.765964
 O    -0.006717    -2.754956     3.279981
 H     0.936921    -2.635739     3.083007
 H     5.255458     1.114576    -1.014691
 O     4.471094     0.566583    -0.868624
 H     4.704024     0.070646    -0.051801
 H     0.746793     2.251147     1.343862
 O     0.743202     1.824781     2.210539
 H     0.132619     1.065424     2.188215
 H     4.453679    -0.292449    -2.322506
 O     4.650884    -0.694553    -3.198995
 H     5.130774     0.002785    -3.693042
 H     3.057702     3.316080    -0.617188
 O     3.937037     3.712075    -0.558043
 H     4.417938     3.501649    -1.381301
 H    -5.872916    -1.334618    -1.960394
 O    -5.340876    -2.073642    -1.593683
 H    -5.258129    -2.723267    -2.313124
 H    -4.897970    -4.198813     0.907599
 O    -5.586728    -3.543104     0.689861
 H    -5.358747    -3.173380    -0.173596
 H     2.713324     2.474877    -3.380817
 O     3.383017     1.815373    -3.655440
 H     3.455777     1.878075    -4.613478
 H    -5.131043     3.431143     4.181995
 O    -4.561123     4.065785     3.734880
 H    -4.032453     4.534025     4.416047
 H     0.637309     1.433049    -4.543238
 O     1.120467     1.392470    -5.394096
 H     1.733868     0.632963    -5.310655
 H     1.037464     5.959387    -1.641138
 O     1.830971     5.586864    -1.220272
 H     2.383243     5.210907    -1.934482
 H    -2.784132    -3.316156    -2.060940
 O    -2.929756    -3.657478    -1.162471
 H    -3.693586    -4.250932    -1.189080
 H     2.083836     5.503179    -3.976198
 O     1.220158     5.658830    -4.408418
 H     1.247609     5.023896    -5.153575
 H     7.779733     1.893635    -0.686327
 O     6.989923     1.577556    -1.162343
 H     7.347760     0.956520    -1.828775
 H     4.519479     2.701264     0.661548
 O     4.855912     2.260520     1.468197
 H     4.786658     2.944221     2.166681
 H     1.069725    -2.975459    -2.434310
 O     1.926152    -2.780724    -2.842276
 H     2.013770    -1.806670    -2.775835
 H     1.197739     4.610949    -0.076486
 O     0.741634     4.069001     0.606812
 H     0.066043     4.641839     1.011930
 H    -5.726526     0.829268     1.413055
 O    -6.211417     1.634204     1.685097
 H    -7.145048     1.421495     1.429529
 H    -2.261613    -2.690500     0.058019
 O    -1.781963    -2.184081     0.741261
 H    -0.873390    -2.525870     0.701826
 H    -3.650398    -0.821934     4.282760
 O    -3.639257    -1.051504     5.239930
 H    -4.391974    -1.653474     5.439466
 H    -6.039016    -3.223808     2.991041
 O    -5.594400    -2.377078     3.162487
 H    -4.641718    -2.602072     3.135048
 H    -2.857989    -0.136783    -2.959206
 O    -2.599619    -0.106606    -3.907656
 H    -2.442294    -1.061633    -4.081257
 H    -3.443507    -3.044189    -3.978399
 O    -2.582361    -2.687713    -3.702648
 H    -1.891575    -3.294210    -4.035484
 H     3.219879    -0.760498    -4.320440
 O     2.664634    -0.802903    -5.122602
 H     3.295286    -0.894167    -5.855246
 H     4.661702     2.970842    -6.309988
 O     4.136796     2.149516    -6.401563
 H     3.298470     2.418653    -6.786264
 H    -4.149141     0.321653     5.920288
 O    -4.630376     1.116559     6.265674
 H    -5.197826     1.415320     5.526495
 H    -3.929619    -0.344601     2.050206
 O    -3.387965    -0.107684     2.822338
 H    -3.306020     0.867391     2.839390
 H    -5.794101     0.758069    -2.098251
 O    -6.338688     0.144635    -2.633657
 H    -5.914650     0.137823    -3.513316
 H     1.888625    -3.417420    -4.453950
 O     1.827686    -3.786454    -5.356818
 H     1.427582    -4.664766    -5.250097
 H     4.486419    -3.513581    -0.978514
 O     4.767634    -2.823922    -0.337569
 H     4.004340    -2.202922    -0.273260
 H    -0.235150     3.059902    -0.527489
 O    -0.985176     2.737272    -1.055192
 H    -1.699942     3.376070    -0.851820
 H     1.783615     4.174153     2.054457
 O     2.241428     4.221000     2.913495
 H     2.053242     3.381562     3.361712
 H     3.724460     0.965999     1.794335
 O     2.954861     0.372669     1.896055
 H     2.182390     0.939654     2.086631
 H     3.150738    -3.761544    -2.440853
 O     3.852892    -4.415466    -2.202720
 H     4.528961    -4.343922    -2.894662
 H     4.970180    -3.327230    -4.864706
 O     5.402485    -3.102269    -4.004738
 H     4.999795    -2.273221    -3.675044
 H    -1.054655     4.770199     2.689225
 O    -1.236937     5.403537     1.956122
 H    -1.874199     4.968903     1.333057
 H    -5.671580     3.067723     0.884160
 O    -5.224021     3.640588     0.232481
 H    -5.675588     4.507768     0.172537
 H     5.047934    -4.174785     2.533250
 O     4.292720    -3.937855     1.988451
 H     4.621344    -3.559992     1.141831
 H     5.861366    -1.458526     1.224650
 O     5.462034    -0.570278     1.309248
 H     6.245954     0.003569     1.413693
 H     1.610867    -6.367477    -3.685824
 O     1.425528    -6.485133    -4.642533
 H     2.298749    -6.516867    -5.060269
 H    -7.186591    -3.726811     0.482470
 O    -8.155204    -3.701202     0.286737
 H    -8.611350    -3.599456     1.150455
 H     3.260365    -2.742960     2.567314
 O     2.575524    -2.098025     2.826646
 H     2.795535    -1.244336     2.411965
 H    -1.881835     2.094012     5.412783
 O    -2.598938     2.717877     5.630322
 H    -3.337419     2.175392     5.966328
 H    -0.782137     0.440801     4.121094
 O    -0.658072     0.905939     4.978682
 H     0.180395     1.371823     4.890015
 H     0.177611     3.986472    -6.492074
 O     1.144765     3.792782    -6.537430
 H     1.200483     2.922230    -6.090056
 H     7.185289    -3.359086     4.397250
 O     6.428807    -3.761343     3.907408
 H     5.624550    -3.457371     4.391535
 H     8.013653     1.303052     1.558211
 O     7.931134     0.349496     1.748476
 H     8.415410    -0.135214     1.054383
 H    -4.092286    -0.044234    -4.615951
 O    -5.022507    -0.048835    -4.950039
 H    -5.014540     0.417051    -5.807974
 H     6.448943    -1.205106    -2.290983
 O     6.862800    -1.740706    -1.608718
 H     6.135560    -2.075429    -1.050527
 H     4.738856    -1.319093     4.350436
 O     5.148038    -0.529390     3.958615
 H     5.091055    -0.592443     2.981531
 H     0.007664     2.951498     3.267559
 O    -0.619903     3.563618     3.701602
 H    -0.306042     3.729467     4.611638
 H     8.253180    -1.153977    -0.833931
 O     9.042661    -0.827711    -0.348204
 H     9.742049    -1.478528    -0.498140
 H     9.637606    -4.022428     1.731984
 O     9.336759    -3.740000     0.841031
 H     10.099416    -3.515915     0.296660
 H    -2.365658    -3.026755     3.617853
 O    -2.992347    -3.037401     2.884528
 H    -2.540613    -2.624713     2.105952
 H    -2.175545     1.393170    -6.098603
 O    -2.801844     2.143412    -6.055727
 H    -3.054222     2.223355    -5.111537
 H    -1.274176     4.370045    -5.026245
 O    -1.430480     4.463676    -5.998700
 H    -2.018639     3.702483    -6.187109
 H    -4.586774    -6.123190    -1.727023
 O    -5.057678    -5.421602    -1.252813
 H    -5.829728    -5.188789    -1.812163
 H     2.690843    -5.625928    -2.060261
 O     1.886702    -6.182545    -2.029531
 H     1.122415    -5.569585    -1.847792
 H     3.279728    -3.662149    -6.024928
 O     4.238678    -3.625323    -6.293379
 H     4.348949    -2.828626    -6.819334
 H     7.502914     3.213287     2.417761
 O     7.415984     2.950583     1.492677
 H     6.485968     2.625554     1.410841
 H     6.654836    -3.884690    -0.054193
 O     7.142356    -4.667102    -0.361618
 H     8.031790    -4.544068     0.024924
 H    -7.489103    -4.184917    -2.826053
 O    -7.257338    -5.132133    -2.703610
 H    -7.874400    -5.476941    -2.029954
 H    -4.353501     6.189775     5.677801
 O    -3.467790     5.881719     5.407413
 H    -2.980600     5.592724     6.194101
 H     7.303405     3.015006     5.181560
 O     7.297408     2.707301     4.265711
 H     7.553101     1.765934     4.303060
 H    -5.752512     0.123251     7.071190
 O    -6.520101    -0.447471     7.307382
 H    -6.244007    -1.349912     7.076125
 H    -0.463575    -4.558895    -3.345112
 O    -0.636527    -4.363277    -4.284060
 H    -1.229702    -5.044036    -4.627190
 H     6.749245    -0.222682     4.348166
 O     7.718748    -0.025914     4.320253
 H     7.927380     0.031803     3.361064
 H     4.815471    -6.203544    -4.521706
 O     4.118766    -6.311739    -5.204609
 H     4.240079    -5.576331    -5.814327
 H    -5.920988    -1.363690    -5.336647
 O    -6.535596    -2.113129    -5.525078
 H    -7.391232    -1.667531    -5.756667
 H    -7.621470    -0.029762     6.137385
 O    -8.187172     0.376864     5.433006
 H    -8.798321     0.959016     5.887526
 H    -5.212796     5.435996     2.947593
 O    -5.452436     6.370114     2.779384
 H    -4.596192     6.845691     2.807173
 H     5.770780     2.002383    -3.795292
 O     6.005786     1.279733    -4.417561
 H     5.510296     1.457088    -5.219694
 H    -5.862984     6.343027     1.118209
 O    -5.892969     6.216978     0.146658
 H    -5.005324     6.490866    -0.167665
 H    -0.251415    -7.106332    -3.848987
 O    -0.948427    -7.298618    -3.211044
 H    -0.546434    -7.725932    -2.445536
 H    -2.483899    -2.197687     5.386140
 O    -1.829033    -2.933352     5.448458
 H    -0.995572    -2.487167     5.690102
 H     7.536860    -4.315391    -1.994791
 O     7.649368    -4.204399    -2.963250
 H     6.873927    -3.693647    -3.253407
 H    -8.823476    -2.619290    -3.479806
 O    -7.900500    -2.570634    -3.140156
 H    -7.360132    -2.300901    -3.898243
 H     8.831952    -2.985515    -3.229680
 O     9.461369    -2.243677    -3.351398
 H     8.959789    -1.429001    -3.168116
 H    -5.083115    -4.600729    -4.006301
 O    -5.047346    -3.655724    -3.779771
 H    -5.572554    -3.193367    -4.444475
 H    -3.667414     4.322887    -3.027239
 O    -3.370361     5.134838    -2.585783
 H    -3.670568     5.891874    -3.090221
 H    -0.255662     5.112096    -3.494523
 O    -0.917396     4.406629    -3.378234
 H    -1.693576     4.804761    -2.934105
 H    -1.897836    -4.650631     4.964952
 O    -2.190881    -5.472728     4.541501
 H    -3.125550    -5.307196     4.326452
 H    -2.431343     8.696463    -2.795981
 O    -2.636558     7.761263    -3.003406
 H    -2.437936     7.631439    -3.958389
 H    -2.971122     6.903491     4.037576
 O    -2.904140     7.195541     3.112989
 H    -2.306073     6.547011     2.688754
 H     4.839436     1.099053     4.349384
 O     4.680943     2.065606     4.281367
 H     5.553029     2.451871     4.074990
 H     7.927982    -2.408000     6.039574
 O     8.364984    -2.517474     5.172435
 H     8.317916    -1.624404     4.777427
 H     6.079589    -2.320008     7.581449
 O     6.780883    -1.757655     7.237914
 H     6.318372    -0.965665     6.883391
 H    -1.825008     6.366436    -5.762376
 O    -1.909587     7.309386    -5.540779
 H    -0.982781     7.647590    -5.459018
 H    -8.160189    -0.648913     4.001513
 O    -7.978942    -1.101499     3.165717
 H    -7.073382    -1.455098     3.225996
 H    -8.506336     0.060629     0.303577
 O    -8.533665     0.622888     1.095484
 H    -8.501023    -0.000415     1.841203
 H     0.878847    -1.177823     5.863446
 O     0.048663    -1.306979     6.379044
 H    -0.457666    -0.507417     6.153100
 H    -0.477529     7.113744    -0.885086
 O    -0.442816     6.816283    -1.816337
 H    -1.298407     7.064720    -2.233021
 H     0.615036    -8.073687    -0.194603
 O    -0.292112    -8.297059    -0.453260
 H    -0.738434    -8.449741     0.407856
 H     2.048480     2.091428     5.523396
 O     2.053444     1.907020     4.560161
 H     2.992929     1.958491     4.306033
 H    -7.987467    -4.962095    -5.957322
 O    -7.093393    -4.782471    -6.291849
 H    -6.941825    -3.840207    -6.141750
 H     3.076550    -7.672936     0.315628
 O     2.188984    -7.306025     0.312878
 H     2.100433    -6.878852    -0.577735
 H     3.084515     6.309946    -7.176132
 O     3.425634     5.379260    -7.067728
 H     2.617750     4.857247    -6.926583
 H    -0.518465     6.857741     1.271634
 O    -0.217000     7.620076     0.749453
 H    -0.892817     8.301574     0.874333
 H     4.467656     3.078888     5.591307
 O     4.384398     3.648176     6.394079
 H     5.267936     3.674007     6.770930
 H     7.685795     2.079127     7.063397
 O     7.155770     2.919876     7.075852
 H     7.644781     3.528612     7.628390
 H     4.072677    -7.882813    -1.810597
 O     4.593771    -7.412798    -1.139064
 H     5.032494    -6.711364    -1.647264
 H     6.721938    -5.661623    -3.261812
 O     5.954930    -6.264142    -3.269551
 H     6.294704    -7.176767    -3.295906
 H    -8.967601    -2.468493     2.868923
 O    -9.452042    -3.260060     2.552739
 H    -10.192964    -2.902051     2.034772
 H    -2.679522     8.559706     1.951042
 O    -2.544299     9.003990     1.097559
 H    -3.341853     9.578985     0.989375
 H     8.144247    -0.113851     7.386665
 O     8.481344     0.638143     6.887694
 H     8.328497     0.404391     5.955797
 H    -2.327772     4.271848     8.205645
 O    -2.052234     4.579169     7.343180
 H    -2.245959     3.833957     6.699411
 H    -6.298999    -6.083068    -3.872253
 O    -5.634166    -6.206488    -4.574138
 H    -6.080699    -5.840198    -5.367831
 H     6.812401    -3.068578     2.397388
 O     6.929498    -2.715716     1.495540
 H     7.875605    -2.770795     1.296577
 H     2.318250     6.726642    -0.115235
 O     2.575655     7.402037     0.551738
 H     1.732973     7.704721     0.912115
 H    -4.192768    -7.058957    -3.535592
 O    -3.626081    -7.180553    -2.765172
 H    -2.717823    -7.266756    -3.106595
 H     0.977517     7.286361    -4.895692
 O     0.676761     8.172325    -5.215698
 H     0.707040     8.726375    -4.406267
 H    -8.280091    -1.505237    -1.723437
 O    -8.567181    -1.327357    -0.814343
 H    -8.333814    -2.165644    -0.355277
 H    -3.287285     7.264223    -1.390822
 O    -3.381401     6.988801    -0.468881
 H    -3.077118     7.739862     0.083049
 H     2.843414    -4.804598     1.883526
 O     1.928572    -5.147946     1.859859
 H     1.984504    -5.993137     1.368134
 H    -8.851406    -0.290243    -4.974219
 O    -8.766110    -0.784172    -5.823067
 H    -8.486521    -0.115487    -6.472739
 H     7.521228     0.327838    -3.888037
 O     8.170320     0.218544    -3.173921
 H     8.842045     0.902141    -3.308125
 H     4.214121     6.622891     0.614875
 O     4.922387     6.011835     0.355431
 H     4.462963     5.201306     0.042099
 H    -7.971202     0.431174    -3.079744
 O    -8.870385     0.485404    -3.464505
 H    -9.469489     0.179636    -2.782031
 H     6.101595     4.086620    -2.869236
 O     5.629895     3.270844    -2.618235
 H     6.221949     2.783651    -1.997400
 H    -1.323800    -6.931686    -0.538085
 O    -1.940368    -6.177245    -0.633937
 H    -2.538334    -6.412605    -1.349963
 H    -3.941712    -7.898691     0.282048
 O    -4.164212    -7.734247     1.201349
 H    -3.949883    -6.783992     1.360634
 H    -2.849845    -5.223123     0.722625
 O    -3.558292    -5.171407     1.384656
 H    -3.271575    -4.518135     2.054757
 H     5.295931    -6.684532     4.185036
 O     4.538467    -6.389025     3.676363
 H     4.829700    -6.387148     2.749128
 H    -9.581457    -5.829978    -4.392661
 O    -9.601578    -5.285098    -5.212851
 H    -10.244784    -5.700695    -5.787503
 H     6.294898    -5.787691     0.643871
 O     5.785414    -6.434716     1.174056
 H     5.327783    -6.962435     0.508867
 H    -1.344118    -7.012094     1.940062
 O    -1.484494    -7.973075     1.898060
 H    -2.444770    -8.096726     1.885470
 H    -10.092359    -3.618122    -4.750236
 O    -10.219632    -2.723638    -4.391533
 H    -9.992373    -2.100455    -5.094889
 H     0.443116     8.204861    -2.392405
 O     0.754926     9.082385    -2.694267
 H     1.659092     9.185402    -2.333578
 H    -9.107678    -7.710852    -3.194367
 O    -9.695973    -6.958182    -3.117717
 H    -9.572978    -6.612900    -2.214972
 H     2.109496     0.154128     4.657453
 O     2.208130    -0.739583     5.037646
 H     2.416924    -1.348529     4.297996
 H    -6.590865     1.101348    -7.426830
 O    -7.549086     1.173316    -7.286914
 H    -7.703910     2.041372    -6.912423
 H     6.185804     4.577064    -6.845596
 O     5.606460     4.443492    -6.095359
 H     4.758492     4.921424    -6.334000
 H    -5.342500     10.124080     1.753751
 O    -4.855443     10.227823     0.925369
 H    -5.443753     9.808181     0.267211
 H    -0.833049    -0.580280    -5.781759
 O    -1.000832     0.144229    -6.423272
 H    -0.212254     0.711216    -6.317691
 H     4.713458     0.218167    -6.925616
 O     4.796937    -0.732779    -6.796751
 H     5.646408    -0.878899    -6.344058
 H     2.523608    -8.575140    -3.456786
 O     3.480406    -8.503608    -3.450071
 H     3.703973    -7.846934    -4.126164
 H    -4.273183     0.301562    -7.806831
 O    -4.779712     1.020373    -7.398567
 H    -4.098866     1.625665    -7.027315
 H     1.376927     3.015379     7.059238
 O     2.124620     2.403490     7.204673
 H     2.936887     2.937869     7.131505
 H    -11.332911    -2.684900    -0.135939
 O    -10.912999    -2.110692     0.504774
 H    -10.183746    -1.669545     0.034441
 H    -7.374486     1.190023     7.856615
 O    -7.848784     2.033869     7.858993
 H    -7.963285     2.281712     8.775915
 H     6.198745    -8.925125    -2.027211
 O     6.276383    -8.948372    -2.985930
 H     5.389945    -9.143989    -3.314467
 H     6.601353     5.253833    -0.243824
 O     7.239052     4.620493    -0.589153
 H     7.435023     4.012650     0.152788
 H    -5.328303    -3.459626     5.616747
 O    -5.340041    -2.761035     6.307744
 H    -4.709168    -3.080966     6.975742
 H     2.651797     0.701844     7.628522
 O     3.119804    -0.127757     7.457062
 H     2.795317    -0.429574     6.582596
 H    -2.660211    -3.572419     6.808599
 O    -3.143441    -3.788602     7.635173
 H    -2.519265    -3.526879     8.327576
 H     5.814841     1.339103     6.865083
 O     5.526597     0.495895     6.510945
 H     4.643740     0.306025     6.892127
 H     2.012957    -4.777320     3.723648
 O     2.500151    -4.796091     4.559985
 H     3.198981    -5.456526     4.407979
 H     10.429287    -2.556182    -2.051869
 O     10.929608    -2.648852    -1.196080
 H     11.857719    -2.597947    -1.418218
 H     3.867597     8.490200    -2.003676
 O     3.189431     9.024884    -1.573242
 H     3.017318     8.588162    -0.719142
 H    -8.147057    -6.522112    -0.155534
 O    -8.796591    -6.044827    -0.696936
 H    -8.742637    -5.126550    -0.335090
 H    -0.755353     9.907462    -2.225675
 O    -1.693206     10.049338    -1.992943
 H    -1.752562     10.076791    -1.035570
 H     4.102202     4.329966    -3.310157
 O     3.548490     5.113831    -3.245936
 H     4.112091     5.864469    -2.965464
 H     5.159950     6.720954    -1.264926
 O     5.086899     7.022095    -2.191705
 H     5.867657     6.709172    -2.666689
 H    -0.356317     4.524565     6.638423
 O     0.361394     4.092636     6.153930
 H     1.051197     4.761613     5.926464
 H     3.223471     5.000455     5.723602
 O     2.457547     5.477530     5.371024
 H     2.401071     5.238223     4.432389
 H    -7.186245     8.905889     0.816108
 O    -6.901221     8.770064    -0.097124
 H    -6.667539     7.827409    -0.161739
 H    -1.275959    -5.398292     3.142734
 O    -0.833106    -5.222033     2.281317
 H     0.086256    -5.493617     2.346798
 H     4.274898    -2.775880     6.045513
 O     4.269617    -2.834226     5.065945
 H     3.555720    -3.462938     4.834696
 H     7.141407    -6.472904     2.583934
 O     7.521682    -6.189024     3.424687
 H     7.047740    -5.369297     3.660006
 H     9.064444    -5.214210     3.442462
 O     9.695426    -4.473118     3.374715
 H     9.431873    -3.835704     4.049753
 H     1.499889     7.508443    -7.954914
 O     2.328272     7.784692    -7.491819
 H     1.972002     8.173674    -6.671570
 H    -0.543188    -2.140668     8.014723
 O    -0.746607    -2.842306     8.649031
 H    -0.035628    -3.482763     8.556738
 H     8.353593     4.662367    -1.789084
 O     9.026971     4.758112    -2.511053
 H     9.752803     5.237488    -2.111431
 H     6.354706     5.147286    -4.650016
 O     6.682384     5.457534    -3.784833
 H     7.630431     5.294449    -3.722106
 H     10.630429     2.536054    -3.934871
 O     9.898881     2.368257    -3.342771
 H     9.518058     3.239238    -3.090707
 H     3.199801    -3.216330     7.668480
 O     4.031788    -2.706387     7.716152
 H     3.753923    -1.793282     7.885602
 H    -2.459678    -1.152088    -8.846608
 O    -2.865043    -0.895017    -8.019391
 H    -2.156661    -0.494521    -7.470190
 H     5.109749     5.188755     2.102670
 O     4.908628     4.560249     2.807508
 H     3.939958     4.575299     2.914877
 H    -3.762073    -5.854646    -5.323055
 O    -2.956149    -5.334465    -5.358079
 H    -3.190450    -4.510280    -5.813355
 H    -6.541332     5.606272     5.616344
 O    -6.108061     6.455210     5.410837
 H    -5.981887     6.467076     4.436172
 H    -7.424790     3.464763     6.635822
 O    -7.170161     3.973242     5.855610
 H    -6.927138     3.307831     5.191655
 H    -7.255503     9.157518     3.486697
 O    -7.018698     9.631364     2.663223
 H    -7.487386     10.465985     2.698003
 H    -5.934628    -7.130756     1.131016
 O    -6.551618    -6.464961     0.789296
 H    -6.019225    -5.956548     0.140691
 H    -3.712217    -5.471667     7.234959
 O    -3.947951    -6.270782     6.730248
 H    -3.159388    -6.494173     6.222312
 H     9.552501     0.857882    -0.459856
 O     9.598454     1.827153    -0.550467
 H     9.901787     1.984495    -1.450759
 H    -7.926255    -4.557505     2.964283
 O    -6.999840    -4.817859     2.935371
 H    -6.875876    -5.385372     2.147718
 H     1.112937    -2.997511     6.716107
 O     1.616217    -3.768206     7.000356
 H     1.825141    -4.263945     6.193157
 H    -3.470896    -2.254535    -6.978892
 O    -3.878512    -2.938936    -6.428242
 H    -4.828093    -2.803854    -6.490699
 H    -8.679055     7.904659     4.790983
 O    -7.888411     8.425869     4.938165
 H    -7.207313     7.798224     5.259642
 H     7.996512    -1.620353    -5.334039
 O     7.070838    -1.371408    -5.326734
 H     6.609879    -2.066573    -4.820386
 H    -4.838152    -5.500930     5.389903
 O    -4.889901    -4.844764     4.667481
 H    -5.656581    -5.042078     4.110351
 N    -0.199195     6.887052    -8.518302
 H    -0.276192     5.875572    -8.460484
 H    -0.484855     7.152299    -9.456368
 H    -0.892149     7.266374    -7.874927
