# Supplementary material for: Theoretical Distribution of the Ammonia Binding Energy at Interstellar Icy Grains: A New Computational Framework
Source: ACS Earth Space Chem. 2022 Jun 2;6(6):1514–26. doi: 10.1021/acsearthspacechem.2c00040 (PMC9208021; doi:10.1021/acsearthspacechem.2c00040)
Supplement: Supplementary file 1 — sp2c00040_si_001.zip [file sp2c00040_si_001.zip › Supporting_Information_R1/structures/grain_mol21.xyz]

604
grain_mol21 // -1574.404085553698 // -39.9752426536 // -591.595600747298 // -1022.78372746 // -0.034282621 // -0.583108922511 // -0.008986732416
 H    -1.846661    -0.091079     2.479717
 O    -0.869117    -0.067777     2.564463
 H    -0.599265    -0.962869     2.879300
 H    -0.459173    -1.815181    -2.873508
 O    -0.536148    -1.841695    -1.907207
 H    -1.484385    -1.749067    -1.715897
 H    -2.792131     1.832491     0.877159
 O    -2.695578     1.198906     0.146458
 H    -1.906383     1.483819    -0.348657
 H    -3.769790     1.985663    -2.996532
 O    -3.250344     2.337905    -3.756869
 H    -2.347175     2.461435    -3.446903
 H    -0.164878    -0.610746    -0.795583
 O    -0.037336     0.111792    -0.150563
 H    -0.470431    -0.181962     0.661751
 H     0.901609    -1.864608    -4.796550
 O    -0.037847    -2.042685    -4.625258
 H    -0.136195    -3.005724    -4.671413
 H    -4.976973     2.445579    -1.252552
 O    -4.612997     1.622043    -1.631819
 H    -3.942083     1.332714    -0.968801
 H    -3.597306     3.363935     2.535296
 O    -2.877022     2.743795     2.310850
 H    -2.105424     3.078059     2.803963
 H     2.511519     0.289763    -2.913575
 O     1.901945    -0.345075    -2.485227
 H     1.000862    -0.029600    -2.691085
 H    -1.178357     0.374919    -3.584089
 O    -0.370906     0.847978    -3.293370
 H    -0.619491     1.438635    -2.563343
 H     2.610813    -0.597140     0.586918
 O     2.516871    -1.336023    -0.048802
 H     2.257533    -0.943633    -0.904147
 H    -2.907180    -0.442623    -0.593872
 O    -3.043230    -0.893786    -1.437586
 H    -3.850529    -1.435703    -1.370714
 H     2.774635     1.250398    -0.761500
 O     1.958596     1.767966    -0.643596
 H     1.238251     1.123053    -0.478431
 H     0.545263     3.221141    -3.185347
 O     1.461621     3.029679    -2.945659
 H     1.457251     2.559167    -2.092269
 H     0.045243    -3.982309    -0.578503
 O    -0.188220    -4.660781    -1.251572
 H    -0.975603    -5.113506    -0.871652
 H    -6.300461     2.149427     3.028363
 O    -6.361099     2.342418     4.000600
 H    -7.116240     1.816241     4.329871
 H     1.054153    -3.739398     1.281246
 O     0.646986    -3.083319     0.686197
 H     1.332182    -2.427614     0.444734
 H    -2.914716     5.258186    -0.937864
 O    -2.741394     4.454674    -0.412227
 H    -3.632630     4.091741    -0.226736
 H    -5.580178    -1.246550     1.662345
 O    -5.300410    -0.605583     0.974334
 H    -5.407424    -1.056763     0.131546
 H    -0.432342    -3.227223     3.020226
 O    -0.119577    -2.421606     3.465904
 H     0.826430    -2.327937     3.266554
 H     5.203281     1.010768    -1.115141
 O     4.416153     0.482184    -0.926673
 H     4.639207     0.057769    -0.067157
 H     0.686663     2.383975     1.095246
 O     0.674519     2.037684     1.996779
 H     0.058103     1.283653     2.038434
 H     4.397988    -0.501786    -2.300900
 O     4.599269    -0.981113    -3.136110
 H     5.088285    -0.335247    -3.687455
 H     3.019955     3.252512    -0.932463
 O     3.902152     3.646190    -0.904068
 H     4.384969     3.358935    -1.702294
 H    -5.936060    -1.434196    -1.927008
 O    -5.413127    -2.141406    -1.490754
 H    -5.329971    -2.853321    -2.148611
 H    -5.004883    -4.037099     1.193678
 O    -5.686737    -3.398285     0.913080
 H    -5.449884    -3.109154     0.021650
 H     2.688053     2.170343    -3.614310
 O     3.360283     1.489128    -3.822394
 H     3.432169     1.456595    -4.781988
 H    -5.201141     3.857058     3.769444
 O    -4.622863     4.445288     3.272322
 H    -4.095403     4.968303     3.913235
 H     0.612858     1.051070    -4.700819
 O     1.108004     0.940499    -5.538521
 H     1.705716     0.179724    -5.384333
 H     1.028704     5.807787    -2.207002
 O     1.817773     5.470931    -1.748848
 H     2.369372     5.024612    -2.421261
 H    -2.862695    -3.439365    -1.824784
 O    -3.017668    -3.697533    -0.900384
 H    -3.785839    -4.285574    -0.880056
 H     2.086493     5.199929    -4.460615
 O     1.213958     5.299425    -4.879104
 H     1.199509     4.608843    -5.568883
 H     7.730964     1.796327    -0.811956
 O     6.959349     1.449100    -1.280979
 H     7.315731     0.770046    -1.892829
 H     4.468549     2.745195     0.405108
 O     4.802882     2.376883     1.248183
 H     4.728290     3.118075     1.884788
 H     0.996005    -3.161789    -2.197350
 O     1.857061    -3.009835    -2.613664
 H     1.951055    -2.034603    -2.634548
 H     1.167389     4.605355    -0.526601
 O     0.703934     4.130639     0.199990
 H     0.027956     4.740870     0.545780
 H    -5.797101     1.021969     1.240449
 O    -6.277611     1.851450     1.435938
 H    -7.210986     1.623412     1.192730
 H    -2.350577    -2.629829     0.233508
 O    -1.871761    -2.068012     0.872720
 H    -0.965782    -2.418835     0.871019
 H    -3.754871    -0.380461     4.262808
 O    -3.752571    -0.523034     5.236844
 H    -4.511322    -1.099481     5.483442
 H    -6.153066    -2.871009     3.172556
 O    -5.703075    -2.015584     3.271540
 H    -4.752019    -2.248994     3.271267
 H    -2.904683    -0.352730    -3.004982
 O    -2.638130    -0.409642    -3.949727
 H    -2.487996    -1.377438    -4.036556
 H    -3.506064    -3.335314    -3.764520
 O    -2.644269    -2.962497    -3.513604
 H    -1.955909    -3.600957    -3.786251
 H     3.175833    -1.140674    -4.257950
 O     2.626186    -1.247139    -5.057807
 H     3.260985    -1.412814    -5.773377
 H     4.665327     2.381200    -6.561466
 O     4.130036     1.562079    -6.585870
 H     3.295909     1.805750    -6.995702
 H    -4.256419     0.909016     5.787210
 O    -4.733439     1.735486     6.056105
 H    -5.293453     1.970641     5.288789
 H    -4.014140    -0.103455     1.994435
 O    -3.476177     0.198021     2.746469
 H    -3.386926     1.169988     2.676532
 H    -5.840118     0.636556    -2.251380
 O    -6.385377    -0.018735    -2.733730
 H    -5.955034    -0.107087    -3.606121
 H     1.825995    -3.789234    -4.162287
 O     1.767491    -4.236290    -5.029223
 H     1.361389    -5.099432    -4.847377
 H     4.397333    -3.594097    -0.670545
 O     4.677784    -2.850355    -0.092143
 H     3.918507    -2.221438    -0.090456
 H    -0.274138     3.029689    -0.847449
 O    -1.022847     2.664890    -1.348288
 H    -1.733840     3.325265    -1.212295
 H     1.734288     4.356256     1.639529
 O     2.188743     4.475852     2.493479
 H     1.988626     3.682409     3.014615
 H     3.652506     1.123026     1.683438
 O     2.876926     0.548554     1.831042
 H     2.107498     1.135936     1.963812
 H     3.072152    -3.960622    -2.117614
 O     3.766774    -4.594886    -1.814408
 H     4.450177    -4.591727    -2.503124
 H     4.910104    -3.760306    -4.556997
 O     5.336643    -3.460378    -3.717880
 H     4.935790    -2.604171    -3.467918
 H    -1.103430     5.027694     2.194706
 O    -1.274647     5.593916     1.406135
 H    -1.911661     5.110047     0.819636
 H    -5.720776     3.203305     0.514109
 O    -5.262929     3.713078    -0.181368
 H    -5.708419     4.573517    -0.324075
 H     4.929194    -3.941000     2.889376
 O     4.179335    -3.745191     2.321244
 H     4.517062    -3.449996     1.445941
 H     5.773906    -1.358689     1.348846
 O     5.379561    -0.463560     1.348793
 H     6.166615     0.111511     1.417784
 H     1.519660    -6.655777    -3.135534
 O     1.340558    -6.856790    -4.079450
 H     2.216939    -6.932771    -4.484889
 H    -7.286371    -3.588544     0.710133
 O    -8.253380    -3.573633     0.505477
 H    -8.714837    -3.391584     1.352947
 H     3.152456    -2.498149     2.781873
 O     2.471120    -1.826949     2.976691
 H     2.701034    -1.016406     2.488035
 H    -1.971483     2.612085     5.141078
 O    -2.684824     3.258460     5.296478
 H    -3.430340     2.753578     5.673327
 H    -0.875795     0.841630     4.011465
 O    -0.754048     1.381444     4.824655
 H     0.088859     1.830961     4.701090
 H     0.261187     3.541801    -6.863660
 O     1.214120     3.335843    -6.741598
 H     1.222842     2.477674    -6.276517
 H     7.059729    -2.976826     4.689053
 O     6.303057    -3.414258     4.231291
 H     5.498323    -3.062714     4.680319
 H     7.927227     1.419256     1.489403
 O     7.842270     0.481189     1.754101
 H     8.309649    -0.045709     1.060372
 H    -4.126557    -0.399829    -4.673625
 O    -5.054366    -0.428829    -5.012340
 H    -5.036586    -0.041255    -5.908761
 H     6.368319    -1.432946    -2.190250
 O     6.768573    -1.921832    -1.466553
 H     6.040399    -2.191917    -0.875014
 H     4.629245    -0.930730     4.441364
 O     5.046010    -0.181690     3.983013
 H     4.997322    -0.334189     3.015566
 H    -0.059964     3.259781     2.942637
 O    -0.684673     3.914131     3.314781
 H    -0.376727     4.157552     4.209180
 H     8.039567    -1.223620    -0.722616
 O     8.833322    -0.855291    -0.265996
 H     9.526903    -1.546994    -0.387655
 H     9.522457    -3.926246     2.128762
 O     9.239170    -3.710353     1.209915
 H     10.038464    -3.511496     0.695866
 H    -2.482702    -2.645395     3.808003
 O    -3.104451    -2.716670     3.073917
 H    -2.643783    -2.379243     2.264832
 H    -2.189172     0.884031    -6.263157
 O    -2.812139     1.636682    -6.293291
 H    -3.067301     1.807275    -5.362744
 H    -1.243693     3.931596    -5.443505
 O    -1.362568     3.912414    -6.421564
 H    -1.957147     3.157025    -6.578325
 H    -4.689834    -6.191999    -1.255264
 O    -5.158851    -5.447644    -0.849234
 H    -5.924638    -5.259999    -1.433634
 H     2.594249    -5.780129    -1.574220
 O     1.784883    -6.325085    -1.500305
 H     1.024674    -5.692541    -1.380320
 H     3.224831    -4.183892    -5.695994
 O     4.185518    -4.178701    -5.960095
 H     4.306674    -3.432313    -6.553043
 H     7.444223     3.389118     2.128228
 O     7.364548     3.046399     1.228480
 H     6.430853     2.721384     1.171307
 H     6.559571    -3.893362     0.304765
 O     7.040582    -4.705438     0.074183
 H     7.932136    -4.553476     0.445212
 H    -7.568697    -4.338923    -2.546562
 O    -7.345544    -5.273060    -2.337641
 H    -7.970241    -5.551390    -1.640798
 H    -4.412224     6.733114     5.018351
 O    -3.526693     6.396341     4.783853
 H    -3.047906     6.174880     5.597148
 H     7.223271     3.441963     4.896939
 O     7.225063     3.052799     4.012508
 H     7.466399     2.114990     4.140208
 H    -5.869308     0.826196     6.938726
 O    -6.643060     0.284642     7.219181
 H    -6.372637    -0.636916     7.071596
 H    -0.542991    -4.809227    -2.974349
 O    -0.707783    -4.697030    -3.928258
 H    -1.303615    -5.401557    -4.213959
 H     6.645129     0.147210     4.364014
 O     7.615753     0.336356     4.328310
 H     7.832412     0.301712     3.369110
 H     4.733013    -6.591100    -3.955354
 O     4.039102    -6.754631    -4.630595
 H     4.171614    -6.078834    -5.303610
 H    -5.960180    -1.765779    -5.287112
 O    -6.579834    -2.524604    -5.411550
 H    -7.429771    -2.095069    -5.689694
 H    -7.732773     0.603700     6.007679
 O    -8.290043     0.949887     5.265353
 H    -8.899923     1.574722     5.661075
 H    -5.257804     5.743993     2.360137
 O    -5.488607     6.661211     2.107556
 H    -4.628865     7.130949     2.099007
 H     5.743078     1.639619    -3.964761
 O     5.979467     0.864004    -4.517581
 H     5.488712     0.968508    -5.335165
 H    -5.887354     6.488297     0.451866
 O    -5.911883     6.276327    -0.504700
 H    -5.019901     6.513186    -0.835861
 H    -0.347261    -7.392622    -3.246480
 O    -1.050313    -7.522125    -2.599357
 H    -0.656988    -7.881939    -1.795612
 H    -2.607330    -1.660091     5.494069
 O    -1.958837    -2.391892     5.627560
 H    -1.123543    -1.932078     5.834541
 H     7.455051    -4.506127    -1.586909
 O     7.575847    -4.484570    -2.559221
 H     6.815761    -3.982297    -2.898149
 H    -8.885971    -2.828456    -3.348151
 O    -7.965227    -2.756538    -3.006698
 H    -7.417128    -2.559652    -3.781604
 H     8.813874    -3.314473    -3.036980
 O     9.421796    -2.589583    -3.299422
 H     8.911248    -1.783640    -3.090722
 H    -5.157515    -4.876273    -3.665788
 O    -5.116507    -3.915181    -3.523846
 H    -5.632667    -3.510218    -4.231743
 H    -3.677377     4.087633    -3.478802
 O    -3.383107     4.935336    -3.107558
 H    -3.666291     5.642374    -3.688591
 H    -0.266889     4.809880    -3.978416
 O    -0.926912     4.118496    -3.792693
 H    -1.709811     4.561979    -3.408041
 H    -2.037762    -4.145261     5.299017
 O    -2.334419    -4.999896     4.948938
 H    -3.265990    -4.847374     4.712011
 H    -2.408106     8.455563    -3.638341
 O    -2.615965     7.506219    -3.757041
 H    -2.416916     7.281323    -4.692599
 H    -3.012501     7.286826     3.331809
 O    -2.935526     7.494907     2.385499
 H    -2.340471     6.805955     2.025746
 H     4.749239     1.476633     4.223224
 O     4.600167     2.434667     4.066924
 H     5.477155     2.793495     3.834787
 H     7.795659    -1.885917     6.248418
 O     8.239142    -2.075677     5.398773
 H     8.201534    -1.222116     4.924110
 H     5.937933    -1.647135     7.759755
 O     6.646034    -1.121281     7.374851
 H     6.192202    -0.362346     6.945252
 H    -1.749017     5.749599    -6.390017
 O    -1.879257     6.688277    -6.185086
 H    -1.006323     7.110351    -6.275167
 H    -8.260849    -0.200624     3.931730
 O    -8.077232    -0.727537     3.141281
 H    -7.174990    -1.081024     3.240000
 H    -8.574796     0.177451     0.182286
 O    -8.603369     0.808426     0.920627
 H    -8.581051     0.253975     1.719208
 H     0.759759    -0.626146     5.904686
 O    -0.074920    -0.701999     6.423504
 H    -0.573495     0.077388     6.122435
 H    -0.482398     7.037665    -1.567727
 O    -0.438990     6.663281    -2.470494
 H    -1.291853     6.871821    -2.914424
 H     0.485345    -8.035023     0.486279
 O    -0.421957    -8.273792     0.242148
 H    -0.875072    -8.345942     1.110095
 H     1.957862     2.591272     5.282331
 O     1.968543     2.322419     4.339216
 H     2.910216     2.342310     4.089539
 H    -8.050775    -5.389706    -5.599170
 O    -7.152879    -5.247669    -5.941332
 H    -6.994583    -4.296860    -5.875222
 H     2.946251    -7.607229     0.978315
 O     2.061318    -7.236251     0.935726
 H     1.982921    -6.890254     0.009637
 H     3.314205     5.761801    -7.335246
 O     3.462812     4.800903    -7.466675
 H     2.630444     4.352707    -7.250275
 H    -0.540186     6.975237     0.600915
 O    -0.228578     7.686237     0.015809
 H    -0.900647     8.380370     0.073964
 H     4.384625     3.562571     5.280337
 O     4.300704     4.202972     6.027450
 H     5.181497     4.255041     6.408031
 H     7.583975     2.675501     6.860468
 O     7.062004     3.518940     6.791779
 H     7.549635     4.169372     7.295859
 H     3.956647    -8.014531    -1.113623
 O     4.474901    -7.488868    -0.482433
 H     4.925894    -6.841090    -1.048178
 H     6.632715    -5.945436    -2.734417
 O     5.862576    -6.544664    -2.695537
 H     6.199323    -7.456731    -2.639365
 H    -9.074701    -2.108352     2.960151
 O    -9.563330    -2.921470     2.712637
 H    -10.297276    -2.606000     2.158315
 H    -2.692290     8.747148     1.107512
 O    -2.546670     9.113356     0.219304
 H    -3.339815     9.680974     0.053734
 H     8.021222     0.518999     7.385339
 O     8.368996     1.220096     6.823497
 H     8.218857     0.904107     5.915403
 H    -2.420059     5.034973     7.723782
 O    -2.135368     5.261538     6.839564
 H    -2.330867     4.463004     6.263647
 H    -6.386324    -6.331750    -3.408906
 O    -5.717615    -6.522926    -4.091631
 H    -6.155269    -6.225544    -4.918421
 H     6.706962    -2.862286     2.666059
 O     6.832118    -2.588632     1.738688
 H     7.779008    -2.677218     1.548594
 H     2.305547     6.700157    -0.746879
 O     2.564366     7.431346    -0.142102
 H     1.721802     7.769966     0.185174
 H    -4.290159    -7.288801    -2.969618
 O    -3.730149    -7.345179    -2.186864
 H    -2.820124    -7.468079    -2.512017
 H     0.868205     6.764959    -5.549063
 O     0.702466     7.642780    -5.965163
 H     0.721012     8.266878    -5.210431
 H    -8.346475    -1.565221    -1.694258
 O    -8.638817    -1.304908    -0.806902
 H    -8.415116    -2.100466    -0.273139
 H    -3.287950     7.160880    -2.109961
 O    -3.388481     6.971229    -1.167406
 H    -3.082934     7.767034    -0.683455
 H     2.724739    -4.609372     2.281203
 O     1.807253    -4.946553     2.280708
 H     1.860256    -5.832883     1.867004
 H    -8.884462    -0.642508    -5.045713
 O    -8.797402    -1.211295    -5.846020
 H    -8.506962    -0.605594    -6.550631
 H     7.480882    -0.068274    -3.886497
 O     8.117203    -0.083069    -3.153302
 H     8.799905     0.563911    -3.378336
 H     4.195803     6.648128     0.003751
 O     4.900676     6.010651    -0.194723
 H     4.435483     5.179029    -0.436368
 H    -8.012344     0.239120    -3.216508
 O    -8.908658     0.265141    -3.610808
 H    -9.514628     0.025879    -2.908159
 H     6.086479     3.797489    -3.224864
 O     5.608243     3.011519    -2.900710
 H     6.192062     2.581134    -2.235261
 H    -1.441910    -6.914348     0.027023
 O    -2.052168    -6.167256    -0.140488
 H    -2.646419    -6.461405    -0.837633
 H    -4.073287    -7.785017     0.909785
 O    -4.301413    -7.537204     1.808802
 H    -4.080636    -6.578100     1.883978
 H    -2.963806    -5.088861     1.117404
 O    -3.676354    -4.972768     1.766803
 H    -3.389153    -4.264122     2.377724
 H     5.146137    -6.291970     4.760118
 O     4.393459    -6.038948     4.222116
 H     4.691240    -6.122348     3.300547
 H    -9.662924    -6.102626    -3.975406
 O    -9.672863    -5.633419    -4.841244
 H    -10.315005    -6.094289    -5.381517
 H     6.178156    -5.724293     1.164056
 O     5.656187    -6.316194     1.744946
 H     5.202303    -6.899011     1.124810
 H    -1.481026    -6.772277     2.502006
 O    -1.628831    -7.731989     2.546070
 H    -2.589934    -7.849255     2.536316
 H    -10.153387    -3.927717    -4.534311
 O    -10.276577    -3.003913    -4.258029
 H    -10.038800    -2.447708    -5.012287
 H     0.454519     7.981058    -3.161915
 O     0.781387     8.817627    -3.554156
 H     1.682059     8.949082    -3.191853
 H    -9.212388    -7.871818    -2.610127
 O    -9.795774    -7.111477    -2.605330
 H    -9.676041    -6.687416    -1.736345
 H     2.009404     0.582855     4.593167
 O     2.098678    -0.273149     5.053405
 H     2.308070    -0.948139     4.373400
 H    -6.595570     0.506246    -7.594935
 O    -7.554236     0.597507    -7.468698
 H    -7.703796     1.497618    -7.176840
 H     6.214555     3.917989    -7.221634
 O     5.623662     3.853333    -6.471340
 H     4.780344     4.319224    -6.763066
 H    -5.340835     10.307174     0.750276
 O    -4.847078     10.332572    -0.080285
 H    -5.434491     9.859704    -0.702390
 H    -0.859861    -1.062171    -5.760036
 O    -1.017279    -0.398060    -6.465995
 H    -0.228889     0.174910    -6.406098
 H     4.700126    -0.412983    -6.925940
 O     4.776100    -1.348625    -6.710400
 H     5.620940    -1.459351    -6.239488
 H     2.412185    -8.839887    -2.703884
 O     3.369494    -8.776369    -2.694432
 H     3.605373    -8.183957    -3.423676
 H    -4.282047    -0.340369    -7.883589
 O    -4.787244     0.413435    -7.542646
 H    -4.104557     1.047010    -7.224168
 H     1.282582     3.653909     6.723870
 O     2.024591     3.052375     6.929318
 H     2.841373     3.572277     6.815120
 H    -11.419726    -2.576138    -0.031740
 O    -11.000074    -1.949759     0.558266
 H    -10.263835    -1.558016     0.056061
 H    -7.488590     1.970823     7.612336
 O    -7.955898     2.815116     7.535781
 H    -8.075106     3.144469     8.426054
 H     6.076759    -9.086046    -1.218351
 O     6.159180    -9.199273    -2.170198
 H     5.272680    -9.415476    -2.485088
 H     6.573598     5.192855    -0.715964
 O     7.214996     4.527686    -0.987083
 H     7.390104     3.992459    -0.186159
 H    -5.463382    -2.875405     5.814384
 O    -5.474478    -2.117660     6.440048
 H    -4.850944    -2.381179     7.138848
 H     2.534461     1.391101     7.508175
 O     2.997895     0.546627     7.415102
 H     2.677106     0.169406     6.568933
 H    -2.804936    -2.900581     7.032621
 O    -3.295676    -3.038022     7.871531
 H    -2.674251    -2.719971     8.542476
 H     5.707412     1.935633     6.716825
 O     5.415289     1.066720     6.435686
 H     4.528599     0.916712     6.825827
 H     1.881445    -4.411395     4.104870
 O     2.362708    -4.358306     4.943181
 H     3.057571    -5.034733     4.855984
 H     10.519641    -2.664369    -1.762732
 O     10.843397    -2.578834    -0.839344
 H     11.494872    -1.831052    -0.829613
 H     3.877192     8.275779    -2.779518
 O     3.201247     8.851843    -2.401827
 H     3.021831     8.494269    -1.513057
 H    -8.264325    -6.422663     0.317644
 O    -8.906566    -5.991276    -0.269075
 H    -8.847636    -5.044603     0.009093
 H    -0.726075     9.702195    -3.156364
 O    -1.663803     9.871808    -2.945604
 H    -1.732045     9.983076    -1.994852
 H     4.092504     4.012673    -3.699073
 O     3.546845     4.804447    -3.715374
 H     4.112957     5.573544    -3.496976
 H     5.154150     6.570663    -1.868669
 O     5.089912     6.787932    -2.819120
 H     5.870918     6.429437    -3.259751
 H    -0.435723     5.131350     6.156107
 O     0.282647     4.653287     5.718022
 H     0.978576     5.294640     5.436857
 H     3.154525     5.497541     5.230267
 O     2.395863     5.947574     4.829730
 H     2.343400     5.624146     3.916412
 H    -7.188221     9.022792    -0.088800
 O    -6.896266     8.804737    -0.983704
 H    -6.670725     7.858040    -0.962902
 H    -1.408068    -5.057991     3.556178
 O    -0.957890    -4.961719     2.686055
 H    -0.041348    -5.233899     2.781914
 H     4.141046    -2.226119     6.256371
 O     4.142091    -2.370460     5.285878
 H     3.426252    -3.013607     5.105634
 H     7.004208    -6.239868     3.162232
 O     7.376444    -5.886784     3.980051
 H     6.911054    -5.043425     4.133818
 H     8.932305    -4.922379     3.917822
 O     9.567251    -4.193019     3.792100
 H     9.302258    -3.498791     4.407480
 H     3.064053     7.978343    -7.952069
 O     3.062947     7.435181    -7.165217
 H     2.190292     7.587792    -6.727397
 H    -0.685189    -1.382063     8.122125
 O    -0.898470    -2.022131     8.815545
 H    -0.192494    -2.674005     8.786008
 H     8.334839     4.452415    -2.182037
 O     9.016866     4.473275    -2.901254
 H     9.741190     4.986456    -2.543298
 H     6.361088     4.689466    -5.090059
 O     6.686605     5.072751    -4.253698
 H     7.632860     4.908962    -4.171833
 H     10.505562     2.237918    -4.360468
 O     9.785588     2.048317    -3.750174
 H     9.440617     2.934034    -3.489756
 H     3.051319    -2.511826     7.903457
 O     3.886717    -2.005278     7.912642
 H     3.614455    -1.078821     7.997065
 H    -2.472003    -1.891986    -8.775358
 O    -2.881035    -1.563759    -7.975594
 H    -2.174776    -1.117715    -7.460099
 H     5.066710     5.348588     1.621962
 O     4.857998     4.785637     2.377990
 H     3.888665     4.815774     2.477738
 H    -3.837532    -6.252722    -4.854551
 O    -3.027205    -5.743705    -4.929220
 H    -3.251410    -4.961925    -5.458495
 H    -6.603958     6.162411     4.992529
 O    -6.162420     6.986354     4.715263
 H    -6.029256     6.909842     3.744436
 H    -7.511886     4.127349     6.192554
 O    -7.247337     4.562149     5.372137
 H    -7.005155     3.838165     4.772190
 H    -7.274133     9.513861     2.548107
 O    -7.027013     9.910628     1.687731
 H    -7.490920     10.747435     1.642998
 H    -6.066211    -6.929581     1.670663
 O    -6.675471    -6.292472     1.266144
 H    -6.134541    -5.848356     0.578479
 H    -3.874792    -4.746318     7.618960
 O    -4.113288    -5.585762     7.186197
 H    -3.323101    -5.859390     6.706094
 H     9.460309     0.641293    -0.789139
 O     9.794701     1.569462    -0.873100
 H     9.995891     1.674296    -1.815133
 H    -8.050597    -4.188086     3.250292
 O    -7.126118    -4.456773     3.252434
 H    -7.000793    -5.093357     2.519645
 H     0.973353    -2.364323     6.918234
 O     1.468661    -3.109786     7.274548
 H     1.679843    -3.677469     6.516761
 H    -3.505033    -2.818549    -6.823135
 O    -3.922731    -3.447633    -6.216672
 H    -4.870521    -3.310766    -6.299062
 H    -8.717352     8.393174     3.947231
 O    -7.923714     8.919679     4.053951
 H    -7.250094     8.318180     4.435574
 H     7.959948    -2.123347    -5.137614
 O     7.037289    -1.863462    -5.163396
 H     6.563528    -2.511362    -4.607959
 H    -4.987878    -4.932596     5.775129
 O    -5.029320    -4.343077     4.996785
 H    -5.793230    -4.584128     4.453189
 N     12.396382    -0.240742    -0.491129
 H     13.145391    -0.001700    -1.133211
 H     12.802214    -0.267181     0.439836
 H     11.715296     0.521995    -0.507710
