# Supplementary material for: Theoretical Distribution of the Ammonia Binding Energy at Interstellar Icy Grains: A New Computational Framework
Source: ACS Earth Space Chem. 2022 Jun 2;6(6):1514–26. doi: 10.1021/acsearthspacechem.2c00040 (PMC9208021; doi:10.1021/acsearthspacechem.2c00040)
Supplement: Supplementary file 1 — sp2c00040_si_001.zip [file sp2c00040_si_001.zip › Supporting_Information_R1/structures/CP_grain_mol36.xyz]

22
CP_grain_mol36 // 0.000259611333 // -515.17472088 // -0.0314339488
 H     0.915447     0.230858    -2.085467
 O     0.835709    -0.696160    -1.756383
 H     1.538154    -0.763496    -1.057644
 H     2.491798     2.267878    -0.065693
 O     1.816673     1.893626     0.540915
 H     1.003057     1.842400    -0.001718
 H    -1.028324     2.749409    -0.802502
 O    -0.777935     1.810591    -0.730480
 H    -1.421762     1.439290    -0.086349
 H     2.427820     0.156742     0.486962
 O     2.513873    -0.813126     0.328526
 H     1.787886    -1.175891     0.893148
 H    -3.116888     1.299235     1.510308
 O    -2.649633     0.680129     0.939639
 H    -3.354058     0.278534     0.387624
 H    -0.687385    -1.217919    -1.260723
 O    -1.632544    -1.513299    -1.135688
 H    -1.640256    -2.465633    -1.267713
 N     0.124229    -1.547482     1.731830
 H    -0.001525    -0.798722     2.407137
 H     0.028154    -2.419625     2.243626
 H    -0.660867    -1.484779     1.083966
