# Supplementary material for: Theoretical Distribution of the Ammonia Binding Energy at Interstellar Icy Grains: A New Computational Framework
Source: ACS Earth Space Chem. 2022 Jun 2;6(6):1514–26. doi: 10.1021/acsearthspacechem.2c00040 (PMC9208021; doi:10.1021/acsearthspacechem.2c00040)
Supplement: Supplementary file 1 — sp2c00040_si_001.zip [file sp2c00040_si_001.zip › Supporting_Information_R1/structures/CP_grain_mol102.xyz]

37
CP_grain_mol102 // 0.000368811166 // -897.331891435 // -0.0566107057
 H    -2.161735    -0.148422    -1.038283
 O    -1.749582    -0.985784    -1.385349
 H    -2.056361    -1.702040    -0.796137
 H    -0.125621    -0.364487    -1.806536
 O     0.486604     0.353926    -2.086042
 H     1.141449    -0.042558    -2.698100
 H    -3.338557     1.643215    -0.957286
 O    -2.592504     1.324063    -0.401766
 H    -3.073107     1.116902     0.448590
 H    -1.327034     2.490162    -0.287332
 O    -0.809190     3.316377    -0.407522
 H    -0.021159     3.345266     0.187438
 H    -3.191718    -3.597913    -0.985202
 O    -3.033819    -3.102285    -0.139877
 H    -2.519204    -3.722898     0.390220
 H     1.610812     1.056964    -1.001758
 O     2.403307     1.310826    -0.464163
 H     3.009400     1.674675    -1.147408
 H     1.946762     2.746568     0.387315
 O     1.579847     3.577714     0.778965
 H     1.877554     4.260248     0.132514
 H    -4.723591     1.259721     1.822513
 O    -3.999793     0.613316     1.704142
 H    -4.451245    -0.124464     1.244041
 H     2.282277    -1.929418    -0.522607
 O     3.086624    -1.397636    -0.732233
 H     2.843306    -0.468607    -0.519883
 H     0.280418    -3.446429    -0.328062
 O     0.866470    -2.789446     0.078189
 H     0.284602    -2.175220     0.587329
 H     4.377899    -1.818080     2.178022
 O     4.723135    -1.252121     1.479620
 H     4.167067    -1.455849     0.689078
 N    -0.420545    -0.729804     1.605871
 H    -0.191837     0.118354     1.095323
 H     0.035004    -0.661505     2.511389
 H    -1.420364    -0.697158     1.782012
