# Supplementary material for: Theoretical Distribution of the Ammonia Binding Energy at Interstellar Icy Grains: A New Computational Framework
Source: ACS Earth Space Chem. 2022 Jun 2;6(6):1514–26. doi: 10.1021/acsearthspacechem.2c00040 (PMC9208021; doi:10.1021/acsearthspacechem.2c00040)
Supplement: Supplementary file 1 — sp2c00040_si_001.zip [file sp2c00040_si_001.zip › Supporting_Information_R1/structures/CP_grain_mol116.xyz]

16
CP_grain_mol116 // 0.000158824284 // -362.298178803 // -0.0174532386
 H     1.251963    -0.749816    -1.155110
 O     1.946020    -1.160952    -1.718670
 H     2.651916    -1.382463    -1.090130
 H    -0.874559    -0.587397    -0.051489
 O    -0.029754    -0.088156    -0.110948
 H    -0.272424     0.849148    -0.310514
 H     0.777243    -0.032064     1.475229
 O     1.185441    -0.154791     2.363403
 H     2.103907     0.146118     2.268441
 H    -2.750967    -1.789032    -0.797372
 O    -2.507010    -1.354112     0.028134
 H    -2.599835    -2.063482     0.694760
 N    -0.496001     2.654823    -0.544994
 H     0.025308     3.015428    -1.339502
 H    -0.137452     3.120894     0.284374
 H    -1.460665     2.952995    -0.659079
