# Supplementary material for: Theoretical Distribution of the Ammonia Binding Energy at Interstellar Icy Grains: A New Computational Framework
Source: ACS Earth Space Chem. 2022 Jun 2;6(6):1514–26. doi: 10.1021/acsearthspacechem.2c00040 (PMC9208021; doi:10.1021/acsearthspacechem.2c00040)
Supplement: Supplementary file 1 — sp2c00040_si_001.zip [file sp2c00040_si_001.zip › Supporting_Information_R1/structures/CP_grain_mol117.xyz]

22
CP_grain_mol117 // 0.000321606767 // -515.142920889 // -0.0303701568
 H     1.415066    -0.511412    -2.291149
 O     2.106748    -0.379333    -1.610915
 H     2.931304    -0.278973    -2.121763
 H    -1.821678    -0.626881    -1.167549
 O    -1.776774    -1.141861    -0.335334
 H    -1.709844    -2.058706    -0.663151
 H    -0.730874     1.327315     0.335279
 O    -1.288656     1.942139    -0.175926
 H    -0.945484     1.896227    -1.095059
 H    -4.537048     0.324703    -0.273035
 O    -4.504323    -0.612159    -0.016229
 H    -3.543060    -0.805152    -0.007582
 H     3.855184    -0.633964     0.913362
 O     3.333105    -1.427051     0.690140
 H     2.761572    -1.126642    -0.042914
 H     1.299019     1.435252     0.757295
 O     1.931229     1.714298     0.076162
 H     1.972473     0.929686    -0.513198
 N     0.083069     0.037611     1.665034
 H    -0.381544     0.142042     2.562291
 H     0.948538    -0.470328     1.834319
 H    -0.505739    -0.574714     1.094431
