# Supplementary material for: Theoretical Distribution of the Ammonia Binding Energy at Interstellar Icy Grains: A New Computational Framework
Source: ACS Earth Space Chem. 2022 Jun 2;6(6):1514–26. doi: 10.1021/acsearthspacechem.2c00040 (PMC9208021; doi:10.1021/acsearthspacechem.2c00040)
Supplement: Supplementary file 1 — sp2c00040_si_001.zip [file sp2c00040_si_001.zip › Supporting_Information_R1/structures/grain_mol34.xyz]

604
grain_mol34 // -1503.041684935467 // -34.9107666584 // -515.178233093868 // -1022.7742185 // -0.0330271045 // -0.582363990471 // -0.008809439554
 H    -1.811262     0.035000     2.487773
 O    -0.835276     0.095063     2.572757
 H    -0.536929    -0.772383     2.934924
 H    -0.344687    -1.914301    -2.765588
 O    -0.424338    -1.898059    -1.799299
 H    -1.375714    -1.824151    -1.614923
 H    -2.814212     1.839390     0.785588
 O    -2.692832     1.172539     0.088889
 H    -1.912364     1.459566    -0.418899
 H    -3.780454     1.759706    -3.092768
 O    -3.269883     2.088602    -3.869306
 H    -2.373094     2.260448    -3.563866
 H    -0.099425    -0.597403    -0.751729
 O     0.001790     0.161121    -0.144856
 H    -0.425792    -0.103064     0.680421
 H     1.024740    -2.016989    -4.681109
 O     0.091441    -2.218501    -4.501742
 H     0.025164    -3.185047    -4.500002
 H    -5.009795     2.267874    -1.378120
 O    -4.616694     1.438397    -1.712942
 H    -3.939030     1.207296    -1.034173
 H    -3.677093     3.426544     2.360439
 O    -2.935617     2.820006     2.170211
 H    -2.177567     3.205597     2.646722
 H     2.554170     0.282331    -2.907096
 O     1.964555    -0.351097    -2.449059
 H     1.054479    -0.075173    -2.671827
 H    -1.134147     0.210061    -3.590337
 O    -0.343559     0.722640    -3.321479
 H    -0.614736     1.343204    -2.624993
 H     2.669529    -0.417729     0.634181
 O     2.603155    -1.191681     0.037421
 H     2.334481    -0.852044    -0.837582
 H    -2.846643    -0.509618    -0.566868
 O    -2.962675    -1.010653    -1.385145
 H    -3.753049    -1.573400    -1.292564
 H     2.776435     1.363553    -0.808043
 O     1.942000     1.857294    -0.719361
 H     1.243776     1.197642    -0.522116
 H     0.491100     3.129826    -3.335574
 O     1.412266     2.979886    -3.085179
 H     1.420593     2.556110    -2.207718
 H     0.224128    -3.943410    -0.361625
 O     0.017405    -4.665247    -0.997874
 H    -0.757481    -5.121940    -0.596975
 H    -6.339739     2.148569     2.909553
 O    -6.410652     2.388992     3.870422
 H    -7.149235     1.855566     4.224618
 H     1.215569    -3.569188     1.486558
 O     0.790005    -2.960875     0.855015
 H     1.453071    -2.293958     0.583417
 H    -3.044351     5.161400    -1.204379
 O    -2.846441     4.392008    -0.637884
 H    -3.725808     4.009493    -0.436030
 H    -5.500121    -1.286961     1.722745
 O    -5.238841    -0.673602     1.003044
 H    -5.327988    -1.170795     0.184463
 H    -0.294092    -3.019783     3.192910
 O    -0.010090    -2.182632     3.597509
 H     0.932822    -2.066644     3.395451
 H     5.213397     1.185326    -1.144035
 O     4.441448     0.641812    -0.930730
 H     4.674715     0.272737    -0.049406
 H     0.643983     2.520310     0.983106
 O     0.639510     2.219736     1.901029
 H     0.048153     1.448959     1.979507
 H     4.466105    -0.413064    -2.248761
 O     4.686938    -0.929408    -3.057206
 H     5.154987    -0.295350    -3.639931
 H     2.955158     3.360250    -1.083529
 O     3.823022     3.784954    -1.072303
 H     4.320978     3.473043    -1.852008
 H    -5.834576    -1.671680    -1.852907
 O    -5.289569    -2.337536    -1.379822
 H    -5.180650    -3.079156    -1.999981
 H    -4.829198    -4.076998     1.400272
 O    -5.530886    -3.476940     1.085439
 H    -5.300677    -3.226166     0.180757
 H     2.671087     2.129343    -3.704239
 O     3.363514     1.458347    -3.875957
 H     3.443899     1.383778    -4.832521
 H    -5.301553     3.928611     3.563867
 O    -4.741257     4.509195     3.038038
 H    -4.234495     5.082621     3.652049
 H     0.638340     0.887553    -4.736027
 O     1.139095     0.749063    -5.566215
 H     1.762458     0.019248    -5.370907
 H     0.883520     5.777328    -2.491790
 O     1.680911     5.490968    -2.014251
 H     2.251582     5.030958    -2.661214
 H    -2.696540    -3.563280    -1.639784
 O    -2.844077    -3.781329    -0.703972
 H    -3.594570    -4.390216    -0.654774
 H     1.970288     5.090503    -4.707725
 O     1.096340     5.138359    -5.132601
 H     1.108359     4.413449    -5.786150
 H     7.712245     2.070746    -0.902354
 O     6.937607     1.669511    -1.337381
 H     7.320461     0.970848    -1.905772
 H     4.413576     2.971760     0.283915
 O     4.749945     2.657947     1.147905
 H     4.653249     3.430774     1.742516
 H     1.152088    -3.173631    -2.017337
 O     2.009761    -3.017092    -2.439077
 H     2.072108    -2.041116    -2.510831
 H     1.055708     4.668473    -0.750702
 O     0.604541     4.216262    -0.002149
 H    -0.092080     4.821111     0.310387
 H    -5.791490     0.948009     1.183391
 O    -6.300457     1.769630     1.334710
 H    -7.224635     1.498062     1.101372
 H    -2.220050    -2.632366     0.374567
 O    -1.762921    -2.022737     0.985146
 H    -0.845536    -2.341703     1.003257
 H    -3.715436    -0.226454     4.279041
 O    -3.711965    -0.318957     5.259098
 H    -4.452240    -0.906728     5.533493
 H    -6.024157    -2.849774     3.313743
 O    -5.603335    -1.975778     3.369187
 H    -4.645055    -2.176695     3.383375
 H    -2.837174    -0.545506    -2.978223
 O    -2.564935    -0.642053    -3.918121
 H    -2.381924    -1.607007    -3.955180
 H    -3.334857    -3.582000    -3.583836
 O    -2.486152    -3.169056    -3.350716
 H    -1.776782    -3.795949    -3.590737
 H     3.272206    -1.189848    -4.174609
 O     2.729354    -1.360071    -4.968005
 H     3.371906    -1.536371    -5.674180
 H     4.652036     2.254535    -6.653843
 O     4.143861     1.417803    -6.636934
 H     3.304026     1.612983    -7.060886
 H    -4.266194     1.122229     5.733541
 O    -4.772092     1.944554     5.958286
 H    -5.336494     2.120901     5.178486
 H    -3.974740    -0.075789     1.998823
 O    -3.450106     0.281808     2.735493
 H    -3.393338     1.251478     2.615802
 H    -5.807429     0.381524    -2.283855
 O    -6.327879    -0.316431    -2.732620
 H    -5.891744    -0.434549    -3.598613
 H     2.019785    -3.865563    -3.919257
 O     1.963956    -4.338896    -4.781739
 H     1.490269    -5.152206    -4.557592
 H     4.560297    -3.410891    -0.463784
 O     4.815006    -2.630763     0.075854
 H     4.035561    -2.027215     0.044147
 H    -0.330905     3.030989    -0.993104
 O    -1.065099     2.615114    -1.475557
 H    -1.798100     3.257774    -1.376191
 H     1.621841     4.551574     1.426373
 O     2.066628     4.730859     2.274859
 H     1.892767     3.958205     2.834970
 H     3.646519     1.392009     1.641582
 O     2.890994     0.798070     1.817701
 H     2.101569     1.365056     1.917969
 H     3.252550    -3.897306    -1.890218
 O     3.966953    -4.494521    -1.557484
 H     4.652466    -4.496833    -2.244126
 H     5.095328    -3.757151    -4.332714
 O     5.508186    -3.405114    -3.506760
 H     5.082315    -2.547533    -3.302047
 H    -1.239401     5.154024     1.940154
 O    -1.426585     5.672711     1.123079
 H    -2.044218     5.137901     0.560713
 H    -5.785829     3.090612     0.345270
 O    -5.342660     3.578380    -0.374970
 H    -5.815776     4.415161    -0.562939
 H     5.088875    -3.555280     3.112164
 O     4.335973    -3.419437     2.530761
 H     4.667043    -3.154598     1.643295
 H     5.852304    -1.029981     1.442060
 O     5.429344    -0.149927     1.396069
 H     6.196712     0.454176     1.427104
 H     1.880728    -6.964142    -2.675960
 O     1.877780    -7.578657    -3.444316
 H     2.716184    -7.339735    -3.903411
 H    -7.122738    -3.731361     0.889181
 O    -8.088700    -3.759955     0.681643
 H    -8.559668    -3.549876     1.517378
 H     3.265595    -2.182357     2.924501
 O     2.560870    -1.526410     3.082866
 H     2.764997    -0.733527     2.554745
 H    -2.037404     2.865939     5.005471
 O    -2.772834     3.494807     5.125390
 H    -3.502398     2.985309     5.526329
 H    -0.878104     1.077930     3.971312
 O    -0.777777     1.662003     4.756185
 H     0.049627     2.133524     4.611355
 H     0.211139     3.249579    -7.026295
 O     1.169879     3.082168    -6.891691
 H     1.205643     2.250220    -6.382645
 H     7.178043    -2.428860     4.864445
 O     6.438944    -2.916163     4.428065
 H     5.620554    -2.568971     4.856372
 H     7.928787     1.808396     1.405659
 O     7.867727     0.889082     1.727325
 H     8.374104     0.325024     1.113681
 H    -4.050211    -0.719356    -4.645579
 O    -4.974989    -0.797851    -4.984229
 H    -4.966840    -0.456695    -5.899567
 H     6.483326    -1.256921    -2.067258
 O     6.900584    -1.682296    -1.313161
 H     6.174092    -1.952914    -0.720352
 H     4.681708    -0.482411     4.505039
 O     5.076627     0.254838     4.009963
 H     5.034751     0.053580     3.051049
 H    -0.139551     3.463913     2.780899
 O    -0.788287     4.114074     3.117483
 H    -0.492019     4.414500     3.998446
 H     8.264552    -0.953988    -0.613741
 O     9.038390    -0.541255    -0.170579
 H     9.756170    -1.187464    -0.219373
 H     9.683773    -3.394591     2.345363
 O     9.388646    -3.249042     1.420214
 H     10.153213    -3.082790     0.858041
 H    -2.366207    -2.467293     3.945358
 O    -2.981623    -2.598569     3.214174
 H    -2.529741    -2.286941     2.390028
 H    -2.150559     0.545152    -6.294819
 O    -2.798735     1.273349    -6.365074
 H    -3.062912     1.483307    -5.445183
 H    -1.311608     3.661076    -5.631540
 O    -1.425915     3.587277    -6.607529
 H    -1.994167     2.805285    -6.726496
 H    -4.432759    -6.343300    -0.933006
 O    -4.927385    -5.594903    -0.567219
 H    -5.697318    -5.463870    -1.161831
 H     2.834000    -5.700491    -1.255469
 O     2.044259    -6.270491    -1.158324
 H     1.261397    -5.658943    -1.069474
 H     3.429160    -4.296983    -5.454572
 O     4.392530    -4.275030    -5.710434
 H     4.490972    -3.560729    -6.345814
 H     7.357974     3.806033     1.981570
 O     7.290942     3.413384     1.101962
 H     6.370531     3.055352     1.056995
 H     6.724805    -3.589492     0.526817
 O     7.235768    -4.394151     0.337250
 H     8.116335    -4.194223     0.712052
 H    -7.366169    -4.658315    -2.325463
 O    -7.111840    -5.572023    -2.067209
 H    -7.730387    -5.835251    -1.359043
 H    -4.615103     6.890183     4.663886
 O    -3.717948     6.571438     4.449199
 H    -3.235113     6.409127     5.273967
 H     7.124103     3.993261     4.743411
 O     7.139114     3.559625     3.880128
 H     7.417786     2.640144     4.052747
 H    -5.880248     1.044490     6.884061
 O    -6.636392     0.492159     7.190390
 H    -6.334486    -0.426064     7.091415
 H    -0.329206    -4.911879    -2.710313
 O    -0.485364    -4.860834    -3.671055
 H    -1.066748    -5.591326    -3.919823
 H     6.663734     0.656674     4.369323
 O     7.628305     0.873438     4.324099
 H     7.849018     0.801426     3.368638
 H     5.002106    -6.639415    -3.778329
 O     4.353913    -6.881217    -4.480694
 H     4.424877    -6.172030    -5.135739
 H    -5.834012    -2.177158    -5.191829
 O    -6.427143    -2.962052    -5.277569
 H    -7.289973    -2.576588    -5.579873
 H    -7.731394     0.711262     5.961484
 O    -8.296948     0.999333     5.200840
 H    -8.929186     1.622825     5.562109
 H    -5.416017     5.737002     2.058359
 O    -5.676675     6.631583     1.758233
 H    -4.833227     7.129171     1.727365
 H     5.745222     1.686579    -4.016840
 O     6.008055     0.890125    -4.527948
 H     5.519228     0.937961    -5.352014
 H    -6.062638     6.360027     0.112756
 O    -6.075999     6.097800    -0.831493
 H    -5.191310     6.347770    -1.172554
 H     0.016116    -7.845217    -2.748802
 O    -0.702842    -7.635108    -2.138115
 H    -0.375162    -7.930736    -1.271527
 H    -2.530634    -1.401515     5.577638
 O    -1.858167    -2.103097     5.749840
 H    -1.039908    -1.604881     5.935082
 H     7.644338    -4.266227    -1.324432
 O     7.766101    -4.291964    -2.298063
 H     6.984289    -3.844195    -2.664769
 H    -8.730165    -3.236920    -3.206952
 O    -7.813615    -3.116604    -2.867588
 H    -7.269683    -2.940898    -3.650507
 H     8.923226    -3.088612    -2.720968
 O     9.535125    -2.354608    -2.939011
 H     9.010830    -1.535876    -2.877833
 H    -4.934374    -5.170605    -3.410013
 O    -4.924640    -4.202563    -3.318221
 H    -5.452429    -3.852076    -4.046461
 H    -3.757680     3.835981    -3.684007
 O    -3.493347     4.710696    -3.355638
 H    -3.797041     5.377524    -3.972774
 H    -0.370591     4.645864    -4.211859
 O    -1.008059     3.943334    -3.991814
 H    -1.806663     4.379910    -3.632444
 H    -1.876904    -3.872494     5.512572
 O    -2.142695    -4.753563     5.205751
 H    -3.078299    -4.645418     4.960177
 H    -2.635186     8.229970    -4.065478
 O    -2.810854     7.269314    -4.135555
 H    -2.600138     7.003398    -5.057725
 H    -3.227893     7.403142     2.954244
 O    -3.154527     7.564342     1.998569
 H    -2.534878     6.878512     1.676287
 H     4.721469     1.913419     4.163983
 O     4.539682     2.856055     3.958353
 H     5.404620     3.232931     3.709061
 H     7.873046    -1.236748     6.364131
 O     8.324767    -1.455281     5.525609
 H     8.261033    -0.628055     5.008441
 H     6.001282    -0.982313     7.858673
 O     6.692934    -0.455355     7.446352
 H     6.215656     0.266304     6.979153
 H    -1.873904     5.409705    -6.672194
 O    -2.036767     6.352640    -6.516109
 H    -1.178219     6.799025    -6.625781
 H    -8.223779    -0.216484     3.928552
 O    -8.019179    -0.777230     3.167027
 H    -7.105922    -1.094104     3.286135
 H    -8.534935    -0.043562     0.163802
 O    -8.587604     0.623301     0.868475
 H    -8.550100     0.111950     1.694744
 H     0.798389    -0.234058     5.941959
 O    -0.035479    -0.311896     6.461793
 H    -0.558663     0.433950     6.120103
 H    -0.670950     6.986949    -1.920305
 O    -0.611836     6.567673    -2.802202
 H    -1.469224     6.724726    -3.258315
 H     0.795283    -7.918002     0.915953
 O    -0.101084    -8.200635     0.678731
 H    -0.558038    -8.242247     1.547060
 H     1.889750     2.985128     5.156813
 O     1.913225     2.667143     4.229330
 H     2.854570     2.707950     3.980356
 H    -7.799988    -5.881423    -5.320668
 O    -6.905499    -5.726922    -5.666351
 H    -6.780236    -4.769052    -5.650484
 H     3.238562    -7.382999     1.389810
 O     2.341970    -7.045096     1.324088
 H     2.256078    -6.748978     0.382121
 H     3.189891     5.544222    -7.605112
 O     3.370822     4.583367    -7.686640
 H     2.553123     4.119397    -7.448939
 H    -0.735664     7.034892     0.248796
 O    -0.446239     7.724637    -0.371966
 H    -1.141343     8.397872    -0.351218
 H     4.282083     4.037457     5.110207
 O     4.173136     4.711519     5.823762
 H     5.050262     4.813899     6.202556
 H     7.503150     3.341981     6.742440
 O     6.952002     4.161492     6.630441
 H     7.417155     4.854754     7.097360
 H     4.045885    -7.994992    -0.538065
 O     4.733627    -7.485428    -0.050518
 H     5.062361    -6.846120    -0.710521
 H     6.802790    -5.769509    -2.441271
 O     6.077133    -6.425519    -2.391145
 H     6.512338    -7.296948    -2.262280
 H    -8.968819    -2.198478     3.055309
 O    -9.428399    -3.039564     2.848996
 H    -10.170597    -2.778356     2.277681
 H    -2.948316     8.756692     0.658072
 O    -2.811694     9.080888    -0.247697
 H    -3.622661     9.612246    -0.444284
 H     8.012052     1.229455     7.376685
 O     8.337180     1.912518     6.780182
 H     8.203564     1.545917     5.889036
 H    -2.577970     5.402392     7.458343
 O    -2.297524     5.592521     6.564241
 H    -2.463501     4.759272     6.029917
 H    -6.113899    -6.651824    -3.080511
 O    -5.435576    -6.854838    -3.750256
 H    -5.879704    -6.616422    -4.592699
 H     6.826452    -2.432648     2.839868
 O     6.947387    -2.208038     1.898269
 H     7.897463    -2.264243     1.719482
 H     2.123179     6.786917    -1.076201
 O     2.353875     7.557056    -0.509686
 H     1.498890     7.883304    -0.202833
 H    -3.990127    -7.512977    -2.586737
 O    -3.430112    -7.510048    -1.801800
 H    -2.516161    -7.618952    -2.119212
 H     0.704046     6.555065    -5.878564
 O     0.509807     7.403912    -6.339929
 H     0.504787     8.066602    -5.618603
 H    -8.240435    -1.872179    -1.619696
 O    -8.544637    -1.576339    -0.747605
 H    -8.296839    -2.335306    -0.172859
 H    -3.476920     6.987019    -2.474337
 O    -3.575109     6.842833    -1.523502
 H    -3.298412     7.672430    -1.080597
 H     2.910553    -4.330072     2.534452
 O     2.005059    -4.697875     2.549343
 H     2.088909    -5.602059     2.183192
 H    -8.795346    -1.142733    -5.015598
 O    -8.685609    -1.748964    -5.784987
 H    -8.413178    -1.170955    -6.519454
 H     7.539148     0.063236    -3.853574
 O     8.180564     0.072734    -3.124351
 H     8.836606     0.748614    -3.346412
 H     4.010258     6.838108    -0.318604
 O     4.737399     6.215837    -0.481074
 H     4.303020     5.357312    -0.682092
 H    -7.961073    -0.138625    -3.231993
 O    -8.855974    -0.163636    -3.629390
 H    -9.456725    -0.385813    -2.916734
 H     6.010914     3.889395    -3.389301
 O     5.556177     3.104459    -3.031450
 H     6.151148     2.724965    -2.342066
 H    -1.167932    -6.888469     0.392991
 O    -1.800668    -6.171623     0.184018
 H    -2.383563    -6.521389    -0.496865
 H    -3.771961    -7.800717     1.312838
 O    -4.009642    -7.515082     2.198017
 H    -3.822715    -6.546204     2.223841
 H    -2.753543    -5.060801     1.383425
 O    -3.472035    -4.936606     2.024531
 H    -3.212126    -4.187601     2.598577
 H     5.376019    -5.800745     5.103772
 O     4.618844    -5.600799     4.550099
 H     4.923756    -5.720924     3.635202
 H    -9.394019    -6.563259    -3.666284
 O    -9.416012    -6.139833    -4.555141
 H    -10.039979    -6.649320    -5.072596
 H     6.402818    -5.383916     1.482114
 O     5.904091    -5.964957     2.092433
 H     5.466192    -6.591189     1.503920
 H    -1.220474    -6.620259     2.856800
 O    -1.335456    -7.581397     2.946581
 H    -2.292128    -7.731455     2.943217
 H    -9.955188    -4.437930    -4.337730
 O    -10.110068    -3.505805    -4.109524
 H    -9.888700    -2.981476    -4.891122
 H     0.240172     7.877938    -3.558828
 O     0.539889     8.703842    -3.992951
 H     1.434416     8.884067    -3.636163
 H    -8.889807    -8.243529    -2.209745
 O    -9.497968    -7.503733    -2.245920
 H    -9.396687    -7.031821    -1.399602
 H     2.011946     0.947813     4.573314
 O     2.128025     0.119387     5.076605
 H     2.362203    -0.581642     4.432389
 H    -6.536352    -0.050047    -7.615420
 O    -7.497961     0.015015    -7.495615
 H    -7.678972     0.923632    -7.251908
 H     6.150496     3.807707    -7.389689
 O     5.558010     3.758919    -6.639466
 H     4.701524     4.182257    -6.956067
 H    -5.646499     10.205469     0.214337
 O    -5.150455     10.204639    -0.615242
 H    -5.718982     9.680772    -1.213536
 H    -0.759195    -1.325768    -5.688514
 O    -0.935303    -0.705277    -6.428476
 H    -0.166939    -0.103427    -6.396165
 H     4.776696    -0.550369    -6.876026
 O     4.884238    -1.470410    -6.611769
 H     5.731022    -1.526121    -6.134801
 H     2.160637    -9.408191    -0.853455
 O     2.917745    -9.149785    -1.392646
 H     2.525799    -8.698838    -2.181529
 H    -4.194423    -0.831900    -7.854504
 O    -4.726126    -0.079276    -7.553614
 H    -4.066561     0.593005    -7.267401
 H     1.173257     4.097457     6.539818
 O     1.934099     3.532521     6.777797
 H     2.733470     4.073193     6.638778
 H    -11.284896    -2.898876     0.086019
 O    -10.888284    -2.229781     0.644201
 H    -10.164122    -1.839266     0.123873
 H    -7.539750     2.166916     7.494048
 O    -8.035021     2.989681     7.372408
 H    -8.168948     3.360793     8.243968
 H     6.062539    -8.788289    -0.923710
 O     6.643678    -9.025917    -1.671883
 H     6.057191    -9.475686    -2.302021
 H     6.443334     5.426587    -0.950423
 O     7.101818     4.768501    -1.196131
 H     7.302184     4.276479    -0.373837
 H    -5.345226    -2.694681     5.953647
 O    -5.384260    -1.906471     6.539121
 H    -4.755272    -2.112233     7.252268
 H     2.497960     1.922362     7.443047
 O     2.989290     1.089905     7.395092
 H     2.684790     0.659387     6.568678
 H    -2.692274    -2.566602     7.177753
 O    -3.181542    -2.677517     8.021400
 H    -2.574286    -2.304078     8.676590
 H     5.654442     2.531073     6.630792
 O     5.392654     1.638995     6.395906
 H     4.509515     1.480859     6.790757
 H     2.052967    -4.066499     4.343360
 O     2.528907    -3.954501     5.178819
 H     3.246036    -4.610871     5.128889
 H     10.492780    -2.454523    -1.598101
 O     10.982523    -2.412167    -0.732433
 H     11.912319    -2.369023    -0.949131
 H     3.649641     8.307731    -3.184109
 O     2.952260     8.878801    -2.839033
 H     2.781998     8.562408    -1.933038
 H    -8.003253    -6.613604     0.641531
 O    -8.656710    -6.234942     0.031368
 H    -8.631176    -5.273754     0.260497
 H    -0.998009     9.556100    -3.645258
 O    -1.941806     9.704254    -3.445531
 H    -2.017325     9.862602    -2.502038
 H     4.013149     4.013776    -3.879404
 O     3.439752     4.783738    -3.939336
 H     3.978472     5.582169    -3.759535
 H     4.980312     6.695699    -2.182831
 O     4.910897     6.861668    -3.143192
 H     5.705288     6.507986    -3.563555
 H    -0.591361     5.484875     5.892265
 O     0.144133     5.008929     5.481182
 H     0.819637     5.657874     5.168846
 H     2.988012     5.924212     4.957123
 O     2.215601     6.326279     4.532559
 H     2.178402     5.955512     3.636649
 H    -7.445977     8.817694    -0.561281
 O    -7.143458     8.563554    -1.443065
 H    -6.886214     7.627421    -1.372778
 H    -1.210982    -4.851678     3.820462
 O    -0.759715    -4.787510     2.947699
 H     0.165191    -5.021357     3.061797
 H     4.230779    -1.698201     6.383302
 O     4.241089    -1.894172     5.421735
 H     3.546343    -2.567884     5.274087
 H     7.238567    -5.766801     3.508320
 O     7.599476    -5.357203     4.304514
 H     7.101794    -4.525533     4.416840
 H     9.117030    -4.348327     4.201004
 O     9.729661    -3.607260     4.035492
 H     9.440934    -2.888654     4.611421
 H     2.867977     7.716949    -8.335789
 O     2.881029     7.214496    -7.522458
 H     2.002034     7.360180    -7.095309
 H    -0.629509    -0.922717     8.192321
 O    -0.824149    -1.533438     8.916984
 H    -0.095949    -2.161019     8.923570
 H     8.231723     4.671193    -2.377941
 O     8.912761     4.682632    -3.099074
 H     9.620605     5.232526    -2.763054
 H     6.264103     4.692257    -5.299693
 O     6.570094     5.132044    -4.484498
 H     7.520796     5.005302    -4.387386
 H     10.592373     2.326262    -4.177780
 O     9.856057     2.223710    -3.576766
 H     9.450086     3.110973    -3.453845
 H     3.144101    -1.934979     8.040680
 O     3.962214    -1.401153     8.024446
 H     3.659000    -0.481138     8.060892
 H    -2.330295    -2.365157    -8.660704
 O    -2.752627    -2.011065    -7.879058
 H    -2.063893    -1.514361    -7.386828
 H     4.920339     5.652229     1.366099
 O     4.725353     5.123652     2.150227
 H     3.755157     5.127351     2.244324
 H    -3.561428    -6.561693    -4.522644
 O    -2.768992    -6.028829    -4.620324
 H    -3.018082    -5.284603    -5.191310
 H    -6.786266     6.245109     4.662494
 O    -6.371513     7.068043     4.344033
 H    -6.231956     6.946170     3.378748
 H    -7.630043     4.245115     5.964234
 O    -7.376873     4.645566     5.123011
 H    -7.108039     3.900179     4.561934
 H    -7.559156     9.441140     2.046372
 O    -7.322135     9.800910     1.167108
 H    -7.813471     10.618302     1.078103
 H    -5.794635    -6.975288     2.024571
 O    -6.423025    -6.380975     1.585838
 H    -5.894712    -5.954773     0.877438
 H    -3.702033    -4.414762     7.856511
 O    -3.910140    -5.283037     7.467065
 H    -3.109011    -5.554241     7.004110
 H     9.507239     1.125406    -0.513102
 O     9.529920     2.073065    -0.739295
 H     9.841991     2.110088    -1.649533
 H    -7.876400    -4.224191     3.455382
 O    -6.943421    -4.461127     3.473353
 H    -6.794126    -5.130103     2.774790
 H     1.065901    -1.908663     7.045187
 O     1.584707    -2.617701     7.440391
 H     1.817216    -3.216376     6.713460
 H    -3.338259    -3.225046    -6.665492
 O    -3.736451    -3.834868    -6.026924
 H    -4.688022    -3.735913    -6.119534
 H    -8.969374     8.345985     3.498520
 O    -8.194349     8.903858     3.579535
 H    -7.502350     8.346133     3.993349
 H     8.084322    -2.055005    -5.005783
 O     7.152716    -1.832169    -5.042349
 H     6.702525    -2.461339    -4.448160
 H    -4.800598    -4.733760     6.022099
 O    -4.858079    -4.187565     5.213748
 H    -5.611834    -4.481410     4.682053
 N     4.584932    -10.251953    -4.047723
 H     4.721079    -9.281626    -4.313097
 H     5.471199    -10.742621    -4.056620
 H     4.163814    -10.297849    -3.125650
