# Supplementary material for: Theoretical Distribution of the Ammonia Binding Energy at Interstellar Icy Grains: A New Computational Framework
Source: ACS Earth Space Chem. 2022 Jun 2;6(6):1514–26. doi: 10.1021/acsearthspacechem.2c00040 (PMC9208021; doi:10.1021/acsearthspacechem.2c00040)
Supplement: Supplementary file 1 — sp2c00040_si_001.zip [file sp2c00040_si_001.zip › Supporting_Information_R1/structures/grain_mol145.xyz]

604
grain_mol145 // -1645.754280950931 // -45.0628210003 // -668.03429050123 // -1022.78281145 // -0.0461254196 // -0.584268178766 // -0.012881588082
 H    -1.778658    -0.135095     2.484525
 O    -0.800595    -0.118579     2.564743
 H    -0.534953    -1.015563     2.876572
 H    -0.426577    -1.855427    -2.878607
 O    -0.499118    -1.887208    -1.912188
 H    -1.445513    -1.786018    -1.715798
 H    -2.719821     1.797186     0.890079
 O    -2.628907     1.164165     0.157935
 H    -1.842324     1.449893    -0.341466
 H    -3.714283     1.964073    -2.977256
 O    -3.196080     2.310436    -3.741009
 H    -2.292131     2.434944    -3.433592
 H    -0.115008    -0.659525    -0.799146
 O     0.021900     0.059836    -0.152903
 H    -0.412307    -0.230190     0.660048
 H     0.924921    -1.909382    -4.808195
 O    -0.014712    -2.082810    -4.633266
 H    -0.119104    -3.045028    -4.680655
 H    -4.910550     2.428332    -1.227632
 O    -4.554023     1.602407    -1.609418
 H    -3.880814     1.309529    -0.950256
 H    -3.507090     3.329666     2.554766
 O    -2.793310     2.702608     2.328814
 H    -2.016190     3.033253     2.815999
 H     2.556944     0.229868    -2.927179
 O     1.945561    -0.403516    -2.498986
 H     1.045669    -0.080068    -2.698062
 H    -1.135714     0.341192    -3.580437
 O    -0.323297     0.806356    -3.291763
 H    -0.564463     1.399605    -2.560953
 H     2.667521    -0.664732     0.569840
 O     2.566930    -1.402250    -0.066902
 H     2.305436    -1.005830    -0.919898
 H    -2.855106    -0.471177    -0.586318
 O    -2.996881    -0.923739    -1.428508
 H    -3.808224    -1.458925    -1.358398
 H     2.835955     1.186060    -0.775877
 O     2.023264     1.707875    -0.653455
 H     1.300006     1.067441    -0.485152
 H     0.606570     3.176500    -3.184714
 O     1.522662     2.974133    -2.952515
 H     1.519471     2.506449    -2.097548
 H     0.075949    -4.031434    -0.591924
 O    -0.164258    -4.708333    -1.264387
 H    -0.953397    -5.155741    -0.881805
 H    -6.214802     2.130830     3.060039
 O    -6.270537     2.320982     4.033274
 H    -7.027601     1.798640     4.363708
 H     1.094775    -3.797873     1.264423
 O     0.689265    -3.139048     0.671628
 H     1.376887    -2.485961     0.429129
 H    -2.827081     5.231919    -0.910037
 O    -2.658429     4.416235    -0.399138
 H    -3.551771     4.062910    -0.210145
 H    -5.522367    -1.266974     1.682206
 O    -5.241962    -0.626371     0.994325
 H    -5.355907    -1.074473     0.150879
 H    -0.380365    -3.281542     3.011013
 O    -0.060285    -2.479989     3.458480
 H     0.884887    -2.390190     3.253597
 H     5.262275     0.929281    -1.141907
 O     4.470521     0.406269    -0.951577
 H     4.694088    -0.019195    -0.093554
 H     0.762652     2.332422     1.094431
 O     0.756255     1.977919     1.993010
 H     0.132839     1.230009     2.034791
 H     4.443476    -0.576074    -2.324446
 O     4.638389    -1.056130    -3.161387
 H     5.127506    -0.410744    -3.713196
 H     3.092268     3.187153    -0.944101
 O     3.978042     3.572650    -0.918967
 H     4.456161     3.283143    -1.719133
 H    -5.895901    -1.443665    -1.905507
 O    -5.376068    -2.155718    -1.473195
 H    -5.300046    -2.866200    -2.133337
 H    -4.966009    -4.059736     1.204802
 O    -5.645813    -3.416741     0.928900
 H    -5.411273    -3.125914     0.037385
 H     2.741855     2.109795    -3.625172
 O     3.407674     1.423945    -3.839085
 H     3.476244     1.396379    -4.798952
 H    -5.101233     3.830318     3.800273
 O    -4.522826     4.415507     3.300022
 H    -3.988283     4.935325     3.937710
 H     0.654382     1.008324    -4.704028
 O     1.143722     0.895002    -5.544981
 H     1.738255     0.131264    -5.394431
 H     1.115715     5.752574    -2.200764
 O     1.908191     5.406852    -1.756626
 H     2.446001     4.956027    -2.436276
 H    -2.834612    -3.467701    -1.821961
 O    -2.985793    -3.729102    -0.897823
 H    -3.758814    -4.310581    -0.875241
 H     2.154572     5.146054    -4.464466
 O     1.282025     5.254508    -4.880330
 H     1.257833     4.563271    -5.568821
 H     7.795931     1.700679    -0.875273
 O     7.003199     1.354809    -1.324781
 H     7.353581     0.672531    -1.932625
 H     4.543775     2.666280     0.386841
 O     4.874258     2.294125     1.229794
 H     4.811311     3.036998     1.865642
 H     1.023740    -3.212351    -2.212733
 O     1.884117    -3.066041    -2.632606
 H     1.984271    -2.091000    -2.651871
 H     1.247547     4.553582    -0.520218
 O     0.781088     4.082423     0.205818
 H     0.116448     4.705766     0.550713
 H    -5.727242     1.004218     1.267101
 O    -6.202314     1.835369     1.467987
 H    -7.137771     1.614353     1.227660
 H    -2.308050    -2.666247     0.235003
 O    -1.823099    -2.109601     0.874021
 H    -0.918888    -2.464684     0.866252
 H    -3.679128    -0.416595     4.275940
 O    -3.673260    -0.562819     5.249637
 H    -4.434951    -1.134375     5.497786
 H    -6.097719    -2.891369     3.192012
 O    -5.642253    -2.038939     3.291052
 H    -4.692523    -2.277623     3.285267
 H    -2.863407    -0.378383    -2.995761
 O    -2.602466    -0.435814    -3.942059
 H    -2.457977    -1.404035    -4.031160
 H    -3.486699    -3.356377    -3.758496
 O    -2.621291    -2.989874    -3.510866
 H    -1.938200    -3.631282    -3.788881
 H     3.206475    -1.200267    -4.278288
 O     2.652622    -1.304151    -5.075564
 H     3.282999    -1.469151    -5.795149
 H     4.706788     2.315908    -6.581262
 O     4.166337     1.500026    -6.606742
 H     3.331133     1.751420    -7.009730
 H    -4.166080     0.871508     5.805520
 O    -4.637718     1.699407     6.079085
 H    -5.198980     1.940563     5.314386
 H    -3.947655    -0.133332     2.009763
 O    -3.404861     0.162291     2.760501
 H    -3.308863     1.134183     2.692163
 H    -5.789312     0.626744    -2.225434
 O    -6.340783    -0.024454    -2.706799
 H    -5.914961    -0.113062    -3.581355
 H     1.840503    -3.840354    -4.182640
 O     1.778038    -4.287000    -5.049702
 H     1.363573    -5.146126    -4.868305
 H     4.430075    -3.666882    -0.704310
 O     4.719715    -2.927836    -0.125114
 H     3.964651    -2.293294    -0.117753
 H    -0.203212     2.986191    -0.841619
 O    -0.954714     2.623798    -1.340474
 H    -1.661452     3.289118    -1.200443
 H     1.820906     4.298482     1.637290
 O     2.284290     4.408009     2.488532
 H     2.081237     3.613387     3.006092
 H     3.723246     1.047609     1.664078
 O     2.946198     0.475255     1.815398
 H     2.180065     1.066789     1.950914
 H     3.093807    -4.024075    -2.143202
 O     3.786993    -4.663936    -1.846928
 H     4.464873    -4.662159    -2.540709
 H     4.923903    -3.827833    -4.590468
 O     5.358343    -3.534138    -3.752494
 H     4.965503    -2.674658    -3.497047
 H    -1.018141     4.973567     2.213849
 O    -1.200975     5.549538     1.438155
 H    -1.824185     5.065506     0.840733
 H    -5.642552     3.189133     0.544507
 O    -5.187053     3.694072    -0.155357
 H    -5.622736     4.560907    -0.291493
 H     4.976123    -4.026123     2.853350
 O     4.225207    -3.828106     2.287568
 H     4.560220    -3.529679     1.412173
 H     5.828341    -1.445932     1.315339
 O     5.441230    -0.548400     1.321052
 H     6.232476     0.021957     1.377211
 H     1.521484    -6.708318    -3.160354
 O     1.336619    -6.907944    -4.103443
 H     2.210044    -6.986350    -4.514436
 H    -7.247237    -3.596437     0.733136
 O    -8.215166    -3.575684     0.533239
 H    -8.671402    -3.392186     1.383226
 H     3.207809    -2.572891     2.756408
 O     2.531528    -1.898795     2.957014
 H     2.763040    -1.087510     2.469637
 H    -1.874012     2.562385     5.151977
 O    -2.582310     3.212349     5.315035
 H    -3.329322     2.710770     5.692763
 H    -0.794933     0.787881     4.013835
 O    -0.665440     1.322703     4.829075
 H     0.178107     1.769886     4.701128
 H     0.307133     3.504755    -6.859991
 O     1.259699     3.291889    -6.745497
 H     1.265432     2.433801    -6.280317
 H     7.120265    -3.079131     4.646198
 O     6.359629    -3.512835     4.191061
 H     5.558330    -3.156873     4.643844
 H     8.017032     1.305337     1.413051
 O     7.922325     0.373153     1.685981
 H     8.400628    -0.176708     1.037908
 H    -4.093674    -0.414596    -4.658076
 O    -5.023197    -0.438514    -4.993060
 H    -5.007296    -0.047872    -5.888108
 H     6.425914    -1.509296    -2.207043
 O     6.831760    -1.987935    -1.479077
 H     6.098871    -2.263079    -0.896125
 H     4.701604    -1.018176     4.413411
 O     5.123158    -0.271716     3.955494
 H     5.066201    -0.418791     2.987437
 H     0.033398     3.200487     2.948484
 O    -0.589087     3.851122     3.329741
 H    -0.272782     4.095076     4.220354
 H     8.228065    -1.354362    -0.754549
 O     9.021303    -0.997373    -0.297172
 H     9.711732    -1.668441    -0.387016
 H     9.568724    -4.005751     2.056898
 O     9.273666    -3.798447     1.143658
 H     10.040315    -3.632969     0.584183
 H    -2.423539    -2.688624     3.810367
 O    -3.048915    -2.755944     3.079005
 H    -2.590415    -2.418525     2.268558
 H    -2.156080     0.860982    -6.254415
 O    -2.775307     1.616742    -6.280306
 H    -3.023825     1.787450    -5.347753
 H    -1.186654     3.901693    -5.432632
 O    -1.310765     3.884612    -6.410940
 H    -1.911083     3.133448    -6.565265
 H    -4.676040    -6.210982    -1.250174
 O    -5.138664    -5.464889    -0.840131
 H    -5.905907    -5.270954    -1.420528
 H     2.608066    -5.841618    -1.602650
 O     1.796730    -6.383021    -1.525617
 H     1.040140    -5.746398    -1.400716
 H     3.231740    -4.240905    -5.721331
 O     4.191637    -4.240406    -5.989616
 H     4.313025    -3.494030    -6.582685
 H     7.530936     3.289777     2.100202
 O     7.442613     2.947878     1.201548
 H     6.507798     2.630479     1.145310
 H     6.591213    -3.985188     0.255550
 O     7.069088    -4.797752     0.019394
 H     7.959159    -4.653066     0.396730
 H    -7.549175    -4.337944    -2.524046
 O    -7.330964    -5.274001    -2.318199
 H    -7.953950    -5.549718    -1.618803
 H    -4.290084     6.698573     5.049202
 O    -3.407773     6.356949     4.810257
 H    -2.927802     6.129963     5.621049
 H     7.323127     3.336409     4.870653
 O     7.316373     2.950620     3.984919
 H     7.557735     2.012392     4.105024
 H    -5.774250     0.796363     6.963989
 O    -6.549596     0.258638     7.248110
 H    -6.285423    -0.664072     7.096733
 H    -0.529042    -4.849319    -2.985716
 O    -0.695916    -4.735618    -3.939129
 H    -1.299403    -5.434407    -4.222885
 H     6.726828     0.046377     4.321569
 O     7.699086     0.227130     4.279884
 H     7.910341     0.197904     3.319961
 H     4.729625    -6.660653    -3.997727
 O     4.033364    -6.819456    -4.671027
 H     4.164962    -6.141224    -5.341857
 H    -5.938057    -1.768490    -5.266320
 O    -6.562892    -2.523453    -5.389731
 H    -7.411468    -2.088069    -5.662750
 H    -7.643254     0.586409     6.042180
 O    -8.202750     0.936670     5.303497
 H    -8.805578     1.565821     5.703167
 H    -5.148766     5.724338     2.392835
 O    -5.375359     6.644179     2.146990
 H    -4.512201     7.108706     2.129910
 H     5.794123     1.563236    -3.988914
 O     6.022434     0.786507    -4.544911
 H     5.528906     0.897195    -5.360049
 H    -5.785964     6.474538     0.491302
 O    -5.817995     6.263316    -0.464896
 H    -4.925194     6.494777    -0.800799
 H    -0.350364    -7.433313    -3.264345
 O    -1.051116    -7.560932    -2.614399
 H    -0.656125    -7.924025    -1.812960
 H    -2.534244    -1.706844     5.498916
 O    -1.889507    -2.442874     5.628328
 H    -1.050508    -1.988160     5.831854
 H     7.471310    -4.595320    -1.636975
 O     7.587562    -4.570842    -2.611047
 H     6.819441    -4.077488    -2.947341
 H    -8.861239    -2.817706    -3.315768
 O    -7.938426    -2.752781    -2.978751
 H    -7.392877    -2.556497    -3.755595
 H     8.786852    -3.396398    -2.978970
 O     9.426745    -2.676578    -3.163041
 H     8.935716    -1.842442    -3.053253
 H    -5.147067    -4.887160    -3.655893
 O    -5.099412    -3.926759    -3.511936
 H    -5.616477    -3.516723    -4.216266
 H    -3.615907     4.065867    -3.461725
 O    -3.308829     4.907925    -3.089773
 H    -3.589623     5.622299    -3.663001
 H    -0.201883     4.770070    -3.965288
 O    -0.863310     4.077436    -3.789300
 H    -1.641769     4.521826    -3.395522
 H    -1.980575    -4.194439     5.295770
 O    -2.283717    -5.046835     4.945607
 H    -3.215451    -4.888315     4.713192
 H    -2.331099     8.418291    -3.591101
 O    -2.548676     7.474674    -3.741364
 H    -2.339514     7.261888    -4.676390
 H    -2.892749     7.254985     3.346633
 O    -2.812399     7.469282     2.402592
 H    -2.238080     6.762200     2.040182
 H     4.835169     1.388685     4.201079
 O     4.690392     2.347831     4.049294
 H     5.567515     2.702772     3.811149
 H     7.872497    -1.997867     6.201282
 O     8.310220    -2.188494     5.348659
 H     8.275440    -1.332972     4.876700
 H     6.022576    -1.750969     7.723451
 O     6.732283    -1.229986     7.334866
 H     6.281098    -0.466151     6.910678
 H    -1.684684     5.722435    -6.373630
 O    -1.807614     6.662976    -6.172298
 H    -0.931758     7.077924    -6.260051
 H    -8.185972    -0.209784     3.966594
 O    -8.009470    -0.736788     3.174571
 H    -7.108499    -1.094921     3.267989
 H    -8.515271     0.178381     0.219668
 O    -8.537516     0.807560     0.959651
 H    -8.513781     0.251245     1.756842
 H     0.841438    -0.694377     5.896103
 O     0.008849    -0.766761     6.418838
 H    -0.486299     0.016390     6.121260
 H    -0.421747     6.887215    -1.595559
 O    -0.340716     6.588018    -2.530411
 H    -1.208111     6.809358    -2.945166
 H     0.495898    -8.089160     0.463525
 O    -0.413463    -8.322968     0.222559
 H    -0.863797    -8.392788     1.092292
 H     2.055742     2.516312     5.275645
 O     2.059947     2.248303     4.332479
 H     3.000074     2.265832     4.076628
 H    -8.052079    -5.378830    -5.576421
 O    -7.155004    -5.241624    -5.922653
 H    -6.990455    -4.291941    -5.855068
 H     2.961829    -7.678198     0.943788
 O     2.079262    -7.301294     0.906609
 H     1.997782    -6.952218    -0.018159
 H     3.371284     5.707729    -7.340270
 O     3.512761     4.746937    -7.477267
 H     2.679377     4.302734    -7.256187
 H    -0.398109     6.982030     0.689360
 O     0.133942     7.408619    -0.001163
 H     0.083375     8.396008     0.108912
 H     4.487394     3.475099     5.263589
 O     4.411163     4.113875     6.013165
 H     5.294217     4.158990     6.389291
 H     7.689167     2.563831     6.827924
 O     7.170929     3.409785     6.765618
 H     7.667314     4.057461     7.264642
 H     3.958671    -8.086434    -1.152271
 O     4.485528    -7.567089    -0.522877
 H     4.933884    -6.918064    -1.088987
 H     6.640992    -6.036383    -2.783805
 O     5.865966    -6.626995    -2.741264
 H     6.193227    -7.542882    -2.686625
 H    -9.015656    -2.110583     2.995062
 O    -9.510549    -2.920183     2.748077
 H    -10.245058    -2.598851     2.197904
 H    -2.504184     8.723621     1.057833
 O    -2.460864     9.082634     0.153821
 H    -3.294895     9.616805     0.096406
 H     8.117074     0.402311     7.343154
 O     8.465912     1.103032     6.781513
 H     8.311175     0.790860     5.873127
 H    -2.295929     4.980035     7.743411
 O    -2.012559     5.208151     6.859171
 H    -2.216048     4.413090     6.280902
 H    -6.383143    -6.335584    -3.396077
 O    -5.719016    -6.529882    -4.082447
 H    -6.158610    -6.227544    -4.906427
 H     6.755215    -2.959853     2.627353
 O     6.879136    -2.688898     1.698508
 H     7.824759    -2.773740     1.508217
 H     2.565786     6.618365    -0.847454
 O     2.830490     7.333404    -0.216557
 H     1.951359     7.502788     0.179001
 H    -4.291290    -7.306068    -2.968760
 O    -3.727836    -7.368313    -2.188911
 H    -2.820131    -7.495446    -2.518786
 H     0.941471     6.728054    -5.532140
 O     0.781989     7.612158    -5.939029
 H     0.800135     8.228731    -5.179999
 H    -8.306171    -1.561196    -1.661867
 O    -8.593432    -1.301724    -0.772652
 H    -8.371456    -2.099556    -0.241701
 H    -3.252611     7.117295    -2.103065
 O    -3.335566     6.915233    -1.156672
 H    -2.993821     7.724589    -0.699255
 H     2.764220    -4.680945     2.254624
 O     1.845015    -5.013099     2.258901
 H     1.890181    -5.898452     1.842613
 H    -8.854341    -0.628458    -5.008603
 O    -8.774761    -1.195766    -5.810792
 H    -8.483672    -0.590085    -6.515186
 H     7.522352    -0.136746    -3.928346
 O     8.169043    -0.191479    -3.205791
 H     8.849641     0.469130    -3.397451
 H     4.310985     6.560272    -0.001231
 O     5.013913     5.918418    -0.204268
 H     4.538080     5.093680    -0.447668
 H    -7.968293     0.244437    -3.181634
 O    -8.866342     0.275591    -3.571793
 H    -9.470416     0.040159    -2.866230
 H     6.153060     3.717795    -3.244579
 O     5.669788     2.932602    -2.927631
 H     6.252703     2.492556    -2.264320
 H    -1.426700    -6.956128     0.014854
 O    -2.032824    -6.204898    -0.148072
 H    -2.632521    -6.493392    -0.842890
 H    -4.059152    -7.812162     0.908308
 O    -4.280619    -7.565503     1.809304
 H    -4.053993    -6.607744     1.885598
 H    -2.932124    -5.123022     1.116679
 O    -3.640708    -5.004983     1.769996
 H    -3.346710    -4.298918     2.380858
 H     5.186864    -6.384976     4.719187
 O     4.434234    -6.125301     4.184487
 H     4.726985    -6.208042     3.261436
 H    -9.660971    -6.085658    -3.946494
 O    -9.672080    -5.614769    -4.811395
 H    -10.319834    -6.070371    -5.349409
 H     6.204336    -5.814662     1.116453
 O     5.685677    -6.406354     1.699690
 H     5.221620    -6.983636     1.081782
 H    -1.452692    -6.819072     2.490616
 O    -1.606064    -7.778142     2.532694
 H    -2.567961    -7.889344     2.527157
 H    -10.140722    -3.906449    -4.498745
 O    -10.257536    -2.982663    -4.219770
 H    -10.019495    -2.425958    -4.973590
 H     0.569266     7.946710    -3.129767
 O     0.905526     8.796385    -3.510341
 H     1.832112     8.884648    -3.176313
 H    -9.214660    -7.860409    -2.587158
 O    -9.793782    -7.096858    -2.577913
 H    -9.667077    -6.675079    -1.708765
 H     2.091556     0.510674     4.582358
 O     2.178703    -0.347521     5.039625
 H     2.379585    -1.021389     4.356237
 H    -6.570685     0.512546    -7.565878
 O    -7.528341     0.609197    -7.435617
 H    -7.671122     1.509256    -7.140180
 H     6.261434     3.845776    -7.246400
 O     5.672936     3.781169    -6.494272
 H     4.831838     4.253941    -6.779790
 H    -5.226520     10.278900     0.801923
 O    -4.733641     10.313748    -0.028696
 H    -5.319664     9.846665    -0.655636
 H    -0.836493    -1.094082    -5.761828
 O    -0.992430    -0.428430    -6.466517
 H    -0.200988     0.140660    -6.407498
 H     4.718220    -0.474521    -6.953802
 O     4.790811    -1.411679    -6.743221
 H     5.636693    -1.527603    -6.275477
 H     2.403934    -8.899228    -2.736262
 O     3.361653    -8.840609    -2.733363
 H     3.595021    -8.248256    -3.463420
 H    -4.263919    -0.347205    -7.867348
 O    -4.763097     0.408979    -7.522940
 H    -4.074987     1.037338    -7.205149
 H     1.394152     3.579963     6.722222
 O     2.133545     2.973893     6.924563
 H     2.952716     3.489002     6.805792
 H    -11.377688    -2.557268     0.012558
 O    -10.951720    -1.935127     0.602518
 H    -10.215349    -1.546309     0.098186
 H    -7.382997     1.948475     7.648404
 O    -7.846526     2.795255     7.576369
 H    -7.957899     3.123947     8.467894
 H     6.070608    -9.171960    -1.270412
 O     6.150266    -9.280629    -2.223079
 H     5.261786    -9.491575    -2.536327
 H     6.662569     5.099079    -0.734160
 O     7.295628     4.431437    -1.019621
 H     7.479310     3.887787    -0.226654
 H    -5.395814    -2.905522     5.830143
 O    -5.399869    -2.149640     6.457986
 H    -4.774131    -2.418134     7.152853
 H     2.636234     1.308962     7.495280
 O     3.093618     0.461492     7.398549
 H     2.766394     0.088602     6.552877
 H    -2.731851    -2.949147     7.035805
 O    -3.219141    -3.086314     7.876874
 H    -2.592827    -2.772911     8.545439
 H     5.808279     1.835006     6.689368
 O     5.510295     0.967511     6.409921
 H     4.623679     0.823375     6.802524
 H     1.930523    -4.481183     4.083061
 O     2.416094    -4.433642     4.919240
 H     3.105922    -5.114268     4.827341
 H     10.387320    -2.886952    -1.838267
 O     10.885143    -2.911148    -0.976274
 H     11.814163    -2.892479    -1.199571
 H     4.061974     8.358303    -2.842834
 O     3.399257     8.930787    -2.423992
 H     3.230085     8.482465    -1.564931
 H    -8.244184    -6.423587     0.338988
 O    -8.886679    -5.987117    -0.243674
 H    -8.820482    -5.041351     0.036288
 H    -0.637450     9.628913    -3.021076
 O    -1.593601     9.822866    -2.885641
 H    -1.744968     9.734502    -1.936355
 H     4.161120     3.944925    -3.710866
 O     3.619537     4.739562    -3.732235
 H     4.187459     5.505466    -3.507855
 H     5.239217     6.494410    -1.879455
 O     5.167574     6.722902    -2.826999
 H     5.941787     6.358487    -3.275044
 H    -0.318071     5.069279     6.166024
 O     0.397839     4.588618     5.726727
 H     1.093690     5.227223     5.440014
 H     3.268792     5.417258     5.221856
 O     2.512703     5.874760     4.824897
 H     2.451845     5.549203     3.912464
 H    -7.077034     9.013944    -0.038445
 O    -6.795832     8.795967    -0.936662
 H    -6.568991     7.849375    -0.917627
 H    -1.365288    -5.107262     3.547970
 O    -0.918509    -5.013884     2.675732
 H    -0.002772    -5.289850     2.767919
 H     4.214900    -2.315323     6.227783
 O     4.211308    -2.459267     5.257143
 H     3.488945    -3.095668     5.079154
 H     7.037785    -6.338736     3.111670
 O     7.420658    -5.987403     3.925356
 H     6.957061    -5.144176     4.086847
 H     8.975931    -5.035557     3.862721
 O     9.617451    -4.311918     3.732981
 H     9.360735    -3.614319     4.348531
 H     3.127358     7.925378    -7.954160
 O     3.130889     7.385544    -7.164970
 H     2.263288     7.542485    -6.719610
 H    -0.598159    -1.446037     8.118564
 O    -0.811519    -2.086146     8.812004
 H    -0.109639    -2.742161     8.777327
 H     8.409202     4.354103    -2.214339
 O     9.085412     4.378127    -2.940322
 H     9.817463     4.878886    -2.580247
 H     6.423614     4.612819    -5.110977
 O     6.752098     4.998486    -4.277401
 H     7.697104     4.826735    -4.194175
 H     10.661695     2.018959    -4.158759
 O     9.926539     1.913160    -3.556940
 H     9.556720     2.807690    -3.382836
 H     3.130772    -2.597482     7.879355
 O     3.969612    -2.096544     7.885605
 H     3.703641    -1.168457     7.973018
 H    -2.467084    -1.907191    -8.771455
 O    -2.870608    -1.579404    -7.968733
 H    -2.159589    -1.138131    -7.455492
 H     5.166253     5.258810     1.604551
 O     4.954678     4.701831     2.364751
 H     3.985468     4.736875     2.463885
 H    -3.840776    -6.268634    -4.853264
 O    -3.027453    -5.764932    -4.931499
 H    -3.249673    -4.980247    -5.457403
 H    -6.485898     6.141558     5.030780
 O    -6.041179     6.964121     4.754983
 H    -5.908522     6.889504     3.783442
 H    -7.400304     4.107874     6.233250
 O    -7.137642     4.543423     5.412685
 H    -6.901397     3.819872     4.809801
 H    -7.148902     9.499687     2.603140
 O    -6.906050     9.896265     1.741485
 H    -7.364495     10.736189     1.700808
 H    -6.042657    -6.946734     1.680818
 O    -6.650170    -6.305531     1.280235
 H    -6.109770    -5.862657     0.591324
 H    -3.810055    -4.789843     7.623161
 O    -4.055306    -5.627401     7.190435
 H    -3.269282    -5.903996     6.705230
 H     9.553847     0.664639    -0.553602
 O     9.614521     1.621490    -0.728623
 H     9.920414     1.694775    -1.638736
 H    -8.002954    -4.196430     3.275554
 O    -7.080416    -4.471760     3.273259
 H    -6.962408    -5.106754     2.537947
 H     1.048950    -2.435064     6.905453
 O     1.541605    -3.184417     7.257471
 H     1.744947    -3.751610     6.497244
 H    -3.496645    -2.832612    -6.815942
 O    -3.915339    -3.461313    -6.209718
 H    -4.862588    -3.317351    -6.286254
 H    -8.589984     8.385635     4.003235
 O    -7.793938     8.908159     4.111606
 H    -7.121007     8.300143     4.484792
 H     7.974502    -2.210603    -5.196365
 O     7.052688    -1.948298    -5.214521
 H     6.579904    -2.589889    -4.651328
 H    -4.933201    -4.965817     5.784224
 O    -4.974167    -4.374669     5.007206
 H    -5.742365    -4.609208     4.466816
 N     0.455764     10.147676    -0.061209
 H     0.759751     10.349447    -1.010574
 H     1.108157     10.596708     0.573326
 H    -0.452803     10.581434     0.069971
