# Supplementary material for: Theoretical Distribution of the Ammonia Binding Energy at Interstellar Icy Grains: A New Computational Framework
Source: ACS Earth Space Chem. 2022 Jun 2;6(6):1514–26. doi: 10.1021/acsearthspacechem.2c00040 (PMC9208021; doi:10.1021/acsearthspacechem.2c00040)
Supplement: Supplementary file 1 — sp2c00040_si_001.zip [file sp2c00040_si_001.zip › Supporting_Information_R1/structures/grain_mol30.xyz]

604
grain_mol30 // -1645.759665169262 // -45.0689850952 // -668.043013274462 // -1022.78563699 // -0.0399685827 // -0.58343320457 // -0.010775586519
 H    -1.807643    -0.130817     2.483705
 O    -0.832223    -0.058202     2.565113
 H    -0.516631    -0.937838     2.880578
 H    -0.357153    -1.799747    -2.870705
 O    -0.429173    -1.825302    -1.903935
 H    -1.380179    -1.781300    -1.709445
 H    -2.855028     1.738222     0.879926
 O    -2.729728     1.107799     0.150918
 H    -1.958276     1.430716    -0.348907
 H    -3.855338     1.830004    -2.989946
 O    -3.357652     2.205979    -3.753394
 H    -2.460371     2.375262    -3.447932
 H    -0.115600    -0.575273    -0.797837
 O    -0.020994     0.153832    -0.154362
 H    -0.436771    -0.158800     0.659824
 H     0.995878    -1.786688    -4.799311
 O     0.067202    -2.010725    -4.623499
 H     0.017289    -2.977792    -4.666298
 H    -5.076841     2.234134    -1.241886
 O    -4.673739     1.428676    -1.620293
 H    -3.986210     1.175332    -0.959615
 H    -3.729264     3.232060     2.537276
 O    -2.979772     2.647963     2.311894
 H    -2.223748     3.022325     2.800278
 H     2.503618     0.451764    -2.929209
 O     1.928546    -0.211144    -2.495465
 H     1.011981     0.057638    -2.699119
 H    -1.188680     0.349443    -3.584196
 O    -0.404983     0.863563    -3.298275
 H    -0.679841     1.443163    -2.568874
 H     2.662505    -0.418544     0.572442
 O     2.606512    -1.164127    -0.059901
 H     2.321972    -0.788714    -0.915063
 H    -2.862008    -0.544566    -0.584023
 O    -2.979094    -1.003972    -1.426067
 H    -3.757282    -1.586279    -1.354200
 H     2.726774     1.432199    -0.782109
 O     1.885924     1.907693    -0.660575
 H     1.200068     1.227319    -0.491620
 H     0.391259     3.280012    -3.200956
 O     1.317023     3.135392    -2.964815
 H     1.340036     2.668125    -2.109963
 H     0.262108    -3.929445    -0.571577
 O     0.059140    -4.618943    -1.242542
 H    -0.700738    -5.112293    -0.857729
 H    -6.365763     1.884787     3.045587
 O    -6.432015     2.077390     4.017612
 H    -7.158430     1.514944     4.351440
 H     1.267843    -3.632835     1.282579
 O     0.825923    -2.997800     0.689870
 H     1.477270    -2.311160     0.441097
 H    -3.157256     5.147661    -0.944174
 O    -2.941658     4.355657    -0.416722
 H    -3.812720     3.948861    -0.226612
 H    -5.481739    -1.474957     1.685597
 O    -5.237410    -0.822608     0.994886
 H    -5.324802    -1.281001     0.153680
 H    -0.235752    -3.190147     3.027155
 O     0.039019    -2.369092     3.470055
 H     0.977661    -2.228464     3.264382
 H     5.164255     1.311523    -1.145445
 O     4.402425     0.746998    -0.951721
 H     4.648904     0.337916    -0.092414
 H     0.593308     2.464380     1.081490
 O     0.601664     2.120287     1.983993
 H     0.023761     1.336653     2.029653
 H     4.431238    -0.242301    -2.320818
 O     4.654948    -0.715573    -3.153888
 H     5.106761    -0.047199    -3.709965
 H     2.871508     3.442400    -0.960359
 O     3.732517     3.880444    -0.935573
 H     4.227935     3.615166    -1.733984
 H    -5.842723    -1.690920    -1.901527
 O    -5.283481    -2.369663    -1.465183
 H    -5.166835    -3.078399    -2.121451
 H    -4.768991    -4.234415     1.222224
 O    -5.483205    -3.631250     0.943194
 H    -5.264977    -3.333400     0.049832
 H     2.583227     2.336430    -3.636224
 O     3.286392     1.687730    -3.845648
 H     3.357223     1.657847    -4.805386
 H    -5.350631     3.647672     3.777117
 O    -4.804795     4.262747     3.275847
 H    -4.301518     4.813534     3.912905
 H     0.561502     1.111703    -4.710545
 O     1.057694     1.023417    -5.550249
 H     1.693865     0.294457    -5.396223
 H     0.748413     5.890480    -2.232287
 O     1.554861     5.595085    -1.775943
 H     2.126443     5.175671    -2.449181
 H    -2.671611    -3.539190    -1.806895
 O    -2.811304    -3.800367    -0.880796
 H    -3.547504    -4.427744    -0.856085
 H     1.825779     5.330040    -4.488161
 O     0.947522     5.384442    -4.903225
 H     0.965029     4.691924    -5.590980
 H     7.650371     2.225272    -0.882076
 O     6.878374     1.832442    -1.328889
 H     7.266458     1.169413    -1.935304
 H     4.348453     3.011876     0.373690
 O     4.698662     2.663080     1.218722
 H     4.593683     3.404569     1.850635
 H     1.166438    -3.070174    -2.197984
 O     2.016281    -2.874185    -2.618769
 H     2.060155    -1.895504    -2.641861
 H     0.954455     4.701556    -0.548741
 O     0.518043     4.206703     0.181315
 H    -0.186090     4.783571     0.527905
 H    -5.814017     0.778695     1.258614
 O    -6.334848     1.583472     1.454201
 H    -7.256533     1.308152     1.215409
 H    -2.192917    -2.698125     0.246723
 O    -1.740352    -2.111430     0.882838
 H    -0.817854    -2.416017     0.877565
 H    -3.691059    -0.510191     4.275910
 O    -3.677480    -0.649796     5.250374
 H    -4.405524    -1.262635     5.501623
 H    -5.965899    -3.121391     3.202982
 O    -5.559102    -2.244200     3.298287
 H    -4.597515    -2.429449     3.293805
 H    -2.873957    -0.461943    -2.995752
 O    -2.609087    -0.508385    -3.941479
 H    -2.410591    -1.467771    -4.025954
 H    -3.327726    -3.473229    -3.744331
 O    -2.485212    -3.056579    -3.497425
 H    -1.766263    -3.660757    -3.770836
 H     3.233837    -0.947587    -4.272037
 O     2.686800    -1.083066    -5.069065
 H     3.325443    -1.219226    -5.787460
 H     4.534957     2.637263    -6.592018
 O     4.041215     1.792187    -6.612180
 H     3.194072     1.992984    -7.018567
 H    -4.250532     0.756892     5.798812
 O    -4.767411     1.559049     6.067615
 H    -5.341688     1.763600     5.302026
 H    -3.973595    -0.253608     2.007999
 O    -3.448509     0.076803     2.757013
 H    -3.408311     1.051811     2.683722
 H    -5.852241     0.381009    -2.232110
 O    -6.366101    -0.302122    -2.710274
 H    -5.935279    -0.371627    -3.584167
 H     2.018656    -3.660387    -4.164919
 O     1.979106    -4.112228    -5.030123
 H     1.625424    -4.997475    -4.841338
 H     4.587584    -3.324490    -0.690852
 O     4.842436    -2.570993    -0.109688
 H     4.054559    -1.977256    -0.104725
 H    -0.407592     3.054802    -0.859101
 O    -1.139439     2.651243    -1.355145
 H    -1.881865     3.275806    -1.218344
 H     1.542084     4.488602     1.615241
 O     1.992066     4.633510     2.467697
 H     1.835177     3.831802     2.990732
 H     3.618972     1.356868     1.659251
 O     2.875520     0.742441     1.814361
 H     2.077366     1.290269     1.946970
 H     3.278652    -3.760143    -2.128597
 O     4.006541    -4.350942    -1.816557
 H     4.680543    -4.344122    -2.513161
 H     5.098574    -3.477282    -4.569012
 O     5.519095    -3.148778    -3.736412
 H     5.070580    -2.316990    -3.483290
 H    -1.323764     5.017819     2.181313
 O    -1.526932     5.572603     1.392295
 H    -2.140765     5.055414     0.809476
 H    -5.850564     2.958909     0.525958
 O    -5.421764     3.488955    -0.172826
 H    -5.910501     4.325445    -0.316206
 H     5.155063    -3.626785     2.876351
 O     4.395729    -3.481727     2.306048
 H     4.712121    -3.166325     1.429322
 H     5.861636    -1.018597     1.322970
 O     5.425126    -0.144087     1.325401
 H     6.182281     0.471009     1.378109
 H     1.860898    -6.537346    -3.126903
 O     1.687121    -6.741337    -4.070813
 H     2.567603    -6.785528    -4.474900
 H    -7.071933    -3.902394     0.747449
 O    -8.039411    -3.936689     0.547173
 H    -8.505760    -3.775570     1.396125
 H     3.307003    -2.283274     2.768193
 O     2.595581    -1.646113     2.967330
 H     2.780211    -0.826207     2.474538
 H    -2.056720     2.570465     5.138147
 O    -2.800839     3.180719     5.295181
 H    -3.518638     2.640200     5.676334
 H    -0.878438     0.854030     4.008748
 O    -0.780182     1.401075     4.820402
 H     0.037954     1.892841     4.691290
 H     0.075716     3.574962    -6.878777
 O     1.038253     3.417525    -6.760350
 H     1.092201     2.562303    -6.292833
 H     7.240224    -2.558290     4.664970
 O     6.507466    -3.040424     4.212512
 H     5.685522    -2.726889     4.660983
 H     7.890886     1.854700     1.409188
 O     7.849805     0.919612     1.686175
 H     8.358626     0.395886     1.040078
 H    -4.098875    -0.575678    -4.658670
 O    -5.025618    -0.651848    -4.993235
 H    -5.030868    -0.266731    -5.890862
 H     6.464825    -1.066850    -2.198263
 O     6.895029    -1.514877    -1.464537
 H     6.176180    -1.824584    -0.881351
 H     4.709959    -0.637783     4.419258
 O     5.090464     0.128302     3.957790
 H     5.041209    -0.025787     2.990393
 H    -0.189373     3.306970     2.929355
 O    -0.844798     3.929734     3.302939
 H    -0.545393     4.191255     4.195064
 H     8.253031    -0.798462    -0.747016
 O     9.025445    -0.399697    -0.288205
 H     9.752719    -1.030038    -0.381452
 H     9.756822    -3.339844     2.091594
 O     9.449352    -3.120829     1.181133
 H     10.230666    -2.929102     0.641742
 H    -2.308660    -2.709666     3.821670
 O    -2.929445    -2.814136     3.090857
 H    -2.489786    -2.456950     2.278413
 H    -2.235095     0.799205    -6.260262
 O    -2.895316     1.519511    -6.289817
 H    -3.154734     1.679863    -5.358654
 H    -1.440720     3.893057    -5.453206
 O    -1.563031     3.865194    -6.430630
 H    -2.119134     3.080112    -6.582652
 H    -4.355690    -6.378091    -1.222100
 O    -4.860426    -5.657600    -0.815606
 H    -5.636609    -5.509981    -1.397663
 H     2.898361    -5.609533    -1.564422
 O     2.111639    -6.186069    -1.490812
 H     1.324667    -5.589033    -1.373137
 H     3.430514    -3.987735    -5.699974
 O     4.389214    -3.929043    -5.966946
 H     4.466101    -3.182563    -6.566983
 H     7.294151     3.812014     2.085270
 O     7.226028     3.460074     1.188718
 H     6.310406     3.090682     1.133505
 H     6.749307    -3.532317     0.262820
 O     7.309074    -4.303267     0.051731
 H     8.171178    -4.026634     0.448534
 H    -7.329929    -4.675588    -2.505807
 O    -7.059637    -5.596798    -2.295297
 H    -7.666494    -5.903891    -1.594900
 H    -4.701943     6.563425     5.014617
 O    -3.801619     6.270764     4.777314
 H    -3.308874     6.076180     5.589116
 H     7.082465     3.860641     4.855283
 O     7.097534     3.469577     3.971893
 H     7.391907     2.547610     4.097414
 H    -5.852365     0.596795     6.957625
 O    -6.596615     0.017903     7.243374
 H    -6.281001    -0.889335     7.096796
 H    -0.290085    -4.793994    -2.964139
 O    -0.467638    -4.690493    -3.916630
 H    -1.023917    -5.427908    -4.198709
 H     6.672610     0.538118     4.322778
 O     7.633811     0.770896     4.280552
 H     7.846196     0.752174     3.320655
 H     5.040802    -6.311390    -3.983208
 O     4.355595    -6.509809    -4.659185
 H     4.458027    -5.828381    -5.330931
 H    -5.864162    -2.033442    -5.260332
 O    -6.445690    -2.822656    -5.379941
 H    -7.317112    -2.437136    -5.655751
 H    -7.706217     0.278106     6.035507
 O    -8.283333     0.593543     5.294700
 H    -8.922066     1.188314     5.691217
 H    -5.507976     5.525127     2.362644
 O    -5.785674     6.428915     2.108895
 H    -4.950565     6.941114     2.095081
 H     5.660468     1.960056    -3.995808
 O     5.933806     1.194819    -4.547082
 H     5.435391     1.271890    -5.363140
 H    -6.182062     6.231199     0.455183
 O    -6.200095     6.015423    -0.500644
 H    -5.322500     6.295612    -0.836480
 H     0.033855    -7.364458    -3.229718
 O    -0.659787    -7.526492    -2.579308
 H    -0.244547    -7.864959    -1.777388
 H    -2.475902    -1.726983     5.505672
 O    -1.790708    -2.424655     5.639244
 H    -0.978776    -1.922563     5.840500
 H     7.654404    -4.030149    -1.655055
 O     7.813838    -4.039572    -2.629484
 H     7.014602    -3.602897    -2.987643
 H    -8.724823    -3.235619    -3.305985
 O    -7.807577    -3.116366    -2.968536
 H    -7.272977    -2.895069    -3.746320
 H     8.932363    -2.804761    -2.965350
 O     9.534890    -2.050209    -3.141224
 H     8.994032    -1.245886    -3.043182
 H    -4.898883    -5.094813    -3.633974
 O    -4.906945    -4.132565    -3.494219
 H    -5.444770    -3.756242    -4.201727
 H    -3.870640     3.932581    -3.478489
 O    -3.618538     4.795176    -3.110465
 H    -3.938650     5.485263    -3.692701
 H    -0.502830     4.823472    -3.994956
 O    -1.126912     4.100695    -3.804342
 H    -1.929171     4.505721    -3.417347
 H    -1.783466    -4.180284     5.315305
 O    -2.037734    -5.050362     4.969945
 H    -2.976521    -4.945910     4.735419
 H    -2.823454     8.358249    -3.655694
 O    -2.984278     7.399400    -3.770872
 H    -2.777685     7.181829    -4.706564
 H    -3.338835     7.181703     3.320379
 O    -3.276719     7.390502     2.373172
 H    -2.649261     6.731274     2.012595
 H     4.708709     1.771557     4.194870
 O     4.510128     2.720065     4.037794
 H     5.366009     3.123071     3.798816
 H     7.931156    -1.429712     6.211730
 O     8.378863    -1.599851     5.359710
 H     8.295723    -0.748949     4.884751
 H     6.068786    -1.278410     7.733185
 O     6.748670    -0.722142     7.340135
 H     6.255762     0.014381     6.913799
 H    -2.040837     5.680644    -6.402379
 O    -2.217329     6.612250    -6.199713
 H    -1.366970     7.077287    -6.294485
 H    -8.201909    -0.558000     3.963969
 O    -7.995429    -1.077418     3.174230
 H    -7.076129    -1.384819     3.269891
 H    -8.550196    -0.207412     0.214722
 O    -8.607455     0.423488     0.951488
 H    -8.553892    -0.126816     1.751433
 H     0.837323    -0.523797     5.898808
 O     0.010052    -0.640055     6.421871
 H    -0.528674     0.112119     6.120414
 H    -0.820163     7.045132    -1.589616
 O    -0.762126     6.670610    -2.491466
 H    -1.626194     6.834833    -2.932173
 H     0.910760    -7.953459     0.498433
 O     0.014172    -8.238281     0.263780
 H    -0.427657    -8.330521     1.135236
 H     1.869151     2.747287     5.262677
 O     1.889273     2.475173     4.320726
 H     2.827343     2.543437     4.065836
 H    -7.771457    -5.758358    -5.553365
 O    -6.883439    -5.572521    -5.900186
 H    -6.772452    -4.614839    -5.837049
 H     3.340524    -7.406294     0.986507
 O     2.441070    -7.074249     0.944938
 H     2.348571    -6.737574     0.015218
 H     3.011339     5.944033    -7.369951
 O     3.207116     4.991520    -7.500089
 H     2.399446     4.502771    -7.278023
 H    -0.865835     6.986471     0.579640
 O    -0.593031     7.710473    -0.008845
 H    -1.298827     8.370153     0.050283
 H     4.243558     3.840088     5.247422
 O     4.130653     4.476741     5.993917
 H     5.009517     4.575296     6.369578
 H     7.490756     3.119573     6.816869
 O     6.925454     3.934121     6.749417
 H     7.383223     4.611710     7.245718
 H     4.352597    -7.704217    -1.060786
 O     4.750212    -6.991209    -0.530476
 H     5.280497    -6.518083    -1.208954
 H     6.949565    -5.599678    -2.777707
 O     6.201196    -6.234694    -2.772396
 H     6.565237    -7.158337    -2.760554
 H    -8.923051    -2.507043     3.001221
 O    -9.371390    -3.344423     2.758408
 H    -10.122341    -3.067953     2.206026
 H    -3.102070     8.649528     1.090672
 O    -2.978774     9.020009     0.200871
 H    -3.800089     9.546496     0.037053
 H     8.038622     0.987546     7.343332
 O     8.348443     1.703259     6.777796
 H     8.211468     1.378404     5.871104
 H    -2.615818     4.975428     7.716171
 O    -2.346324     5.213475     6.830216
 H    -2.503834     4.404529     6.257180
 H    -6.052681    -6.609184    -3.367762
 O    -5.378251    -6.768906    -4.052857
 H    -5.833373    -6.496174    -4.878623
 H     6.871746    -2.467729     2.645750
 O     6.979160    -2.204407     1.713009
 H     7.928176    -2.219397     1.526216
 H     1.984556     6.850675    -0.779740
 O     2.207978     7.596104    -0.178221
 H     1.350591     7.892693     0.151232
 H    -3.907941    -7.458795    -2.935267
 O    -3.343180    -7.484321    -2.154359
 H    -2.429120    -7.562327    -2.482678
 H     0.525690     6.828639    -5.575815
 O     0.313740     7.695735    -5.993560
 H     0.304451     8.322266    -5.240680
 H    -8.242521    -1.941978    -1.657773
 O    -8.544049    -1.694149    -0.769878
 H    -8.278178    -2.475837    -0.234988
 H    -3.630648     7.025515    -2.119886
 O    -3.717859     6.834095    -1.176344
 H    -3.450349     7.645613    -0.696040
 H     2.982727    -4.416008     2.275567
 O     2.084349    -4.799283     2.284282
 H     2.178180    -5.681656     1.867540
 H    -8.840221    -1.057463    -5.009484
 O    -8.728377    -1.623545    -5.808612
 H    -8.471291    -1.006257    -6.516124
 H     7.482880     0.356801    -3.925737
 O     8.130385     0.347354    -3.201656
 H     8.772060     1.044297    -3.399199
 H     3.877275     6.896002    -0.036317
 O     4.612905     6.294349    -0.234434
 H     4.190438     5.439639    -0.473856
 H    -8.005759    -0.127867    -3.186728
 O    -8.904042    -0.147809    -3.576974
 H    -9.494086    -0.415577    -2.871066
 H     5.897157     4.134247    -3.262995
 O     5.458266     3.325809    -2.939588
 H     6.065518     2.922437    -2.275180
 H    -1.070153    -6.932631     0.047440
 O    -1.719038    -6.217870    -0.117578
 H    -2.299395    -6.543001    -0.812678
 H    -3.651030    -7.931681     0.944951
 O    -3.887855    -7.692935     1.844204
 H    -3.715271    -6.723720     1.915510
 H    -2.678374    -5.182898     1.139749
 O    -3.392729    -5.100438     1.792443
 H    -3.138642    -4.376275     2.399676
 H     5.496915    -5.970622     4.748948
 O     4.732943    -5.749528     4.213633
 H     5.020946    -5.831720     3.288815
 H    -9.338922    -6.546700    -3.920502
 O    -9.376278    -6.081139    -4.787546
 H    -9.996246    -6.575674    -5.323927
 H     6.501430    -5.416963     1.155345
 O     6.010978    -6.068787     1.707432
 H     5.471095    -6.532030     1.030800
 H    -1.107618    -6.784775     2.522563
 O    -1.206360    -7.750239     2.574737
 H    -2.160307    -7.916120     2.565372
 H    -9.940287    -4.400813    -4.483467
 O    -10.108869    -3.483543    -4.209375
 H    -9.902086    -2.918405    -4.966130
 H     0.061483     8.029598    -3.190470
 O     0.343953     8.880563    -3.586182
 H     1.238653     9.057899    -3.228436
 H    -8.794118    -8.286751    -2.552745
 O    -9.415379    -7.557027    -2.547022
 H    -9.313022    -7.124813    -1.679835
 H     2.018572     0.742682     4.579517
 O     2.154158    -0.106804     5.041100
 H     2.392096    -0.771865     4.360981
 H    -6.622503     0.196661    -7.571770
 O    -7.584062     0.240229    -7.441882
 H    -7.777268     1.132541    -7.151715
 H     6.001400     4.248681    -7.264127
 O     5.417081     4.154928    -6.511786
 H     4.550663     4.577966    -6.800519
 H    -5.827209     10.073311     0.740514
 O    -5.338902     10.121220    -0.092262
 H    -5.904228     9.617450    -0.710548
 H    -0.807440    -1.076515    -5.757429
 O    -1.001460    -0.422982    -6.464297
 H    -0.242443     0.188880    -6.409585
 H     4.704266    -0.149079    -6.950471
 O     4.828714    -1.079597    -6.735144
 H     5.679391    -1.146585    -6.266569
 H     2.874353    -8.670312    -2.675443
 O     3.826500    -8.558015    -2.641972
 H     4.049177    -7.978332    -3.383929
 H    -4.270629    -0.533486    -7.868054
 O    -4.811738     0.195052    -7.527216
 H    -4.160330     0.862942    -7.213284
 H     1.147469     3.778652     6.704061
 O     1.919652     3.215850     6.908470
 H     2.708614     3.775984     6.788827
 H    -11.254035    -3.101146     0.020903
 O    -10.864032    -2.452613     0.607314
 H    -10.150385    -2.026042     0.100836
 H    -7.524204     1.660534     7.635198
 O    -8.033724     2.480025     7.558425
 H    -8.165333     2.805759     8.448278
 H     7.082753    -8.842707    -1.573284
 O     6.816043    -8.831590    -2.530489
 H     5.908595    -9.167328    -2.548874
 H     6.326459     5.557476    -0.756268
 O     6.994166     4.923807    -1.038607
 H     7.209250     4.395321    -0.243203
 H    -5.265903    -3.083025     5.841825
 O    -5.312396    -2.325063     6.465630
 H    -4.673476    -2.554911     7.162346
 H     2.515687     1.584655     7.489082
 O     3.020441     0.764075     7.396170
 H     2.714627     0.369162     6.552530
 H    -2.604377    -2.970813     7.048824
 O    -3.083746    -3.130505     7.890410
 H    -2.476540    -2.779167     8.557680
 H     5.653763     2.284134     6.681099
 O     5.405530     1.399634     6.406208
 H     4.527918     1.208184     6.799004
 H     2.138488    -4.253376     4.104159
 O     2.619934    -4.173014     4.940467
 H     3.346016    -4.814868     4.853506
 H     10.495426    -2.211748    -1.820984
 O     10.994669    -2.214074    -0.957654
 H     11.919798    -2.127590    -1.181443
 H     3.466707     8.497053    -2.823508
 O     2.763776     9.039432    -2.445016
 H     2.606536     8.676194    -1.554347
 H    -7.907933    -6.783185     0.367201
 O    -8.573930    -6.386476    -0.217505
 H    -8.561115    -5.437133     0.057438
 H    -1.204163     9.689138    -3.184617
 O    -2.148321     9.812330    -2.970135
 H    -2.217842     9.922789    -2.019387
 H     3.892721     4.248186    -3.730508
 O     3.306981     5.010978    -3.747971
 H     3.834549     5.808279    -3.534016
 H     4.832485     6.860529    -1.913037
 O     4.751913     7.072305    -2.863422
 H     5.547656     6.752021    -3.307354
 H    -0.645049     5.166581     6.139633
 O     0.094704     4.723589     5.700290
 H     0.756232     5.398245     5.413780
 H     2.918058     5.710420     5.196869
 O     2.135572     6.119985     4.798851
 H     2.095832     5.792238     3.886386
 H    -7.611071     8.695247    -0.086801
 O    -7.312541     8.489498    -0.982439
 H    -7.039283     7.555473    -0.960023
 H    -1.115598    -5.066121     3.572506
 O    -0.674627    -4.948001     2.700486
 H     0.254274    -5.176220     2.791458
 H     4.297020    -1.951552     6.238933
 O     4.303746    -2.101955     5.269123
 H     3.616291    -2.776883     5.094013
 H     7.312286    -5.834378     3.219757
 O     7.722715    -5.446700     4.011191
 H     7.201648    -4.627189     4.153529
 H     9.206378    -4.406338     3.885517
 O     9.807060    -3.649675     3.755797
 H     9.510072    -2.964478     4.367505
 H     2.647433     8.144029    -7.991639
 O     2.676705     7.603536    -7.203511
 H     1.799405     7.713360    -6.762290
 H    -0.559057    -1.344440     8.124728
 O    -0.736378    -1.992040     8.821295
 H     0.001064    -2.607955     8.790148
 H     8.113899     4.902480    -2.233726
 O     8.788467     4.960069    -2.958716
 H     9.489863     5.505295    -2.602219
 H     6.119297     5.032714    -5.134374
 O     6.426267     5.437673    -4.301580
 H     7.379628     5.321368    -4.219158
 H     10.494761     2.687595    -4.166691
 O     9.768083     2.543915    -3.562365
 H     9.347774     3.416945    -3.393888
 H     3.229320    -2.285614     7.892005
 O     4.038838    -1.738393     7.895208
 H     3.720956    -0.826402     7.978928
 H    -2.388423    -1.995446    -8.763057
 O    -2.810466    -1.684799    -7.963026
 H    -2.125165    -1.202881    -7.451461
 H     4.821340     5.645104     1.581109
 O     4.642459     5.076198     2.340513
 H     3.673134     5.058810     2.442527
 H    -3.517331    -6.407022    -4.825029
 O    -2.734186    -5.857788    -4.903682
 H    -2.998802    -5.090064    -5.434701
 H    -6.862353     5.883370     4.999692
 O    -6.463969     6.727655     4.718339
 H    -6.330980     6.655030     3.747140
 H    -7.661858     3.808752     6.209467
 O    -7.422933     4.253892     5.386749
 H    -7.147153     3.541257     4.787695
 H    -7.710397     9.189454     2.549198
 O    -7.487245     9.595487     1.686611
 H    -7.992693     10.407854     1.641534
 H    -5.681546    -7.175002     1.711887
 O    -6.323743    -6.570294     1.308581
 H    -5.808726    -6.102085     0.616890
 H    -3.577599    -4.866323     7.644867
 O    -3.775159    -5.718395     7.216234
 H    -2.974756    -5.952832     6.732325
 H     9.463590     1.290327    -0.555499
 O     9.470460     2.248259    -0.733873
 H     9.771778     2.335712    -1.644333
 H    -7.794438    -4.531879     3.292622
 O    -6.857686    -4.754052     3.291860
 H    -6.703471    -5.385461     2.560032
 H     1.141471    -2.245614     6.917372
 O     1.676614    -2.963617     7.272713
 H     1.910407    -3.522833     6.515377
 H    -3.365573    -2.966140    -6.804151
 O    -3.749057    -3.613266    -6.194114
 H    -4.702786    -3.524350    -6.273147
 H    -9.089507     8.001885     3.957503
 O    -8.322995     8.567994     4.059664
 H    -7.618294     8.002131     4.439706
 H     8.049795    -1.695363    -5.186857
 O     7.116572    -1.477574    -5.200639
 H     6.676357    -2.145404    -4.640407
 H    -4.688177    -5.114197     5.806258
 O    -4.762110    -4.529574     5.026764
 H    -5.515076    -4.810090     4.486769
 N     7.792350    -8.586354     0.118695
 H     8.767593    -8.319668     0.018049
 H     7.773061    -9.394263     0.733946
 H     7.322073    -7.826418     0.607778
