# Supplementary material for: Theoretical Distribution of the Ammonia Binding Energy at Interstellar Icy Grains: A New Computational Framework
Source: ACS Earth Space Chem. 2022 Jun 2;6(6):1514–26. doi: 10.1021/acsearthspacechem.2c00040 (PMC9208021; doi:10.1021/acsearthspacechem.2c00040)
Supplement: Supplementary file 1 — sp2c00040_si_001.zip [file sp2c00040_si_001.zip › Supporting_Information_R1/structures/grain_mol18.xyz]

604
grain_mol18 // -1503.050302759123 // -34.9159483014 // -515.181920970524 // -1022.78433009 // -0.0311601363 // -0.582338999093 // -0.008172398465
 H    -1.816365    -0.084964     2.481910
 O    -0.841558    -0.008407     2.566254
 H    -0.525030    -0.881436     2.898832
 H    -0.332886    -1.836969    -2.836331
 O    -0.409672    -1.850177    -1.869772
 H    -1.361647    -1.802787    -1.680431
 H    -2.860207     1.754120     0.841673
 O    -2.729456     1.112500     0.123375
 H    -1.955804     1.429343    -0.376980
 H    -3.839680     1.779715    -3.034397
 O    -3.338694     2.143683    -3.801543
 H    -2.443860     2.321604    -3.493788
 H    -0.105245    -0.579166    -0.782066
 O    -0.017367     0.161621    -0.151466
 H    -0.435136    -0.138473     0.666509
 H     1.030991    -1.851911    -4.757628
 O     0.102091    -2.076639    -4.583505
 H     0.055243    -3.044178    -4.610605
 H    -5.071849     2.209024    -1.300157
 O    -4.664417     1.398524    -1.662995
 H    -3.979761     1.158505    -0.994301
 H    -3.747305     3.272994     2.469393
 O    -2.995123     2.687316     2.257433
 H    -2.242699     3.071721     2.743711
 H     2.522750     0.420125    -2.916384
 O     1.946708    -0.238048    -2.476648
 H     1.030713     0.026383    -2.688308
 H    -1.166225     0.297613    -3.589753
 O    -0.385117     0.817798    -3.308129
 H    -0.665148     1.409045    -2.590014
 H     2.664722    -0.391453     0.600276
 O     2.610568    -1.146929    -0.020646
 H     2.332454    -0.785060    -0.883551
 H    -2.852756    -0.551591    -0.584875
 O    -2.963643    -1.026406    -1.419290
 H    -3.741432    -1.608516    -1.341735
 H     2.732086     1.436791    -0.784200
 O     1.888763     1.911546    -0.677095
 H     1.204083     1.232395    -0.499094
 H     0.403838     3.238056    -3.246391
 O     1.328778     3.099225    -3.003743
 H     1.348906     2.646990    -2.140706
 H     0.283117    -3.929473    -0.499749
 O     0.087367    -4.633378    -1.158802
 H    -0.676017    -5.118875    -0.770140
 H    -6.382953     1.927016     2.985736
 O    -6.455042     2.135391     3.954002
 H    -7.181649     1.576448     4.293275
 H     1.274963    -3.596707     1.355469
 O     0.834603    -2.975415     0.746977
 H     1.484455    -2.288818     0.493310
 H    -3.161666     5.132630    -1.040044
 O    -2.946850     4.349744    -0.498849
 H    -3.817833     3.943857    -0.306566
 H    -5.482315    -1.452107     1.686552
 O    -5.236155    -0.810845     0.986091
 H    -5.318053    -1.283440     0.152299
 H    -0.238461    -3.130575     3.083884
 O     0.030714    -2.301166     3.514030
 H     0.970582    -2.161041     3.312818
 H     5.171238     1.316103    -1.133209
 O     4.409907     0.752378    -0.935015
 H     4.653596     0.358418    -0.067308
 H     0.584949     2.493688     1.049604
 O     0.589005     2.164900     1.957777
 H     0.013530     1.380184     2.013501
 H     4.449610    -0.259357    -2.286403
 O     4.676775    -0.744621    -3.112093
 H     5.131162    -0.083838    -3.675232
 H     2.871873     3.443816    -0.995794
 O     3.731073     3.885480    -0.974268
 H     4.232171     3.607647    -1.764767
 H    -5.823333    -1.728298    -1.898571
 O    -5.264395    -2.398333    -1.448459
 H    -5.142813    -3.117478    -2.092270
 H    -4.759565    -4.216840     1.272786
 O    -5.474052    -3.620816     0.979476
 H    -5.251646    -3.336828     0.082704
 H     2.601070     2.293283    -3.654340
 O     3.306369     1.642502    -3.849727
 H     3.383205     1.598323    -4.808399
 H    -5.376411     3.704599     3.693535
 O    -4.829698     4.312812     3.184911
 H    -4.331270     4.875487     3.815410
 H     0.588494     1.045635    -4.719128
 O     1.088780     0.943931    -5.554924
 H     1.726704     0.220150    -5.385014
 H     0.749035     5.864860    -2.319679
 O     1.553693     5.579258    -1.854112
 H     2.130365     5.150505    -2.517017
 H    -2.648380    -3.565509    -1.756451
 O    -2.790246    -3.813971    -0.827340
 H    -3.526653    -4.440860    -0.795544
 H     1.840123     5.270278    -4.559762
 O     0.963982     5.315232    -4.980485
 H     0.987243     4.611633    -5.656613
 H     7.653247     2.241436    -0.871609
 O     6.884903     1.840125    -1.317434
 H     7.278358     1.166147    -1.907891
 H     4.342500     3.040330     0.353421
 O     4.688478     2.706020     1.205790
 H     4.578856     3.457167     1.825308
 H     1.190608    -3.090716    -2.134080
 O     2.042353    -2.901878    -2.554396
 H     2.085185    -1.923347    -2.593176
 H     0.949047     4.704498    -0.615463
 O     0.509460     4.220191     0.119695
 H    -0.197487     4.801076     0.453596
 H    -5.818472     0.793107     1.220288
 O    -6.342538     1.599560     1.399470
 H    -7.262182     1.317779     1.160523
 H    -2.182285    -2.690188     0.285651
 O    -1.734758    -2.091536     0.913943
 H    -0.811364    -2.393498     0.919111
 H    -3.708502    -0.439811     4.269908
 O    -3.699909    -0.563199     5.246543
 H    -4.427445    -1.174003     5.504129
 H    -5.970237    -3.074840     3.228243
 O    -5.566338    -2.194992     3.310422
 H    -4.604235    -2.377589     3.314995
 H    -2.852200    -0.509284    -2.996919
 O    -2.582234    -0.570584    -3.940439
 H    -2.380513    -1.530383    -4.008275
 H    -3.293888    -3.533916    -3.697977
 O    -2.453164    -3.111360    -3.454432
 H    -1.731733    -3.717315    -3.714674
 H     3.263599    -0.997801    -4.232629
 O     2.721332    -1.150468    -5.030046
 H     3.364473    -1.294786    -5.742779
 H     4.568000     2.550299    -6.604392
 O     4.076398     1.703672    -6.613832
 H     3.230799     1.896332    -7.027330
 H    -4.279511     0.850656     5.768701
 O    -4.800190     1.655604     6.021385
 H    -5.370687     1.845915     5.249379
 H    -3.979410    -0.221277     1.996428
 O    -3.459303     0.122726     2.742706
 H    -3.421135     1.096540     2.653742
 H    -5.836747     0.337734    -2.263376
 O    -6.345981    -0.354822    -2.732981
 H    -5.910435    -0.437211    -3.603362
 H     2.055310    -3.711643    -4.086701
 O     2.023683    -4.179369    -4.944229
 H     1.663010    -5.058644    -4.745647
 H     4.609979    -3.313426    -0.597721
 O     4.851381    -2.543927    -0.035948
 H     4.059687    -1.956319    -0.046088
 H    -0.406970     3.048962    -0.905851
 O    -1.134969     2.635259    -1.399356
 H    -1.879787     3.259919    -1.276491
 H     1.525517     4.528591     1.555063
 O     1.969968     4.689416     2.407423
 H     1.813250     3.895939     2.943031
 H     3.611091     1.403451     1.662263
 O     2.867455     0.790375     1.822021
 H     2.067901     1.338644     1.942868
 H     3.304209    -3.775632    -2.038896
 O     4.030472    -4.367377    -1.723694
 H     4.710954    -4.345205    -2.413546
 H     5.133215    -3.524655    -4.480313
 O     5.544103    -3.187766    -3.645998
 H     5.099367    -2.348031    -3.411292
 H    -1.344571     5.059478     2.096944
 O    -1.545183     5.600609     1.297723
 H    -2.154361     5.072045     0.720420
 H    -5.856909     2.960911     0.451333
 O    -5.426062     3.480212    -0.254225
 H    -5.915969     4.313147    -0.413631
 H     5.152362    -3.563632     2.966815
 O     4.394594    -3.417151     2.394525
 H     4.717375    -3.121940     1.513533
 H     5.860621    -0.967733     1.377931
 O     5.421489    -0.094503     1.361704
 H     6.177798     0.522124     1.409504
 H     1.899004    -6.562150    -3.004713
 O     1.738468    -6.799519    -3.943393
 H     2.622969    -6.840868    -4.335713
 H    -7.061058    -3.899292     0.780020
 O    -8.027259    -3.939629     0.574910
 H    -8.498712    -3.765696     1.418582
 H     3.302856    -2.216920     2.831366
 O     2.586712    -1.579463     3.013542
 H     2.773571    -0.767116     2.509376
 H    -2.087089     2.659468     5.089680
 O    -2.833970     3.269915     5.232381
 H    -3.552012     2.733687     5.619011
 H    -0.897895     0.927848     3.995212
 O    -0.805964     1.488831     4.797880
 H     0.012030     1.980057     4.665646
 H     0.107723     3.471077    -6.930462
 O     1.070035     3.317867    -6.804766
 H     1.123641     2.470959    -6.322437
 H     7.226942    -2.450848     4.750044
 O     6.496126    -2.937984     4.300410
 H     5.672391    -2.620695     4.741198
 H     7.883954     1.909264     1.425532
 O     7.841918     0.979376     1.718281
 H     8.355950     0.444450     1.085254
 H    -4.067828    -0.653598    -4.664469
 O    -4.992345    -0.738603    -5.002946
 H    -4.993953    -0.367894    -5.906629
 H     6.482276    -1.071547    -2.139380
 O     6.911209    -1.505006    -1.396601
 H     6.192475    -1.814073    -0.812815
 H     4.692930    -0.541675     4.460352
 O     5.071648     0.218851     3.988250
 H     5.030252     0.047382     3.023454
 H    -0.209990     3.364606     2.879160
 O    -0.869381     3.991486     3.238681
 H    -0.575363     4.268687     4.127933
 H     8.263895    -0.777738    -0.680882
 O     9.033297    -0.365804    -0.228889
 H     9.760982    -0.998631    -0.299850
 H     9.742129    -3.283868     2.195618
 O     9.441689    -3.112236     1.276552
 H     10.200667    -2.915065     0.717286
 H    -2.317845    -2.642716     3.859837
 O    -2.934013    -2.761341     3.127156
 H    -2.490898    -2.415740     2.311744
 H    -2.199001     0.699641    -6.278547
 O    -2.861279     1.417147    -6.323588
 H    -3.125862     1.592517    -5.396540
 H    -1.417245     3.808571    -5.518596
 O    -1.534022     3.763881    -6.496139
 H    -2.087486     2.975122    -6.638041
 H    -4.328135    -6.399499    -1.133327
 O    -4.836282    -5.673066    -0.742304
 H    -5.610259    -5.537769    -1.330336
 H     2.927672    -5.607960    -1.459491
 O     2.147031    -6.192959    -1.375246
 H     1.354128    -5.599412    -1.265755
 H     3.479015    -4.069333    -5.606957
 O     4.439481    -4.013949    -5.867309
 H     4.517358    -3.275557    -6.477610
 H     7.276927     3.875884     2.067433
 O     7.213968     3.511082     1.175616
 H     6.300518     3.136522     1.122317
 H     6.778135    -3.478620     0.383403
 O     7.307460    -4.263578     0.165371
 H     8.184522    -4.059407     0.544889
 H    -7.299209    -4.727075    -2.461494
 O    -7.027241    -5.643881    -2.234395
 H    -7.637103    -5.941146    -1.532216
 H    -4.742497     6.642209     4.886034
 O    -3.840201     6.348166     4.658244
 H    -3.351247     6.168305     5.475756
 H     7.050048     3.969855     4.834763
 O     7.070526     3.564893     3.957791
 H     7.366680     2.645552     4.099804
 H    -5.887277     0.705153     6.921188
 O    -6.631600     0.128941     7.212183
 H    -6.312521    -0.779683     7.082712
 H    -0.258318    -4.832716    -2.878052
 O    -0.425940    -4.749652    -3.834493
 H    -0.985564    -5.488659    -4.106051
 H     6.651881     0.638901     4.355097
 O     7.611866     0.876302     4.313927
 H     7.830438     0.838429     3.356030
 H     5.252732    -6.452565    -3.749352
 O     4.472562    -6.595804    -4.341004
 H     4.563638    -5.952979    -5.057674
 H    -5.825664    -2.126439    -5.251630
 O    -6.404082    -2.919379    -5.361435
 H    -7.275240    -2.540922    -5.647995
 H    -7.735110     0.366054     5.994457
 O    -8.309165     0.667522     5.245421
 H    -8.951531     1.267045     5.628704
 H    -5.531308     5.557950     2.247315
 O    -5.810087     6.456559     1.976865
 H    -4.976309     6.970840     1.959269
 H     5.681851     1.919462    -3.990799
 O     5.959144     1.145859    -4.528554
 H     5.464930     1.209460    -5.348306
 H    -6.196948     6.230448     0.324782
 O    -6.209193     5.998813    -0.627455
 H    -5.330576     6.276015    -0.963111
 H     0.073846    -7.407115    -3.100528
 O    -0.620721    -7.560886    -2.449950
 H    -0.210757    -7.884582    -1.639054
 H    -2.496409    -1.632704     5.526247
 O    -1.810285    -2.326422     5.674185
 H    -1.000728    -1.819006     5.872180
 H     7.680034    -4.042996    -1.487274
 O     7.827071    -4.058813    -2.462554
 H     7.015880    -3.634135    -2.806664
 H    -8.693601    -3.304373    -3.292756
 O    -7.778340    -3.177319    -2.952681
 H    -7.240531    -2.966591    -3.731132
 H     8.952642    -2.833568    -2.855706
 O     9.552102    -2.083678    -3.055075
 H     9.014632    -1.275952    -2.965646
 H    -4.861841    -5.157740    -3.569496
 O    -4.871528    -4.193223    -3.446619
 H    -5.407782    -3.829961    -4.162181
 H    -3.858363     3.873814    -3.558116
 O    -3.610179     4.742854    -3.202992
 H    -3.928966     5.422660    -3.797922
 H    -0.489811     4.765340    -4.070852
 O    -1.113172     4.044099    -3.872123
 H    -1.918401     4.453297    -3.495795
 H    -1.795906    -4.087456     5.379975
 O    -2.046437    -4.963292     5.046612
 H    -2.984510    -4.865043     4.806668
 H    -2.821867     8.298723    -3.802606
 O    -2.979678     7.337680    -3.902950
 H    -2.767220     7.105359    -4.833735
 H    -3.371930     7.236258     3.189004
 O    -3.305352     7.429435     2.238775
 H    -2.673999     6.766164     1.892676
 H     4.685271     1.863928     4.196246
 O     4.484910     2.809267     4.022200
 H     5.341472     3.210235     3.781924
 H     7.904918    -1.293299     6.284372
 O     8.358370    -1.475791     5.438239
 H     8.275872    -0.634278     4.947563
 H     6.034400    -1.123692     7.791841
 O     6.714328    -0.569940     7.395401
 H     6.221438     0.156525     6.952553
 H    -2.016838     5.578376    -6.500500
 O    -2.197095     6.512676    -6.314348
 H    -1.347484     6.978542    -6.411912
 H    -8.217390    -0.505458     3.934477
 O    -8.005222    -1.037336     3.154563
 H    -7.085600    -1.340434     3.260314
 H    -8.546302    -0.217918     0.178283
 O    -8.609320     0.424930     0.904120
 H    -8.558481    -0.111808     1.713424
 H     0.810868    -0.414120     5.917160
 O    -0.019344    -0.524140     6.437119
 H    -0.557971     0.221887     6.120834
 H    -0.826113     7.025498    -1.704469
 O    -0.762391     6.636282    -2.599735
 H    -1.624524     6.790926    -3.047543
 H     0.936691    -7.933120     0.643595
 O     0.042443    -8.220269     0.404303
 H    -0.406328    -8.302220     1.273593
 H     1.837609     2.849151     5.232265
 O     1.863434     2.562176     4.294862
 H     2.802967     2.628104     4.044443
 H    -7.721212    -5.861286    -5.493078
 O    -6.831700    -5.678655    -5.837888
 H    -6.723971    -4.719688    -5.790244
 H     3.371988    -7.369795     1.134577
 O     2.472844    -7.039761     1.076713
 H     2.377256    -6.718323     0.143878
 H     3.039697     5.839760    -7.445081
 O     3.238587     4.885751    -7.558616
 H     2.431056     4.398668    -7.332530
 H    -0.883489     7.002637     0.465226
 O    -0.609722     7.717430    -0.133991
 H    -1.317455     8.376155    -0.089267
 H     4.209105     3.947911     5.211889
 O     4.090167     4.596881     5.946885
 H     4.966634     4.703541     6.326017
 H     7.449114     3.262338     6.810506
 O     6.882145     4.074476     6.726876
 H     7.336072     4.761149     7.214101
 H     4.255968    -7.646576    -0.957914
 O     4.940736    -7.300863    -0.348935
 H     5.541054    -6.842975    -0.980823
 H     7.048773    -5.674587    -2.534191
 O     6.467485    -6.465222    -2.513152
 H     7.069723    -7.261215    -2.602471
 H    -8.927888    -2.472215     3.000340
 O    -9.372567    -3.314714     2.768651
 H    -10.121495    -3.049353     2.208171
 H    -3.127032     8.667609     0.936644
 O    -3.000036     9.023594     0.041447
 H    -3.821815     9.545102    -0.135378
 H     8.000477     1.141007     7.374898
 O     8.310599     1.848948     6.799760
 H     8.180223     1.508692     5.897703
 H    -2.666600     5.104820     7.624601
 O    -2.393655     5.329165     6.736127
 H    -2.545378     4.510289     6.175822
 H    -6.011921    -6.670909    -3.284446
 O    -5.333252    -6.839700    -3.963271
 H    -5.785139    -6.582002    -4.795723
 H     6.867503    -2.395812     2.728044
 O     6.981548    -2.135281     1.794887
 H     7.931520    -2.169969     1.610828
 H     1.974575     6.852402    -0.876265
 O     2.192515     7.608535    -0.286270
 H     1.332588     7.907883     0.033894
 H    -3.869014    -7.506848    -2.826061
 O    -3.307640    -7.518056    -2.042341
 H    -2.392118    -7.599275    -2.364683
 H     0.541899     6.747036    -5.679119
 O     0.329783     7.606444    -6.112341
 H     0.314793     8.245325    -5.369954
 H    -8.223721    -1.982287    -1.663792
 O    -8.530681    -1.720653    -0.781796
 H    -8.265729    -2.492599    -0.232470
 H    -3.633745     6.989442    -2.249345
 O    -3.725631     6.813252    -1.303299
 H    -3.462896     7.633293    -0.834912
 H     2.987985    -4.357334     2.372547
 O     2.089760    -4.742978     2.379071
 H     2.190492    -5.632854     1.982957
 H    -8.805598    -1.155181    -5.032837
 O    -8.687596    -1.734045    -5.821897
 H    -8.428697    -1.127631    -6.538105
 H     7.507284     0.325213    -3.884660
 O     8.152100     0.324424    -3.158394
 H     8.792740     1.020761    -3.361068
 H     3.863042     6.915366    -0.123478
 O     4.601356     6.312881    -0.308484
 H     4.182728     5.452889    -0.535280
 H    -7.983678    -0.192926    -3.221078
 O    -8.879613    -0.222356    -3.616040
 H    -9.472970    -0.479196    -2.908847
 H     5.908143     4.106061    -3.292789
 O     5.469595     3.301499    -2.959499
 H     6.074199     2.910730    -2.284858
 H    -1.048090    -6.923578     0.163834
 O    -1.696501    -6.212996    -0.019226
 H    -2.273981    -6.552152    -0.709933
 H    -3.630559    -7.915143     1.062798
 O    -3.873172    -7.661924     1.956486
 H    -3.703057    -6.691309     2.012982
 H    -2.665603    -5.160302     1.217502
 O    -3.384164    -5.069413     1.864268
 H    -3.135625    -4.334793     2.461340
 H     5.491039    -5.865810     4.882867
 O     4.729811    -5.655646     4.338833
 H     5.030742    -5.747350     3.419125
 H    -9.295408    -6.626694    -3.855938
 O    -9.329038    -6.175787    -4.730871
 H    -9.945436    -6.680357    -5.261999
 H     6.493902    -5.312678     1.273784
 O     6.000909    -5.921495     1.861020
 H     5.586284    -6.536886     1.244360
 H    -1.097750    -6.735386     2.635176
 O    -1.194363    -7.700560     2.697397
 H    -2.147785    -7.869023     2.690574
 H    -9.899550    -4.492132    -4.457526
 O    -10.071926    -3.570954    -4.199415
 H    -9.862875    -3.017719    -4.964292
 H     0.061454     7.985915    -3.316565
 O     0.343793     8.830896    -3.724974
 H     1.236059     9.016641    -3.365313
 H    -8.753665    -8.342468    -2.456075
 O    -9.376495    -7.614142    -2.466405
 H    -9.280431    -7.167354    -1.605893
 H     1.996359     0.833796     4.583047
 O     2.130183    -0.007540     5.059571
 H     2.375499    -0.683241     4.392500
 H    -6.577550     0.063198    -7.603552
 O    -7.539899     0.105967    -7.479501
 H    -7.737277     1.002371    -7.205168
 H     6.033768     4.154890    -7.295068
 O     5.445273     4.070946    -6.544840
 H     4.579545     4.487370    -6.844900
 H    -5.854094     10.077789     0.548297
 O    -5.361480     10.113306    -0.282562
 H    -5.922068     9.597768    -0.895417
 H    -0.769389    -1.163147    -5.737272
 O    -0.960710    -0.522531    -6.456376
 H    -0.203948     0.092738    -6.406946
 H     4.746533    -0.241924    -6.915311
 O     4.872566    -1.168544    -6.684320
 H     5.720724    -1.224680    -6.209841
 H     2.541843    -8.680418    -2.407575
 O     3.506716    -8.673266    -2.384054
 H     3.762010    -8.149825    -3.163372
 H    -4.222132    -0.665292    -7.875101
 O    -4.767034     0.067220    -7.549275
 H    -4.119232     0.742096    -7.242799
 H     1.105307     3.902547     6.652531
 O     1.877681     3.345224     6.870339
 H     2.666092     3.905120     6.745638
 H    -11.241244    -3.121813     0.017569
 O    -10.856143    -2.462680     0.595329
 H    -10.140974    -2.042392     0.085807
 H    -7.565581     1.775331     7.572080
 O    -8.077060     2.591902     7.478950
 H    -8.214225     2.932059     8.362551
 H     5.659470    -9.074639    -0.449091
 O     5.875423    -9.982819    -0.748534
 H     5.132982    -10.189067    -1.331715
 H     6.320061     5.571909    -0.808147
 O     6.990612     4.935319    -1.076777
 H     7.202968     4.420747    -0.271390
 H    -5.284494    -2.991073     5.869750
 O    -5.336563    -2.222955     6.480504
 H    -4.700700    -2.439291     7.184377
 H     2.474621     1.725300     7.481113
 O     2.981740     0.904531     7.404926
 H     2.682450     0.494746     6.566067
 H    -2.629922    -2.851536     7.088742
 O    -3.113721    -2.998416     7.930099
 H    -2.510806    -2.634838     8.594779
 H     5.615434     2.420562     6.679065
 O     5.370352     1.531475     6.416551
 H     4.491829     1.343436     6.808616
 H     2.133026    -4.168839     4.192003
 O     2.609630    -4.074286     5.029325
 H     3.339296    -4.714451     4.955596
 H     10.515399    -2.205915    -1.721606
 O     11.010417    -2.182909    -0.858001
 H     11.937019    -2.104746    -1.078457
 H     3.463445     8.468842    -2.939034
 O     2.756751     9.015327    -2.573655
 H     2.595743     8.666623    -1.677842
 H    -7.887208    -6.788286     0.442803
 O    -8.550601    -6.403031    -0.152451
 H    -8.542197    -5.449319     0.107249
 H    -1.208680     9.641722    -3.345065
 O    -2.154355     9.765694    -3.137823
 H    -2.229391     9.891758    -2.189432
 H     3.906117     4.207042    -3.772644
 O     3.318206     4.967611    -3.806967
 H     3.842207     5.769910    -3.602807
 H     4.828357     6.851469    -1.994340
 O     4.752386     7.047158    -2.948630
 H     5.551604     6.721987    -3.382640
 H    -0.688001     5.276045     6.055476
 O     0.054918     4.827699     5.627141
 H     0.716743     5.499054     5.333497
 H     2.878690     5.813451     5.123496
 O     2.097297     6.214349     4.714511
 H     2.063522     5.871426     3.807421
 H    -7.629652     8.681303    -0.265652
 O    -7.325882     8.461464    -1.156176
 H    -7.050110     7.528753    -1.116683
 H    -1.116957    -4.999424     3.655435
 O    -0.671256    -4.896756     2.783700
 H     0.258257    -5.117957     2.885474
 H     4.272135    -1.825923     6.300242
 O     4.282445    -1.989898     5.332853
 H     3.600816    -2.672427     5.165292
 H     7.345458    -5.744070     3.283322
 O     7.704649    -5.350473     4.088476
 H     7.188849    -4.534952     4.231862
 H     9.199380    -4.310354     4.016110
 O     9.798645    -3.553030     3.875712
 H     9.496475    -2.859174     4.474623
 H     2.673172     8.028469    -8.104824
 O     2.699435     7.500630    -7.308071
 H     1.819590     7.615494    -6.873246
 H    -0.594869    -1.201934     8.148684
 O    -0.774808    -1.838748     8.854464
 H    -0.035172    -2.452650     8.837898
 H     8.117103     4.897359    -2.264644
 O     8.795270     4.945282    -2.987103
 H     9.493592     5.497488    -2.635321
 H     6.138400     4.973930    -5.177761
 O     6.439318     5.394108    -4.350449
 H     7.392453     5.281611    -4.260021
 H     10.515125     2.658748    -4.147348
 O     9.783796     2.521934    -3.547118
 H     9.360996     3.396506    -3.393548
 H     3.196696    -2.136231     7.952492
 O     4.004303    -1.586363     7.951695
 H     3.683483    -0.674041     8.017922
 H    -2.331234    -2.135597    -8.736115
 O    -2.758126    -1.814568    -7.942802
 H    -2.077291    -1.321425    -7.435953
 H     4.801896     5.694061     1.519386
 O     4.620105     5.137522     2.287134
 H     3.650349     5.118978     2.384149
 H    -3.469155    -6.485121    -4.730514
 O    -2.686490    -5.935985    -4.815710
 H    -2.951390    -5.177351    -5.359736
 H    -6.901042     5.955857     4.870618
 O    -6.503563     6.796532     4.577422
 H    -6.364979     6.708183     3.608337
 H    -7.701337     3.899342     6.110289
 O    -7.459409     4.331426     5.281503
 H    -7.178198     3.609756     4.695958
 H    -7.744722     9.218595     2.361133
 O    -7.518078     9.610923     1.493118
 H    -8.025253     10.421170     1.432093
 H    -5.666998    -7.151539     1.806056
 O    -6.308749    -6.555712     1.388972
 H    -5.791195    -6.096918     0.693048
 H    -3.601311    -4.739497     7.710934
 O    -3.794571    -5.598693     7.294675
 H    -2.990417    -5.839493     6.820203
 H     9.467034     1.318534    -0.518621
 O     9.471924     2.273301    -0.714417
 H     9.778808     2.344916    -1.624310
 H    -7.795571    -4.488615     3.331337
 O    -6.858200    -4.707993     3.338943
 H    -6.698464    -5.351221     2.618765
 H     1.114877    -2.118033     6.964835
 O     1.648514    -2.829217     7.335626
 H     1.889953    -3.399685     6.589083
 H    -3.316324    -3.077611    -6.766105
 O    -3.700854    -3.716337    -6.147867
 H    -4.654468    -3.630967    -6.232644
 H    -9.128195     8.050638     3.781630
 O    -8.363778     8.620526     3.878320
 H    -7.659605     8.063053     4.271546
 H     8.088325    -1.745125    -5.103662
 O     7.152779    -1.538448    -5.133189
 H     6.714732    -2.194393    -4.558454
 H    -4.700705    -5.020536     5.870891
 O    -4.772380    -4.449408     5.081106
 H    -5.521796    -4.741157     4.542225
 N     7.931681    -8.792769    -2.612359
 H     7.995853    -9.247568    -3.518037
 H     7.347715    -9.380569    -2.005935
 H     8.867838    -8.781049    -2.219044
