# Supplementary material for: Theoretical Distribution of the Ammonia Binding Energy at Interstellar Icy Grains: A New Computational Framework
Source: ACS Earth Space Chem. 2022 Jun 2;6(6):1514–26. doi: 10.1021/acsearthspacechem.2c00040 (PMC9208021; doi:10.1021/acsearthspacechem.2c00040)
Supplement: Supplementary file 1 — sp2c00040_si_001.zip [file sp2c00040_si_001.zip › Supporting_Information_R1/structures/CP_grain_mol33.xyz]

40
CP_grain_mol33 // 0.000401203665 // -973.774587742 // -0.0661793125
 H     0.437015    -0.722975     2.539106
 O     0.377617    -1.637563     2.925810
 H     0.491487    -2.200896     2.146277
 H    -2.568331     1.404478     1.047663
 O    -2.243112     1.591905     1.977414
 H    -2.882144     1.092647     2.547296
 H     0.888972    -2.942300    -0.135098
 O     0.566540    -2.028337    -0.025227
 H     1.362688    -1.456482     0.023356
 H     3.046174    -0.412495     1.112743
 O     2.802624    -0.569245     0.170116
 H     3.115100     0.216165    -0.318506
 H     0.585129     2.932421    -0.425146
 O     1.362882     2.497691     0.018692
 H     2.117704     2.509816    -0.585837
 H    -2.375761    -1.888358     0.902444
 O    -2.092676    -1.979067    -0.035191
 H    -1.136774    -1.759069    -0.021966
 H    -3.763782     0.567298    -0.376081
 O    -2.983584     1.143968    -0.499572
 H    -2.294391     0.596501    -0.947225
 H    -4.933043    -1.824498    -1.342388
 O    -4.241056    -2.436260    -1.630701
 H    -3.456349    -2.140037    -1.112083
 H    -0.693962     1.006349     1.898660
 O     0.276203     0.796438     1.951149
 H     0.666954     1.101832     1.115747
 H     4.655223     1.562723    -0.377292
 O     3.932173     1.683737    -1.052217
 H     4.375456     1.507559    -1.889338
 H    -1.230396     3.978320    -0.085943
 O    -0.909168     3.548281    -0.912929
 H    -1.612983     2.908654    -1.099541
 H     3.382491    -2.093172    -0.581791
 O     3.476101    -3.031671    -0.849025
 H     4.434746    -3.147502    -0.925112
 N    -0.617699     0.272235    -1.886545
 H    -0.239695    -0.659212    -1.730569
 H     0.100465     0.929547    -1.593199
 H    -0.744452     0.388033    -2.886901
