# Supplementary material for: Theoretical Distribution of the Ammonia Binding Energy at Interstellar Icy Grains: A New Computational Framework
Source: ACS Earth Space Chem. 2022 Jun 2;6(6):1514–26. doi: 10.1021/acsearthspacechem.2c00040 (PMC9208021; doi:10.1021/acsearthspacechem.2c00040)
Supplement: Supplementary file 1 — sp2c00040_si_001.zip [file sp2c00040_si_001.zip › Supporting_Information_R1/structures/CP_grain_mol113.xyz]

22
CP_grain_mol113 // 0.0002259382 // -515.166841375 // -0.0318696296
 H     1.005956     1.368727     0.219986
 O     1.375997     1.969582    -0.455555
 H     0.782698     2.746615    -0.346534
 H     3.255016    -1.141623     1.183725
 O     2.703764    -0.479367     0.735208
 H     3.378949     0.055070     0.239331
 H     1.735013    -1.671646    -1.996165
 O     1.238242    -1.016248    -1.488451
 H     1.748723    -0.933929    -0.650828
 H    -0.452494    -0.852309    -1.446645
 O    -1.439548    -0.757315    -1.385850
 H    -1.632858    -1.309242    -0.588003
 H    -3.199121     1.415177    -0.143953
 O    -2.272113     1.535156    -0.369820
 H    -1.971996     0.680562    -0.810642
 H     0.027714     1.659374     2.066481
 O    -0.274660     0.876984     1.563887
 H    -1.063323     1.193941     1.081982
 N    -1.463468    -1.995162     1.135567
 H    -0.998066    -1.217172     1.605223
 H    -0.797209    -2.762270     1.108951
 H    -2.228175    -2.295475     1.732777
