# Supplementary material for: Theoretical Distribution of the Ammonia Binding Energy at Interstellar Icy Grains: A New Computational Framework
Source: ACS Earth Space Chem. 2022 Jun 2;6(6):1514–26. doi: 10.1021/acsearthspacechem.2c00040 (PMC9208021; doi:10.1021/acsearthspacechem.2c00040)
Supplement: Supplementary file 1 — sp2c00040_si_001.zip [file sp2c00040_si_001.zip › Supporting_Information_R1/structures/CP_grain_mol112.xyz]

25
CP_grain_mol112 // 0.00032587178 // -591.611948188 // -0.0369213594
 H     1.345368     1.017739    -1.074369
 O     0.960068     0.595109    -1.880675
 H     1.664681    -0.014462    -2.168939
 H    -2.880490    -1.213314    -0.422905
 O    -3.724035    -1.615818    -0.132378
 H    -4.384640    -1.028029    -0.549442
 H    -0.635921    -0.104802    -1.201973
 O    -1.598607    -0.084099    -1.031310
 H    -1.903231     0.536490    -1.731256
 H     2.542493    -1.280486     0.154195
 O     3.402018    -0.794899    -0.071232
 H     4.086172    -1.475039     0.079581
 H     0.676235    -2.201423    -0.309823
 O     1.156147    -2.019126     0.521336
 H     0.621717    -1.327190     0.995310
 H     2.675201     2.413543    -0.272296
 O     2.249363     1.703717     0.243560
 H     2.903460     0.973998     0.279842
 H    -2.097559     2.702678     0.433327
 O    -2.687745     1.950191     0.557162
 H    -2.240526     1.218062     0.073898
 N    -0.017474     0.097498     1.948764
 H     0.112364    -0.037826     2.946605
 H    -0.985343     0.372781     1.804040
 H     0.564678     0.884192     1.671163
