# Supplementary material for: Theoretical Distribution of the Ammonia Binding Energy at Interstellar Icy Grains: A New Computational Framework
Source: ACS Earth Space Chem. 2022 Jun 2;6(6):1514–26. doi: 10.1021/acsearthspacechem.2c00040 (PMC9208021; doi:10.1021/acsearthspacechem.2c00040)
Supplement: Supplementary file 1 — sp2c00040_si_001.zip [file sp2c00040_si_001.zip › Supporting_Information_R1/structures/grain_mol19.xyz]

604
grain_mol19 // -1788.462494765228 // -55.2190244979 // -820.902999683128 // -1022.77851958 // -0.0539319776 // -0.583747966559 // -0.015489746259
 H    -1.780528    -0.168885     2.429182
 O    -0.802766    -0.151111     2.513783
 H    -0.536713    -1.059847     2.796031
 H    -0.395845    -1.657226    -2.994436
 O    -0.471281    -1.727935    -2.030480
 H    -1.418765    -1.640396    -1.832510
 H    -2.714306     1.829085     0.912837
 O    -2.620548     1.230268     0.153147
 H    -1.827909     1.531484    -0.326030
 H    -3.685758     2.160635    -2.951088
 O    -3.163440     2.544268    -3.694413
 H    -2.260200     2.648775    -3.377743
 H    -0.096860    -0.549795    -0.862065
 O     0.035180     0.142589    -0.185919
 H    -0.403046    -0.184256     0.611347
 H     0.969661    -1.628907    -4.915609
 O     0.028998    -1.809691    -4.754714
 H    -0.074718    -2.769232    -4.841839
 H    -4.892889     2.547896    -1.189869
 O    -4.532290     1.740983    -1.606088
 H    -3.864124     1.417984    -0.955551
 H    -3.514276     3.291232     2.635588
 O    -2.795897     2.680088     2.383123
 H    -2.024417     2.985562     2.894318
 H     2.587006     0.431331    -2.935816
 O     1.974418    -0.220285    -2.537906
 H     1.074858     0.108908    -2.728814
 H    -1.101211     0.564727    -3.606162
 O    -0.291427     1.020135    -3.294352
 H    -0.537908     1.579088    -2.539028
 H     2.677548    -0.609314     0.520784
 O     2.585136    -1.319557    -0.147066
 H     2.324997    -0.889216    -0.983884
 H    -2.836259    -0.379589    -0.657733
 O    -2.975407    -0.787470    -1.522834
 H    -3.784233    -1.329476    -1.479804
 H     2.851578     1.294767    -0.744223
 O     2.037631     1.810017    -0.603863
 H     1.314030     1.161740    -0.467530
 H     0.635743     3.382033    -3.079519
 O     1.550858     3.175107    -2.848128
 H     1.542991     2.667796    -2.016028
 H     0.097062    -3.928372    -0.797397
 O    -0.136814    -4.576108    -1.500639
 H    -0.928723    -5.039251    -1.142469
 H    -6.224637     2.068621     3.070763
 O    -6.287150     2.220817     4.050136
 H    -7.042946     1.681389     4.355468
 H     1.097675    -3.770441     1.078034
 O     0.704168    -3.089888     0.502929
 H     1.393071    -2.427033     0.296388
 H    -2.817939     5.333538    -0.747777
 O    -2.648810     4.506899    -0.258065
 H    -3.541792     4.139844    -0.089543
 H    -5.515642    -1.266815     1.560157
 O    -5.236385    -0.596794     0.899147
 H    -5.342256    -1.012574     0.038372
 H    -0.302896    -3.327929     2.913729
 O    -0.016571    -2.502611     3.381477
 H     0.927687    -2.378103     3.162041
 H     5.281405     1.057115    -1.105547
 O     4.488788     0.526419    -0.942149
 H     4.706948     0.064797    -0.101861
 H     0.765798     2.352999     1.160794
 O     0.752263     1.966689     2.045837
 H     0.131031     1.214713     2.054088
 H     4.470811    -0.397743    -2.355755
 O     4.672493    -0.841985    -3.210541
 H     5.163576    -0.173118    -3.731789
 H     3.107978     3.300545    -0.825496
 O     3.991684     3.688821    -0.777810
 H     4.476052     3.434388    -1.586362
 H    -5.869966    -1.292482    -2.038164
 O    -5.350517    -2.020736    -1.634207
 H    -5.270436    -2.703594    -2.322215
 H    -4.955658    -4.034771     0.968370
 O    -5.637362    -3.385076     0.709971
 H    -5.393028    -3.056271    -0.165116
 H     2.774675     2.339923    -3.551839
 O     3.442173     1.664007    -3.790451
 H     3.516699     1.676864    -4.750228
 H    -5.117620     3.734590     3.888765
 O    -4.536416     4.343241     3.420309
 H    -4.006548     4.832544     4.085073
 H     0.694561     1.281515    -4.689686
 O     1.190088     1.205544    -5.531199
 H     1.784097     0.436220    -5.409799
 H     1.130329     5.919887    -1.986429
 O     1.916941     5.559292    -1.542495
 H     2.467981     5.140914    -2.233164
 H    -2.807850    -3.315485    -2.022640
 O    -2.962080    -3.615675    -1.111415
 H    -3.734663    -4.198199    -1.114787
 H     2.188553     5.408198    -4.263201
 O     1.317212     5.530922    -4.678224
 H     1.300201     4.871624    -5.397798
 H     7.812386     1.818617    -0.790644
 O     7.022606     1.491214    -1.258740
 H     7.377279     0.836092    -1.893442
 H     4.551294     2.726603     0.490685
 O     4.877079     2.319642     1.319288
 H     4.809183     3.035139     1.985283
 H     1.054026    -3.040552    -2.375523
 O     1.916618    -2.875609    -2.784276
 H     2.015201    -1.900599    -2.761611
 H     1.260767     4.643197    -0.360345
 O     0.794191     4.139136     0.344081
 H     0.120117     4.736287     0.715384
 H    -5.723671     1.018053     1.236891
 O    -6.200115     1.841479     1.466660
 H    -7.134234     1.628594     1.213214
 H    -2.292157    -2.600507     0.075159
 O    -1.807761    -2.062929     0.729959
 H    -0.908270    -2.428783     0.723401
 H    -3.689941    -0.526701     4.201866
 O    -3.691367    -0.700252     5.170427
 H    -4.447690    -1.290640     5.388642
 H    -6.099911    -2.953302     2.993035
 O    -5.647269    -2.104310     3.127060
 H    -4.696052    -2.344237     3.118613
 H    -2.831651    -0.179082    -3.062516
 O    -2.564416    -0.194483    -4.008985
 H    -2.418929    -1.158165    -4.138678
 H    -3.446758    -3.121745    -3.955316
 O    -2.582700    -2.763947    -3.690595
 H    -1.897829    -3.394070    -3.988712
 H     3.246785    -0.940169    -4.341568
 O     2.698278    -1.010181    -5.146102
 H     3.333227    -1.144193    -5.868076
 H     4.757264     2.672095    -6.484517
 O     4.217895     1.857460    -6.547124
 H     3.385123     2.124594    -6.944990
 H    -4.191780     0.698012     5.775274
 O    -4.664425     1.516667     6.080693
 H    -5.221667     1.786882     5.323466
 H    -3.945665    -0.150347     1.941867
 O    -3.407685     0.117778     2.706244
 H    -3.316068     1.090982     2.678781
 H    -5.763428     0.789849    -2.268937
 O    -6.311999     0.160854    -2.781798
 H    -5.879822     0.108667    -3.656041
 H     1.883092    -3.583228    -4.365905
 O     1.827793    -3.992928    -5.251532
 H     1.411671    -4.858676    -5.109714
 H     4.451208    -3.554485    -0.868516
 O     4.736888    -2.840881    -0.255950
 H     3.981117    -2.207333    -0.227005
 H    -0.187798     3.090631    -0.753340
 O    -0.936885     2.753148    -1.272300
 H    -1.645681     3.408960    -1.106319
 H     1.823156     4.295768     1.792557
 O     2.276441     4.374590     2.652000
 H     2.071188     3.559262     3.135787
 H     3.723926     1.056223     1.693404
 O     2.947180     0.476880     1.816490
 H     2.178676     1.060220     1.972712
 H     3.123878    -3.852126    -2.328186
 O     3.817204    -4.502374    -2.055078
 H     4.498347    -4.470721    -2.744890
 H     4.969404    -3.550399    -4.754289
 O     5.398721    -3.291932    -3.902031
 H     5.002874    -2.444655    -3.612749
 H    -1.011929     4.955090     2.373585
 O    -1.179683     5.556891     1.611083
 H    -1.817968     5.102239     1.002829
 H    -5.635100     3.228785     0.607560
 O    -5.174179     3.768155    -0.063439
 H    -5.616160     4.635574    -0.167739
 H     4.983001    -4.061528     2.670460
 O     4.232860    -3.842603     2.111779
 H     4.568995    -3.506579     1.250156
 H     5.834618    -1.419345     1.251874
 O     5.446650    -0.523298     1.294868
 H     6.236975     0.044925     1.378645
 H     1.561522    -6.491957    -3.467752
 O     1.383289    -6.652196    -4.419567
 H     2.259253    -6.711758    -4.828164
 H    -7.234199    -3.556187     0.498035
 O    -8.201644    -3.527367     0.293298
 H    -8.662335    -3.381174     1.147956
 H     3.212466    -2.608719     2.622351
 O     2.539174    -1.942531     2.855348
 H     2.765339    -1.111827     2.399531
 H    -1.896031     2.412251     5.209720
 O    -2.604961     3.056554     5.392718
 H    -3.355175     2.539313     5.743763
 H    -0.809660     0.691002     3.999100
 O    -0.685665     1.188536     4.838602
 H     0.159110     1.639998     4.737893
 H     0.358020     3.867935    -6.739845
 O     1.309823     3.651657    -6.626855
 H     1.313673     2.773988    -6.199694
 H     7.111131    -3.190482     4.517431
 O     6.353341    -3.606888     4.041498
 H     5.549970    -3.267961     4.502195
 H     8.019432     1.327248     1.480426
 O     7.924467     0.384295     1.713457
 H     8.407182    -0.137139     1.045377
 H    -4.051412    -0.145888    -4.732818
 O    -4.978682    -0.155753    -5.074577
 H    -4.957645     0.271995    -5.952298
 H     6.454150    -1.333661    -2.265675
 O     6.855940    -1.841799    -1.555602
 H     6.119393    -2.142376    -0.990099
 H     4.688810    -1.121666     4.357288
 O     5.114219    -0.357357     3.934518
 H     5.062199    -0.462920     2.960471
 H     0.021536     3.149128     3.043841
 O    -0.598652     3.791343     3.443791
 H    -0.292133     3.990635     4.349214
 H     8.247066    -1.238052    -0.796707
 O     9.036804    -0.900657    -0.318773
 H     9.729003    -1.565983    -0.434171
 H     9.574665    -4.005168     1.907151
 O     9.284175    -3.759674     1.002264
 H     10.053535    -3.569555     0.454292
 H    -2.461386    -2.824814     3.648770
 O    -3.066633    -2.819333     2.890763
 H    -2.582734    -2.441946     2.117511
 H    -2.105982     1.198147    -6.261319
 O    -2.725261     1.954396    -6.258762
 H    -2.980696     2.084701    -5.321653
 H    -1.146518     4.201552    -5.305739
 O    -1.264289     4.226501    -6.283940
 H    -1.862322     3.481694    -6.474574
 H    -4.648227    -6.082259    -1.577558
 O    -5.113471    -5.353300    -1.141127
 H    -5.878091    -5.136651    -1.716243
 H     2.636617    -5.691042    -1.867641
 O     1.825899    -6.236188    -1.818354
 H     1.067094    -5.605710    -1.671774
 H     3.284823    -3.917182    -5.911333
 O     4.246478    -3.904103    -6.173512
 H     4.370105    -3.133431    -6.734156
 H     7.526800     3.281044     2.247432
 O     7.444388     2.976711     1.334845
 H     6.510356     2.660869     1.259434
 H     6.606582    -3.911683     0.089533
 O     7.086894    -4.713847    -0.175247
 H     7.974745    -4.583350     0.212176
 H    -7.515785    -4.159111    -2.788018
 O    -7.298764    -5.103291    -2.622818
 H    -7.923761    -5.408692    -1.937499
 H    -4.316074     6.548904     5.266998
 O    -3.431344     6.220002     5.018997
 H    -2.955397     5.958248     5.821927
 H     7.302221     3.209818     5.016168
 O     7.300953     2.861141     4.115186
 H     7.543540     1.919273     4.196917
 H    -5.804969     0.571219     6.918632
 O    -6.580791     0.021035     7.176122
 H    -6.313236    -0.894261     6.985803
 H    -0.492657    -4.643409    -3.227108
 O    -0.652471    -4.490576    -4.176417
 H    -1.254471    -5.176572    -4.492805
 H     6.713747    -0.055340     4.323650
 O     7.686342     0.126633     4.296714
 H     7.903385     0.140093     3.337530
 H     4.774933    -6.405698    -4.283003
 O     4.083423    -6.537020    -4.966876
 H     4.217611    -5.830611    -5.607441
 H    -5.890586    -1.474158    -5.409456
 O    -6.513525    -2.223657    -5.569595
 H    -7.361093    -1.777893    -5.828460
 H    -7.666594     0.397559     5.977743
 O    -8.222209     0.779624     5.251762
 H    -8.828657     1.389596     5.674898
 H    -5.163013     5.683675     2.566319
 O    -5.388866     6.612507     2.354465
 H    -4.526706     7.077621     2.367764
 H     5.829159     1.811550    -3.919383
 O     6.062202     1.059299    -4.506171
 H     5.573664     1.203720    -5.319062
 H    -5.786028     6.515318     0.692202
 O    -5.810701     6.347631    -0.273109
 H    -4.916729     6.593373    -0.592100
 H    -0.307898    -7.213366    -3.614901
 O    -1.012827    -7.370485    -2.976124
 H    -0.622707    -7.765268    -2.187456
 H    -2.446353    -1.809921     5.373249
 O    -1.953602    -2.662809     5.347509
 H    -1.054351    -2.433701     5.053414
 H     7.499288    -4.439939    -1.820525
 O     7.621827    -4.373679    -2.791679
 H     6.854917    -3.867752    -3.111902
 H    -8.824504    -2.607503    -3.523212
 O    -7.903873    -2.555600    -3.178379
 H    -7.353748    -2.326671    -3.942840
 H     8.821941    -3.183613    -3.102117
 O     9.462376    -2.456110    -3.250584
 H     8.969464    -1.627724    -3.109827
 H    -5.105885    -4.657848    -3.927219
 O    -5.059067    -3.704114    -3.744182
 H    -5.573472    -3.265528    -4.432985
 H    -3.582196     4.281308    -3.338476
 O    -3.284243     5.110581    -2.930229
 H    -3.563734     5.843794    -3.479694
 H    -0.167557     5.008939    -3.801513
 O    -0.831310     4.313132    -3.648775
 H    -1.612593     4.742204    -3.244938
 H    -1.881698    -5.554325     5.318343
 O    -2.343570    -5.652337     4.447439
 H    -3.131674    -5.081437     4.487570
 H    -2.291573     8.646061    -3.302288
 O    -2.504361     7.704165    -3.463572
 H    -2.304725     7.519965    -4.407837
 H    -2.911549     7.170462     3.608086
 O    -2.831871     7.420616     2.672237
 H    -2.240188     6.744959     2.282695
 H     4.821080     1.289042     4.247832
 O     4.676164     2.253860     4.138260
 H     5.553832     2.619818     3.919731
 H     7.851004    -2.175448     6.122737
 O     8.293082    -2.329756     5.265391
 H     8.260358    -1.454892     4.829583
 H     5.990002    -1.995253     7.644440
 O     6.700614    -1.458148     7.281617
 H     6.252131    -0.676292     6.887665
 H    -1.641799     6.062179    -6.170669
 O    -1.767922     6.991628    -5.925039
 H    -0.892623     7.412763    -5.994403
 H    -8.195700    -0.311924     3.867763
 O    -8.014634    -0.802965     3.054134
 H    -7.114028    -1.166090     3.136999
 H    -8.503485     0.235563     0.139112
 O    -8.531190     0.833391     0.904542
 H    -8.510721     0.243770     1.677763
 H     0.881375    -0.727038     6.133556
 O     0.042793    -0.724370     6.638449
 H    -0.473519    -0.055995     6.149485
 H    -0.375782     7.127544    -1.294468
 O    -0.332938     6.794192    -2.213215
 H    -1.184438     7.025875    -2.647998
 H     0.515797    -8.026241     0.088482
 O    -0.390876    -8.253110    -0.168341
 H    -0.848753    -8.355775     0.693935
 H     2.032441     2.368239     5.353101
 O     2.044241     2.140115     4.399743
 H     2.986056     2.169365     4.151250
 H    -7.998390    -5.070271    -5.884811
 O    -7.099728    -4.917476    -6.220283
 H    -6.936528    -3.971481    -6.110828
 H     2.979383    -7.633177     0.596333
 O     2.096107    -7.256804     0.573513
 H     2.016955    -6.867711    -0.335591
 H     3.422634     6.091547    -7.108613
 O     3.566309     5.136905    -7.283558
 H     2.731661     4.683702    -7.087292
 H    -0.437292     6.968656     0.869007
 O    -0.121453     7.703759     0.316788
 H    -0.790267     8.397797     0.405166
 H     4.463933     3.327967     5.397849
 O     4.382116     3.932730     6.174414
 H     5.263383     3.965819     6.555779
 H     7.657712     2.354981     6.941740
 O     7.137440     3.201167     6.912579
 H     7.629925     3.829085     7.440014
 H     3.988131    -7.951407    -1.504313
 O     4.511654    -7.459496    -0.850443
 H     4.961493    -6.786076    -1.386118
 H     6.678040    -5.832045    -3.032235
 O     5.903554    -6.424594    -3.018433
 H     6.231447    -7.341700    -3.001493
 H    -9.018249    -2.168875     2.810144
 O    -9.512868    -2.966334     2.525852
 H    -10.243171    -2.621092     1.984798
 H    -2.581229     8.726790     1.451714
 O    -2.432422     9.132241     0.581214
 H    -3.222787     9.710085     0.440037
 H     8.085618     0.172931     7.366596
 O     8.436243     0.897354     6.837311
 H     8.287779     0.624201     5.915366
 H    -2.337411     4.721375     7.895602
 O    -2.048899     4.985604     7.023170
 H    -2.247777     4.214043     6.411666
 H    -6.341413    -6.116859    -3.737015
 O    -5.673165    -6.281405    -4.427267
 H    -6.108267    -5.944646    -5.240140
 H     6.757507    -2.985936     2.504055
 O     6.885888    -2.675916     1.588522
 H     7.832488    -2.752067     1.399321
 H     2.409149     6.740351    -0.486054
 O     2.669826     7.443212     0.150714
 H     1.828121     7.770381     0.491537
 H    -4.251427    -7.102675    -3.338752
 O    -3.692461    -7.198745    -2.559170
 H    -2.782563    -7.309556    -2.888495
 H     0.979180     7.026267    -5.282354
 O     0.817972     7.922627    -5.659037
 H     0.838638     8.512204    -4.877055
 H    -8.280927    -1.422506    -1.813311
 O    -8.574549    -1.200880    -0.916043
 H    -8.354196    -2.020130    -0.417468
 H    -3.179876     7.288780    -1.834181
 O    -3.282767     7.058070    -0.901113
 H    -2.973826     7.829793    -0.381793
 H     2.772870    -4.695267     2.028442
 O     1.854720    -5.028302     2.023716
 H     1.896676    -5.894045     1.568939
 H    -8.809865    -0.348586    -5.121330
 O    -8.724724    -0.881196    -5.946504
 H    -8.430127    -0.245945    -6.622752
 H     7.559404     0.111720    -3.920160
 O     8.201719     0.027339    -3.196503
 H     8.882643     0.696116    -3.356118
 H     4.297005     6.645758     0.264608
 O     4.999610     6.014536     0.040264
 H     4.532105     5.196705    -0.240700
 H    -7.936120     0.446745    -3.254339
 O    -8.831923     0.494415    -3.648164
 H    -9.439604     0.226693    -2.957324
 H     6.180650     3.932226    -3.083694
 O     5.696238     3.134604    -2.801039
 H     6.276322     2.667628    -2.154119
 H    -1.405332    -6.878485    -0.327734
 O    -2.008635    -6.120284    -0.462562
 H    -2.608029    -6.379031    -1.169144
 H    -4.042691    -7.767536     0.517250
 O    -4.267491    -7.564289     1.428144
 H    -4.043928    -6.609337     1.551590
 H    -2.919558    -5.089123     0.843948
 O    -3.638820    -5.003024     1.489252
 H    -3.352149    -4.328291     2.140959
 H     5.182505    -6.496202     4.438294
 O     4.427702    -6.220067     3.914795
 H     4.723114    -6.259959     2.989444
 H    -9.616311    -5.846919    -4.296022
 O    -9.622778    -5.340141    -5.140555
 H    -10.266877    -5.773273    -5.701020
 H     6.216282    -5.775949     0.872928
 O     5.694712    -6.392006     1.427861
 H     5.235452    -6.942989     0.782790
 H    -1.456097    -6.839475     2.165825
 O    -1.597200    -7.798241     2.154812
 H    -2.559321    -7.913277     2.149542
 H    -10.095219    -3.646835    -4.759007
 O    -10.215375    -2.735639    -4.442560
 H    -9.972667    -2.147579    -5.170613
 H     0.567763     8.136759    -2.843928
 O     0.899234     8.988473    -3.198020
 H     1.800162     9.098871    -2.829192
 H    -9.176327    -7.676734    -3.010742
 O    -9.757115    -6.915344    -2.972598
 H    -9.635249    -6.530047    -2.085851
 H     2.075734     0.395299     4.577157
 O     2.167526    -0.481377     4.997296
 H     2.369788    -1.123339     4.283772
 H    -6.511807     0.901825    -7.614141
 O    -7.470347     0.992202    -7.486150
 H    -7.615992     1.878595    -7.153197
 H     6.314018     4.230515    -7.074384
 O     5.720912     4.132982    -6.329448
 H     4.880848     4.616804    -6.600174
 H    -5.221626     10.314243     1.161125
 O    -4.726927     10.374761     0.332948
 H    -5.315579     9.932368    -0.310097
 H    -0.787250    -0.774740    -5.844364
 O    -0.939607    -0.079559    -6.520875
 H    -0.148886     0.486688    -6.433346
 H     4.774085    -0.100061    -6.974765
 O     4.846688    -1.045186    -6.803441
 H     5.689836    -1.179840    -6.335849
 H     2.444319    -8.698120    -3.130946
 O     3.401969    -8.638700    -3.119808
 H     3.638632    -8.015941    -3.823023
 H    -4.202114     0.057659    -7.937577
 O    -4.704093     0.798431    -7.564868
 H    -4.018787     1.413273    -7.216530
 H     1.360933     3.364449     6.840987
 O     2.101120     2.752467     7.022355
 H     2.919036     3.274888     6.929739
 H    -11.360855    -2.491731    -0.202882
 O    -10.941790    -1.891440     0.414064
 H    -10.200714    -1.483504    -0.067890
 H    -7.419529     1.691286     7.640158
 O    -7.883065     2.540464     7.603381
 H    -7.999653     2.829018     8.508014
 H     6.101192    -9.029314    -1.656388
 O     6.187603    -9.097879    -2.612177
 H     5.301346    -9.295402    -2.940215
 H     6.672991     5.209507    -0.510711
 O     7.306456     4.554107    -0.820973
 H     7.487552     3.977338    -0.050995
 H    -5.420462    -3.068371     5.633781
 O    -5.421718    -2.345178     6.301119
 H    -4.789485    -2.656642     6.972599
 H     2.602379     1.065118     7.524547
 O     3.056535     0.219730     7.395891
 H     2.737084    -0.110875     6.529156
 H    -2.682670    -3.202532     6.831749
 O    -3.214763    -3.339569     7.652105
 H    -2.725344    -2.794372     8.296005
 H     5.778229     1.629977     6.758869
 O     5.482042     0.773350     6.445558
 H     4.592154     0.615491     6.824172
 H     1.921894    -4.598332     3.853788
 O     2.427437    -4.554735     4.683173
 H     3.125442    -5.227552     4.542758
 H     10.414685    -2.721706    -1.930641
 O     10.907270    -2.782129    -1.067267
 H     11.837593    -2.752817    -1.283956
 H     3.991493     8.397202    -2.444321
 O     3.317540     8.959323    -2.042644
 H     3.134984     8.563300    -1.170936
 H    -8.224663    -6.364533    -0.021474
 O    -8.864779    -5.904529    -0.588736
 H    -8.800984    -4.971392    -0.268091
 H    -0.604254     9.861429    -2.762918
 O    -1.541404     10.026753    -2.546089
 H    -1.610622     10.095077    -1.591353
 H     4.188520     4.179002    -3.551156
 O     3.645780     4.972978    -3.534944
 H     4.214874     5.728898    -3.280997
 H     5.259639     6.646465    -1.608556
 O     5.196610     6.907191    -2.548066
 H     5.976110     6.564703    -3.004040
 H    -0.349441     4.875696     6.337664
 O     0.369160     4.414781     5.881752
 H     1.066422     5.065955     5.628365
 H     3.243910     5.268745     5.431848
 O     2.487774     5.739694     5.051377
 H     2.434491     5.457427     4.124470
 H    -7.074005     9.077705     0.263482
 O    -6.782107     8.898586    -0.640019
 H    -6.560335     7.950868    -0.660976
 H    -1.362977    -5.197796     3.219873
 O    -0.906125    -4.907048     2.376249
 H    -0.029142    -5.308953     2.363979
 H     4.192526    -2.498116     6.114306
 O     4.200770    -2.596951     5.139677
 H     3.483751    -3.225125     4.917370
 H     7.038795    -6.383656     2.847896
 O     7.412916    -6.068805     3.680490
 H     6.951538    -5.230532     3.871071
 H     8.970469    -5.111985     3.666478
 O     9.611621    -4.383015     3.570804
 H     9.351128    -3.711649     4.213271
 H     3.183776     8.335376    -7.626058
 O     3.178932     7.757226    -6.864583
 H     2.306542     7.894307    -6.421110
 H    -0.785693    -1.303210     8.145370
 O    -1.290527    -1.662218     8.904932
 H    -1.333381    -0.936803     9.535496
 H     8.430312     4.527258    -2.011952
 O     9.111209     4.581957    -2.731279
 H     9.839664     5.069556    -2.346671
 H     6.462817     4.904736    -4.909291
 O     6.786748     5.252463    -4.057341
 H     7.731721     5.079689    -3.977219
 H     10.697427     2.278130    -4.039604
 O     9.959051     2.146300    -3.446906
 H     9.587074     3.032322    -3.237689
 H     3.083688    -2.848460     7.747153
 O     3.921881    -2.353879     7.785225
 H     3.663393    -1.425950     7.900799
 H    -2.398063    -1.461406    -8.895677
 O    -2.806958    -1.167295    -8.082702
 H    -2.099519    -0.748169    -7.546566
 H     5.161399     5.269368     1.823773
 O     4.947220     4.676168     2.554913
 H     3.977681     4.707012     2.652503
 H    -3.790384    -5.985712    -5.173398
 O    -2.976780    -5.479177    -5.227235
 H    -3.197445    -4.672557    -5.719505
 H    -6.510760     5.990773     5.212551
 O    -6.065296     6.824502     4.973041
 H    -5.930367     6.790289     4.000002
 H    -7.430092     3.909003     6.319333
 O    -7.163042     4.379214     5.519538
 H    -6.922895     3.681606     4.888022
 H    -7.160992     9.451177     2.919850
 O    -6.910872     9.884961     2.078393
 H    -7.370901     10.725039     2.070483
 H    -6.029790    -6.940930     1.313975
 O    -6.637997    -6.288489     0.932683
 H    -6.092261    -5.812276     0.271154
 H    -3.969469    -5.061378     7.413988
 O    -4.398774    -5.854250     7.032445
 H    -3.669440    -6.401690     6.717533
 H     9.569232     0.771523    -0.502396
 O     9.629543     1.735056    -0.635796
 H     9.941099     1.847738    -1.539975
 H    -8.005778    -4.264454     3.007392
 O    -7.082883    -4.537871     3.000411
 H    -6.957808    -5.141570     2.240770
 H     0.834109    -2.765591     6.893570
 O     1.495678    -3.451723     7.055985
 H     1.726312    -3.808387     6.173542
 H    -3.438867    -2.469135    -6.987743
 O    -3.860097    -3.124033    -6.411898
 H    -4.807117    -2.977684    -6.486920
 H    -8.611554     8.276588     4.265030
 O    -7.815764     8.794020     4.397148
 H    -7.145528     8.172199     4.751503
 H     8.021626    -1.906251    -5.272756
 O     7.099845    -1.643568    -5.284432
 H     6.624072    -2.309278    -4.752581
 H    -4.953234    -5.142557     5.492605
 O    -4.993819    -4.486216     4.772056
 H    -5.739297    -4.712046     4.197448
 N    -0.993835    -5.574729     6.950668
 H    -0.117440    -5.053781     6.948794
 H    -0.774412    -6.511105     7.277061
 H    -1.574217    -5.133220     7.660953
