# Supplementary material for: Theoretical Distribution of the Ammonia Binding Energy at Interstellar Icy Grains: A New Computational Framework
Source: ACS Earth Space Chem. 2022 Jun 2;6(6):1514–26. doi: 10.1021/acsearthspacechem.2c00040 (PMC9208021; doi:10.1021/acsearthspacechem.2c00040)
Supplement: Supplementary file 1 — sp2c00040_si_001.zip [file sp2c00040_si_001.zip › Supporting_Information_R1/structures/grain_mol31.xyz]

604
grain_mol31 // -1717.109654935867 // -50.1325773307 // -744.464407926568 // -1022.77782434 // -0.0486721309 // -0.582427315825 // -0.013718944988
 H    -1.751216    -0.197362     2.452936
 O    -0.772659    -0.169188     2.519671
 H    -0.489218    -1.074471     2.790318
 H    -0.452551    -1.668147    -2.996971
 O    -0.511108    -1.740453    -2.031754
 H    -1.456022    -1.662835    -1.818618
 H    -2.741534     1.787818     0.956013
 O    -2.654493     1.188610     0.195681
 H    -1.876658     1.501906    -0.300448
 H    -3.793658     2.105541    -2.887948
 O    -3.291556     2.495488    -3.641444
 H    -2.383713     2.613420    -3.343076
 H    -0.128075    -0.556424    -0.872449
 O     0.005344     0.138231    -0.198868
 H    -0.408605    -0.194823     0.608274
 H     0.871757    -1.620171    -4.945152
 O    -0.062893    -1.814186    -4.764969
 H    -0.154651    -2.774942    -4.852186
 H    -4.971262     2.476906    -1.103210
 O    -4.608468     1.673983    -1.525359
 H    -3.922437     1.361682    -0.888630
 H    -3.526838     3.237155     2.695431
 O    -2.806821     2.633002     2.430576
 H    -2.027825     2.951769     2.922564
 H     2.501202     0.460054    -2.997334
 O     1.904272    -0.199048    -2.587841
 H     0.997448     0.119082    -2.761644
 H    -1.201966     0.545232    -3.595114
 O    -0.392553     1.010926    -3.298569
 H    -0.631175     1.566751    -2.538432
 H     2.673943    -0.581303     0.457330
 O     2.573429    -1.291745    -0.209494
 H     2.295637    -0.862684    -1.041161
 H    -2.866896    -0.419489    -0.613256
 O    -3.015670    -0.834536    -1.473263
 H    -3.817609    -1.385244    -1.415293
 H     2.798107     1.327746    -0.809981
 O     1.979371     1.831565    -0.655303
 H     1.268057     1.173462    -0.504830
 H     0.507201     3.384812    -3.101514
 O     1.429372     3.189884    -2.888849
 H     1.445708     2.682721    -2.056801
 H     0.112179    -3.931483    -0.812180
 O    -0.128759    -4.582272    -1.509786
 H    -0.905832    -5.057075    -1.135706
 H    -6.210377     1.978936     3.184659
 O    -6.254332     2.127634     4.165625
 H    -6.999029     1.580792     4.484591
 H     1.153032    -3.762075     1.037031
 O     0.730096    -3.084252     0.478862
 H     1.405761    -2.411921     0.256071
 H    -2.924913     5.290149    -0.701684
 O    -2.735660     4.465540    -0.215746
 H    -3.620314     4.087105    -0.030203
 H    -5.490615    -1.346570     1.654476
 O    -5.229283    -0.673102     0.990828
 H    -5.348546    -1.086968     0.130732
 H    -0.302871    -3.342059     2.824560
 O     0.010617    -2.554493     3.300308
 H     0.952435    -2.443184     3.090564
 H     5.221525     1.121964    -1.220447
 O     4.439464     0.580535    -1.041687
 H     4.681777     0.121648    -0.206026
 H     0.737102     2.358530     1.133264
 O     0.743428     1.973364     2.018930
 H     0.134619     1.212421     2.038412
 H     4.407015    -0.343287    -2.454616
 O     4.595649    -0.784351    -3.314144
 H     5.068741    -0.109541    -3.844361
 H     3.025214     3.335748    -0.897600
 O     3.903720     3.737082    -0.867348
 H     4.376487     3.488388    -1.684568
 H    -5.913205    -1.376559    -1.932191
 O    -5.377141    -2.098363    -1.537684
 H    -5.300802    -2.779240    -2.228367
 H    -4.902961    -4.108110     1.051043
 O    -5.595119    -3.463396     0.812230
 H    -5.377547    -3.132501    -0.069559
 H     2.650822     2.371567    -3.616950
 O     3.321431     1.703758    -3.868757
 H     3.378200     1.718402    -4.829738
 H    -5.110563     3.660980     3.980564
 O    -4.546874     4.275925     3.499342
 H    -4.010947     4.774252     4.152735
 H     0.563084     1.285539    -4.713551
 O     1.041729     1.215402    -5.565113
 H     1.649288     0.454820    -5.455390
 H     0.990089     5.928789    -2.018925
 O     1.789616     5.578659    -1.590072
 H     2.333411     5.168062    -2.291188
 H    -2.823369    -3.358076    -1.977342
 O    -2.958529    -3.659324    -1.062914
 H    -3.722178    -4.253460    -1.054645
 H     2.009288     5.431460    -4.315302
 O     1.128113     5.542142    -4.712746
 H     1.106195     4.883089    -5.432419
 H     7.747813     1.917327    -0.955148
 O     6.953558     1.580020    -1.408584
 H     7.304832     0.929104    -2.049473
 H     4.501596     2.782387     0.390962
 O     4.848095     2.378375     1.212350
 H     4.785277     3.091776     1.880955
 H     1.025627    -3.030990    -2.409049
 O     1.877502    -2.854368    -2.834467
 H     1.964251    -1.878152    -2.813106
 H     1.169740     4.653739    -0.396293
 O     0.722507     4.143309     0.316233
 H     0.049656     4.732504     0.701776
 H    -5.732707     0.936846     1.339088
 O    -6.215999     1.752413     1.580756
 H    -7.151918     1.527585     1.344730
 H    -2.278393    -2.637335     0.105207
 O    -1.792457    -2.100859     0.760487
 H    -0.883515    -2.442230     0.725733
 H    -3.621896    -0.580618     4.256760
 O    -3.601238    -0.766754     5.223303
 H    -4.350267    -1.360631     5.456187
 H    -6.021802    -3.041462     3.101222
 O    -5.576700    -2.187603     3.230713
 H    -4.623932    -2.412264     3.201634
 H    -2.911271    -0.222552    -3.017164
 O    -2.662906    -0.235095    -3.968475
 H    -2.506477    -1.196541    -4.101354
 H    -3.504322    -3.173346    -3.898229
 O    -2.640710    -2.805060    -3.646938
 H    -1.952819    -3.424412    -3.961173
 H     3.150853    -0.901550    -4.416730
 O     2.586923    -0.979041    -5.209983
 H     3.209238    -1.104509    -5.944483
 H     4.570202     2.730001    -6.587755
 O     4.040015     1.908556    -6.639636
 H     3.196463     2.164858    -7.021543
 H    -4.105173     0.634038     5.845960
 O    -4.583871     1.443138     6.161409
 H    -5.159501     1.708266     5.415694
 H    -3.927402    -0.205753     2.008254
 O    -3.378395     0.066126     2.763474
 H    -3.296550     1.040931     2.734987
 H    -5.839280     0.707037    -2.165389
 O    -6.388672     0.069259    -2.666311
 H    -5.974314     0.023688    -3.549670
 H     1.822621    -3.562784    -4.415434
 O     1.753214    -3.972621    -5.299930
 H     1.354201    -4.844996    -5.149661
 H     4.459055    -3.500091    -0.968180
 O     4.746576    -2.782262    -0.361977
 H     3.983078    -2.159637    -0.316934
 H    -0.266015     3.081977    -0.760356
 O    -1.021627     2.733521    -1.262706
 H    -1.734536     3.381485    -1.084171
 H     1.779380     4.313134     1.746200
 O     2.246398     4.399867     2.597215
 H     2.065665     3.580530     3.084519
 H     3.721768     1.098049     1.609414
 O     2.953826     0.509625     1.745082
 H     2.183127     1.083807     1.920323
 H     3.107518    -3.814942    -2.403087
 O     3.813215    -4.457034    -2.143782
 H     4.481409    -4.416024    -2.845733
 H     4.899567    -3.488536    -4.864018
 O     5.341590    -3.224578    -4.020176
 H     4.940834    -2.382361    -3.723031
 H    -1.052513     4.935558     2.382884
 O    -1.244281     5.535807     1.624651
 H    -1.887472     5.072553     1.028477
 H    -5.687214     3.149049     0.709532
 O    -5.246892     3.692805     0.028735
 H    -5.701165     4.555167    -0.066940
 H     5.060269    -3.999343     2.565833
 O     4.299235    -3.793534     2.016237
 H     4.618411    -3.451800     1.150937
 H     5.855406    -1.347628     1.124882
 O     5.455644    -0.456966     1.172719
 H     6.239461     0.121888     1.244863
 H     1.557361    -6.475595    -3.512633
 O     1.361775    -6.637126    -4.460827
 H     2.230325    -6.686028    -4.886512
 H    -7.196628    -3.657939     0.630735
 O    -8.167488    -3.642281     0.445181
 H    -8.614025    -3.502079     1.308421
 H     3.270916    -2.573432     2.549541
 O     2.586987    -1.919613     2.786849
 H     2.802426    -1.082863     2.336914
 H    -1.846059     2.385336     5.232624
 O    -2.561579     3.017247     5.432757
 H    -3.295215     2.488624     5.799774
 H    -0.758519     0.675699     4.006458
 O    -0.626875     1.183963     4.838156
 H     0.213615     1.639254     4.720361
 H     0.150883     3.866734    -6.756075
 O     1.107416     3.663302    -6.661572
 H     1.131652     2.785631    -6.235112
 H     7.211622    -3.101977     4.370586
 O     6.447111    -3.522294     3.908659
 H     5.650518    -3.195468     4.391380
 H     8.007480     1.428263     1.310849
 O     7.928140     0.484204     1.544392
 H     8.405421    -0.030684     0.867506
 H    -4.164425    -0.205523    -4.663048
 O    -5.098272    -0.227587    -4.985556
 H    -5.100391     0.200027    -5.863763
 H     6.403620    -1.251898    -2.404258
 O     6.826089    -1.755636    -1.703235
 H     6.105505    -2.065543    -1.122447
 H     4.763831    -1.059874     4.264214
 O     5.171382    -0.295980     3.822715
 H     5.100362    -0.407956     2.851321
 H     0.017886     3.145005     3.030696
 O    -0.605558     3.776576     3.442724
 H    -0.282504     3.983694     4.340693
 H     8.223835    -1.133449    -0.971114
 O     9.018473    -0.784619    -0.510022
 H     9.716666    -1.441483    -0.637272
 H     9.639971    -3.881542     1.707296
 O     9.329396    -3.640462     0.807404
 H     10.085966    -3.440435     0.245547
 H    -2.341243    -2.812556     3.678014
 O    -2.976897    -2.857156     2.953747
 H    -2.534775    -2.479958     2.151782
 H    -2.267144     1.164350    -6.229618
 O    -2.896848     1.911829    -6.214421
 H    -3.135027     2.038924    -5.272472
 H    -1.329528     4.180215    -5.292194
 O    -1.467240     4.203632    -6.267748
 H    -2.058756     3.450914    -6.446922
 H    -4.618600    -6.148848    -1.497431
 O    -5.085533    -5.427517    -1.049641
 H    -5.863566    -5.220233    -1.610773
 H     2.654234    -5.660597    -1.934394
 O     1.851391    -6.216166    -1.869465
 H     1.088138    -5.596313    -1.707081
 H     3.196970    -3.877287    -5.988781
 O     4.152880    -3.851726    -6.269498
 H     4.255889    -3.079251    -6.831827
 H     7.503683     3.373914     2.089307
 O     7.406807     3.071448     1.177395
 H     6.476598     2.741538     1.120692
 H     6.638029    -3.827431    -0.051578
 O     7.123692    -4.621954    -0.329389
 H     8.016930    -4.480837     0.041970
 H    -7.535239    -4.264539    -2.650693
 O    -7.301130    -5.205190    -2.487911
 H    -7.910335    -5.519475    -1.792668
 H    -4.320552     6.485311     5.341534
 O    -3.437021     6.166839     5.076057
 H    -2.941407     5.913300     5.869598
 H     7.333772     3.300285     4.860837
 O     7.319706     2.952049     3.959642
 H     7.575583     2.012927     4.036978
 H    -5.695161     0.486646     7.022076
 O    -6.458576    -0.073780     7.294379
 H    -6.184468    -0.985309     7.099321
 H    -0.515662    -4.655366    -3.230347
 O    -0.698394    -4.503106    -4.175435
 H    -1.295420    -5.198361    -4.480721
 H     6.775078     0.029417     4.184245
 O     7.743871     0.226633     4.134405
 H     7.941116     0.238716     3.171383
 H     4.752578    -6.346612    -4.390480
 O     4.048769    -6.486379    -5.060188
 H     4.161821    -5.778660    -5.703369
 H    -5.998738    -1.558265    -5.302888
 O    -6.614875    -2.316093    -5.449498
 H    -7.473170    -1.881764    -5.692255
 H    -7.574156     0.289525     6.118394
 O    -8.148190     0.663265     5.402842
 H    -8.755023     1.265080     5.837048
 H    -5.208755     5.608516     2.657933
 O    -5.451439     6.534167     2.451500
 H    -4.595469     7.010954     2.447511
 H     5.704323     1.883966    -4.044327
 O     5.935043     1.134751    -4.635912
 H     5.429071     1.273086    -5.439093
 H    -5.879913     6.431863     0.797121
 O    -5.921163     6.262431    -0.167289
 H    -5.037474     6.521348    -0.504305
 H    -0.305820    -7.222509    -3.621533
 O    -0.995431    -7.387231    -2.968023
 H    -0.584222    -7.778731    -2.188405
 H    -2.436879    -1.902225     5.409129
 O    -1.782616    -2.634735     5.499559
 H    -0.945241    -2.181045     5.714483
 H     7.499313    -4.344236    -1.980648
 O     7.601030    -4.277009    -2.954371
 H     6.821747    -3.780476    -3.258634
 H    -8.879027    -2.731113    -3.359033
 O    -7.952526    -2.666886    -3.031964
 H    -7.420790    -2.430695    -3.807297
 H     8.778884    -3.070810    -3.288132
 O     9.405957    -2.334670    -3.450304
 H     8.905306    -1.513118    -3.297707
 H    -5.141941    -4.730920    -3.837775
 O    -5.105508    -3.776866    -3.653620
 H    -5.638061    -3.344922    -4.332868
 H    -3.726734     4.227690    -3.277925
 O    -3.432658     5.060344    -2.873999
 H    -3.731113     5.790314    -3.417847
 H    -0.331424     4.999884    -3.807909
 O    -0.983309     4.295898    -3.641329
 H    -1.761416     4.715554    -3.222009
 H    -1.854631    -4.374091     5.092357
 O    -2.154024    -5.213837     4.709707
 H    -3.090706    -5.057135     4.497390
 H    -2.494178     8.608838    -3.265270
 O    -2.697781     7.664184    -3.422572
 H    -2.514024     7.482778    -4.370647
 H    -2.957061     7.125696     3.655379
 O    -2.900377     7.376182     2.718036
 H    -2.306727     6.709147     2.316614
 H     4.864016     1.344600     4.146971
 O     4.704223     2.307389     4.037193
 H     5.573061     2.684474     3.801878
 H     7.967059    -2.088900     5.956705
 O     8.402556    -2.226172     5.091084
 H     8.346930    -1.350258     4.661359
 H     6.215298    -1.972155     7.564807
 O     6.899578    -1.394102     7.194130
 H     6.399122    -0.598860     6.874928
 H    -1.866481     6.034238    -6.146726
 O    -2.000244     6.961740    -5.897893
 H    -1.132261     7.394745    -5.984654
 H    -8.135331    -0.425841     4.018338
 O    -7.962797    -0.915557     3.201927
 H    -7.056001    -1.265079     3.267701
 H    -8.523628     0.116642     0.295995
 O    -8.543193     0.713592     1.062383
 H    -8.501199     0.124169     1.834662
 H     0.778757    -0.863294     5.918165
 O    -0.051508    -0.882362     6.444349
 H    -0.511030    -0.090248     6.104101
 H    -0.518356     7.116365    -1.296721
 O    -0.489959     6.782877    -2.215958
 H    -1.352587     7.004138    -2.633810
 H     0.602247    -8.024233     0.062356
 O    -0.307463    -8.259872    -0.175496
 H    -0.743871    -8.373643     0.696645
 H     2.083538     2.397409     5.297729
 O     2.079106     2.164283     4.346270
 H     3.016377     2.198485     4.081585
 H    -8.067292    -5.182087    -5.737770
 O    -7.177156    -5.017427    -6.089905
 H    -7.024813    -4.069195    -5.984306
 H     3.069318    -7.598797     0.526202
 O     2.180879    -7.234109     0.516401
 H     2.081951    -6.846901    -0.391405
 H     3.177765     6.131185    -7.184704
 O     3.330541     5.178544    -7.362700
 H     2.506085     4.714325    -7.150068
 H    -0.534997     6.956966     0.867785
 O    -0.240394     7.695982     0.309184
 H    -0.916344     8.381184     0.410985
 H     4.504109     3.379648     5.298448
 O     4.430065     3.989981     6.071683
 H     5.315435     4.022557     6.444005
 H     7.736863     2.450997     6.778922
 O     7.209304     3.292380     6.758026
 H     7.706547     3.925465     7.274749
 H     4.041953    -7.902938    -1.599049
 O     4.569993    -7.403052    -0.955065
 H     5.001811    -6.724433    -1.498908
 H     6.672315    -5.746851    -3.177000
 O     5.906159    -6.349876    -3.149552
 H     6.246873    -7.262428    -3.138610
 H    -8.952917    -2.295024     2.977865
 O    -9.440012    -3.100486     2.703656
 H    -10.186660    -2.766922     2.177601
 H    -2.690698     8.686233     1.493155
 O    -2.564830     9.092995     0.619713
 H    -3.365184     9.660652     0.494401
 H     8.196242     0.273521     7.199563
 O     8.531541     0.998874     6.662917
 H     8.366868     0.724488     5.744037
 H    -2.266119     4.684702     7.930939
 O    -1.998674     4.953263     7.053166
 H    -2.198325     4.179727     6.444967
 H    -6.354438    -6.206681    -3.623289
 O    -5.697441    -6.361758    -4.326259
 H    -6.152931    -6.031297    -5.130575
 H     6.820204    -2.900384     2.362391
 O     6.927062    -2.591565     1.443323
 H     7.871175    -2.653597     1.237168
 H     2.287174     6.766404    -0.543318
 O     2.550528     7.472838     0.088313
 H     1.711386     7.788866     0.445429
 H    -4.243489    -7.164389    -3.266546
 O    -3.668157    -7.251249    -2.497802
 H    -2.763634    -7.351572    -2.845222
 H     0.758474     7.033077    -5.310107
 O     0.577310     7.927035    -5.683324
 H     0.606017     8.517058    -4.901943
 H    -8.317768    -1.538383    -1.660542
 O    -8.595334    -1.320649    -0.757119
 H    -8.355222    -2.137231    -0.263827
 H    -3.334959     7.239785    -1.780341
 O    -3.416734     7.007694    -0.845479
 H    -3.107566     7.783506    -0.332280
 H     2.849498    -4.663663     1.960088
 O     1.934819    -5.008936     1.962360
 H     1.986392    -5.876331     1.510365
 H    -8.926385    -0.471831    -4.956918
 O    -8.850326    -1.003593    -5.783377
 H    -8.577834    -0.364617    -6.465434
 H     7.456591     0.207778    -4.080159
 O     8.113756     0.131774    -3.369113
 H     8.782752     0.809329    -3.541572
 H     4.190630     6.697091     0.169947
 O     4.896944     6.075640    -0.069185
 H     4.435283     5.251275    -0.340421
 H    -8.026406     0.334686    -3.106644
 O    -8.930282     0.370426    -3.482545
 H    -9.520911     0.095264    -2.779980
 H     6.043736     4.008879    -3.214825
 O     5.575298     3.204928    -2.923355
 H     6.174360     2.745283    -2.288250
 H    -1.341801    -6.900222    -0.310066
 O    -1.960617    -6.151571    -0.432505
 H    -2.565817    -6.419109    -1.130942
 H    -3.949073    -7.831377     0.582351
 O    -4.161710    -7.625915     1.495725
 H    -3.946683    -6.669282     1.609611
 H    -2.856208    -5.137795     0.889686
 O    -3.556943    -5.057001     1.557029
 H    -3.263299    -4.373915     2.193536
 H     5.330754    -6.433441     4.322900
 O     4.566401    -6.171349     3.806330
 H     4.850832    -6.204491     2.877576
 H    -9.642845    -5.980443    -4.117589
 O    -9.672760    -5.473281    -4.961267
 H    -10.321640    -5.914902    -5.509500
 H     6.288921    -5.697265     0.733969
 O     5.786798    -6.320901     1.298093
 H     5.321986    -6.877939     0.662468
 H    -1.334305    -6.869157     2.169452
 O    -1.474007    -7.831213     2.172247
 H    -2.434221    -7.955831     2.175775
 H    -10.160333    -3.786994    -4.569430
 O    -10.285387    -2.877562    -4.249750
 H    -10.066180    -2.286185    -4.982583
 H     0.380940     8.137895    -2.864053
 O     0.693536     8.994083    -3.224206
 H     1.600235     9.116496    -2.873579
 H    -9.152927    -7.804837    -2.841430
 O    -9.741979    -7.050506    -2.791650
 H    -9.608874    -6.664572    -1.906976
 H     2.038875     0.378900     4.509825
 O     2.180189    -0.457611     4.994562
 H     2.473142    -1.111905     4.327373
 H    -6.695195     0.808835    -7.494445
 O    -7.651986     0.886170    -7.346401
 H    -7.802825     1.771107    -7.011899
 H     6.094223     4.308842    -7.207765
 O     5.516952     4.203157    -6.451579
 H     4.665637     4.676032    -6.705483
 H    -5.357674     10.237844     1.255449
 O    -4.880039     10.304752     0.417818
 H    -5.475213     9.854974    -0.213907
 H    -0.914044    -0.790732    -5.839030
 O    -1.089710    -0.097469    -6.511787
 H    -0.304732     0.479104    -6.440347
 H     4.614589    -0.041431    -7.078953
 O     4.702495    -0.985522    -6.909171
 H     5.556640    -1.109370    -6.458740
 H     2.475751    -8.669769    -3.194788
 O     3.432511    -8.597618    -3.202222
 H     3.647577    -7.971507    -3.909375
 H    -4.381180    -0.004318    -7.863820
 O    -4.885681     0.729138    -7.480166
 H    -4.201892     1.353612    -7.146224
 H     1.422671     3.410774     6.786387
 O     2.174789     2.811101     6.961450
 H     2.989011     3.336518     6.849055
 H    -11.351039    -2.648602     0.012338
 O    -10.924829    -2.045965     0.622040
 H    -10.201424    -1.625770     0.124181
 H    -7.309949     1.585584     7.777271
 O    -7.785263     2.428336     7.747360
 H    -7.890277     2.716704     8.653482
 H     6.167005    -8.951924    -1.791715
 O     6.234216    -9.018690    -2.749186
 H     5.344358    -9.229179    -3.058761
 H     6.570208     5.292483    -0.652117
 O     7.205406     4.645068    -0.975203
 H     7.409607     4.071175    -0.208700
 H    -5.280575    -3.158927     5.727538
 O    -5.286775    -2.430202     6.387156
 H    -4.648055    -2.717003     7.061457
 H     2.746271     1.171369     7.417493
 O     3.231225     0.332555     7.325221
 H     2.865253    -0.039134     6.484475
 H    -2.591161    -3.206820     6.896341
 O    -3.059280    -3.383451     7.741757
 H    -2.413562    -3.117869     8.411181
 H     5.942903     1.693400     6.568672
 O     5.636061     0.818158     6.303482
 H     4.731466     0.734153     6.698310
 H     2.044277    -4.571649     3.785622
 O     2.543233    -4.545383     4.615274
 H     3.243354    -5.210743     4.494629
 H     10.388411    -2.587380    -2.148556
 O     10.898465    -2.640933    -1.295190
 H     11.823950    -2.599319    -1.529805
 H     3.808158     8.444174    -2.532331
 O     3.134273     8.996878    -2.117621
 H     2.974913     8.598935    -1.242270
 H    -8.160383    -6.479797     0.130114
 O    -8.817011    -6.028189    -0.424580
 H    -8.759912    -5.094365    -0.105541
 H    -0.812692     9.846804    -2.759837
 O    -1.747526     9.999120    -2.524174
 H    -1.798282     10.067319    -1.568281
 H     4.039473     4.229335    -3.642844
 O     3.486302     5.015838    -3.616104
 H     4.050287     5.779338    -3.373289
 H     5.115684     6.710484    -1.722065
 O     5.030293     6.970302    -2.660129
 H     5.805292     6.638467    -3.131446
 H    -0.313611     4.875414     6.329483
 O     0.399041     4.424354     5.855252
 H     1.086703     5.081829     5.589621
 H     3.259569     5.307099     5.355463
 O     2.488263     5.766501     4.991151
 H     2.421561     5.484520     4.064999
 H    -7.210472     8.976460     0.394658
 O    -6.934387     8.800967    -0.514518
 H    -6.700661     7.856369    -0.540245
 H    -1.254450    -5.202825     3.298300
 O    -0.822610    -5.066513     2.424150
 H     0.098072    -5.332994     2.490567
 H     4.305696    -2.720924     6.046088
 O     4.289767    -2.610421     5.068972
 H     3.578035    -3.238792     4.800836
 H     7.157581    -6.291744     2.695292
 O     7.546896    -5.969100     3.517689
 H     7.072616    -5.141772     3.723463
 H     9.088027    -4.994520     3.475247
 O     9.717058    -4.256516     3.367348
 H     9.459279    -3.589979     4.016206
 H     2.899017     8.371744    -7.696514
 O     2.916369     7.793336    -6.935421
 H     2.051166     7.918923    -6.475003
 H    -0.374398    -1.954149     7.929282
 O    -0.441234    -2.707492     8.548581
 H     0.025994    -3.410354     8.057646
 H     8.306001     4.633683    -2.187632
 O     8.971344     4.698095    -2.920648
 H     9.701162     5.194464    -2.550083
 H     6.277198     4.984861    -5.045743
 O     6.612647     5.337416    -4.200348
 H     7.561222     5.177208    -4.138062
 H     10.562688     2.415746    -4.260257
 O     9.836960     2.273895    -3.654420
 H     9.457876     3.154855    -3.436863
 H     4.600695    -3.991160     8.051442
 O     4.485127    -3.070040     7.793592
 H     3.768370    -2.681037     8.413897
 H    -2.576562    -1.498479    -8.857991
 O    -2.972779    -1.210652    -8.036516
 H    -2.260398    -0.781647    -7.514891
 H     5.104338     5.332243     1.711184
 O     4.911882     4.736447     2.446149
 H     3.944335     4.754592     2.562962
 H    -3.834157    -6.041522    -5.111320
 O    -3.029184    -5.523051    -5.178562
 H    -3.269484    -4.720209    -5.667795
 H    -6.507925     5.897648     5.330837
 O    -6.078109     6.736920     5.082811
 H    -5.962373     6.705011     4.107186
 H    -7.377233     3.802973     6.455801
 O    -7.131585     4.276340     5.651044
 H    -6.895058     3.582125     5.014725
 H    -7.250109     9.348910     3.052209
 O    -7.022599     9.785551     2.205883
 H    -7.493388     10.619702     2.207235
 H    -5.933124    -7.027768     1.417846
 O    -6.554914    -6.378452     1.053825
 H    -6.030681    -5.899484     0.376668
 H    -3.641466    -5.090317     7.418934
 O    -3.884241    -5.910307     6.953254
 H    -3.102310    -6.157639     6.445937
 H     9.524297     0.894391    -0.701644
 O     9.568632     1.858559    -0.836963
 H     9.861379     1.974510    -1.746956
 H    -7.907572    -4.376503     3.155470
 O    -6.981318    -4.637692     3.128669
 H    -6.865100    -5.239454     2.365559
 H     2.234705    -3.855729     7.371352
 O     1.443008    -4.362564     7.147426
 H     1.561393    -4.529258     6.194916
 H    -3.565188    -2.520595    -6.930019
 O    -3.966548    -3.179819    -6.344863
 H    -4.916717    -3.047047    -6.403073
 H    -8.657809     8.154590     4.426091
 O    -7.866513     8.682649     4.542107
 H    -7.181032     8.070335     4.883306
 H     7.918814    -1.803076    -5.441559
 O     6.993181    -1.553923    -5.436103
 H     6.537657    -2.225680    -4.894308
 H    -4.792564    -5.206766     5.586718
 O    -4.853470    -4.582910     4.837150
 H    -5.625314    -4.805868     4.296944
 N     2.589403    -1.876847     9.262012
 H     2.822088    -1.725960     10.238704
 H     1.611709    -2.174336     9.222264
 H     2.646342    -0.974063     8.785232
