# Supplementary material for: Theoretical Distribution of the Ammonia Binding Energy at Interstellar Icy Grains: A New Computational Framework
Source: ACS Earth Space Chem. 2022 Jun 2;6(6):1514–26. doi: 10.1021/acsearthspacechem.2c00040 (PMC9208021; doi:10.1021/acsearthspacechem.2c00040)
Supplement: Supplementary file 1 — sp2c00040_si_001.zip [file sp2c00040_si_001.zip › Supporting_Information_R1/structures/grain_mol154.xyz]

604
grain_mol154 // -1645.760532278194 // -45.065128142 // -668.039090470194 // -1022.78656995 // -0.0425400786 // -0.584502635912 // -0.011667183336
 H    -1.773489    -0.210132     2.515087
 O    -0.795516    -0.191053     2.595861
 H    -0.524991    -1.098100     2.873411
 H    -0.416115    -1.722426    -2.909376
 O    -0.488504    -1.789049    -1.944528
 H    -1.435502    -1.701576    -1.745000
 H    -2.725336     1.775793     0.994874
 O    -2.633283     1.171072     0.239610
 H    -1.847084     1.475060    -0.248980
 H    -3.723191     2.082576    -2.859657
 O    -3.210635     2.461462    -3.611038
 H    -2.303939     2.578379    -3.308300
 H    -0.109950    -0.602033    -0.787694
 O     0.021851     0.093865    -0.114813
 H    -0.407805    -0.231268     0.687219
 H     0.932638    -1.696003    -4.841106
 O    -0.005530    -1.881701    -4.670356
 H    -0.104036    -2.841929    -4.755107
 H    -4.921371     2.474389    -1.096582
 O    -4.561459     1.664843    -1.508268
 H    -3.886258     1.350022    -0.861604
 H    -3.519966     3.241446     2.716438
 O    -2.801543     2.630033     2.463922
 H    -2.026878     2.943964     2.965464
 H     2.555799     0.377255    -2.885386
 O     1.948848    -0.272561    -2.475573
 H     1.046725     0.051111    -2.663432
 H    -1.137362     0.495161    -3.527988
 O    -0.327562     0.951520    -3.218371
 H    -0.573774     1.517665    -2.468601
 H     2.673691    -0.645394     0.579177
 O     2.575498    -1.359086    -0.084127
 H     2.312902    -0.932863    -0.922357
 H    -2.850877    -0.438890    -0.564308
 O    -2.991794    -0.857314    -1.423921
 H    -3.799702    -1.400059    -1.374074
 H     2.832255     1.254472    -0.696324
 O     2.016876     1.766867    -0.551905
 H     1.297218     1.115815    -0.410044
 H     0.593387     3.313709    -3.031068
 O     1.511812     3.125030    -2.795019
 H     1.509647     2.613285    -1.965601
 H     0.097845    -3.979247    -0.705208
 O    -0.139663    -4.631546    -1.402338
 H    -0.926018    -5.097261    -1.036314
 H    -6.221659     2.010845     3.176012
 O    -6.276799     2.165409     4.155474
 H    -7.030743     1.627343     4.467800
 H     1.116790    -3.810207     1.157774
 O     0.707319    -3.131227     0.590928
 H     1.391894    -2.466917     0.371561
 H    -2.855378     5.269625    -0.684825
 O    -2.678734     4.447575    -0.189688
 H    -3.569154     4.077569    -0.014184
 H    -5.512604    -1.329290     1.673096
 O    -5.235835    -0.661878     1.009518
 H    -5.347911    -1.079105     0.150055
 H    -0.359680    -3.366292     2.923558
 O    -0.043401    -2.579645     3.399525
 H     0.901442    -2.478529     3.198319
 H     5.259644     1.023957    -1.073318
 O     4.469247     0.492832    -0.900298
 H     4.696581     0.035125    -0.060086
 H     0.756182     2.314105     1.214661
 O     0.746746     1.934468     2.102636
 H     0.130400     1.179404     2.117659
 H     4.446916    -0.439532    -2.310991
 O     4.644426    -0.887707    -3.164223
 H     5.128651    -0.219555    -3.693762
 H     3.079701     3.259142    -0.791580
 O     3.959885     3.656154    -0.751948
 H     4.443546     3.396645    -1.560166
 H    -5.887902    -1.374542    -1.918973
 O    -5.363868    -2.099182    -1.513575
 H    -5.284765    -2.784429    -2.199618
 H    -4.942844    -4.099601     1.091576
 O    -5.625580    -3.449684     0.840208
 H    -5.393302    -3.125585    -0.040354
 H     2.729576     2.284800    -3.516588
 O     3.393624     1.606928    -3.756940
 H     3.471335     1.624745    -4.717126
 H    -5.116558     3.686951     3.977763
 O    -4.540271     4.293881     3.501231
 H    -4.008783     4.790595     4.159446
 H     0.639587     1.208164    -4.623455
 O     1.112608     1.113131    -5.475357
 H     1.729807     0.362077    -5.349780
 H     1.077287     5.862399    -1.951237
 O     1.875229     5.515287    -1.516659
 H     2.418480     5.088242    -2.209017
 H    -2.816132    -3.384957    -1.912429
 O    -2.966139    -3.680052    -0.998246
 H    -3.735404    -4.266970    -0.997072
 H     2.085112     5.247392    -4.306848
 O     1.237457     5.318049    -4.790229
 H     1.311301     4.598598    -5.453895
 H     7.789464     1.796754    -0.779718
 O     6.997392     1.465785    -1.241585
 H     7.350310     0.808116    -1.874949
 H     4.533142     2.699695     0.519090
 O     4.865118     2.297675     1.347253
 H     4.799836     3.014581     2.011510
 H     1.040412    -3.095281    -2.295357
 O     1.900004    -2.929306    -2.709279
 H     1.995622    -1.953827    -2.693460
 H     1.230362     4.598159    -0.320898
 O     0.770355     4.097338     0.389117
 H     0.095875     4.693080     0.762351
 H    -5.729252     0.954465     1.342179
 O    -6.207890     1.775842     1.573217
 H    -7.142742     1.558496     1.326030
 H    -2.292254    -2.657774     0.173087
 O    -1.809528    -2.122543     0.831895
 H    -0.903755    -2.473221     0.810687
 H    -3.672136    -0.567848     4.295806
 O    -3.664685    -0.748897     5.263439
 H    -4.422816    -1.333829     5.491167
 H    -6.079004    -3.011500     3.121323
 O    -5.627540    -2.161084     3.251661
 H    -4.676749    -2.395077     3.236793
 H    -2.861673    -0.254608    -2.969374
 O    -2.601387    -0.274264    -3.917268
 H    -2.451163    -1.237477    -4.043646
 H    -3.469907    -3.204427    -3.843241
 O    -2.606439    -2.842849    -3.582022
 H    -1.920051    -3.469840    -3.884191
 H     3.213305    -0.996804    -4.286337
 O     2.657791    -1.074993    -5.085020
 H     3.288228    -1.203495    -5.812584
 H     4.727834     2.590389    -6.448301
 O     4.170997     1.789413    -6.523346
 H     3.324579     2.121012    -6.855509
 H    -4.164007     0.660858     5.872595
 O    -4.638688     1.476462     6.176484
 H    -5.202611     1.742174     5.422088
 H    -3.943470    -0.201431     2.041510
 O    -3.401279     0.069594     2.802067
 H    -3.311129     1.043459     2.769910
 H    -5.791690     0.706908    -2.161886
 O    -6.340138     0.071561    -2.666904
 H    -5.914446     0.017733    -3.544386
 H     1.859298    -3.645207    -4.288219
 O     1.797444    -4.059964    -5.170896
 H     1.388212    -4.927520    -5.020837
 H     4.450119    -3.589390    -0.806540
 O     4.736121    -2.871186    -0.199743
 H     3.978136    -2.241127    -0.168975
 H    -0.215452     3.037440    -0.694913
 O    -0.967938     2.693914    -1.204641
 H    -1.677606     3.349029    -1.039851
 H     1.807732     4.262761     1.830945
 O     2.265837     4.350110     2.686800
 H     2.069279     3.536363     3.177206
 H     3.721731     1.029656     1.736424
 O     2.946916     0.449421     1.867478
 H     2.178881     1.031824     2.026481
 H     3.114716    -3.899123    -2.256875
 O     3.811208    -4.546002    -1.984743
 H     4.488572    -4.514473    -2.678531
 H     4.941875    -3.602586    -4.696318
 O     5.374218    -3.339487    -3.847081
 H     4.978808    -2.490934    -3.561005
 H    -1.025669     4.915657     2.427315
 O    -1.199874     5.512542     1.662186
 H    -1.841758     5.052885     1.061184
 H    -5.654617     3.162751     0.702231
 O    -5.199508     3.699267     0.025423
 H    -5.645217     4.564720    -0.081804
 H     5.000111    -4.078096     2.735295
 O     4.247742    -3.861958     2.178116
 H     4.580670    -3.530367     1.313847
 H     5.838423    -1.437988     1.294112
 O     5.446955    -0.543086     1.333741
 H     6.235857     0.028194     1.410285
 H     1.555263    -6.551425    -3.372522
 O     1.370397    -6.716836    -4.322154
 H     2.243831    -6.775076    -4.736560
 H    -7.226481    -3.630311     0.638584
 O    -8.194574    -3.606614     0.439998
 H    -8.651224    -3.457601     1.296467
 H     3.224578    -2.631324     2.693908
 O     2.545266    -1.968134     2.919732
 H     2.772773    -1.138694     2.462245
 H    -1.880737     2.386039     5.281640
 O    -2.592498     3.026449     5.466320
 H    -3.336532     2.507759     5.827008
 H    -0.793191     0.660714     4.077120
 O    -0.666421     1.167869     4.910371
 H     0.176264     1.621226     4.799919
 H     1.197247     3.595549    -7.413473
 O     1.866531     3.333446    -6.709079
 H     1.482625     2.572781    -6.221579
 H     7.140912    -3.187683     4.561274
 O     6.381981    -3.607642     4.090671
 H     5.579369    -3.272894     4.556882
 H     8.014846     1.318351     1.492340
 O     7.923328     0.376754     1.730917
 H     8.404200    -0.147187     1.063291
 H    -4.092466    -0.234934    -4.632878
 O    -5.022329    -0.249916    -4.967363
 H    -5.009068     0.172858    -5.847551
 H     6.434103    -1.367790    -2.229273
 O     6.842768    -1.869770    -1.518713
 H     6.111593    -2.170897    -0.946741
 H     4.712211    -1.131535     4.406498
 O     5.128767    -0.365897     3.976456
 H     5.073113    -0.477940     3.003596
 H     0.019116     3.118525     3.099543
 O    -0.602476     3.758791     3.500526
 H    -0.289576     3.965833     4.402330
 H     8.236679    -1.257289    -0.771900
 O     9.028013    -0.914058    -0.300859
 H     9.721995    -1.577517    -0.416688
 H     9.592199    -4.005076     1.938118
 O     9.295226    -3.765118     1.033573
 H     10.060612    -3.575385     0.480015
 H    -2.405073    -2.814194     3.745133
 O    -3.030827    -2.856254     3.012214
 H    -2.574253    -2.487533     2.214469
 H    -2.168013     1.089919    -6.159505
 O    -2.832433     1.813682    -6.162678
 H    -3.051803     1.920681    -5.208454
 H    -1.452855     4.250263    -5.233917
 O    -1.786115     4.342810    -6.156974
 H    -2.195202     3.467345    -6.317823
 H    -4.643561    -6.156445    -1.442097
 O    -5.109598    -5.428408    -1.004331
 H    -5.878232    -5.216977    -1.576765
 H     2.638616    -5.737826    -1.784388
 O     1.829919    -6.285662    -1.726730
 H     1.070395    -5.657915    -1.578191
 H     3.251495    -3.979987    -5.841889
 O     4.211078    -3.965188    -6.109923
 H     4.329100    -3.195616    -6.673505
 H     7.518229     3.273156     2.255192
 O     7.430342     2.967134     1.343605
 H     6.498379     2.644521     1.275998
 H     6.613394    -3.932089     0.139920
 O     7.094971    -4.733143    -0.125950
 H     7.984692    -4.598141     0.255787
 H    -7.527087    -4.251402    -2.643779
 O    -7.303910    -5.193291    -2.473023
 H    -7.925152    -5.498234    -1.784292
 H    -4.317639     6.510885     5.334721
 O    -3.433623     6.183145     5.082275
 H    -2.950798     5.929090     5.883577
 H     7.312308     3.216404     5.024368
 O     7.305299     2.863577     4.124920
 H     7.552681     1.922952     4.209887
 H    -5.770764     0.534122     7.028750
 O    -6.543533    -0.017411     7.291943
 H    -6.274953    -0.932657     7.106604
 H    -0.504504    -4.710629    -3.127797
 O    -0.673420    -4.561850    -4.075937
 H    -1.272832    -5.253143    -4.385430
 H     6.731726    -0.053868     4.353442
 O     7.702846     0.133777     4.317849
 H     7.913824     0.140511     3.357459
 H     4.762150    -6.456198    -4.209405
 O     4.066095    -6.593159    -4.887679
 H     4.193960    -5.889785    -5.532888
 H    -5.930490    -1.573579    -5.289454
 O    -6.551728    -2.326472    -5.440379
 H    -7.402561    -1.885411    -5.696779
 H    -7.639516     0.350105     6.099862
 O    -8.200440     0.725718     5.374819
 H    -8.807475     1.335034     5.798145
 H    -5.178768     5.627990     2.644326
 O    -5.409938     6.554725     2.429675
 H    -4.549881     7.023703     2.434570
 H     5.784015     1.765825    -3.896948
 O     6.014362     1.009987    -4.478691
 H     5.521405     1.149952    -5.290885
 H    -5.818102     6.447492     0.770145
 O    -5.848323     6.273512    -0.193784
 H    -4.957829     6.522046    -0.520516
 H    -0.313294    -7.281285    -3.502702
 O    -1.012920    -7.436151    -2.857444
 H    -0.615557    -7.827316    -2.070531
 H    -2.519463    -1.896157     5.469372
 O    -1.870994    -2.633198     5.570464
 H    -1.034113    -2.182532     5.790718
 H     7.494979    -4.467055    -1.774622
 O     7.610339    -4.405727    -2.747071
 H     6.839538    -3.904115    -3.064638
 H    -8.847081    -2.709249    -3.377963
 O    -7.924436    -2.651923    -3.038974
 H    -7.380306    -2.424764    -3.808392
 H     8.803934    -3.212319    -3.071217
 O     9.440358    -2.482951    -3.227369
 H     8.944876    -1.655910    -3.088007
 H    -5.122824    -4.746207    -3.796464
 O    -5.080029    -3.791565    -3.616863
 H    -5.599395    -3.358358    -4.305450
 H    -3.621394     4.203710    -3.265786
 O    -3.328827     5.036392    -2.861219
 H    -3.622594     5.762570    -3.412316
 H    -0.212851     4.874485    -3.794475
 O    -0.887736     4.204810    -3.559682
 H    -1.629353     4.683296    -3.129869
 H    -1.953729    -4.371981     5.173343
 O    -2.253035    -5.211998     4.791535
 H    -3.185749    -5.049571     4.565882
 H    -2.364804     8.574082    -3.242533
 O    -2.557527     7.627587    -3.397826
 H    -2.400777     7.461889    -4.358531
 H    -2.926679     7.129363     3.663790
 O    -2.853725     7.374878     2.726130
 H    -2.262205     6.699540     2.336242
 H     4.833212     1.282269     4.283728
 O     4.683613     2.245679     4.166629
 H     5.559813     2.612956     3.943776
 H     7.888849    -2.161096     6.155321
 O     8.326611    -2.317649     5.295838
 H     8.287745    -1.445395     4.856128
 H     6.038739    -1.980246     7.686529
 O     6.745393    -1.441523     7.317049
 H     6.290181    -0.664780     6.921810
 H    -2.054277     6.169768    -6.124781
 O    -2.057180     7.128954    -5.941108
 H    -1.122379     7.416261    -5.993686
 H    -8.179771    -0.371235     3.996629
 O    -8.001029    -0.866830     3.185091
 H    -7.098601    -1.224593     3.264832
 H    -8.513575     0.154745     0.266653
 O    -8.537583     0.756034     1.029518
 H    -8.511489     0.170473     1.805435
 H     0.851109    -0.881971     5.902019
 O     0.019182    -0.977686     6.421980
 H    -0.480189    -0.186567     6.154662
 H    -0.425044     7.068405    -1.257435
 O    -0.381922     6.735787    -2.176689
 H    -1.241120     6.959178    -2.606406
 H     0.538794    -8.071296     0.197705
 O    -0.369745    -8.300087    -0.051109
 H    -0.818811    -8.405187     0.815651
 H     2.049208     2.356256     5.400377
 O     2.054230     2.124899     4.447358
 H     2.994642     2.153755     4.193360
 H    -8.026755    -5.180416    -5.732863
 O    -7.130580    -5.025853    -6.074091
 H    -6.970792    -4.078530    -5.971275
 H     3.002712    -7.666246     0.692049
 O     2.118349    -7.292373     0.669361
 H     2.034751    -6.909685    -0.241870
 H     3.608036     6.269893    -6.501884
 O     3.707080     5.435087    -7.012503
 H     2.957695     4.873555    -6.745019
 H    -0.469706     6.923277     0.907757
 O    -0.161202     7.656595     0.348731
 H    -0.833005     8.347807     0.439560
 H     4.476620     3.325024     5.423805
 O     4.397011     3.935576     6.196092
 H     5.279822     3.971918     6.573818
 H     7.683226     2.373498     6.951397
 O     7.160669     3.218538     6.920248
 H     7.653823     3.849740     7.443079
 H     4.000412    -7.991153    -1.418381
 O     4.524732    -7.492763    -0.770200
 H     4.969859    -6.821204    -1.312115
 H     6.670916    -5.868393    -2.973907
 O     5.898995    -6.464208    -2.952494
 H     6.231121    -7.379745    -2.932649
 H    -9.000919    -2.238467     2.955027
 O    -9.491756    -3.040792     2.678343
 H    -10.228361    -2.703078     2.140907
 H    -2.616618     8.676135     1.497421
 O    -2.474072     9.078136     0.624274
 H    -3.268525     9.651277     0.484807
 H     8.122371     0.196002     7.385714
 O     8.466636     0.919160     6.850315
 H     8.313523     0.639963     5.931035
 H    -2.312671     4.705706     7.960254
 O    -2.032667     4.966730     7.084075
 H    -2.232051     4.191604     6.478262
 H    -6.351645    -6.209572    -3.590432
 O    -5.686908    -6.374510    -4.283819
 H    -6.128607    -6.044125    -5.095812
 H     6.774066    -2.995064     2.548357
 O     6.895873    -2.688397     1.630436
 H     7.841654    -2.762329     1.436125
 H     2.366897     6.699786    -0.466469
 O     2.627855     7.414884     0.156660
 H     1.787798     7.731318     0.511608
 H    -4.254427    -7.184953    -3.200540
 O    -3.690206    -7.272984    -2.423739
 H    -2.782106    -7.383504    -2.758533
 H     0.846486     6.924645    -5.317314
 O     0.686611     7.832975    -5.667778
 H     0.637352     8.387170    -4.856681
 H    -8.297254    -1.512642    -1.678405
 O    -8.584703    -1.287486    -0.779904
 H    -8.358868    -2.103628    -0.279202
 H    -3.231839     7.216997    -1.776443
 O    -3.328180     6.991638    -0.840774
 H    -3.019476     7.767718    -0.328499
 H     2.791362    -4.720979     2.113560
 O     1.873753    -5.057508     2.105787
 H     1.923148    -5.926576     1.656761
 H    -8.852147    -0.457950    -4.988199
 O    -8.770137    -0.994671    -5.810883
 H    -8.482615    -0.361777    -6.492493
 H     7.522077     0.074366    -3.898568
 O     8.169113    -0.003721    -3.178192
 H     8.847225     0.665904    -3.345918
 H     4.259754     6.616212     0.271252
 O     4.963116     5.990771     0.034629
 H     4.498993     5.164802    -0.229191
 H    -7.969236     0.350063    -3.130379
 O    -8.867687     0.392181    -3.518477
 H    -9.470145     0.126230    -2.822447
 H     6.131901     3.892891    -3.075793
 O     5.650054     3.098885    -2.779025
 H     6.239803     2.634819    -2.138703
 H    -1.389733    -6.931877    -0.207173
 O    -1.999917    -6.178203    -0.341575
 H    -2.598312    -6.443727    -1.046625
 H    -4.017213    -7.834042     0.655056
 O    -4.239545    -7.621970     1.564603
 H    -4.017609    -6.666668     1.676309
 H    -2.903541    -5.149016     0.962804
 O    -3.612274    -5.058441     1.620368
 H    -3.321166    -4.374485     2.257066
 H     5.223825    -6.503519     4.512009
 O     4.469751    -6.227310     3.987720
 H     4.762252    -6.274726     3.062074
 H    -9.630977    -5.955404    -4.129717
 O    -9.645045    -5.452492    -4.976348
 H    -10.290728    -5.891035    -5.530792
 H     6.236172    -5.794353     0.932579
 O     5.720455    -6.409668     1.493623
 H     5.259309    -6.966086     0.854733
 H    -1.414994    -6.887298     2.271850
 O    -1.563434    -7.847949     2.278635
 H    -2.524734    -7.963911     2.269397
 H    -10.122045    -3.759602    -4.599850
 O    -10.242837    -2.847335    -4.286694
 H    -10.008376    -2.261964    -5.019624
 H     0.493391     8.072388    -2.808123
 O     0.826717     8.907829    -3.200544
 H     1.720042     9.041681    -2.828693
 H    -9.175073    -7.777537    -2.837595
 O    -9.757578    -7.017452    -2.799708
 H    -9.632724    -6.628050    -1.915356
 H     2.094952     0.376928     4.632660
 O     2.185809    -0.496823     5.058062
 H     2.390340    -1.144359     4.350522
 H    -6.576072     0.787524    -7.501825
 O    -7.534270     0.875681    -7.368162
 H    -7.680624     1.763200    -7.038570
 H     6.268354     4.144783    -7.058054
 O     5.695162     4.043686    -6.298701
 H     4.883281     4.617292    -6.515317
 H    -5.265281     10.251446     1.216123
 O    -4.775642     10.308611     0.384695
 H    -5.367305     9.861548    -0.252401
 H    -0.838344    -0.858365    -5.763894
 O    -0.997804    -0.169650    -6.445135
 H    -0.209410     0.401996    -6.360030
 H     4.711079    -0.159617    -6.933382
 O     4.792168    -1.104332    -6.758772
 H     5.639555    -1.230923    -6.297373
 H     2.448577    -8.751933    -3.031426
 O     3.405979    -8.688580    -3.026242
 H     3.636246    -8.068397    -3.733845
 H    -4.267167    -0.053599    -7.836518
 O    -4.772104     0.687994    -7.469692
 H    -4.087236     1.302715    -7.117729
 H     1.382951     3.361618     6.886611
 O     2.125346     2.751797     7.064162
 H     2.942146     3.275027     6.965897
 H    -11.362702    -2.585693    -0.040280
 O    -10.939091    -1.983616     0.571782
 H    -10.205203    -1.572910     0.081411
 H    -7.385098     1.652680     7.755889
 O    -7.851887     2.499741     7.715197
 H    -7.965869     2.793915     8.618380
 H     6.117476    -9.061100    -1.577743
 O     6.197001    -9.133786    -2.533829
 H     5.309398    -9.337330    -2.854351
 H     6.638735     5.185692    -0.505631
 O     7.272226     4.531854    -0.818254
 H     7.461325     3.958279    -0.047643
 H    -5.375001    -3.120643     5.757058
 O    -5.381888    -2.388235     6.412229
 H    -4.754856    -2.679647     7.096661
 H     2.636810     1.068878     7.574246
 O     3.098409     0.228070     7.445506
 H     2.772673    -0.114833     6.586744
 H    -2.709974    -3.196068     6.958889
 O    -3.196288    -3.366256     7.794379
 H    -2.571022    -3.075291     8.473980
 H     5.806376     1.640524     6.786890
 O     5.511676     0.783221     6.474449
 H     4.626642     0.619726     6.862853
 H     1.958070    -4.593976     3.948458
 O     2.443760    -4.574642     4.785708
 H     3.137004    -5.247937     4.668528
 H     10.402612    -2.737927    -1.912277
 O     10.901014    -2.791636    -1.051874
 H     11.829797    -2.760385    -1.274781
 H     3.985306     8.344556    -2.389284
 O     3.262534     8.891709    -2.058156
 H     3.064981     8.531005    -1.172995
 H    -8.209688    -6.445871     0.139912
 O    -8.854578    -5.991112    -0.425854
 H    -8.793069    -5.056180    -0.110894
 H    -0.674918     9.799970    -2.735304
 O    -1.608169     9.963173    -2.505691
 H    -1.667698     10.035133    -1.550660
 H     4.118118     4.129974    -3.541936
 O     3.576330     4.924949    -3.521926
 H     4.154591     5.674881    -3.276535
 H     5.208362     6.608080    -1.616878
 O     5.138999     6.873601    -2.556100
 H     5.912243     6.521137    -3.018274
 H    -0.336780     4.861989     6.386841
 O     0.378549     4.400939     5.926125
 H     1.073785     5.052148     5.666894
 H     3.248515     5.261278     5.456911
 O     2.488500     5.727724     5.078161
 H     2.430592     5.439674     4.153461
 H    -7.119044     9.002478     0.337144
 O    -6.831516     8.820016    -0.567080
 H    -6.607255     7.872923    -0.585299
 H    -1.334924    -5.215836     3.392409
 O    -0.889172    -5.086471     2.524272
 H     0.027678    -5.362406     2.604924
 H     4.232857    -2.497680     6.171612
 O     4.228873    -2.604839     5.196216
 H     3.510138    -3.238465     4.995054
 H     7.073552    -6.388275     2.906436
 O     7.454880    -6.065665     3.732646
 H     6.987404    -5.231273     3.925478
 H     9.005643    -5.104391     3.704918
 O     9.643245    -4.373080     3.601795
 H     9.383705    -3.700311     4.243215
 H     3.570746     7.895551    -4.672577
 O     3.381191     7.668768    -5.584755
 H     2.442810     7.888741    -5.745463
 H    -0.582809    -1.723408     8.095887
 O    -0.793004    -2.390191     8.764639
 H    -0.087740    -3.040833     8.705772
 H     8.388979     4.502138    -2.017799
 O     9.062910     4.558326    -2.742946
 H     9.794351     5.046749    -2.365086
 H     6.405118     4.844653    -4.907274
 O     6.722497     5.214247    -4.058952
 H     7.668948     5.050427    -3.977219
 H     10.650339     2.250628    -4.049855
 O     9.919061     2.120128    -3.448054
 H     9.542924     3.005531    -3.244913
 H     3.151384    -2.846751     7.812202
 O     3.987598    -2.342020     7.836301
 H     3.717100    -1.419282     7.958879
 H    -2.459500    -1.569254    -8.797638
 O    -2.866580    -1.268824    -7.986114
 H    -2.157758    -0.844654    -7.454611
 H     5.142694     5.252524     1.834598
 O     4.934661     4.662641     2.569380
 H     3.965743     4.689161     2.673815
 H    -3.810719    -6.075569    -5.045667
 O    -3.000041    -5.565086    -5.104944
 H    -3.226111    -4.762621    -5.601503
 H    -6.510108     5.943509     5.298661
 O    -6.069096     6.777319     5.051702
 H    -5.941454     6.739047     4.077861
 H    -7.413785     3.863508     6.422341
 O    -7.153139     4.330085     5.618299
 H    -6.915060     3.630105     4.988930
 H    -7.189872     9.389403     2.991870
 O    -6.946684     9.819774     2.146673
 H    -7.410439     10.657807     2.137202
 H    -6.004768    -7.007697     1.460160
 O    -6.615501    -6.354694     1.084279
 H    -6.077817    -5.884219     0.411738
 H    -3.778735    -5.062565     7.477854
 O    -4.020350    -5.884208     7.013775
 H    -3.233087    -6.139232     6.518871
 H     9.552579     0.759151    -0.496014
 O     9.607194     1.722322    -0.634724
 H     9.913393     1.831527    -1.541202
 H    -7.977516    -4.328790     3.157414
 O    -7.053390    -4.598394     3.143992
 H    -6.932786    -5.205511     2.385858
 H     1.068070    -2.658558     6.845599
 O     1.564588    -3.417980     7.169327
 H     1.770425    -3.955578     6.388525
 H    -3.484823    -2.566266    -6.879068
 O    -3.899766    -3.219339    -6.296410
 H    -4.847830    -3.077977    -6.367327
 H    -8.626791     8.215621     4.353683
 O    -7.831970     8.736766     4.476663
 H    -7.156975     8.120109     4.830627
 H     7.984705    -1.949562    -5.242283
 O     7.061826    -1.690696    -5.249648
 H     6.591879    -2.355582    -4.712163
 H    -4.902025    -5.175172     5.634145
 O    -4.946858    -4.555488     4.879825
 H    -5.714062    -4.774059     4.331371
 N     0.112403     4.437074    -8.449679
 H    -0.254068     4.015685    -9.296486
 H     0.461070     5.359524    -8.693539
 H    -0.660063     4.556103    -7.788415
