# Supplementary material for: Theoretical Distribution of the Ammonia Binding Energy at Interstellar Icy Grains: A New Computational Framework
Source: ACS Earth Space Chem. 2022 Jun 2;6(6):1514–26. doi: 10.1021/acsearthspacechem.2c00040 (PMC9208021; doi:10.1021/acsearthspacechem.2c00040)
Supplement: Supplementary file 1 — sp2c00040_si_001.zip [file sp2c00040_si_001.zip › Supporting_Information_R1/structures/grain_mol140.xyz]

604
grain_mol140 // -1859.817289068508 // -60.288344882 // -897.324581880508 // -1022.78105207 // -0.0581146461 // -0.584657919175 // -0.016640284019
 H    -1.744534    -0.137402     2.465210
 O    -0.767705    -0.085781     2.550043
 H    -0.472745    -0.968128     2.876675
 H    -0.292920    -1.881523    -2.865590
 O    -0.371109    -1.902098    -1.899326
 H    -1.321917    -1.833102    -1.710403
 H    -2.745706     1.734941     0.838536
 O    -2.624953     1.096201     0.115026
 H    -1.844944     1.402561    -0.381451
 H    -3.717232     1.818546    -3.035548
 O    -3.206388     2.173344    -3.800739
 H    -2.308389     2.329651    -3.490409
 H    -0.039546    -0.646799    -0.800341
 O     0.066152     0.086275    -0.163712
 H    -0.362250    -0.208509     0.650768
 H     1.073525    -1.912160    -4.785104
 O     0.139438    -2.116970    -4.614298
 H     0.070261    -3.082919    -4.649001
 H    -4.946313     2.259996    -1.287713
 O    -4.554417     1.448739    -1.666700
 H    -3.875400     1.184042    -1.001618
 H    -3.599368     3.261216     2.466059
 O    -2.858648     2.655381     2.262431
 H    -2.101080     3.023167     2.752146
 H     2.613848     0.309607    -2.923064
 O     2.022502    -0.339337    -2.489983
 H     1.113032    -0.051833    -2.699876
 H    -1.075848     0.277936    -3.602325
 O    -0.283214     0.777121    -3.315230
 H    -0.550894     1.369502    -2.593212
 H     2.731689    -0.533100     0.586963
 O     2.662092    -1.282183    -0.040307
 H     2.392856    -0.907046    -0.900434
 H    -2.786622    -0.554643    -0.608662
 O    -2.905638    -1.023124    -1.445840
 H    -3.697033    -1.586877    -1.373257
 H     2.843173     1.303966    -0.782849
 O     2.010972     1.797273    -0.673452
 H     1.310403     1.132997    -0.500958
 H     0.560527     3.178527    -3.233125
 O     1.481741     3.016138    -2.990833
 H     1.490087     2.557127    -2.131147
 H     0.271604    -4.006730    -0.545644
 O     0.060593    -4.700603    -1.210602
 H    -0.714429    -5.171262    -0.827061
 H    -6.275565     1.887678     2.973555
 O    -6.297622     2.132809     3.948807
 H    -7.029014     1.597256     4.318201
 H     1.267912    -3.711477     1.314125
 O     0.843302    -3.075962     0.709330
 H     1.508614    -2.401694     0.462761
 H    -2.965963     5.133451    -1.015068
 O    -2.770698     4.341376    -0.480583
 H    -3.654187     3.956916    -0.289730
 H    -5.435815    -1.429198     1.652310
 O    -5.162910    -0.795542     0.955443
 H    -5.267902    -1.251507     0.115524
 H    -0.237432    -3.225171     3.043671
 O     0.050390    -2.406592     3.482048
 H     0.993165    -2.285550     3.282416
 H     5.279359     1.130621    -1.129368
 O     4.505446     0.582260    -0.936889
 H     4.738379     0.176599    -0.071725
 H     0.717163     2.395926     1.057449
 O     0.714495     2.057917     1.962216
 H     0.119232     1.287585     2.011044
 H     4.523902    -0.419141    -2.296343
 O     4.741527    -0.902957    -3.125449
 H     5.211411    -0.247962    -3.682671
 H     3.029039     3.309472    -0.977243
 O     3.898338     3.730755    -0.951135
 H     4.393806     3.448000    -1.743380
 H    -5.780325    -1.654550    -1.935644
 O    -5.238800    -2.341782    -1.490296
 H    -5.131772    -3.057847    -2.139990
 H    -4.778228    -4.194512     1.218201
 O    -5.480115    -3.582534     0.927350
 H    -5.248258    -3.294453     0.034346
 H     2.736191     2.186450    -3.645484
 O     3.426683     1.521249    -3.845380
 H     3.504239     1.483677    -4.804265
 H    -5.248155     3.802604     3.676839
 O    -4.622499     4.334219     3.159789
 H    -4.128986     4.873096     3.816941
 H     0.697251     0.994390    -4.723114
 O     1.196206     0.887843    -5.559183
 H     1.817238     0.148461    -5.394216
 H     0.964415     5.788888    -2.284438
 O     1.761834     5.481298    -1.820480
 H     2.329212     5.044643    -2.486136
 H    -2.648667    -3.565286    -1.803174
 O    -2.797123    -3.819264    -0.876586
 H    -3.548392    -4.428439    -0.851073
 H     2.045297     5.187755    -4.527990
 O     1.171201     5.256384    -4.949760
 H     1.179236     4.557733    -5.631299
 H     7.781601     1.996542    -0.856542
 O     7.004912     1.616411    -1.306466
 H     7.383991     0.939101    -1.902594
 H     4.487996     2.861180     0.370378
 O     4.825192     2.512027     1.220348
 H     4.731491     3.260360     1.845891
 H     1.200793    -3.175833    -2.171128
 O     2.058150    -3.004043    -2.587493
 H     2.123294    -2.026408    -2.619334
 H     1.134729     4.610710    -0.588861
 O     0.683704     4.130447     0.141721
 H    -0.011561     4.723728     0.479270
 H    -5.662496     0.802647     1.203604
 O    -6.184174     1.614668     1.385019
 H    -7.096357     1.304415     1.132327
 H    -2.166038    -2.717470     0.246596
 O    -1.705786    -2.135139     0.880819
 H    -0.789469    -2.457653     0.884230
 H    -3.646065    -0.463277     4.247101
 O    -3.641304    -0.598389     5.222528
 H    -4.384910    -1.191870     5.472990
 H    -5.966168    -3.041076     3.181744
 O    -5.543579    -2.170946     3.271411
 H    -4.585468    -2.373822     3.276156
 H    -2.780562    -0.495285    -3.018515
 O    -2.511284    -0.555106    -3.962491
 H    -2.330977    -1.518535    -4.037830
 H    -3.290293    -3.503419    -3.745385
 O    -2.440592    -3.102216    -3.497289
 H    -1.732765    -3.722440    -3.761346
 H     3.324174    -1.113898    -4.249843
 O     2.779934    -1.248207    -5.049220
 H     3.420962    -1.400129    -5.762290
 H     4.713318     2.422604    -6.590894
 O     4.202289     1.587674    -6.607955
 H     3.361994     1.803244    -7.020953
 H    -4.189718     0.827251     5.756433
 O    -4.692169     1.640240     6.017175
 H    -5.253661     1.854721     5.242967
 H    -3.904481    -0.225951     1.977886
 O    -3.379813     0.103109     2.726886
 H    -3.323403     1.077473     2.644216
 H    -5.746003     0.415827    -2.280955
 O    -6.270370    -0.261088    -2.757675
 H    -5.835215    -0.346757    -3.627886
 H     2.053678    -3.800310    -4.126924
 O     2.013165    -4.260350    -4.988256
 H     1.629252    -5.131628    -4.797739
 H     4.610395    -3.486384    -0.634020
 O     4.868940    -2.729526    -0.063187
 H     4.091426    -2.122766    -0.069536
 H    -0.258731     2.989210    -0.895406
 O    -0.994911     2.597161    -1.394257
 H    -1.726548     3.236438    -1.264090
 H     1.703547     4.404276     1.580347
 O     2.151517     4.547272     2.434156
 H     1.974483     3.753673     2.963153
 H     3.717047     1.230935     1.664741
 O     2.959777     0.633212     1.818304
 H     2.172215     1.198393     1.942065
 H     3.298299    -3.911013    -2.076905
 O     4.011864    -4.521335    -1.767146
 H     4.694315    -4.504502    -2.456230
 H     5.137449    -3.681560    -4.514235
 O     5.554948    -3.361080    -3.677487
 H     5.129633    -2.512961    -3.436547
 H    -1.155844     4.996163     2.120952
 O    -1.340624     5.546688     1.324500
 H    -1.963567     5.036945     0.744157
 H    -5.733393     3.047636     0.438618
 O    -5.283429     3.541822    -0.278389
 H    -5.735973     4.406308    -0.414845
 H     5.143486    -3.777282     2.932006
 O     4.390029    -3.614398     2.358428
 H     4.720389    -3.315973     1.481300
 H     5.913155    -1.189038     1.364107
 O     5.493794    -0.306114     1.354695
 H     6.263556     0.293171     1.408494
 H     1.831021    -6.663784    -3.067462
 O     1.660129    -6.882350    -4.009002
 H     2.538757    -6.934986    -4.412983
 H    -7.072457    -3.819143     0.723153
 O    -8.039258    -3.834534     0.516959
 H    -8.506967    -3.657321     1.361851
 H     3.324737    -2.390780     2.803267
 O     2.623109    -1.738908     2.989823
 H     2.828868    -0.926475     2.493008
 H    -1.956820     2.588790     5.094533
 O    -2.687932     3.216329     5.243526
 H    -3.421356     2.693573     5.619756
 H    -0.805677     0.840148     3.987289
 O    -0.700842     1.390675     4.795493
 H     0.127265     1.865680     4.667408
 H     0.275634     3.448051    -6.915526
 O     1.234004     3.271646    -6.790102
 H     1.267432     2.420035    -6.314294
 H     7.239111    -2.729278     4.725733
 O     6.497844    -3.196231     4.271465
 H     5.681078    -2.863501     4.714162
 H     8.000569     1.640806     1.438484
 O     7.937051     0.709661     1.723447
 H     8.439792     0.168617     1.086505
 H    -3.996928    -0.598139    -4.688678
 O    -4.922616    -0.659583    -5.029544
 H    -4.913952    -0.281350    -5.930015
 H     6.538073    -1.278194    -2.152768
 O     6.955382    -1.732156    -1.415568
 H     6.228635    -2.025729    -0.833924
 H     4.749484    -0.760726     4.448655
 O     5.146934    -0.005755     3.983168
 H     5.102448    -0.168037     3.016940
 H    -0.059592     3.269014     2.892809
 O    -0.703674     3.909289     3.255739
 H    -0.406262     4.171135     4.148155
 H     8.322808    -1.038783    -0.690532
 O     9.099266    -0.647073    -0.232821
 H     9.814062    -1.293949    -0.308509
 H     9.737874    -3.601705     2.165802
 O     9.441970    -3.417582     1.247871
 H     10.206133    -3.232188     0.691220
 H    -2.306871    -2.695624     3.821112
 O    -2.923796    -2.796048     3.086328
 H    -2.472106    -2.452426     2.274734
 H    -2.095240     0.725390    -6.289155
 O    -2.741176     1.457953    -6.329014
 H    -3.002716     1.631731    -5.400765
 H    -1.243134     3.809041    -5.503055
 O    -1.359610     3.774907    -6.481217
 H    -1.930798     3.000235    -6.630056
 H    -4.393747    -6.365567    -1.206091
 O    -4.886026    -5.631260    -0.809531
 H    -5.655484    -5.472916    -1.397576
 H     2.874500    -5.737515    -1.514547
 O     2.082615    -6.306734    -1.435611
 H     1.302748    -5.696238    -1.324453
 H     3.469266    -4.170787    -5.650765
 O     4.430416    -4.139160    -5.912468
 H     4.529136    -3.397082    -6.515056
 H     7.438033     3.615657     2.095188
 O     7.368281     3.259226     1.200506
 H     6.446397     2.906496     1.142761
 H     6.774657    -3.713159     0.344648
 O     7.283120    -4.511053     0.122795
 H     8.164699    -4.329253     0.504033
 H    -7.324016    -4.613966    -2.523892
 O    -7.073790    -5.538802    -2.304667
 H    -7.690982    -5.827793    -1.605502
 H    -4.524560     6.626357     4.920908
 O    -3.626770     6.325642     4.691517
 H    -3.142059     6.123523     5.506319
 H     7.208926     3.692395     4.862881
 O     7.221838     3.294096     3.982728
 H     7.496550     2.367133     4.117751
 H    -5.804191     0.710321     6.901882
 O    -6.562068     0.148680     7.188302
 H    -6.262858    -0.765657     7.052980
 H    -0.286387    -4.877946    -2.932122
 O    -0.450836    -4.782918    -3.888012
 H    -1.026155    -5.507196    -4.166272
 H     6.735561     0.375357     4.355618
 O     7.700906     0.590543     4.317782
 H     7.919936     0.556009     3.359826
 H     5.041227    -6.511453    -3.884017
 O     4.355812    -6.704211    -4.559604
 H     4.467924    -6.030959    -5.238932
 H    -5.786749    -2.025572    -5.290645
 O    -6.383211    -2.804143    -5.407757
 H    -7.244744    -2.403567    -5.692632
 H    -7.657178     0.418171     5.968962
 O    -8.226157     0.737281     5.223333
 H    -8.849875     1.351866     5.613475
 H    -5.353919     5.655554     2.234170
 O    -5.605655     6.573910     1.974316
 H    -4.742703     7.044375     1.985369
 H     5.808201     1.745192    -3.980845
 O     6.068187     0.969662    -4.524464
 H     5.577308     1.051571    -5.344578
 H    -5.928737     6.340285     0.287720
 O    -6.014692     6.108662    -0.669935
 H    -5.126264     6.351973    -1.016040
 H    -0.012646    -7.457420    -3.173978
 O    -0.713041    -7.601340    -2.527055
 H    -0.311031    -7.939211    -1.718098
 H    -2.464926    -1.696000     5.495061
 O    -1.794751    -2.406609     5.638778
 H    -0.974328    -1.919073     5.841752
 H     7.689701    -4.316754    -1.533439
 O     7.811868    -4.301188    -2.506976
 H     7.028963    -3.840364    -2.855068
 H    -8.684309    -3.153024    -3.345273
 O    -7.767393    -3.048809    -3.002311
 H    -7.223145    -2.845378    -3.778268
 H     8.970825    -3.089219    -2.882836
 O     9.585581    -2.349236    -3.072445
 H     9.064014    -1.532025    -2.977331
 H    -4.894990    -5.092003    -3.632663
 O    -4.883237    -4.128617    -3.501715
 H    -5.409532    -3.747190    -4.215171
 H    -3.685901     3.913757    -3.544472
 O    -3.416936     4.774563    -3.184599
 H    -3.719953     5.465524    -3.774763
 H    -0.296578     4.732624    -4.046066
 O    -0.936478     4.023901    -3.855348
 H    -1.732830     4.447627    -3.475960
 H    -1.820019    -4.164304     5.329987
 O    -2.089539    -5.031803     4.989414
 H    -3.024752    -4.910266     4.748854
 H    -2.546593     8.316051    -3.753409
 O    -2.727187     7.360060    -3.862071
 H    -2.517885     7.129942    -4.794128
 H    -3.132304     7.207888     3.230061
 O    -3.054103     7.411454     2.282881
 H    -2.442913     6.732659     1.931031
 H     4.797798     1.646396     4.204021
 O     4.619511     2.597384     4.037295
 H     5.485276     2.980674     3.801345
 H     7.940692    -1.600661     6.270867
 O     8.390929    -1.786872     5.423797
 H     8.328939    -0.939545     4.940020
 H     6.072103    -1.400147     7.777244
 O     6.765277    -0.859305     7.385965
 H     6.289936    -0.117929     6.948529
 H    -1.800407     5.599654    -6.471491
 O    -1.959688     6.536444    -6.278737
 H    -1.099322     6.983365    -6.370706
 H    -8.155372    -0.424160     3.903509
 O    -7.954747    -0.950413     3.116531
 H    -7.043183    -1.277681     3.221950
 H    -8.501247    -0.085822     0.163172
 O    -8.568960     0.577092     0.879010
 H    -8.537943     0.016510     1.678676
 H     0.869363    -0.556498     5.900981
 O     0.036255    -0.652009     6.419009
 H    -0.484891     0.108561     6.107681
 H    -0.584483     6.980048    -1.661951
 O    -0.527992     6.597691    -2.560763
 H    -1.386009     6.774550    -3.007906
 H     0.829914    -8.031814     0.568128
 O    -0.068699    -8.301487     0.324283
 H    -0.522410    -8.375935     1.191874
 H     1.971507     2.687677     5.244128
 O     1.992592     2.407450     4.304613
 H     2.933588     2.454581     4.055770
 H    -7.766964    -5.713839    -5.565515
 O    -6.872984    -5.548938    -5.907631
 H    -6.743210    -4.593133    -5.851990
 H     3.275804    -7.525600     1.059503
 O     2.380548    -7.181326     1.010990
 H     2.293396    -6.847987     0.080983
 H     3.262065     5.753040    -7.406761
 O     3.439135     4.795690    -7.527923
 H     2.620315     4.325456    -7.306829
 H    -0.646234     6.940524     0.506582
 O    -0.354760     7.654100    -0.085957
 H    -1.047157     8.328493    -0.036328
 H     4.367592     3.732395     5.235830
 O     4.262659     4.377736     5.976102
 H     5.140809     4.461180     6.357102
 H     7.588633     2.959831     6.833438
 O     7.040494     3.785323     6.755634
 H     7.509046     4.457486     7.249198
 H     4.301857    -7.925640    -1.024477
 O     4.804932    -7.379024    -0.398742
 H     5.233837    -6.722020    -0.970684
 H     6.920018    -5.802058    -2.666048
 O     6.166495    -6.419686    -2.620659
 H     6.526216    -7.322313    -2.551185
 H    -8.909214    -2.365548     2.952476
 O    -9.373190    -3.195890     2.714687
 H    -10.114693    -2.909273     2.154990
 H    -2.850622     8.652716     0.989005
 O    -2.714216     9.014034     0.097178
 H    -3.523235     9.555254    -0.076376
 H     8.090317     0.821919     7.381321
 O     8.417630     1.527120     6.812393
 H     8.280872     1.197346     5.907388
 H    -2.482510     5.025380     7.648721
 O    -2.204767     5.252268     6.762343
 H    -2.373643     4.441354     6.194348
 H    -6.080136    -6.580408    -3.361247
 O    -5.404505    -6.759576    -4.040415
 H    -5.848765    -6.484644    -4.871422
 H     6.884543    -2.650475     2.703049
 O     7.005184    -2.387831     1.771374
 H     7.954588    -2.441197     1.588529
 H     2.210040     6.736274    -0.831506
 O     2.444316     7.482741    -0.235463
 H     1.590897     7.798586     0.086352
 H    -3.957422    -7.468963    -2.906827
 O    -3.397872    -7.500043    -2.122343
 H    -2.483739    -7.598812    -2.444118
 H     0.782957     6.702852    -5.637127
 O     0.591097     7.570417    -6.063599
 H     0.589724     8.203336    -5.315941
 H    -8.188204    -1.851486    -1.701036
 O    -8.489789    -1.588039    -0.817579
 H    -8.243141    -2.370880    -0.275316
 H    -3.388778     7.013683    -2.213425
 O    -3.488959     6.831783    -1.269392
 H    -3.208111     7.640487    -0.792198
 H     2.961050    -4.519925     2.327463
 O     2.054382    -4.884933     2.329970
 H     2.134430    -5.773668     1.926349
 H    -8.743877    -0.987000    -5.068408
 O    -8.638650    -1.562342    -5.861738
 H    -8.364028    -0.956857    -6.572890
 H     7.596386     0.109351    -3.885762
 O     8.239120     0.087949    -3.157956
 H     8.897032     0.769887    -3.354144
 H     4.098144     6.749937    -0.075711
 O     4.822825     6.132289    -0.264677
 H     4.384932     5.283930    -0.498846
 H    -7.902526    -0.059382    -3.248004
 O    -8.798995    -0.063154    -3.643490
 H    -9.398021    -0.318714    -2.940625
 H     6.083467     3.920217    -3.265113
 O     5.626214     3.123208    -2.938879
 H     6.220596     2.713538    -2.266397
 H    -1.128938    -6.975238     0.091296
 O    -1.760576    -6.248701    -0.086220
 H    -2.344420    -6.568217    -0.780945
 H    -3.735095    -7.913905     0.978899
 O    -3.972431    -7.663069     1.874681
 H    -3.780522    -6.696912     1.939471
 H    -2.707208    -5.183267     1.157854
 O    -3.424313    -5.082056     1.804657
 H    -3.160350    -4.357566     2.407767
 H     5.425679    -6.101598     4.831387
 O     4.668074    -5.876580     4.288065
 H     4.970292    -5.961264     3.368254
 H    -9.360853    -6.456360    -3.936929
 O    -9.383060    -5.997498    -4.808078
 H    -10.009359    -6.483968    -5.344481
 H     6.447722    -5.543695     1.227928
 O     5.946513    -6.145827     1.815714
 H     5.508094    -6.747826     1.202699
 H    -1.177619    -6.805790     2.564860
 O    -1.296703    -7.769159     2.618662
 H    -2.253876    -7.915087     2.608819
 H    -9.915069    -4.303616    -4.521778
 O    -10.067014    -3.380728    -4.256955
 H    -9.843291    -2.826701    -5.017111
 H     0.327054     7.933288    -3.265139
 O     0.629424     8.774851    -3.666436
 H     1.525134     8.937060    -3.303940
 H    -8.860602    -8.195448    -2.550686
 O    -9.466749    -7.453124    -2.555591
 H    -9.361550    -7.015717    -1.691327
 H     2.084893     0.674972     4.578978
 O     2.199584    -0.173200     5.048544
 H     2.429517    -0.848653     4.376003
 H    -6.484483     0.199282    -7.625989
 O    -7.445833     0.263478    -7.502959
 H    -7.622541     1.162124    -7.221993
 H     6.216487     3.998670    -7.266430
 O     5.625005     3.922180    -6.517754
 H     4.769550     4.360797    -6.815570
 H    -5.545233     10.127063     0.607778
 O    -5.051603     10.159797    -0.222414
 H    -5.622752     9.663100    -0.841255
 H    -0.709394    -1.174097    -5.761522
 O    -0.884746    -0.523568    -6.475782
 H    -0.114183     0.073826    -6.420001
 H     4.827671    -0.370094    -6.925033
 O     4.932285    -1.301035    -6.700794
 H     5.778567    -1.380021    -6.226113
 H     2.788759    -8.815509    -2.607691
 O     3.743676    -8.722138    -2.599033
 H     3.960878    -8.131675    -3.335577
 H    -4.146121    -0.580028    -7.900027
 O    -4.674793     0.162064    -7.569151
 H    -4.012210     0.819269    -7.255740
 H     1.261262     3.745801     6.671731
 O     2.020559     3.169422     6.886550
 H     2.821503     3.712330     6.767168
 H    -11.231131    -2.940215    -0.036092
 O    -10.834775    -2.290207     0.544513
 H    -10.106101    -1.886799     0.040107
 H    -7.461174     1.818761     7.553071
 O    -7.952194     2.648799     7.467524
 H    -8.082096     2.979703     8.356000
 H     6.452458    -8.935560    -1.113597
 O     6.542666    -9.053941    -2.064162
 H     5.664673    -9.301290    -2.380316
 H     6.524889     5.356026    -0.767767
 O     7.181189     4.706500    -1.040613
 H     7.380366     4.180604    -0.239198
 H    -5.283255    -2.992533     5.823867
 O    -5.319910    -2.229208     6.441330
 H    -4.689381    -2.464758     7.143719
 H     2.579219     1.531723     7.484459
 O     3.067606     0.700159     7.402412
 H     2.760067     0.304235     6.559875
 H    -2.628394    -2.923386     7.047511
 O    -3.116316    -3.067142     7.887137
 H    -2.506676    -2.722041     8.555492
 H     5.736286     2.161237     6.692382
 O     5.471439     1.280001     6.422660
 H     4.587988     1.109275     6.811692
 H     2.107506    -4.325774     4.147360
 O     2.585033    -4.249372     4.986009
 H     3.299611    -4.905786     4.908187
 H     10.543703    -2.506935    -1.738416
 O     11.035577    -2.501503    -0.872729
 H     11.965014    -2.452901    -1.089702
 H     3.738675     8.334953    -2.878998
 O     3.044217     8.894659    -2.510188
 H     2.873592     8.542232    -1.617564
 H    -7.963541    -6.685090     0.362172
 O    -8.617284    -6.279848    -0.230506
 H    -8.587015    -5.328626     0.036802
 H    -0.904445     9.617725    -3.282086
 O    -1.847310     9.762184    -3.075160
 H    -1.920803     9.881493    -2.125762
 H     4.085219     4.070960    -3.746720
 O     3.514964     4.845047    -3.776025
 H     4.056707     5.633449    -3.564232
 H     5.064643     6.679100    -1.945584
 O     4.994869     6.884285    -2.898374
 H     5.787138     6.544346    -3.333793
 H    -0.499618     5.164535     6.083455
 O     0.234875     4.703247     5.654254
 H     0.911121     5.362090     5.365682
 H     3.080468     5.628421     5.160577
 O     2.309432     6.050806     4.753665
 H     2.268722     5.715528     3.843978
 H    -7.402214     8.892139    -0.223737
 O    -7.136264     8.669357    -1.131951
 H    -6.854821     7.734626    -1.062477
 H    -1.159698    -5.077773     3.599009
 O    -0.710297    -4.980485     2.728493
 H     0.214164    -5.221573     2.830803
 H     4.296799    -2.049767     6.277376
 O     4.305329    -2.206900     5.308783
 H     3.607712    -2.871400     5.134863
 H     7.285225    -6.010254     3.235819
 O     7.649242    -5.634289     4.047134
 H     7.154483    -4.806199     4.193783
 H     9.169779    -4.627630     3.981870
 O     9.785527    -3.883012     3.846219
 H     9.499602    -3.186935     4.450514
 H     2.946792     7.954921    -8.049169
 O     2.959668     7.420178    -7.256708
 H     2.081963     7.551529    -6.822211
 H    -0.558200    -1.329744     8.123846
 O    -0.753241    -1.967815     8.824512
 H    -0.027779    -2.598251     8.803714
 H     8.308376     4.652242    -2.227321
 O     8.988507     4.690506    -2.948494
 H     9.698909     5.223468    -2.591267
 H     6.336568     4.797910    -5.142403
 O     6.645690     5.204300    -4.311244
 H     7.595862     5.069272    -4.220397
 H     10.657544     2.373606    -4.124317
 O     9.921986     2.249428    -3.526505
 H     9.519263     3.132327    -3.366996
 H     3.211625    -2.348725     7.925428
 O     4.031804    -1.817771     7.930194
 H     3.731975    -0.898813     8.003296
 H    -2.288183    -2.086121    -8.770446
 O    -2.708880    -1.762021    -7.975069
 H    -2.017711    -1.288725    -7.463230
 H     5.006197     5.494128     1.558564
 O     4.810769     4.935548     2.321445
 H     3.840614     4.938197     2.416990
 H    -3.531324    -6.441280    -4.802273
 O    -2.736326    -5.909329    -4.881706
 H    -2.982844    -5.140482    -5.419982
 H    -6.759071     5.970383     4.879640
 O    -6.327891     6.820320     4.641933
 H    -6.166666     6.756837     3.670265
 H    -7.733938     3.942897     6.026903
 O    -7.590132     4.365620     5.164403
 H    -7.214593     3.646306     4.618363
 H    -7.451752     9.300007     2.415064
 O    -7.231428     9.686415     1.543314
 H    -7.705316     10.517344     1.496427
 H    -5.754274    -7.110372     1.725738
 O    -6.381758    -6.497156     1.312232
 H    -5.852581    -6.044086     0.621258
 H    -3.643704    -4.793687     7.653025
 O    -3.855446    -5.645397     7.230240
 H    -3.056355    -5.899968     6.754424
 H     9.573338     1.029691    -0.508599
 O     9.600044     1.985636    -0.696553
 H     9.910163     2.057661    -1.605340
 H    -7.823878    -4.412055     3.269645
 O    -6.892035    -4.653645     3.277000
 H    -6.745725    -5.293848     2.551332
 H     1.132304    -2.274902     6.935478
 O     1.649183    -3.001109     7.301022
 H     1.878285    -3.570795     6.550063
 H    -3.297371    -3.021625    -6.809573
 O    -3.697533    -3.656460    -6.197260
 H    -4.648765    -3.548361    -6.282615
 H    -9.014498     8.423596     3.960509
 O    -8.127724     8.800137     3.963438
 H    -7.552564     8.090869     4.338399
 H     8.131879    -1.963086    -5.122143
 O     7.201328    -1.734628    -5.149844
 H     6.748180    -2.385406    -4.581100
 H    -4.745959    -5.035138     5.809480
 O    -4.802765    -4.457002     5.023679
 H    -5.558175    -4.726719     4.481837
 N    -7.995673     4.369359     1.795887
 H    -8.457659     3.524190     1.470922
 H    -8.217299     5.091292     1.114772
 H    -8.464183     4.632516     2.658881
