# Supplementary material for: Theoretical Distribution of the Ammonia Binding Energy at Interstellar Icy Grains: A New Computational Framework
Source: ACS Earth Space Chem. 2022 Jun 2;6(6):1514–26. doi: 10.1021/acsearthspacechem.2c00040 (PMC9208021; doi:10.1021/acsearthspacechem.2c00040)
Supplement: Supplementary file 1 — sp2c00040_si_001.zip [file sp2c00040_si_001.zip › Supporting_Information_R1/structures/grain_mol156.xyz]

604
grain_mol156 // -1788.461682572775 // -55.2107141271 // -820.889040529875 // -1022.78335617 // -0.0526622282 // -0.5842542937 // -0.014692960725
 H    -1.714951    -0.193741     2.511648
 O    -0.738004    -0.149453     2.589277
 H    -0.444091    -1.044525     2.880873
 H    -0.366364    -1.787175    -2.885722
 O    -0.430679    -1.846069    -1.919805
 H    -1.377667    -1.763246    -1.716970
 H    -2.715580     1.736758     0.957326
 O    -2.619672     1.115445     0.216810
 H    -1.851278     1.428182    -0.295471
 H    -3.660950     1.979036    -2.840908
 O    -3.116946     2.061946    -3.650585
 H    -2.455385     2.734383    -3.453434
 H    -0.069348    -0.618761    -0.797107
 O     0.060897     0.087324    -0.134548
 H    -0.366841    -0.225946     0.672528
 H     0.967179    -1.780512    -4.830603
 O     0.035672    -1.985123    -4.647858
 H    -0.041863    -2.948516    -4.711324
 H    -4.959627     2.368135    -0.981749
 O    -4.633110     1.571440    -1.457494
 H    -3.929754     1.230591    -0.855009
 H    -3.537195     3.224845     2.650952
 O    -2.808668     2.621707     2.410508
 H    -2.035912     2.964646     2.895962
 H     2.556769     0.372603    -2.931028
 O     1.968702    -0.283605    -2.505382
 H     1.056847     0.017213    -2.693141
 H    -1.144547     0.408533    -3.564031
 O    -0.331693     0.860847    -3.258225
 H    -0.600732     1.459726    -2.542418
 H     2.724560    -0.570613     0.549117
 O     2.640132    -1.301283    -0.097206
 H     2.358076    -0.899919    -0.941878
 H    -2.812778    -0.504065    -0.556981
 O    -2.949041    -0.952476    -1.401807
 H    -3.742205    -1.512019    -1.331228
 H     2.829836     1.303670    -0.769175
 O     2.005891     1.802007    -0.626456
 H     1.300505     1.139007    -0.468940
 H     0.527998     3.259272    -3.133929
 O     1.451602     3.095256    -2.900210
 H     1.463516     2.604463    -2.058653
 H     0.215902    -3.987997    -0.641399
 O    -0.011225    -4.663686    -1.319502
 H    -0.785080    -5.136235    -0.936767
 H    -6.205260     1.933217     3.170103
 O    -6.258807     2.117830     4.143950
 H    -6.995086     1.567211     4.476507
 H     1.246478    -3.755420     1.210063
 O     0.816491    -3.098885     0.632459
 H     1.483185    -2.423649     0.391767
 H    -2.952130     5.250659    -0.702252
 O    -2.717909     4.400282    -0.266644
 H    -3.585554     4.041874     0.030306
 H    -5.433040    -1.416521     1.725117
 O    -5.180067    -0.755826     1.045489
 H    -5.285100    -1.193391     0.195165
 H    -0.226471    -3.306085     2.977032
 O     0.075712    -2.503790     3.435477
 H     1.015945    -2.384406     3.222701
 H     5.259919     1.120107    -1.160114
 O     4.484391     0.573356    -0.970104
 H     4.727280     0.140729    -0.121199
 H     0.747303     2.357987     1.135540
 O     0.751806     1.998827     2.032224
 H     0.153794     1.229984     2.066923
 H     4.470723    -0.388875    -2.358272
 O     4.673798    -0.851158    -3.203063
 H     5.137738    -0.183560    -3.749991
 H     3.031490     3.311677    -0.909107
 O     3.904471     3.725862    -0.884687
 H     4.384403     3.461623    -1.692807
 H    -5.830760    -1.535085    -1.864299
 O    -5.302335    -2.246561    -1.443639
 H    -5.206104    -2.942030    -2.116939
 H    -4.806278    -4.182932     1.200601
 O    -5.506253    -3.554823     0.940446
 H    -5.287261    -3.244735     0.051564
 H     2.683049     2.269014    -3.600909
 O     3.367773     1.607036    -3.831528
 H     3.424265     1.592844    -4.792428
 H    -5.131802     3.658322     3.920002
 O    -4.580517     4.271857     3.422920
 H    -4.049859     4.792141     4.063250
 H     0.610078     1.123381    -4.677233
 O     1.102076     1.043588    -5.522464
 H     1.715545     0.292155    -5.391406
 H     0.968880     5.842682    -2.111766
 O     1.771118     5.519836    -1.668267
 H     2.322634     5.093661    -2.354287
 H    -2.717719    -3.487090    -1.831895
 O    -2.857104    -3.765946    -0.910156
 H    -3.612460    -4.369803    -0.893140
 H     2.006779     5.299869    -4.388256
 O     1.126982     5.392770    -4.792984
 H     1.112862     4.710462    -5.491408
 H     7.774195     1.956609    -0.904028
 O     6.986785     1.596221    -1.351352
 H     7.349452     0.933125    -1.973134
 H     4.508000     2.813046     0.400888
 O     4.856556     2.437769     1.235153
 H     4.779354     3.168699     1.882886
 H     1.125032    -3.117662    -2.258393
 O     1.978910    -2.943364    -2.680907
 H     2.051473    -1.965357    -2.687867
 H     1.157921     4.618604    -0.451931
 O     0.717004     4.125551     0.276505
 H     0.031303     4.713787     0.638731
 H    -5.705083     0.843054     1.351276
 O    -6.206472     1.652571     1.580181
 H    -7.136228     1.411576     1.334798
 H    -2.196209    -2.700352     0.228540
 O    -1.721334    -2.144009     0.875594
 H    -0.807256    -2.472166     0.850362
 H    -3.590334    -0.553219     4.316344
 O    -3.572453    -0.712606     5.287831
 H    -4.314683    -1.310173     5.533733
 H    -5.950350    -3.077015     3.215632
 O    -5.518958    -2.213111     3.323057
 H    -4.562659    -2.424649     3.305576
 H    -2.836138    -0.367028    -2.982959
 O    -2.583312    -0.440801    -3.927801
 H    -2.416415    -1.404523    -4.009018
 H    -3.391696    -3.372110    -3.763402
 O    -2.534815    -2.993138    -3.507267
 H    -1.834879    -3.603911    -3.810113
 H     3.233645    -1.018013    -4.309871
 O     2.676272    -1.125831    -5.103805
 H     3.303860    -1.261689    -5.831588
 H     4.615016     2.572852    -6.572519
 O     4.098348     1.742223    -6.606303
 H     3.251601     1.975745    -6.995848
 H    -4.097218     0.696853     5.870977
 O    -4.588318     1.507865     6.161956
 H    -5.163056     1.744920     5.406340
 H    -3.886068    -0.243276     2.054944
 O    -3.349473     0.056973     2.808185
 H    -3.277023     1.031197     2.751561
 H    -5.741774     0.515316    -2.137663
 O    -6.311771    -0.117890    -2.642352
 H    -5.869940    -0.188976    -3.517017
 H     1.941353    -3.694629    -4.242874
 O     1.885586    -4.131760    -5.115316
 H     1.493162    -5.002933    -4.943627
 H     4.557615    -3.503123    -0.785766
 O     4.832378    -2.765720    -0.197148
 H     4.060334    -2.152005    -0.174154
 H    -0.249093     3.018672    -0.774126
 O    -0.993319     2.638790    -1.268827
 H    -1.720291     3.276339    -1.124110
 H     1.759205     4.345230     1.701138
 O     2.220423     4.460313     2.552498
 H     2.046451     3.651942     3.059604
 H     3.743882     1.153456     1.660900
 O     2.984318     0.558454     1.813233
 H     2.203677     1.126505     1.962575
 H     3.217780    -3.874981    -2.217441
 O     3.931395    -4.499996    -1.937459
 H     4.602041    -4.468735    -2.637549
 H     5.019484    -3.591768    -4.678059
 O     5.453799    -3.299146    -3.839508
 H     5.039803    -2.454854    -3.567297
 H    -1.082983     4.947123     2.307710
 O    -1.275400     5.533923     1.539436
 H    -1.902143     5.050552     0.938255
 H    -5.662976     3.064756     0.824641
 O    -5.214899     3.609141     0.144723
 H    -5.694891     4.464531     0.041049
 H     5.146708    -3.900967     2.760634
 O     4.385011    -3.715038     2.205300
 H     4.703028    -3.394468     1.331185
 H     5.913130    -1.275394     1.255545
 O     5.501929    -0.388953     1.279508
 H     6.277899     0.201878     1.336282
 H     1.710944    -6.586665    -3.261073
 O     1.522569    -6.779540    -4.204782
 H     2.393582    -6.824767    -4.625718
 H    -7.103170    -3.774944     0.755172
 O    -8.073680    -3.775678     0.565215
 H    -8.525676    -3.620765     1.422884
 H     3.337970    -2.495932     2.702395
 O     2.645798    -1.843607     2.920349
 H     2.849756    -1.019578     2.442122
 H    -1.859225     2.461972     5.220743
 O    -2.584834     3.089066     5.398694
 H    -3.312090     2.560395     5.778184
 H    -0.742976     0.734415     4.047144
 O    -0.621814     1.263120     4.868286
 H     0.209823     1.732105     4.740371
 H     0.179387     3.645485    -6.790770
 O     1.139429     3.459705    -6.687511
 H     1.173166     2.594326    -6.236724
 H     7.280652    -2.922489     4.549243
 O     6.527998    -3.370234     4.094518
 H     5.721454    -3.043237     4.559512
 H     8.027039     1.533339     1.375451
 O     7.960384     0.595126     1.635349
 H     8.447154     0.068150     0.974589
 H    -4.073846    -0.426831    -4.608185
 O    -5.009604    -0.480188    -4.933052
 H    -5.016127    -0.062306    -5.815033
 H     6.479154    -1.269528    -2.272684
 O     6.905224    -1.746913    -1.555388
 H     6.185527    -2.051303    -0.970540
 H     4.804482    -0.925690     4.369364
 O     5.200910    -0.160762     3.919630
 H     5.139416    -0.294732     2.949780
 H     0.005342     3.187277     3.006732
 O    -0.628107     3.820586     3.400971
 H    -0.310754     4.055243     4.294262
 H     8.290151    -1.086201    -0.834167
 O     9.077571    -0.714691    -0.378116
 H     9.785243    -1.365015    -0.484755
 H     9.729527    -3.742034     1.924160
 O     9.420250    -3.529177     1.016988
 H     10.176661    -3.334125     0.453098
 H    -2.277931    -2.782706     3.803905
 O    -2.909484    -2.854130     3.078363
 H    -2.466477    -2.495088     2.267778
 H    -2.203492     0.930854    -6.211532
 O    -2.844184     1.667632    -6.225543
 H    -3.079169     1.813814    -5.282335
 H    -1.309785     3.973020    -5.350252
 O    -1.443047     3.973781    -6.326262
 H    -2.025892     3.207902    -6.482962
 H    -4.479856    -6.288582    -1.289141
 O    -4.960842    -5.563364    -0.862852
 H    -5.736040    -5.379867    -1.435460
 H     2.787754    -5.713153    -1.700878
 O     1.992667    -6.278235    -1.623876
 H     1.219895    -5.664624    -1.483040
 H     3.329693    -4.034424    -5.799216
 O     4.286636    -4.003458    -6.076639
 H     4.381326    -3.244682    -6.658778
 H     7.492794     3.493228     2.097639
 O     7.405323     3.163339     1.194419
 H     6.479512     2.820030     1.141630
 H     6.735297    -3.776558     0.149492
 O     7.233287    -4.572090    -0.102515
 H     8.122507    -4.408248     0.268852
 H    -7.415395    -4.473994    -2.508014
 O    -7.171868    -5.407040    -2.320252
 H    -7.779247    -5.710510    -1.618823
 H    -4.388059     6.529849     5.207902
 O    -3.499978     6.217073     4.953091
 H    -3.003898     5.990011     5.754683
 H     7.309924     3.492229     4.870138
 O     7.304816     3.119616     3.978773
 H     7.573407     2.186791     4.082243
 H    -5.692643     0.560157     7.041710
 O    -6.451502    -0.002398     7.322282
 H    -6.162960    -0.915330     7.155861
 H    -0.387028    -4.788024    -3.039846
 O    -0.563374    -4.668552    -3.990838
 H    -1.152690    -5.377709    -4.278139
 H     6.798754     0.195504     4.275872
 O     7.765242     0.403728     4.228433
 H     7.968325     0.394780     3.266306
 H     4.908328    -6.437291    -4.127067
 O     4.210788    -6.605681    -4.796600
 H     4.316626    -5.913502    -5.457721
 H    -5.898127    -1.819883    -5.223283
 O    -6.507067    -2.588579    -5.353088
 H    -7.366862    -2.171997    -5.614403
 H    -7.563231     0.312733     6.133003
 O    -8.138750     0.660422     5.404901
 H    -8.755609     1.264788     5.821056
 H    -5.252640     5.566940     2.538461
 O    -5.510026     6.481415     2.299412
 H    -4.660042     6.969741     2.289177
 H     5.746074     1.811580    -4.001576
 O     5.991980     1.050717    -4.571615
 H     5.486885     1.159007    -5.380055
 H    -6.010255     6.374070     0.660571
 O    -6.020786     6.137784    -0.294850
 H    -5.135971     6.461546    -0.601289
 H    -0.142251    -7.360293    -3.359879
 O    -0.833068    -7.518648    -2.705961
 H    -0.419929    -7.881529    -1.913660
 H    -2.398868    -1.829391     5.508998
 O    -1.733693    -2.549364     5.621985
 H    -0.905137    -2.075256     5.824128
 H     7.614250    -4.333210    -1.759628
 O     7.720862    -4.290831    -2.734123
 H     6.936241    -3.814040    -3.056173
 H    -8.775174    -2.979263    -3.268749
 O    -7.852734    -2.888382    -2.936813
 H    -7.317055    -2.673278    -3.716145
 H     8.883967    -3.078388    -3.094410
 O     9.502414    -2.338580    -3.272583
 H     8.989560    -1.520015    -3.146323
 H    -5.009510    -4.941533    -3.669990
 O    -4.991572    -3.983018    -3.508942
 H    -5.519387    -3.575896    -4.206628
 H    -4.399892     4.617148    -3.205593
 O    -3.480647     4.985462    -3.278287
 H    -3.528596     5.555409    -4.054862
 H    -0.342491     4.855401    -3.873993
 O    -0.969298     4.130882    -3.703354
 H    -1.778802     4.521807    -3.319823
 H    -1.779620    -4.297642     5.262766
 O    -2.063178    -5.152809     4.903191
 H    -3.000536    -5.016046     4.680233
 H    -2.539356     8.443706    -3.452053
 O    -2.743825     7.494772    -3.590421
 H    -2.541029     7.289753    -4.532810
 H    -3.028222     7.141759     3.507892
 O    -2.974404     7.364628     2.563438
 H    -2.363625     6.697664     2.185409
 H     4.869947     1.486641     4.192699
 O     4.697380     2.443774     4.057513
 H     5.562280     2.826178     3.816989
 H     8.017556    -1.844381     6.113884
 O     8.452359    -2.009991     5.254604
 H     8.389692    -1.148813     4.795998
 H     6.175666    -1.671845     7.656102
 O     6.867223    -1.125623     7.269481
 H     6.391480    -0.368263     6.860851
 H    -1.875857     5.802470    -6.242732
 O    -2.013602     6.738025    -6.025759
 H    -1.147495     7.172525    -6.125781
 H    -8.103800    -0.465861     4.049702
 O    -7.920644    -0.971774     3.245566
 H    -7.010423    -1.310067     3.325617
 H    -8.478263    -0.035004     0.311286
 O    -8.513297     0.586331     1.057912
 H    -8.466698     0.021393     1.848551
 H     0.950536    -0.730518     5.891249
 O     0.124920    -0.833041     6.420194
 H    -0.393907    -0.059385     6.138940
 H    -0.556822     7.032629    -1.423137
 O    -0.522929     6.676730    -2.334283
 H    -1.384480     6.874912    -2.758944
 H     0.757239    -8.049124     0.349203
 O    -0.147655    -8.304623     0.113356
 H    -0.587407    -8.399836     0.985960
 H     2.071219     2.521417     5.309495
 O     2.073526     2.268476     4.362214
 H     3.010643     2.314115     4.098537
 H    -7.918832    -5.482337    -5.571481
 O    -7.029255    -5.316062    -5.923990
 H    -6.888469    -4.363564    -5.843463
 H     3.215202    -7.577841     0.813652
 O     2.322242    -7.225061     0.790448
 H     2.222637    -6.863983    -0.128150
 H     3.180490     5.936435    -7.268165
 O     3.346589     4.981843    -7.420342
 H     2.527349     4.512163    -7.198174
 H    -0.583454     6.930589     0.741285
 O    -0.298990     7.658077     0.161661
 H    -0.983053     8.337141     0.245570
 H     4.475413     3.545790     5.291059
 O     4.388121     4.170692     6.051116
 H     5.273145     4.235647     6.419661
 H     7.715185     2.700462     6.812171
 O     7.173141     3.532489     6.767621
 H     7.656582     4.186396     7.271233
 H     4.203247    -7.926756    -1.296971
 O     4.721864    -7.403102    -0.664283
 H     5.146593    -6.733153    -1.224252
 H     6.813110    -5.779164    -2.920648
 O     6.055250    -6.391744    -2.879840
 H     6.408201    -7.298848    -2.842647
 H    -8.890698    -2.372512     3.056674
 O    -9.366167    -3.191178     2.802262
 H    -10.114185    -2.882123     2.263521
 H    -2.760857     8.650358     1.326916
 O    -2.637127     9.037222     0.443769
 H    -3.441180     9.592151     0.297381
 H     8.207046     0.543778     7.290062
 O     8.531133     1.262367     6.736239
 H     8.376634     0.959872     5.824531
 H    -2.322623     4.828165     7.852776
 O    -2.058854     5.077343     6.968150
 H    -2.242409     4.283573     6.381470
 H    -6.203304    -6.427559    -3.421856
 O    -5.541023    -6.594145    -4.116976
 H    -5.995444    -6.290819    -4.932327
 H     6.893833    -2.782903     2.535690
 O     7.001576    -2.494362     1.610214
 H     7.947250    -2.550522     1.409873
 H     2.246515     6.740444    -0.652107
 O     2.496351     7.468162    -0.039045
 H     1.651240     7.780830     0.306400
 H    -4.081073    -7.346296    -3.028254
 O    -3.509804    -7.405002    -2.253871
 H    -2.601688    -7.501934    -2.593032
 H     0.742156     6.856294    -5.432506
 O     0.548667     7.738365    -5.829392
 H     0.566633     8.349054    -5.064310
 H    -8.237506    -1.741917    -1.597357
 O    -8.524835    -1.495810    -0.703896
 H    -8.277348    -2.293311    -0.182901
 H    -3.412192     7.015356    -1.985132
 O    -3.476950     6.875445    -1.020285
 H    -3.175423     7.703202    -0.586372
 H     2.947779    -4.607442     2.172154
 O     2.038281    -4.965288     2.180510
 H     2.103799    -5.842288     1.749433
 H    -8.838599    -0.751018    -4.922596
 O    -8.763200    -1.308788    -5.730663
 H    -8.489039    -0.692471    -6.432838
 H     7.521665     0.158913    -3.982108
 O     8.176593     0.111288    -3.266424
 H     8.836879     0.793200    -3.454327
 H     4.146052     6.716033     0.072705
 O     4.861913     6.097835    -0.145196
 H     4.412754     5.260260    -0.397070
 H    -7.995617     0.122891    -3.033893
 O    -8.878298     0.161847    -3.474551
 H    -9.508103    -0.102215    -2.794519
 H     6.053725     3.963304    -3.228008
 O     5.594799     3.161515    -2.916640
 H     6.196411     2.727036    -2.266737
 H    -1.200090    -6.962995    -0.064428
 O    -1.829328    -6.227220    -0.208946
 H    -2.425661    -6.520521    -0.904599
 H    -3.799160    -7.904484     0.839126
 O    -4.020614    -7.677082     1.745198
 H    -3.818361    -6.714965     1.834050
 H    -2.746200    -5.188074     1.077864
 O    -3.451082    -5.099509     1.739995
 H    -3.169810    -4.395067     2.358531
 H     5.439536    -6.280874     4.588505
 O     4.674745    -6.034333     4.064955
 H     4.960795    -6.094769     3.138045
 H    -9.492309    -6.258408    -3.938452
 O    -9.525800    -5.773758    -4.795162
 H    -10.163112    -6.241028    -5.335663
 H     6.406948    -5.628557     0.986391
 O     5.910294    -6.243177     1.565123
 H     5.456407    -6.823446     0.942449
 H    -1.206537    -6.864075     2.412492
 O    -1.333593    -7.827464     2.442626
 H    -2.292047    -7.964769     2.443287
 H    -10.036764    -4.084880    -4.452934
 O    -10.175260    -3.168074    -4.160635
 H    -9.958218    -2.595459    -4.908927
 H     0.335717     8.022626    -3.017672
 O     0.634931     8.875177    -3.396841
 H     1.539399     9.018243    -3.047366
 H    -8.984258    -8.041088    -2.612331
 O    -9.584092    -7.294122    -2.584949
 H    -9.460256    -6.883078    -1.710318
 H     2.155314     0.527522     4.584826
 O     2.269435    -0.334432     5.028621
 H     2.483090    -0.992265     4.333276
 H    -6.613090     0.469154    -7.483966
 O    -7.572543     0.541668    -7.344790
 H    -7.732439     1.436020    -7.041684
 H     6.121017     4.155448    -7.227486
 O     5.541864     4.064060    -6.470900
 H     4.684752     4.516350    -6.742447
 H    -5.457652     10.154085     1.013967
 O    -4.973434     10.204268     0.178998
 H    -5.557043     9.735421    -0.447832
 H    -0.827729    -0.997297    -5.754670
 O    -1.000025    -0.333527    -6.456455
 H    -0.230102     0.262539    -6.387397
 H     4.699352    -0.210159    -6.987400
 O     4.801273    -1.148088    -6.792898
 H     5.653823    -1.246700    -6.333579
 H     2.656771    -8.757674    -2.879719
 O     3.612592    -8.673425    -2.884243
 H     3.822968    -8.063533    -3.606856
 H    -4.294596    -0.311472    -7.814728
 O    -4.810730     0.425985    -7.455626
 H    -4.133419     1.064051    -7.127181
 H     1.393841     3.544786     6.778057
 O     2.150976     2.956189     6.964579
 H     2.955107     3.494807     6.846393
 H    -11.266624    -2.842217     0.092168
 O    -10.853789    -2.212681     0.683671
 H    -10.132120    -1.800247     0.177066
 H    -7.326276     1.659130     7.756883
 O    -7.812194     2.494620     7.701936
 H    -7.925936     2.804983     8.599722
 H     6.342677    -8.951770    -1.450479
 O     6.416805    -9.044664    -2.405258
 H     5.531392    -9.274289    -2.714055
 H     6.548128     5.322591    -0.698881
 O     7.195052     4.676518    -1.000656
 H     7.401992     4.125472    -0.218366
 H    -5.223870    -3.111343     5.847584
 O    -5.243057    -2.365060     6.486825
 H    -4.603402    -2.626730     7.171663
 H     2.704770     1.296747     7.505219
 O     3.183912     0.463607     7.391523
 H     2.859656     0.094802     6.542881
 H    -2.548749    -3.100081     7.028275
 O    -3.024728    -3.262474     7.871399
 H    -2.400473    -2.942944     8.539024
 H     5.853943     1.922177     6.679034
 O     5.576935     1.051148     6.389170
 H     4.698472     0.876824     6.787558
 H     2.126471    -4.458311     4.010804
 O     2.617909    -4.410178     4.843589
 H     3.325435    -5.069885     4.734909
 H     10.480335    -2.542446    -1.960171
 O     10.986928    -2.566073    -1.103180
 H     11.912866    -2.518137    -1.334745
 H     3.753503     8.384543    -2.678617
 O     3.070039     8.939156    -2.282306
 H     2.912034     8.562317    -1.397306
 H    -8.025925    -6.622540     0.328060
 O    -8.686373    -6.194970    -0.241128
 H    -8.642880    -5.252212     0.052182
 H    -0.884664     9.715445    -2.970500
 O    -1.823343     9.857329    -2.741068
 H    -1.875071     9.956915    -1.787901
 H     4.047689     4.143497    -3.672760
 O     3.485365     4.923942    -3.669056
 H     4.038463     5.700507    -3.444784
 H     5.081500     6.691093    -1.813794
 O     4.998173     6.926145    -2.758478
 H     5.778897     6.590299    -3.217450
 H    -0.363082     4.996286     6.259349
 O     0.358373     4.539856     5.804137
 H     1.037663     5.199603     5.523861
 H     3.204047     5.454120     5.291363
 O     2.429830     5.894083     4.909756
 H     2.371792     5.585247     3.991528
 H    -7.348429     8.991867     0.199364
 O    -7.130719     8.767871    -0.722685
 H    -6.893610     7.823998    -0.672162
 H    -1.155237    -5.167391     3.495960
 O    -0.720548    -5.048253     2.621040
 H     0.203585    -5.299471     2.699647
 H     4.370284    -2.263326     6.168202
 O     4.361353    -2.392280     5.195588
 H     3.655318    -3.045798     5.014036
 H     7.273136    -6.159589     2.965585
 O     7.653638    -5.810382     3.781321
 H     7.168838    -4.982616     3.959642
 H     9.181676    -4.815052     3.719316
 O     9.802064    -4.072264     3.595203
 H     9.531936    -3.391234     4.223422
 H     2.874179     8.158304    -7.843704
 O     2.897192     7.603784    -7.065183
 H     2.027603     7.728149    -6.613255
 H    -0.446709    -1.555393     8.114731
 O    -0.636438    -2.211476     8.800063
 H     0.082815    -2.847346     8.749298
 H     8.301375     4.646211    -2.207640
 O     8.970164     4.699669    -2.938350
 H     9.691002     5.215831    -2.577397
 H     6.282525     4.892546    -5.083533
 O     6.609661     5.273003    -4.246843
 H     7.559755     5.126150    -4.176114
 H     10.598526     2.403452    -4.207920
 O     9.872901     2.268414    -3.600406
 H     9.480019     3.149531    -3.409669
 H     3.309557    -2.600021     7.824914
 O     4.134366    -2.076370     7.831683
 H     3.844055    -1.157321     7.935355
 H    -2.459562    -1.810498    -8.761677
 O    -2.867012    -1.509155    -7.950590
 H    -2.165391    -1.054096    -7.435748
 H     5.069282     5.406409     1.654950
 O     4.881170     4.829318     2.405852
 H     3.912642     4.836546     2.516475
 H    -3.677955    -6.268742    -4.901119
 O    -2.879358    -5.741822    -4.976909
 H    -3.126103    -4.955846    -5.489966
 H    -6.569265     5.911550     5.198413
 O    -6.151818     6.750336     4.927628
 H    -6.028841     6.691127     3.954944
 H    -7.415030     3.840765     6.375677
 O    -7.175358     4.293632     5.557350
 H    -6.921346     3.583875     4.945176
 H    -7.348312     9.287018     2.818784
 O    -7.125188     9.703074     1.960404
 H    -7.596274     10.536937     1.945360
 H    -5.799108    -7.105382     1.641685
 O    -6.427734    -6.474745     1.256963
 H    -5.905770    -6.007909     0.569333
 H    -3.570535    -4.978290     7.596806
 O    -3.797286    -5.815307     7.153112
 H    -3.008507    -6.063192     6.656901
 H     9.562060     0.964923    -0.614043
 O     9.595112     1.925701    -0.774493
 H     9.890105     2.021278    -1.686150
 H    -7.818767    -4.436604     3.296093
 O    -6.888726    -4.684438     3.280656
 H    -6.759533    -5.305551     2.535190
 H     1.215635    -2.480171     6.871669
 O     1.731050    -3.221256     7.208143
 H     1.943462    -3.770852     6.437460
 H    -3.443375    -2.795261    -6.810532
 O    -3.841309    -3.447047    -6.214198
 H    -4.792040    -3.322833    -6.279409
 H    -8.743972     8.115038     4.225938
 O    -7.958992     8.656298     4.322052
 H    -7.267352     8.064702     4.687289
 H     8.019321    -1.882867    -5.285359
 O     7.090788    -1.644936    -5.291326
 H     6.640079    -2.307728    -4.734587
 H    -4.705083    -5.156819     5.765699
 O    -4.771090    -4.554465     4.998964
 H    -5.536331    -4.803667     4.461072
 N    -6.146829     4.088612    -3.091603
 H    -6.536847     4.497508    -2.247567
 H    -6.327580     3.089342    -3.050061
 H    -6.697342     4.453554    -3.863313
