# Supplementary material for: Theoretical Distribution of the Ammonia Binding Energy at Interstellar Icy Grains: A New Computational Framework
Source: ACS Earth Space Chem. 2022 Jun 2;6(6):1514–26. doi: 10.1021/acsearthspacechem.2c00040 (PMC9208021; doi:10.1021/acsearthspacechem.2c00040)
Supplement: Supplementary file 1 — sp2c00040_si_001.zip [file sp2c00040_si_001.zip › Supporting_Information_R1/structures/grain_mol33.xyz]

604
grain_mol33 // -1931.170081776941 // -65.3815641119 // -973.774591248841 // -1022.77705464 // -0.0661793111 // -0.583347376981 // -0.019097747289
 H    -1.775372    -0.136211     2.497855
 O    -0.796611    -0.097972     2.557550
 H    -0.504085    -0.991331     2.856369
 H    -0.496949    -1.780061    -2.907342
 O    -0.548954    -1.820324    -1.939932
 H    -1.493136    -1.743292    -1.723361
 H    -2.791765     1.788558     0.940847
 O    -2.704159     1.164805     0.200555
 H    -1.932040     1.467737    -0.310707
 H    -3.869834     1.966955    -2.904896
 O    -3.375647     2.335232    -3.674411
 H    -2.467155     2.471051    -3.385768
 H    -0.168979    -0.594259    -0.823823
 O    -0.038041     0.124170    -0.175208
 H    -0.444102    -0.185036     0.645299
 H     0.815147    -1.787109    -4.864209
 O    -0.116746    -1.982766    -4.672101
 H    -0.200715    -2.946688    -4.725642
 H    -5.039754     2.388646    -1.126337
 O    -4.672555     1.575013    -1.523485
 H    -3.980064     1.290275    -0.880803
 H    -3.578801     3.289295     2.635536
 O    -2.854997     2.682963     2.386326
 H    -2.076153     3.024718     2.862928
 H     2.438276     0.371796    -2.998243
 O     1.849414    -0.278412    -2.563882
 H     0.938876     0.026376    -2.741950
 H    -1.269108     0.405449    -3.575252
 O    -0.461967     0.887848    -3.300027
 H    -0.700675     1.466990    -2.557491
 H     2.642227    -0.550910     0.488354
 O     2.541399    -1.284337    -0.153307
 H     2.255865    -0.885524    -0.997084
 H    -2.907513    -0.471450    -0.552248
 O    -3.057767    -0.916864    -1.396688
 H    -3.854581    -1.471975    -1.314967
 H     2.741322     1.315364    -0.843143
 O     1.918986     1.817426    -0.701930
 H     1.214472     1.158938    -0.523772
 H     0.418328     3.274471    -3.188954
 O     1.343473     3.094459    -2.976068
 H     1.369386     2.616152    -2.127240
 H     0.100978    -3.963362    -0.650247
 O    -0.138684    -4.639132    -1.324272
 H    -0.909280    -5.107618    -0.929379
 H    -6.248757     2.025940     3.183512
 O    -6.288015     2.207544     4.159014
 H    -7.025889     1.665523     4.501339
 H     1.151897    -3.722522     1.186503
 O     0.719513    -3.068278     0.607621
 H     1.387746    -2.397890     0.357546
 H    -3.015340     5.231207    -0.832701
 O    -2.816058     4.424954    -0.320719
 H    -3.696284     4.045627    -0.116830
 H    -5.509276    -1.343238     1.762460
 O    -5.257791    -0.690662     1.074473
 H    -5.378771    -1.134669     0.229812
 H    -0.297084    -3.253918     2.967409
 O     0.013542    -2.448576     3.414589
 H     0.952624    -2.336219     3.192555
 H     5.163227     1.116549    -1.260206
 O     4.387587     0.573903    -1.061046
 H     4.637269     0.143475    -0.210826
 H     0.682596     2.395055     1.076681
 O     0.696664     2.040191     1.974810
 H     0.095247     1.274756     2.023058
 H     4.354593    -0.396776    -2.440009
 O     4.541825    -0.865200    -3.285754
 H     5.005067    -0.204629    -3.841635
 H     2.949719     3.321307    -1.000635
 O     3.824344     3.732089    -0.990958
 H     4.294133     3.458668    -1.801695
 H    -5.953248    -1.498572    -1.818657
 O    -5.408479    -2.202038    -1.403542
 H    -5.330528    -2.905301    -2.071195
 H    -4.901456    -4.118895     1.248837
 O    -5.600708    -3.488776     0.992372
 H    -5.391025    -3.185914     0.098710
 H     2.567464     2.262214    -3.683314
 O     3.242738     1.592429    -3.917005
 H     3.292659     1.574715    -4.878274
 H    -5.158236     3.743268     3.915457
 O    -4.602800     4.346229     3.410070
 H    -4.067196     4.870847     4.042917
 H     0.482611     1.122287    -4.729326
 O     0.956820     1.027344    -5.581035
 H     1.571377     0.275974    -5.449351
 H     0.885453     5.857773    -2.196098
 O     1.690729     5.529255    -1.760978
 H     2.233558     5.099447    -2.451125
 H    -2.846645    -3.454389    -1.816135
 O    -2.973521    -3.725746    -0.891263
 H    -3.732041    -4.325537    -0.857901
 H     1.895027     5.291459    -4.480903
 O     1.010642     5.381216    -4.876459
 H     0.990024     4.697842    -5.573067
 H     7.684583     1.935266    -1.033595
 O     6.892636     1.583931    -1.478078
 H     7.243070     0.913411    -2.098733
 H     4.437960     2.825501     0.296454
 O     4.793750     2.451393     1.127516
 H     4.729308     3.184412     1.774275
 H     0.996697    -3.109753    -2.282807
 O     1.844147    -2.940448    -2.719940
 H     1.922703    -1.963342    -2.731538
 H     1.086046     4.640051    -0.532409
 O     0.647307     4.150014     0.199332
 H    -0.027845     4.746301     0.569759
 H    -5.773119     0.925838     1.371118
 O    -6.261893     1.745132     1.587840
 H    -7.197273     1.504604     1.365710
 H    -2.295268    -2.658843     0.237235
 O    -1.809699    -2.096297     0.870535
 H    -0.898228    -2.431486     0.841757
 H    -3.632337    -0.474758     4.325309
 O    -3.603274    -0.627848     5.297342
 H    -4.346187    -1.219064     5.556430
 H    -6.017381    -2.992826     3.268837
 O    -5.578903    -2.131239     3.365609
 H    -4.624450    -2.348915     3.338891
 H    -2.968032    -0.356784    -2.960895
 O    -2.725407    -0.399470    -3.912858
 H    -2.561398    -1.363505    -4.014028
 H    -3.540804    -3.340693    -3.737709
 O    -2.678843    -2.956763    -3.504849
 H    -1.987583    -3.580716    -3.802001
 H     3.090958    -1.031711    -4.374896
 O     2.523132    -1.140847    -5.161617
 H     3.141841    -1.285979    -5.895428
 H     4.465512     2.535929    -6.676879
 O     3.942536     1.708549    -6.698002
 H     3.094190     1.944711    -7.082319
 H    -4.115538     0.789816     5.876059
 O    -4.599348     1.605097     6.166228
 H    -5.181810     1.839553     5.415637
 H    -3.953866    -0.178026     2.067215
 O    -3.402401     0.123860     2.809123
 H    -3.329562     1.097850     2.747559
 H    -5.898825     0.576541    -2.122515
 O    -6.445700    -0.082395    -2.598217
 H    -6.036216    -0.154401    -3.482062
 H     1.785879    -3.702427    -4.275030
 O     1.715254    -4.142888    -5.144666
 H     1.324138    -5.012734    -4.962333
 H     4.441573    -3.501840    -0.849555
 O     4.727154    -2.760903    -0.271685
 H     3.958953    -2.143106    -0.240756
 H    -0.338102     3.044696    -0.834044
 O    -1.093629     2.673147    -1.319773
 H    -1.811050     3.320633    -1.158327
 H     1.711567     4.377302     1.616109
 O     2.182812     4.496910     2.460623
 H     2.012225     3.693401     2.976892
 H     3.680640     1.174071     1.577022
 O     2.916527     0.586597     1.735939
 H     2.143411     1.161138     1.896529
 H     3.084675    -3.875614    -2.264140
 O     3.797080    -4.503521    -1.988789
 H     4.461154    -4.479734    -2.695178
 H     4.859247    -3.617148    -4.745410
 O     5.305531    -3.320423    -3.914720
 H     4.898186    -2.472847    -3.642378
 H    -1.121134     4.996944     2.250620
 O    -1.322467     5.569127     1.473318
 H    -1.965500     5.080643     0.897569
 H    -5.750333     3.115805     0.667033
 O    -5.319034     3.639857    -0.034712
 H    -5.781193     4.494723    -0.156252
 H     5.070418    -3.873352     2.694521
 O     4.302909    -3.693622     2.144508
 H     4.612986    -3.378862     1.266152
 H     6.096179    -1.140223     1.227340
 O     5.520304    -0.331339     1.167221
 H     6.165319     0.388419     1.229563
 H     1.551371    -6.585229    -3.272035
 O     1.351555    -6.780664    -4.213032
 H     2.217841    -6.836434    -4.642359
 H    -7.201538    -3.702557     0.827900
 O    -8.173605    -3.701417     0.647960
 H    -8.616125    -3.535664     1.508775
 H     3.268301    -2.463237     2.646651
 O     2.580116    -1.806971     2.865034
 H     2.786336    -0.986249     2.381977
 H    -1.875172     2.536974     5.190819
 O    -2.595013     3.169567     5.371475
 H    -3.322009     2.648471     5.761844
 H    -0.780361     0.796683     4.014674
 O    -0.647147     1.329738     4.830375
 H     0.185522     1.793651     4.690912
 H     0.035747     3.629200    -6.855341
 O     0.994601     3.436975    -6.760456
 H     1.028895     2.574664    -6.304379
 H     7.238075    -2.977401     4.559519
 O     6.476393    -3.350719     4.024909
 H     5.676107    -3.001732     4.494095
 H     8.262405     1.610593     1.374019
 O     8.275983     0.686166     1.684844
 H     8.544193     0.138157     0.916092
 H    -4.231182    -0.406077    -4.598437
 O    -5.166719    -0.447014    -4.914231
 H    -5.177857    -0.049315    -5.806280
 H     6.359754    -1.284941    -2.369283
 O     6.791879    -1.758672    -1.653287
 H     6.076570    -2.059029    -1.060269
 H     4.760510    -0.890764     4.286205
 O     5.150211    -0.129371     3.826403
 H     5.081403    -0.273653     2.859391
 H    -0.031490     3.239227     2.951809
 O    -0.657688     3.878573     3.347242
 H    -0.330041     4.117924     4.235788
 H     8.141987    -1.070242    -0.951741
 O     8.942108    -0.721993    -0.492435
 H     9.647882    -1.376325    -0.656733
 H     9.719308    -4.072146     1.896231
 O     9.393772    -3.722190     1.023053
 H     10.150665    -3.585045     0.436824
 H    -2.336438    -2.713914     3.813757
 O    -2.975332    -2.788188     3.094769
 H    -2.540829    -2.434353     2.278203
 H    -2.355484     0.925879    -6.222365
 O    -2.991482     1.668123    -6.228553
 H    -3.225041     1.825096    -5.289918
 H    -1.438369     3.979711    -5.393525
 O    -1.582049     3.968782    -6.368491
 H    -2.168192     3.205499    -6.518243
 H    -4.614665    -6.242415    -1.230850
 O    -5.085064    -5.510183    -0.804959
 H    -5.868314    -5.328683    -1.367709
 H     2.650355    -5.708042    -1.729542
 O     1.852861    -6.267973    -1.640894
 H     1.085385    -5.649302    -1.494385
 H     3.153432    -4.058851    -5.845193
 O     4.107438    -4.034474    -6.132967
 H     4.199730    -3.280813    -6.722043
 H     7.442604     3.502035     1.959018
 O     7.341124     3.184655     1.052043
 H     6.416533     2.835911     1.013858
 H     6.632983    -3.775930     0.072500
 O     7.120977    -4.575166    -0.189386
 H     8.014000    -4.416751     0.175471
 H    -7.554434    -4.422975    -2.428785
 O    -7.311262    -5.355597    -2.235924
 H    -7.913396    -5.651239    -1.526450
 H    -4.384158     6.618388     5.175575
 O    -3.499792     6.298579     4.914809
 H    -2.996797     6.076106     5.713140
 H     7.297175     3.514383     4.722909
 O     7.281201     3.139936     3.832990
 H     7.537447     2.198898     3.940749
 H    -5.697323     0.668747     7.066690
 O    -6.454914     0.111650     7.360897
 H    -6.173406    -0.803706     7.196456
 H    -0.535435    -4.773911    -3.038827
 O    -0.724973    -4.655574    -3.987463
 H    -1.318078    -5.365625    -4.265097
 H     6.718213     0.274219     4.319413
 O     7.654714     0.570675     4.268377
 H     7.919716     0.378000     3.343730
 H     4.739605    -6.458963    -4.174669
 O     4.033456    -6.627603    -4.835069
 H     4.135991    -5.940819    -5.502248
 H    -6.057475    -1.795179    -5.180657
 O    -6.667845    -2.562743    -5.297875
 H    -7.531343    -2.144138    -5.549604
 H    -7.579841     0.425560     6.180914
 O    -8.161640     0.770095     5.456799
 H    -8.770751     1.381148     5.874609
 H    -5.281235     5.643797     2.528546
 O    -5.533150     6.559764     2.291989
 H    -4.681379     7.043384     2.266919
 H     5.622271     1.786184    -4.113512
 O     5.857240     1.019649    -4.680848
 H     5.344300     1.125717    -5.484577
 H    -5.970884     6.397834     0.645169
 O    -6.016609     6.195723    -0.312776
 H    -5.137195     6.450418    -0.663845
 H    -0.305591    -7.350997    -3.343970
 O    -0.989865    -7.499598    -2.681072
 H    -0.570569    -7.860551    -1.891071
 H    -2.433540    -1.748799     5.513212
 O    -1.770523    -2.471511     5.622106
 H    -0.937516    -2.000252     5.812897
 H     7.482684    -4.352802    -1.849558
 O     7.580111    -4.316413    -2.825931
 H     6.793726    -3.839139    -3.142732
 H    -8.915731    -2.925766    -3.180120
 O    -7.987844    -2.842758    -2.861390
 H    -7.462900    -2.628351    -3.647583
 H     8.743382    -3.116001    -3.208051
 O     9.365087    -2.380716    -3.395873
 H     8.857266    -1.558784    -3.271274
 H    -5.164484    -4.909070    -3.614417
 O    -5.135064    -3.949038    -3.463086
 H    -5.675566    -3.544870    -4.153053
 H    -3.823826     4.075187    -3.366765
 O    -3.534183     4.923443    -2.993274
 H    -3.842551     5.632136    -3.559270
 H    -0.438600     4.857718    -3.944008
 O    -1.083314     4.154204    -3.749989
 H    -1.862495     4.581040    -3.339947
 H    -1.829366    -4.222024     5.276392
 O    -2.121282    -5.077704     4.924692
 H    -3.060870    -4.937715     4.713125
 H    -2.629103     8.464494    -3.510019
 O    -2.825522     7.513401    -3.634129
 H    -2.645930     7.301566    -4.576634
 H    -3.036825     7.212711     3.459910
 O    -2.987911     7.431834     2.514237
 H    -2.390903     6.756573     2.132088
 H     4.838527     1.520494     4.090027
 O     4.668902     2.478135     3.950695
 H     5.535581     2.851455     3.700158
 H     8.118688    -1.886708     6.040035
 O     8.546977    -2.403044     5.328366
 H     9.019934    -1.754701     4.752985
 H     6.178459    -1.619493     7.550069
 O     6.864879    -1.074489     7.152157
 H     6.383686    -0.317444     6.748635
 H    -1.996597     5.799028    -6.306844
 O    -2.136921     6.733300    -6.088875
 H    -1.273257     7.170425    -6.195591
 H    -8.147775    -0.365227     4.110137
 O    -7.976049    -0.880923     3.309662
 H    -7.065892    -1.220372     3.381568
 H    -8.563020     0.047193     0.374211
 O    -8.583260     0.669724     1.119921
 H    -8.531386     0.107373     1.911577
 H     0.925666    -0.664643     5.849914
 O     0.105212    -0.760155     6.388362
 H    -0.412461     0.014841     6.109099
 H    -0.628530     7.056261    -1.504681
 O    -0.602782     6.692357    -2.412440
 H    -1.469943     6.891774    -2.831841
 H     0.631643    -8.019178     0.359561
 O    -0.277160    -8.271079     0.135148
 H    -0.707630    -8.358419     1.013319
 H     2.056903     2.577918     5.232156
 O     2.047786     2.319046     4.286395
 H     2.982980     2.356923     4.013597
 H    -8.097082    -5.449108    -5.479603
 O    -7.210582    -5.288924    -5.842819
 H    -7.065834    -4.336410    -5.770209
 H     3.097277    -7.557508     0.793547
 O     2.205815    -7.200661     0.776951
 H     2.098060    -6.845253    -0.142574
 H     3.040087     5.903244    -7.379732
 O     3.200166     4.946442    -7.526382
 H     2.381078     4.482713    -7.292804
 H    -0.630430     6.970161     0.664222
 O    -0.345994     7.692168     0.078715
 H    -1.027098     8.374758     0.162006
 H     4.467014     3.588001     5.179708
 O     4.390363     4.219184     5.936233
 H     5.279607     4.281126     6.295202
 H     7.721337     2.732757     6.667826
 O     7.179860     3.566736     6.629293
 H     7.672729     4.221605     7.122296
 H     4.059266    -7.925571    -1.327226
 O     4.587785    -7.400560    -0.703982
 H     5.009402    -6.736106    -1.272588
 H     6.661918    -5.802437    -2.993639
 O     5.901252    -6.410413    -2.942022
 H     6.249325    -7.319356    -2.901508
 H    -8.955334    -2.275628     3.138679
 O    -9.437127    -3.093921     2.894641
 H    -10.189878    -2.784497     2.362605
 H    -2.797152     8.701252     1.244521
 O    -2.680243     9.079289     0.357001
 H    -3.486248     9.635576     0.217774
 H     8.240312     0.624987     7.343189
 O     8.549360     1.302120     6.724963
 H     8.310935     0.922475     5.846611
 H    -2.296868     4.923838     7.810955
 O    -2.039692     5.165210     6.922242
 H    -2.235612     4.369519     6.342568
 H    -6.362683    -6.386885    -3.342459
 O    -5.708672    -6.560237    -4.043970
 H    -6.171848    -6.260995    -4.856067
 H     6.799353    -2.721578     2.525302
 O     6.938741    -2.502459     1.565825
 H     7.889082    -2.611852     1.396314
 H     2.184145     6.755849    -0.757832
 O     2.445279     7.485827    -0.152645
 H     1.605762     7.806198     0.199702
 H    -4.241398    -7.314163    -2.966779
 O    -3.660772    -7.370193    -2.199165
 H    -2.757458    -7.474451    -2.548546
 H     0.624487     6.847830    -5.521289
 O     0.433612     7.727125    -5.923414
 H     0.461742     8.343419    -5.162521
 H    -8.354593    -1.671439    -1.526619
 O    -8.628688    -1.425535    -0.629409
 H    -8.378540    -2.222814    -0.110183
 H    -3.448798     7.139647    -1.974204
 O    -3.522791     6.938561    -1.031575
 H    -3.217341     7.733826    -0.546683
 H     2.860764    -4.576149     2.134575
 O     1.949213    -4.928799     2.153725
 H     2.005774    -5.809570     1.729557
 H    -8.992296    -0.722429    -4.853123
 O    -8.916625    -1.281171    -5.661651
 H    -8.653805    -0.663334    -6.366583
 H     7.388717     0.122285    -4.102002
 O     8.053088     0.077501    -3.394652
 H     8.711974     0.756717    -3.597456
 H     4.092557     6.726931    -0.055207
 O     4.802686     6.104373    -0.279757
 H     4.346503     5.266863    -0.517944
 H    -8.088235     0.154044    -3.036956
 O    -8.994602     0.169285    -3.408265
 H    -9.578626    -0.086631    -2.693014
 H     5.947672     3.941608    -3.359678
 O     5.488739     3.143495    -3.038532
 H     6.094884     2.712310    -2.391133
 H    -1.324245    -6.925456    -0.039060
 O    -1.950142    -6.186628    -0.183138
 H    -2.557413    -6.482815    -0.868052
 H    -3.917971    -7.847725     0.900382
 O    -4.126803    -7.613400     1.807661
 H    -3.919487    -6.651617     1.887865
 H    -2.846549    -5.136157     1.109605
 O    -3.544243    -5.038927     1.777914
 H    -3.253038    -4.332086     2.389194
 H     5.370745    -6.244801     4.534041
 O     4.600449    -6.002489     4.016532
 H     4.877600    -6.066723     3.087328
 H    -9.655865    -6.205316    -3.823527
 O    -9.695269    -5.727353    -4.683717
 H    -10.343692    -6.192723    -5.212492
 H     6.300653    -5.621970     0.915432
 O     5.809529    -6.232291     1.503296
 H     5.344008    -6.813330     0.890146
 H    -1.301864    -6.810108     2.437865
 O    -1.433419    -7.772689     2.473968
 H    -2.392497    -7.905104     2.487877
 H    -10.195083    -4.032819    -4.346101
 O    -10.326188    -3.114180    -4.056624
 H    -10.116432    -2.546107    -4.810355
 H     0.252092     8.031772    -3.111511
 O     0.555211     8.877746    -3.502681
 H     1.462826     9.019701    -3.161927
 H    -9.142484    -7.981225    -2.489420
 O    -9.737788    -7.230680    -2.461618
 H    -9.602722    -6.813744    -1.591407
 H     2.123420     0.578684     4.521055
 O     2.234755    -0.281399     4.968968
 H     2.440517    -0.944461     4.276431
 H    -6.787681     0.490501    -7.446498
 O    -7.744223     0.564731    -7.295296
 H    -7.900727     1.459084    -6.989682
 H     5.971590     4.105847    -7.360257
 O     5.400321     4.021054    -6.596924
 H     4.543146     4.477726    -6.861078
 H    -5.478707     10.221486     0.971336
 O    -5.006951     10.264101     0.128788
 H    -5.602085     9.788006    -0.483396
 H    -0.983168    -1.003415    -5.774509
 O    -1.168768    -0.334951    -6.469356
 H    -0.388515     0.250451    -6.422209
 H     4.530306    -0.249747    -7.074421
 O     4.628151    -1.186804    -6.873772
 H     5.485726    -1.287629    -6.424328
 H     2.490758    -8.759488    -2.885755
 O     3.446808    -8.679694    -2.902426
 H     3.651615    -8.075897    -3.631654
 H    -4.469027    -0.315301    -7.802774
 O    -4.977511     0.426553    -7.441180
 H    -4.297154     1.067649    -7.132673
 H     1.401439     3.614777     6.702158
 O     2.157389     3.023126     6.883264
 H     2.963369     3.556290     6.752515
 H    -11.368068    -2.749744     0.201730
 O    -10.943698    -2.122999     0.787956
 H    -10.226739    -1.713951     0.271831
 H    -7.316783     1.779560     7.793785
 O    -7.799850     2.616617     7.738409
 H    -7.900798     2.935004     8.634913
 H     6.191589    -8.962787    -1.497791
 O     6.254524    -9.061542    -2.452808
 H     5.364683    -9.289420    -2.749993
 H     6.477709     5.317151    -0.850061
 O     7.118105     4.664900    -1.152670
 H     7.328568     4.121886    -0.365090
 H    -5.260694    -3.013812     5.892169
 O    -5.268321    -2.263235     6.526375
 H    -4.622649    -2.523648     7.206002
 H     2.707468     1.364580     7.429904
 O     3.179201     0.527077     7.317949
 H     2.846218     0.155104     6.474243
 H    -2.571999    -3.008390     7.042368
 O    -3.039041    -3.163006     7.891847
 H    -2.405785    -2.841837     8.550200
 H     5.852068     1.968755     6.562296
 O     5.564453     1.097075     6.285183
 H     4.690096     0.931538     6.694733
 H     2.060785    -4.411635     3.980459
 O     2.560588    -4.361778     4.807941
 H     3.264820    -5.024369     4.695539
 H     10.362709    -2.638448    -2.100590
 O     10.853148    -2.631213    -1.233187
 H     11.714857    -2.268598    -1.466159
 H     3.678323     8.378060    -2.812279
 O     3.002432     8.938985    -2.412170
 H     2.851571     8.569408    -1.522923
 H    -8.143723    -6.547838     0.429075
 O    -8.807510    -6.120818    -0.136490
 H    -8.756585    -5.176272     0.150551
 H    -0.955412     9.733046    -3.057317
 O    -1.890090     9.885407    -2.821109
 H    -1.935767     9.985358    -1.867746
 H     3.939458     4.129929    -3.781118
 O     3.379937     4.912330    -3.778305
 H     3.938472     5.688353    -3.564370
 H     5.004967     6.684232    -1.952565
 O     4.912514     6.911247    -2.898615
 H     5.687631     6.570011    -3.362797
 H    -0.354545     5.070706     6.194117
 O     0.359174     4.608171     5.732718
 H     1.038694     5.262764     5.441344
 H     3.204407     5.503257     5.182703
 O     2.428286     5.945262     4.807070
 H     2.358125     5.631204     3.891659
 H    -7.325748     8.916200     0.165412
 O    -7.053828     8.712292    -0.739089
 H    -6.811996     7.769377    -0.734202
 H    -1.230332    -5.105866     3.508224
 O    -0.804293    -4.995364     2.627677
 H     0.119268    -5.250969     2.698585
 H     4.341284    -2.213491     6.097797
 O     4.318728    -2.350341     5.126710
 H     3.607260    -3.000826     4.958916
 H     7.183933    -6.147540     2.886302
 O     7.576449    -5.796854     3.695526
 H     7.101850    -4.961942     3.873265
 H     9.183946    -5.213473     3.603818
 O     9.952373    -4.608313     3.480006
 H     9.822610    -3.962198     4.190639
 H     2.738494     8.122853    -7.965359
 O     2.765760     7.570616    -7.185353
 H     1.902406     7.704433    -6.723645
 H    -0.449947    -1.467146     8.094658
 O    -0.635524    -2.118098     8.786005
 H     0.080475    -2.757361     8.731732
 H     8.210035     4.620578    -2.369064
 O     8.872754     4.661813    -3.106516
 H     9.598065     5.181300    -2.759676
 H     6.161626     4.856449    -5.223547
 O     6.500112     5.240093    -4.392958
 H     7.450204     5.089099    -4.332020
 H     10.472554     2.351126    -4.378555
 O     9.758310     2.220705    -3.756392
 H     9.371897     3.104581    -3.564271
 H     3.297276    -2.532587     7.769280
 O     4.125039    -2.014003     7.763103
 H     3.841548    -1.092473     7.863028
 H    -2.657533    -1.827131    -8.757222
 O    -3.051313    -1.514928    -7.943522
 H    -2.339575    -1.062530    -7.441128
 H     5.027442     5.423299     1.525564
 O     4.844371     4.851644     2.281513
 H     3.877549     4.864923     2.403933
 H    -3.853009    -6.251008    -4.850770
 O    -3.052899    -5.728503    -4.941031
 H    -3.303239    -4.944640    -5.455360
 H    -6.566696     6.012348     5.198260
 O    -6.145984     6.846459     4.919081
 H    -6.035649     6.782249     3.944480
 H    -7.410864     3.950127     6.398742
 O    -7.174812     4.397827     5.576580
 H    -6.935760     3.684330     4.962949
 H    -7.352420     9.377922     2.808904
 O    -7.133948     9.787674     1.946856
 H    -7.611747     10.617488     1.923313
 H    -5.903979    -7.033104     1.720806
 O    -6.533633    -6.402135     1.338503
 H    -6.017437    -5.941649     0.642645
 H    -3.597067    -4.877236     7.635361
 O    -3.832935    -5.716089     7.199882
 H    -3.050931    -5.971392     6.696824
 H     9.468033     0.942083    -0.914593
 O     9.543003     1.918135    -0.966152
 H     9.821439     2.072573    -1.880935
 H    -7.891185    -4.341015     3.379906
 O    -6.962894    -4.595092     3.355896
 H    -6.846095    -5.221459     2.613018
 H     1.193587    -2.408563     6.838817
 O     1.707397    -3.151057     7.174566
 H     1.909335    -3.706190     6.405133
 H    -3.625646    -2.791613    -6.789529
 O    -4.017650    -3.434165    -6.180015
 H    -4.969274    -3.311345    -6.236385
 H    -8.741294     8.219199     4.231595
 O    -7.953884     8.757584     4.324231
 H    -7.261039     8.163001     4.681690
 H     7.859782    -1.928832    -5.400342
 O     6.932842    -1.685141    -5.395586
 H     6.485142    -2.342273    -4.829481
 H    -4.753515    -5.062403     5.818347
 O    -4.824202    -4.465706     5.047638
 H    -5.597838    -4.713276     4.521050
 N     10.244161    -1.193383     3.344100
 H     9.988578    -0.307271     2.914808
 H     10.280122    -1.879214     2.594291
 H     11.185347    -1.095888     3.711321
