# Supplementary material for: Theoretical Distribution of the Ammonia Binding Energy at Interstellar Icy Grains: A New Computational Framework
Source: ACS Earth Space Chem. 2022 Jun 2;6(6):1514–26. doi: 10.1021/acsearthspacechem.2c00040 (PMC9208021; doi:10.1021/acsearthspacechem.2c00040)
Supplement: Supplementary file 1 — sp2c00040_si_001.zip [file sp2c00040_si_001.zip › Supporting_Information_R1/structures/CP_grain_mol30.xyz]

28
CP_grain_mol30 // 0.000280337573 // -668.043013555 // -0.0399685853
 H    -4.032191     1.098451     1.173608
 O    -3.370558     1.764930     0.874455
 H    -3.323649     2.459874     1.547512
 H    -1.574002     1.352240    -1.340254
 O    -1.154315     1.089873    -0.499249
 H    -1.889127     1.257570     0.140384
 H    -0.131786     2.486413    -0.165968
 O     0.558513     3.156067     0.057796
 H     0.836695     3.487372    -0.820038
 H     2.578070    -1.391273    -1.706777
 O     1.642568    -1.123429    -1.678447
 H     1.714592    -0.204509    -1.338181
 H     1.838960     1.913011    -0.076878
 O     2.438024     1.258958    -0.497195
 H     2.839374     0.690914     0.211344
 H    -1.092670    -0.635047    -0.861770
 O    -0.979992    -1.588273    -1.082861
 H    -0.030808    -1.621038    -1.331609
 H     2.737675    -1.142291     1.280713
 O     3.540209    -0.582465     1.107416
 H     4.037450    -1.050467     0.421671
 H    -2.674630    -2.059703    -0.112586
 O    -3.625795    -2.189787     0.040638
 H    -4.033704    -1.837860    -0.779805
 N     1.084975    -1.872226     1.690367
 H     0.695291    -1.357888     2.475194
 H     1.087598    -2.852390     1.956626
 H     0.432792    -1.774787     0.913819
