# Supplementary material for: Theoretical Distribution of the Ammonia Binding Energy at Interstellar Icy Grains: A New Computational Framework
Source: ACS Earth Space Chem. 2022 Jun 2;6(6):1514–26. doi: 10.1021/acsearthspacechem.2c00040 (PMC9208021; doi:10.1021/acsearthspacechem.2c00040)
Supplement: Supplementary file 1 — sp2c00040_si_001.zip [file sp2c00040_si_001.zip › Supporting_Information_R1/structures/CP_grain_mol18.xyz]

22
CP_grain_mol18 // 0.000258363518 // -515.181919389 // -0.0311601373
 H     0.905135     1.458338    -0.780746
 O     0.575493     2.320360    -1.137801
 H     1.345645     2.755838    -1.528134
 H     3.502462    -0.757400     1.490643
 O     3.800412    -0.476201     0.593317
 H     3.879629     0.493934     0.690040
 H    -1.268585     0.734386     1.446845
 O    -0.813842     0.012108     1.927265
 H     0.009220    -0.079402     1.394799
 H     2.083641    -0.317373     0.094242
 O     1.138164    -0.093756    -0.045439
 H     0.755212    -0.826337    -0.611960
 H    -2.569506     2.455721     0.241365
 O    -2.129511     1.632158    -0.003037
 H    -1.370770     1.916012    -0.541777
 H    -1.976075    -1.134890     0.924020
 O    -2.578244    -1.489062     0.236235
 H    -2.946626    -0.683166    -0.149358
 N    -0.157491    -2.053091    -1.478433
 H    -0.289677    -1.874997    -2.469403
 H    -1.077672    -2.007264    -1.025176
 H     0.180633    -3.006609    -1.390680
