# Supplementary material for: Theoretical Distribution of the Ammonia Binding Energy at Interstellar Icy Grains: A New Computational Framework
Source: ACS Earth Space Chem. 2022 Jun 2;6(6):1514–26. doi: 10.1021/acsearthspacechem.2c00040 (PMC9208021; doi:10.1021/acsearthspacechem.2c00040)
Supplement: Supplementary file 1 — sp2c00040_si_001.zip [file sp2c00040_si_001.zip › Supporting_Information_R1/structures/CP_grain_mol104.xyz]

28
CP_grain_mol104 // 0.000294322646 // -668.016669826 // -0.037978033
 H    -0.203281    -2.722338    -0.296199
 O    -1.171640    -2.682818    -0.505084
 H    -1.435740    -3.601279    -0.645791
 H     0.317833    -0.092906    -1.561838
 O    -0.480961     0.115184    -1.018435
 H    -0.827387    -0.761785    -0.802684
 H    -0.555994     2.018380    -0.608475
 O    -0.155325     2.868853    -0.858883
 H     0.616719     2.973555    -0.275216
 H     1.255615    -2.034726     0.931527
 O     1.473262    -2.407052     0.041828
 H     1.600216    -3.387455     0.150618
 H    -2.796791    -1.499924     0.297974
 O    -3.549210    -0.913143     0.130358
 H    -3.246878    -0.011847     0.358659
 H     2.940667    -1.580994    -0.368512
 O     3.648255    -1.062787    -0.827174
 H     3.899743    -0.325242    -0.255510
 H     2.636131     3.335432     1.308749
 O     2.315279     3.096865     0.433689
 H     2.991888     2.467179     0.080302
 H    -2.800718     2.648329     0.669475
 O    -2.837008     1.825143     0.168652
 H    -3.407246     2.044504    -0.599356
 N     0.555221    -0.704656     2.061118
 H     1.193928    -0.246848     2.702096
 H    -0.258487    -0.991044     2.595761
 H     0.252007    -0.020355     1.370989
