# Supplementary material for: Theoretical Distribution of the Ammonia Binding Energy at Interstellar Icy Grains: A New Computational Framework
Source: ACS Earth Space Chem. 2022 Jun 2;6(6):1514–26. doi: 10.1021/acsearthspacechem.2c00040 (PMC9208021; doi:10.1021/acsearthspacechem.2c00040)
Supplement: Supplementary file 1 — sp2c00040_si_001.zip [file sp2c00040_si_001.zip › Supporting_Information_R1/structures/CP_grain_mol138.xyz]

34
CP_grain_mol138 // 0.000409784817 // -820.898734968 // -0.0539799397
 H     0.930694     2.049688     1.465142
 O     0.137307     1.491374     1.570028
 H     0.347797     0.698400     1.050562
 H    -2.652656    -1.209336     1.817653
 O    -1.901958    -0.689907     2.168039
 H    -1.106908    -0.994479     1.665017
 H     2.537070     0.424691     1.142643
 O     2.521447     0.305138     0.168443
 H     2.517989    -0.670187     0.070730
 H     3.332667    -2.593888     0.870817
 O     3.105915    -2.483085    -0.084378
 H     3.917321    -2.067594    -0.435255
 H     3.740345     1.215904    -0.426846
 O     4.599361     1.658268    -0.678386
 H     4.384684     2.578663    -0.884889
 H     0.697504    -1.823347     1.859290
 O     0.310064    -1.440284     1.047892
 H    -0.045719    -2.177201     0.514061
 H    -1.099217     2.542557     0.952781
 O    -1.638597     3.259825     0.541653
 H    -1.073621     4.041970     0.680401
 H    -1.577530     1.086671    -1.756180
 O    -2.431589     1.511189    -1.484031
 H    -2.160331     2.240984    -0.891060
 H    -1.881911    -3.521759    -0.752391
 O    -1.450167    -2.663100    -0.679638
 H    -2.193695    -2.008534    -0.630779
 H    -3.118105     0.104084    -0.845597
 O    -3.437908    -0.786578    -0.535132
 H    -4.165317    -1.026132    -1.119019
 N    -0.072515     0.051749    -2.044100
 H    -0.328792    -0.924015    -1.904509
 H     0.708267     0.237929    -1.418908
 H     0.286074     0.129961    -2.990871
