# Supplementary material for: Theoretical Distribution of the Ammonia Binding Energy at Interstellar Icy Grains: A New Computational Framework
Source: ACS Earth Space Chem. 2022 Jun 2;6(6):1514–26. doi: 10.1021/acsearthspacechem.2c00040 (PMC9208021; doi:10.1021/acsearthspacechem.2c00040)
Supplement: Supplementary file 1 — sp2c00040_si_001.zip [file sp2c00040_si_001.zip › Supporting_Information_R1/structures/CP_grain_mol139.xyz]

37
CP_grain_mol139 // 0.000349622808 // -897.336241334 // -0.0579349054
 H    -3.797884     0.176623     0.434146
 O    -3.838885    -0.783377     0.144748
 H    -4.319915    -1.233889     0.870814
 H    -2.446260    -0.631085    -1.298693
 O    -1.872270    -0.046500    -1.817058
 H    -1.601353    -0.587044    -2.597024
 H    -4.426599     2.233336     0.630740
 O    -3.600294     1.733366     0.823942
 H    -3.615773     1.733189     1.817245
 H    -2.154530     2.503152     0.272890
 O    -1.548742     3.158818    -0.133549
 H    -0.608720     2.966194     0.101479
 H    -0.215742     0.274037    -1.279589
 O     0.762228     0.283949    -1.158630
 H     1.081653     0.442711    -2.074158
 H     1.055381     1.832905    -0.391400
 O     1.093227     2.745370    -0.016965
 H     1.268361     3.286795    -0.821148
 H     3.905211     1.362360     0.453525
 O     3.882194     2.337989     0.474042
 H     2.933434     2.559157     0.501067
 H    -0.388023    -2.704770    -0.764971
 O     0.378881    -2.546220    -1.352188
 H     0.636573    -1.619588    -1.161606
 H    -2.439004    -3.542583     0.512933
 O    -1.851181    -2.773968     0.424972
 H    -2.472246    -2.018540     0.386669
 H     3.593682    -1.147176     0.030808
 O     4.206894    -0.446253    -0.320200
 H     5.084268    -0.742558    -0.052814
 H     1.883310    -1.925117     1.246782
 O     2.572728    -2.357663     0.678256
 H     2.045797    -2.765702    -0.027794
 N     0.446242    -1.135278     2.082469
 H     0.464938    -1.074031     3.096019
 H    -0.373375    -1.683243     1.826343
 H     0.304879    -0.192275     1.731498
