# Supplementary material for: Theoretical Distribution of the Ammonia Binding Energy at Interstellar Icy Grains: A New Computational Framework
Source: ACS Earth Space Chem. 2022 Jun 2;6(6):1514–26. doi: 10.1021/acsearthspacechem.2c00040 (PMC9208021; doi:10.1021/acsearthspacechem.2c00040)
Supplement: Supplementary file 1 — sp2c00040_si_001.zip [file sp2c00040_si_001.zip › Supporting_Information_R1/structures/CP_grain_mol111.xyz]

34
CP_grain_mol111 // 0.000293605828 // -820.897513428 // -0.0562391629
 H    -1.040165     0.947125    -3.096713
 O    -1.235212     0.794145    -2.133703
 H    -2.182306     1.029386    -2.046099
 H     0.694640     0.698076    -1.789931
 O     1.622886     0.713862    -2.050772
 H     2.137600     0.351275    -1.275328
 H    -1.617338    -2.251178    -1.289260
 O    -1.372023    -1.514371    -0.670144
 H    -1.297510    -0.752625    -1.292118
 H     1.231801    -3.052490    -1.418842
 O     1.269279    -2.193690    -0.946883
 H     0.329928    -1.990152    -0.770225
 H     2.924358     1.048453     0.510111
 O     3.262321     0.267410     0.030778
 H     3.094990    -0.535489     0.599077
 H    -3.031775    -1.307706    -0.240492
 O    -3.972613    -1.019670    -0.120749
 H    -4.483399    -1.650806    -0.662249
 H     1.922599    -1.659439     1.906335
 O     2.611368    -1.979002     1.283496
 H     2.061601    -2.179267     0.467456
 H    -3.679322     0.455774     1.148479
 O    -3.336746     1.327050     1.424366
 H    -3.495176     1.377561     2.372803
 H     1.182269     2.596065     0.468219
 O     2.139488     2.779120     0.511004
 H     2.418265     2.906845    -0.427984
 H    -1.441771     1.748736     0.858079
 O    -0.571392     1.803432     0.425338
 H    -0.764872     1.608669    -0.510174
 N     0.274860    -0.766465     2.434813
 H     0.116984    -0.437827     3.383106
 H    -0.461589    -1.436245     2.229924
 H     0.117321     0.024233     1.810283
