# Supplementary material for: Theoretical Distribution of the Ammonia Binding Energy at Interstellar Icy Grains: A New Computational Framework
Source: ACS Earth Space Chem. 2022 Jun 2;6(6):1514–26. doi: 10.1021/acsearthspacechem.2c00040 (PMC9208021; doi:10.1021/acsearthspacechem.2c00040)
Supplement: Supplementary file 1 — sp2c00040_si_001.zip [file sp2c00040_si_001.zip › Supporting_Information_R1/structures/CP_grain_mol19.xyz]

34
CP_grain_mol19 // 0.000401495677 // -820.902998213 // -0.0539319793
 H     2.588462    -0.597257    -1.461559
 O     2.380470     0.358728    -1.618890
 H     3.168933     0.860334    -1.332543
 H    -0.768596     0.410294    -2.275805
 O    -0.360277     0.031583    -1.462947
 H     0.445818     0.555401    -1.309778
 H    -0.094243    -2.076572     0.499651
 O     0.243339    -2.756881    -0.136450
 H    -0.355147    -2.737052    -0.904608
 H     0.836455     3.292393    -0.882324
 O    -0.099858     3.059667    -1.047549
 H    -0.132294     3.075248    -2.022789
 H    -1.907666    -0.135324    -0.686070
 O    -2.860737    -0.177073    -0.431513
 H    -3.042877     0.753336    -0.202293
 H     3.478748     0.037476     1.038807
 O     3.204827     0.683501     1.711839
 H     3.823500     0.498851     2.448560
 H     1.776610    -2.412418    -0.589789
 O     2.685777    -2.306844    -0.998711
 H     3.312064    -2.143164    -0.283343
 H    -1.728186     2.820576    -0.283586
 O    -2.603068     2.604132     0.101656
 H    -3.145690     3.379514    -0.071604
 H    -3.076204    -1.947644     0.208454
 O    -3.030115    -2.919647     0.316202
 H    -2.270308    -3.067833     0.891983
 H     0.383011     2.079342     0.866518
 O     0.754961     1.991695     1.754662
 H     1.584468     1.483198     1.643052
 N    -0.698199    -0.940353     1.840339
 H    -0.142578    -0.091516     1.941433
 H    -0.727532    -1.379035     2.755858
 H    -1.641910    -0.626577     1.623009
