# Supplementary material for: Theoretical Distribution of the Ammonia Binding Energy at Interstellar Icy Grains: A New Computational Framework
Source: ACS Earth Space Chem. 2022 Jun 2;6(6):1514–26. doi: 10.1021/acsearthspacechem.2c00040 (PMC9208021; doi:10.1021/acsearthspacechem.2c00040)
Supplement: Supplementary file 1 — sp2c00040_si_001.zip [file sp2c00040_si_001.zip › Supporting_Information_R1/structures/CP_grain_mol31.xyz]

31
CP_grain_mol31 // 0.000385252521 // -744.464401773 // -0.0486721313
 H    -2.770690    -1.744186    -0.304107
 O    -3.658500    -1.359075    -0.246939
 H    -3.507085    -0.383475    -0.347105
 H     1.644384     1.892571     0.577989
 O     2.511235     1.948966     0.117594
 H     2.622067     2.916289     0.037747
 H    -0.170873     3.068974     1.237750
 O     0.053032     2.118324     1.209073
 H    -0.117637     1.771895     2.109029
 H    -0.598334     2.166228    -1.692315
 O    -0.790361     1.343291    -1.209403
 H    -0.470019     1.547216    -0.295763
 H    -3.884412     1.793457    -1.168675
 O    -3.357391     1.308762    -0.522265
 H    -2.422297     1.397716    -0.836787
 H    -1.005799    -0.979723     1.373540
 O    -1.191665    -0.450024     2.181062
 H    -0.369427    -0.582720     2.709859
 H     3.412161     0.533046    -0.683350
 O     3.825059    -0.332769    -0.871511
 H     3.537909    -0.861203    -0.102332
 H    -0.526857    -3.016031     0.213353
 O    -0.764181    -2.106379     0.002367
 H    -0.120539    -1.800031    -0.733648
 H     1.514318    -1.733203     0.729810
 O     2.378591    -1.756778     1.161417
 H     2.162670    -1.513931     2.079829
 N     0.855405    -1.085434    -1.870692
 H     0.754129    -1.481080    -2.800231
 H     1.855144    -0.951227    -1.701946
 H     0.426813    -0.157091    -1.878965
