# Supplementary material for: Theoretical Distribution of the Ammonia Binding Energy at Interstellar Icy Grains: A New Computational Framework
Source: ACS Earth Space Chem. 2022 Jun 2;6(6):1514–26. doi: 10.1021/acsearthspacechem.2c00040 (PMC9208021; doi:10.1021/acsearthspacechem.2c00040)
Supplement: Supplementary file 1 — sp2c00040_si_001.zip [file sp2c00040_si_001.zip › Supporting_Information_R1/structures/grain_mol143.xyz]

604
grain_mol143 // -1645.76235407197 // -45.0654411737 // -668.04425010567 // -1022.78354514 // -0.0409672686 // -0.582922443607 // -0.011354879042
 H    -1.748251    -0.164197     2.464749
 O    -0.773392    -0.093892     2.550488
 H    -0.462132    -0.966353     2.887618
 H    -0.263775    -1.945922    -2.843347
 O    -0.342306    -1.957925    -1.876987
 H    -1.294109    -1.901609    -1.689284
 H    -2.778291     1.674386     0.814677
 O    -2.649677     1.028040     0.099562
 H    -1.874592     1.342689    -0.401225
 H    -3.750375     1.688220    -3.062190
 O    -3.246041     2.044069    -3.830813
 H    -2.352024     2.222466    -3.520428
 H    -0.033268    -0.682563    -0.793299
 O     0.059402     0.059524    -0.165606
 H    -0.363940    -0.231567     0.652575
 H     1.103439    -1.976143    -4.761837
 O     0.173056    -2.195709    -4.589016
 H     0.121214    -3.163026    -4.611757
 H    -4.983168     2.130398    -1.334048
 O    -4.580744     1.314875    -1.690738
 H    -3.896544     1.077615    -1.019892
 H    -3.658197     3.204530     2.431093
 O    -2.913399     2.606368     2.232758
 H    -2.156094     2.998449     2.707261
 H     2.603773     0.294729    -2.926573
 O     2.023960    -0.360315    -2.487007
 H     1.109722    -0.089701    -2.699103
 H    -1.084315     0.191017    -3.606016
 O    -0.300497     0.706501    -3.324887
 H    -0.578174     1.304215    -2.610313
 H     2.734984    -0.502580     0.593128
 O     2.678933    -1.260804    -0.024912
 H     2.403378    -0.900554    -0.889499
 H    -2.780573    -0.635633    -0.603220
 O    -2.891851    -1.116917    -1.434146
 H    -3.673534    -1.693073    -1.355055
 H     2.815549     1.318012    -0.799721
 O     1.975289     1.798288    -0.697687
 H     1.285207     1.126315    -0.515079
 H     0.500630     3.124315    -3.271510
 O     1.424701     2.977518    -3.030206
 H     1.440537     2.533859    -2.162417
 H     0.336890    -4.032396    -0.497507
 O     0.138317    -4.738441    -1.153558
 H    -0.628598    -5.217430    -0.764426
 H    -6.302903     1.874386     2.952801
 O    -6.379374     2.087933     3.920066
 H    -7.107184     1.530521     4.259161
 H     1.327046    -3.696745     1.358664
 O     0.891340    -3.076497     0.746085
 H     1.544751    -2.393377     0.491344
 H    -3.057417     5.046555    -1.079550
 O    -2.852737     4.254088    -0.550895
 H    -3.724481     3.860649    -0.351045
 H    -5.418970    -1.515516     1.667993
 O    -5.169742    -0.878200     0.965297
 H    -5.251160    -1.353879     0.133258
 H    -0.186812    -3.216297     3.081391
 O     0.086133    -2.388145     3.510976
 H     1.026495    -2.251766     3.309327
 H     5.253617     1.184448    -1.143153
 O     4.490529     0.623285    -0.944762
 H     4.729285     0.233903    -0.073894
 H     0.667904     2.403112     1.029157
 O     0.677041     2.066233     1.934927
 H     0.090612     1.290639     1.991234
 H     4.526232    -0.392951    -2.291310
 O     4.753043    -0.883241    -3.114331
 H     5.210975    -0.226544    -3.679450
 H     2.964704     3.327875    -1.016451
 O     3.828781     3.760588    -0.996117
 H     4.326747     3.477432    -1.786211
 H    -5.754867    -1.804234    -1.916368
 O    -5.201619    -2.476126    -1.461999
 H    -5.081633    -3.197920    -2.103078
 H    -4.710349    -4.285725     1.267155
 O    -5.421754    -3.687808     0.970065
 H    -5.195730    -3.407618     0.072929
 H     2.693613     2.163754    -3.671801
 O     3.396022     1.508423    -3.864186
 H     3.474019     1.461283    -4.822514
 H    -5.285146     3.648460     3.658552
 O    -4.743802     4.253041     3.140235
 H    -4.235909     4.821098     3.758823
 H     0.676500     0.924154    -4.735418
 O     1.176755     0.815022    -5.570573
 H     1.811124     0.089432    -5.395966
 H     0.858243     5.752402    -2.352838
 O     1.663459     5.465054    -1.889791
 H     2.235030     5.028579    -2.550683
 H    -2.590112    -3.657808    -1.760568
 O    -2.734759    -3.903054    -0.830941
 H    -3.475242    -4.524847    -0.798274
 H     1.949884     5.142348    -4.591439
 O     1.075549     5.190402    -5.015526
 H     1.096314     4.483152    -5.687518
 H     7.740391     2.097422    -0.880218
 O     6.971055     1.697749    -1.325563
 H     7.362022     1.020132    -1.913388
 H     4.431272     2.918781     0.335340
 O     4.775890     2.586248     1.189302
 H     4.666981     3.340495     1.805308
 H     1.251953    -3.205250    -2.132823
 O     2.106400    -3.024051    -2.551148
 H     2.154422    -2.045665    -2.594958
 H     1.044717     4.598194    -0.639401
 O     0.606422     4.113641     0.093065
 H    -0.105235     4.700641     0.431857
 H    -5.741631     0.730549     1.192999
 O    -6.263604     1.538999     1.369799
 H    -7.183116     1.260435     1.128040
 H    -2.123243    -2.776983     0.278262
 O    -1.674350    -2.179231     0.906251
 H    -0.752004    -2.484248     0.913136
 H    -3.644084    -0.500354     4.250499
 O    -3.639098    -0.620941     5.228022
 H    -4.370269    -1.226992     5.485423
 H    -5.918227    -3.129673     3.215779
 O    -5.510546    -2.251437     3.295692
 H    -4.549107    -2.438279     3.302020
 H    -2.775400    -0.605598    -3.013924
 O    -2.505651    -0.673090    -3.957124
 H    -2.307532    -1.633755    -4.020180
 H    -3.232071    -3.631370    -3.703615
 O    -2.389744    -3.212643    -3.459743
 H    -1.670818    -3.823050    -3.716498
 H     3.339416    -1.132074    -4.236185
 O     2.798204    -1.286717    -5.033970
 H     3.442161    -1.435349    -5.744999
 H     4.667365     2.398869    -6.620085
 O     4.171451     1.554715    -6.627996
 H     3.327194     1.751037    -7.042551
 H    -4.211641     0.797186     5.743136
 O    -4.730732     1.604722     5.992450
 H    -5.296309     1.795845     5.217160
 H    -3.909713    -0.290010     1.975965
 O    -3.391246     0.052634     2.723619
 H    -3.343902     1.026667     2.629989
 H    -5.756371     0.259742    -2.289240
 O    -6.269502    -0.431556    -2.757267
 H    -5.832106    -0.520048    -3.626189
 H     2.116401    -3.838706    -4.080619
 O     2.084472    -4.310328    -4.936124
 H     1.715557    -5.185595    -4.734902
 H     4.665706    -3.437214    -0.591328
 O     4.910730    -2.669226    -0.029599
 H     4.122714    -2.075974    -0.043698
 H    -0.316621     2.950516    -0.929960
 O    -1.043421     2.535362    -1.426069
 H    -1.785599     3.165674    -1.304541
 H     1.615546     4.431462     1.525782
 O     2.068582     4.587913     2.376097
 H     1.900203     3.799217     2.914205
 H     3.688569     1.291258     1.649032
 O     2.942755     0.681386     1.810213
 H     2.144399     1.234623     1.924944
 H     3.361875    -3.902498    -2.029089
 O     4.085832    -4.496776    -1.711974
 H     4.768243    -4.475866    -2.401001
 H     5.197780    -3.670762    -4.468679
 O     5.609308    -3.332965    -3.635865
 H     5.169205    -2.489310    -3.405424
 H    -1.251870     4.997284     2.054460
 O    -1.391554     5.504659     1.229601
 H    -2.049077     5.008022     0.693482
 H    -5.769173     2.894677     0.415740
 O    -5.341357     3.405585    -0.296972
 H    -5.820392     4.242966    -0.457046
 H     5.202684    -3.674942     2.977873
 O     4.446597    -3.533157     2.402205
 H     4.771782    -3.239040     1.521603
 H     5.927450    -1.093277     1.378632
 O     5.492697    -0.218154     1.358744
 H     6.251413     0.395586     1.404943
 H     1.943640    -6.692617    -2.985953
 O     1.776957    -6.926323    -3.924615
 H     2.656484    -6.967826    -4.327961
 H    -7.009193    -3.958164     0.768535
 O    -7.975480    -3.994271     0.562144
 H    -8.447184    -3.814504     1.404281
 H     3.359767    -2.322031     2.831651
 O     2.646555    -1.680793     3.010402
 H     2.837871    -0.870450     2.503912
 H    -2.008051     2.593436     5.058488
 O    -2.752178     3.206819     5.204732
 H    -3.472972     2.673518     5.588993
 H    -0.827138     0.850579     3.975451
 O    -0.732874     1.410159     4.778760
 H     0.084968     1.901037     4.642998
 H     0.212637     3.342502    -6.957859
 O     1.173996     3.183483    -6.831700
 H     1.221945     2.339364    -6.344017
 H     7.278791    -2.568560     4.759070
 O     6.546127    -3.054367     4.310705
 H     5.723378    -2.730312     4.748792
 H     7.964186     1.773701     1.418944
 O     7.917862     0.844995     1.715447
 H     8.429827     0.305382     1.084794
 H    -3.989071    -0.750674    -4.682664
 O    -4.913536    -0.832998    -5.023145
 H    -4.911095    -0.465131    -5.927946
 H     6.555082    -1.214219    -2.136467
 O     6.980101    -1.652508    -1.394140
 H     6.258274    -1.950915    -0.808823
 H     4.754955    -0.647520     4.457275
 O     5.140089     0.108201     3.982937
 H     5.097950    -0.065953     3.018596
 H    -0.121890     3.277600     2.853306
 O    -0.785050     3.895082     3.218759
 H    -0.484902     4.183901     4.099872
 H     8.334644    -0.925932    -0.677391
 O     9.104096    -0.515275    -0.224387
 H     9.830055    -1.150415    -0.292084
 H     9.793567    -3.428371     2.210486
 O     9.494895    -3.261133     1.290280
 H     10.255777    -3.068761     0.731518
 H    -2.265542    -2.713510     3.852165
 O    -2.880957    -2.833152     3.119020
 H    -2.434536    -2.492424     2.302964
 H    -2.110039     0.586279    -6.299207
 O    -2.769400     1.306141    -6.348637
 H    -3.033261     1.487706    -5.422354
 H    -1.312655     3.694705    -5.550246
 O    -1.428166     3.645936    -6.528340
 H    -1.985551     2.859644    -6.667432
 H    -4.286205    -6.480597    -1.129223
 O    -4.791706    -5.750471    -0.741594
 H    -5.563288    -5.612780    -1.332073
 H     2.970026    -5.729127    -1.444607
 O     2.188272    -6.311306    -1.358607
 H     1.397792    -5.713159    -1.255139
 H     3.538929    -4.203097    -5.599438
 O     4.499428    -4.158203    -5.861635
 H     4.585427    -3.421568    -6.472821
 H     7.367220     3.746317     2.050521
 O     7.304572     3.376855     1.160657
 H     6.388225     3.008391     1.106906
 H     6.833284    -3.614285     0.390209
 O     7.355796    -4.405876     0.178464
 H     8.233866    -4.203769     0.557511
 H    -7.245786    -4.797785    -2.469770
 O    -6.979606    -5.715252    -2.238537
 H    -7.592070    -6.006125    -1.536080
 H    -4.618242     6.579666     4.893363
 O    -3.732570     6.312580     4.586144
 H    -3.215727     6.093555     5.383903
 H     7.135735     3.852597     4.817458
 O     7.157078     3.444016     3.942273
 H     7.447035     2.523530     4.088665
 H    -5.822746     0.665541     6.892186
 O    -6.570934     0.094760     7.185221
 H    -6.255982    -0.816032     7.060097
 H    -0.204811    -4.942584    -2.872921
 O    -0.370488    -4.862632    -3.829981
 H    -0.933061    -5.600142    -4.099249
 H     6.721012     0.521776     4.350752
 O     7.682657     0.752959     4.310778
 H     7.902395     0.711217     3.353194
 H     5.150886    -6.494002    -3.803901
 O     4.469421    -6.707312    -4.477306
 H     4.569714    -6.040292    -5.164614
 H    -5.753242    -2.216581    -5.267577
 O    -6.336060    -3.006949    -5.375141
 H    -7.204282    -2.624992    -5.665160
 H    -7.669841     0.331100     5.964758
 O    -8.241863     0.632775     5.213932
 H    -8.880910     1.237560     5.594173
 H    -5.440286     5.475813     2.172702
 O    -5.804757     6.350357     1.914351
 H    -5.014095     6.951232     1.973404
 H     5.773153     1.772779    -4.001777
 O     6.047091     0.995327    -4.536053
 H     5.554741     1.058781    -5.356926
 H    -6.090206     6.157627     0.276259
 O    -6.105200     5.939423    -0.678645
 H    -5.218148     6.201818    -1.009693
 H     0.114125    -7.519635    -3.083080
 O    -0.583919    -7.668295    -2.434652
 H    -0.176194    -7.988722    -1.621474
 H    -2.441455    -1.696015     5.514041
 O    -1.759767    -2.392931     5.667068
 H    -0.947622    -1.888666     5.863544
 H     7.759573    -4.224507    -1.480063
 O     7.881784    -4.219082    -2.453701
 H     7.091148    -3.776031    -2.807505
 H    -8.631190    -3.371184    -3.309478
 O    -7.716111    -3.247551    -2.968027
 H    -7.175410    -3.042982    -3.746203
 H     9.019479    -2.991350    -2.844075
 O     9.621388    -2.243187    -3.042546
 H     9.085448    -1.434078    -2.957836
 H    -4.808668    -5.246097    -3.571572
 O    -4.814349    -4.281220    -3.452073
 H    -5.346475    -3.917774    -4.170573
 H    -3.757510     3.779106    -3.597300
 O    -3.506184     4.648559    -3.246425
 H    -3.818544     5.327963    -3.844826
 H    -0.383308     4.652421    -4.102971
 O    -1.011584     3.934700    -3.907319
 H    -1.813653     4.348872    -3.529352
 H    -1.753784    -4.154792     5.379182
 O    -2.008372    -5.031033     5.049778
 H    -2.945220    -4.928673     4.806933
 H    -2.695682     8.198375    -3.856089
 O    -2.862823     7.238850    -3.954310
 H    -2.645823     7.000607    -4.882293
 H    -4.346357     8.771945     2.729358
 O    -3.748196     8.079981     2.310867
 H    -3.359896     7.589312     3.055236
 H     4.761294     1.756863     4.183083
 O     4.566677     2.702626     4.005925
 H     5.424973     3.098261     3.763711
 H     7.959872    -1.408985     6.290296
 O     8.413868    -1.597674     5.445798
 H     8.336849    -0.757576     4.951492
 H     6.087425    -1.222963     7.793739
 O     6.771312    -0.674826     7.396349
 H     6.283229     0.052658     6.949511
 H    -1.900577     5.462510    -6.540621
 O    -2.076896     6.398853    -6.361063
 H    -1.224088     6.859464    -6.456355
 H    -8.153071    -0.546026     3.907555
 O    -7.942727    -1.081516     3.129783
 H    -7.024700    -1.389162     3.237906
 H    -8.473681    -0.271437     0.149314
 O    -8.536375     0.374625     0.872454
 H    -8.487926    -0.159399     1.683775
 H     0.871594    -0.494005     5.906399
 O     0.039802    -0.597923     6.425514
 H    -0.493564     0.150134     6.104111
 H    -0.709796     6.921745    -1.742430
 O    -0.646118     6.534954    -2.640758
 H    -1.508373     6.687454    -3.086521
 H     0.965234    -8.033244     0.665694
 O     0.071580    -8.321845     0.425196
 H    -0.381002    -8.393390     1.293585
 H     1.916831     2.760364     5.210759
 O     1.943278     2.466462     4.276039
 H     2.882398     2.530650     4.024357
 H    -7.668429    -5.942111    -5.497301
 O    -6.777382    -5.765831    -5.841314
 H    -6.664313    -4.807274    -5.797346
 H     3.401692    -7.478217     1.151223
 O     2.500414    -7.150698     1.098327
 H     2.407878    -6.829975     0.164344
 H     3.158321     5.693174    -7.476806
 O     3.352150     4.737752    -7.587081
 H     2.541812     4.256005    -7.359440
 H    -0.783252     6.906927     0.424082
 O    -0.494094     7.618603    -0.178357
 H    -1.197332     8.280941    -0.138771
 H     4.293739     3.847623     5.189348
 O     4.177906     4.499298     5.922586
 H     5.054755     4.602821     6.301551
 H     7.527792     3.150830     6.796902
 O     6.965201     3.965545     6.709491
 H     7.422166     4.652055     7.194033
 H     4.435326    -7.885767    -0.927481
 O     4.928701    -7.323053    -0.308343
 H     5.345995    -6.665407    -0.888109
 H     7.016445    -5.736788    -2.594382
 O     6.273996    -6.367182    -2.541594
 H     6.649619    -7.262294    -2.461003
 H    -8.872422    -2.512051     2.979797
 O    -9.321772    -3.352885     2.751146
 H    -10.067802    -3.085797     2.187661
 H    -3.122559     8.766533     0.767945
 O    -2.882093     9.011298    -0.151001
 H    -3.690666     9.433339    -0.536334
 H     8.066543     1.029124     7.370852
 O     8.382127     1.732833     6.793514
 H     8.251023     1.389897     5.892505
 H    -2.577785     5.051297     7.583068
 O    -2.309333     5.273128     6.692401
 H    -2.457648     4.448559     6.138358
 H    -5.967558    -6.751738    -3.282174
 O    -5.288724    -6.927661    -3.958990
 H    -5.737283    -6.670512    -4.793371
 H     6.923715    -2.520877     2.735574
 O     7.040130    -2.268145     1.800683
 H     7.990387    -2.306358     1.618757
 H     2.085680     6.738284    -0.913368
 O     2.306815     7.498533    -0.329750
 H     1.446315     7.798105    -0.009251
 H    -3.829902    -7.597113    -2.816445
 O    -3.270274    -7.608952    -2.031485
 H    -2.354389    -7.695421    -2.351905
 H     0.662161     6.621186    -5.719505
 O     0.455664     7.480185    -6.156727
 H     0.442701     8.121466    -5.415990
 H    -8.157104    -2.044752    -1.684712
 O    -8.465165    -1.778281    -0.804473
 H    -8.204442    -2.549170    -0.251629
 H    -3.517879     6.898367    -2.301566
 O    -3.625090     6.728260    -1.356100
 H    -3.344174     7.542949    -0.888591
 H     3.033539    -4.463134     2.382200
 O     2.133500    -4.844281     2.389365
 H     2.229419    -5.736148     1.996377
 H    -8.728453    -1.228126    -5.058368
 O    -8.612824    -1.810892    -5.844831
 H    -8.348566    -1.209103    -6.563032
 H     7.589279     0.170507    -3.886330
 O     8.232648     0.168339    -3.158721
 H     8.878134     0.859776    -3.362735
 H     3.972580     6.794335    -0.159521
 O     4.708981     6.187769    -0.340538
 H     4.285706     5.328926    -0.563622
 H    -7.904506    -0.263223    -3.249416
 O    -8.800426    -0.288664    -3.645273
 H    -9.395831    -0.541440    -2.938346
 H     6.009697     3.961090    -3.312984
 O     5.567304     3.159373    -2.978110
 H     6.167525     2.769605    -2.299267
 H    -1.011695    -7.017113     0.175720
 O    -1.656287    -6.304261    -0.010372
 H    -2.233756    -6.642207    -0.701686
 H    -3.601220    -7.990444     1.074328
 O    -3.843413    -7.732816     1.966888
 H    -3.668414    -6.762695     2.019708
 H    -2.621843    -5.240108     1.219785
 O    -3.340975    -5.143485     1.865114
 H    -3.089686    -4.407236     2.459257
 H     5.524965    -5.970485     4.905657
 O     4.763407    -5.766223     4.359658
 H     5.067493    -5.856148     3.440940
 H    -9.249674    -6.692576    -3.859936
 O    -9.279614    -6.245000    -4.736682
 H    -9.897195    -6.748849    -5.267107
 H     6.538189    -5.439058     1.296055
 O     6.047663    -6.042945     1.891079
 H     5.619881    -6.659735     1.285309
 H    -1.064144    -6.818337     2.646784
 O    -1.166498    -7.782916     2.712855
 H    -2.120953    -7.945628     2.704202
 H    -9.841298    -4.557145    -4.471547
 O    -10.009707    -3.634028    -4.217762
 H    -9.795590    -3.085150    -4.984405
 H     0.182149     7.872994    -3.360939
 O     0.470985     8.713888    -3.775318
 H     1.363145     8.896086    -3.413519
 H    -8.719436    -8.405384    -2.452355
 O    -9.338742    -7.674117    -2.466411
 H    -9.241445    -7.224180    -1.607671
 H     2.065292     0.742803     4.570564
 O     2.194760    -0.098074     5.050278
 H     2.436825    -0.776760     4.385382
 H    -6.489228    -0.032945    -7.629815
 O    -7.451724     0.015731    -7.508135
 H    -7.644363     0.914326    -7.237647
 H     6.142724     3.992847    -7.315191
 O     5.552602     3.915011    -6.565622
 H     4.689543     4.335032    -6.868476
 H    -4.905069     10.055191    -2.365519
 O    -5.054512     9.962551    -1.417257
 H    -5.868045     9.397868    -1.359209
 H    -0.691612    -1.281787    -5.747730
 O    -0.877863    -0.643782    -6.470435
 H    -0.118247    -0.031734    -6.421082
 H     4.830705    -0.395087    -6.919885
 O     4.951923    -1.321382    -6.684843
 H     5.799009    -1.379427    -6.208625
 H     2.938749    -8.821304    -2.499863
 O     3.891923    -8.711451    -2.492287
 H     4.099035    -8.126046    -3.235764
 H    -4.137482    -0.774511    -7.893912
 O    -4.679352    -0.037788    -7.572536
 H    -4.028251     0.634586    -7.266698
 H     1.188171     3.823656     6.623879
 O     1.956945     3.263477     6.848776
 H     2.748297     3.818329     6.720615
 H    -11.183596    -3.161958    -0.004197
 O    -10.796955    -2.501363     0.570901
 H    -10.077736    -2.088149     0.061150
 H    -7.496461     1.746898     7.535417
 O    -8.002282     2.566963     7.440071
 H    -8.138971     2.908591     8.323122
 H     6.603318    -8.858777    -1.003670
 O     6.696099    -8.987727    -1.952611
 H     5.822589    -9.253806    -2.265958
 H     6.424373     5.434623    -0.833855
 O     7.093228     4.794172    -1.097907
 H     7.300362     4.281401    -0.290056
 H    -5.237375    -3.038024     5.858125
 O    -5.287358    -2.267690     6.466264
 H    -4.652951    -2.484142     7.171435
 H     2.544242     1.643842     7.463935
 O     3.046445     0.819406     7.393017
 H     2.746583     0.408312     6.554839
 H    -2.584439    -2.907458     7.081339
 O    -3.070492    -3.048855     7.922584
 H    -2.466698    -2.685580     8.586660
 H     5.689428     2.318497     6.664957
 O     5.440730     1.429001     6.407194
 H     4.559759     1.248096     6.797208
 H     2.176313    -4.261633     4.199398
 O     2.651748    -4.167220     5.037424
 H     3.378039    -4.811544     4.967372
 H     10.581373    -2.367639    -1.706730
 O     11.073001    -2.343425    -0.841148
 H     12.001419    -2.280465    -1.058758
 H     3.586587     8.338402    -2.980672
 O     2.883621     8.891872    -2.618767
 H     2.716155     8.545215    -1.722775
 H    -7.850126    -6.844028     0.441877
 O    -8.510824    -6.457792    -0.155752
 H    -8.497328    -5.502984     0.099730
 H    -1.077297     9.533042    -3.401499
 O    -2.022251     9.667575    -3.196665
 H    -2.097142     9.791295    -2.247845
 H     4.010300     4.070032    -3.796551
 O     3.427038     4.833556    -3.839398
 H     3.953038     5.634073    -3.633826
 H     4.940984     6.717751    -2.027311
 O     4.869480     6.910274    -2.982736
 H     5.667693     6.578283    -3.413164
 H    -0.596743     5.205415     6.017647
 O     0.148087     4.750478     5.600967
 H     0.810360     5.417340     5.297712
 H     2.974114     5.719249     5.089185
 O     2.195611     6.123595     4.678347
 H     2.159230     5.776727     3.772268
 H    -7.514659     8.611876    -0.314799
 O    -7.207162     8.397046    -1.204211
 H    -6.925392     7.464349    -1.171948
 H    -1.076783    -5.077874     3.659679
 O    -0.629340    -4.983880     2.787964
 H     0.299434    -5.206556     2.893252
 H     4.324425    -1.921934     6.301715
 O     4.336273    -2.091171     5.335304
 H     3.650145    -2.769420     5.169226
 H     7.383071    -5.866214     3.309528
 O     7.740024    -5.474226     4.116402
 H     7.230910    -4.653022     4.252607
 H     9.242669    -4.441763     4.038922
 O     9.845574    -3.688342     3.894508
 H     9.547001    -2.989836     4.489834
 H     2.803642     7.881344    -8.146739
 O     2.826405     7.356775    -7.347756
 H     1.946545     7.477867    -6.914174
 H    -0.542869    -1.264636     8.138217
 O    -0.727319    -1.897194     8.846817
 H     0.009113    -2.515047     8.833796
 H     8.220863     4.744778    -2.283786
 O     8.901109     4.785810    -3.004910
 H     9.601470     5.335896    -2.653900
 H     6.247927     4.819940    -5.200688
 O     6.550273     5.242020    -4.374917
 H     7.502470     5.124029    -4.282317
 H     10.610436     2.484864    -4.152522
 O     9.877341     2.354911    -3.552931
 H     9.458864     3.232431    -3.404174
 H     3.243870    -2.219437     7.953127
 O     4.054650    -1.674283     7.952055
 H     3.738836    -0.759766     8.013028
 H    -2.252763    -2.258233    -8.745552
 O    -2.679583    -1.932197    -7.954242
 H    -1.997116    -1.440297    -7.448059
 H     4.902486     5.574782     1.490889
 O     4.717595     5.022682     2.261099
 H     3.746913     5.008108     2.355212
 H    -3.421297    -6.585560    -4.724312
 O    -2.635586    -6.040998    -4.810233
 H    -2.895180    -5.283102    -5.357845
 H    -6.883580     5.944715     4.881327
 O    -6.590593     6.807274     4.523093
 H    -6.361575     6.602062     3.579815
 H    -7.618426     3.862824     6.066280
 O    -7.372744     4.291516     5.236606
 H    -7.091362     3.565752     4.655101
 H    -8.367570     8.628168     2.062452
 O    -7.964722     9.202517     1.363337
 H    -8.594870     9.921742     1.245115
 H    -5.634417    -7.213358     1.810909
 O    -6.272414    -6.616192     1.390023
 H    -5.750997    -6.162779     0.693291
 H    -3.566926    -4.787802     7.709521
 O    -3.763761    -5.648125     7.297179
 H    -2.960247    -5.894499     6.824445
 H     9.548680     1.166122    -0.520579
 O     9.559493     2.120028    -0.719960
 H     9.867805     2.186383    -1.629788
 H    -7.751689    -4.533039     3.320976
 O    -6.815700    -4.757959     3.331723
 H    -6.657830    -5.404435     2.614025
 H     1.164569    -2.194162     6.961865
 O     1.693080    -2.907196     7.336670
 H     1.932998    -3.481508     6.592599
 H    -3.246260    -3.187347    -6.773358
 O    -3.635572    -3.821828    -6.153659
 H    -4.588492    -3.731036    -6.240293
 H    -9.460080     6.969280     3.262916
 O    -8.958810     7.766764     3.468855
 H    -8.165543     7.437447     3.958365
 H     8.161991    -1.907685    -5.096816
 O     7.227513    -1.696438    -5.128252
 H     6.785488    -2.347513    -4.551176
 H    -4.664413    -5.070959     5.868702
 O    -4.731692    -4.502645     5.076591
 H    -5.481437    -4.792674     4.537292
 N    -5.585013     9.853461     3.261837
 H    -5.319342     10.828310     3.363157
 H    -5.964684     9.549804     4.154040
 H    -6.352190     9.805757     2.585804
