# Supplementary material for: Theoretical Distribution of the Ammonia Binding Energy at Interstellar Icy Grains: A New Computational Framework
Source: ACS Earth Space Chem. 2022 Jun 2;6(6):1514–26. doi: 10.1021/acsearthspacechem.2c00040 (PMC9208021; doi:10.1021/acsearthspacechem.2c00040)
Supplement: Supplementary file 1 — sp2c00040_si_001.zip [file sp2c00040_si_001.zip › Supporting_Information_R1/structures/grain_mol157.xyz]

604
grain_mol157 // -1431.686368472449 // -29.8106543499 // -438.719475882349 // -1022.77754694 // -0.0269190322 // -0.583549111193 // -0.007259710676
 H    -1.744338    -0.351578     2.504864
 O    -0.766447    -0.317536     2.581125
 H    -0.478241    -1.227852     2.828515
 H    -0.386929    -1.662246    -2.971841
 O    -0.452937    -1.760633    -2.009394
 H    -1.400320    -1.697642    -1.802496
 H    -2.738977     1.665172     1.054303
 O    -2.640320     1.087967     0.278516
 H    -1.860975     1.421017    -0.201994
 H    -3.761664     2.079237    -2.788504
 O    -3.256975     2.496199    -3.525857
 H    -2.351929     2.609904    -3.217469
 H    -0.089998    -0.606037    -0.815307
 O     0.031883     0.070778    -0.121569
 H    -0.386793    -0.287861     0.672022
 H     0.953269    -1.549688    -4.906587
 O     0.018830    -1.756175    -4.739586
 H    -0.064070    -2.714927    -4.853862
 H    -4.957233     2.391364    -1.004380
 O    -4.583393     1.604050    -1.445776
 H    -3.900577     1.279535    -0.811671
 H    -3.551367     3.059602     2.826224
 O    -2.823512     2.469809     2.550363
 H    -2.052064     2.781045     3.058714
 H     2.548062     0.490111    -2.888821
 O     1.953448    -0.184638    -2.502009
 H     1.045397     0.130102    -2.675315
 H    -1.150343     0.560120    -3.515696
 O    -0.347834     1.025205    -3.199784
 H    -0.597618     1.557212    -2.426373
 H     2.700838    -0.642966     0.537215
 O     2.611967    -1.336298    -0.148850
 H     2.337412    -0.887635    -0.971232
 H    -2.832261    -0.499773    -0.575706
 O    -2.970063    -0.891616    -1.448300
 H    -3.767508    -1.450830    -1.412696
 H     2.818927     1.300417    -0.676373
 O     1.994614     1.792746    -0.514378
 H     1.287850     1.124660    -0.388426
 H     0.529744     3.399053    -2.929922
 O     1.451797     3.207474    -2.714271
 H     1.465741     2.677286    -1.896627
 H     0.178788    -3.979643    -0.844190
 O    -0.050401    -4.612580    -1.561725
 H    -0.826314    -5.104551    -1.207772
 H    -6.228481     1.765938     3.256706
 O    -6.281594     1.887613     4.240765
 H    -7.024153     1.326093     4.538871
 H     1.203389    -3.852653     1.018786
 O     0.779270    -3.163256     0.475697
 H     1.450786    -2.479744     0.275875
 H    -2.939055     5.210007    -0.507535
 O    -2.746679     4.373633    -0.043860
 H    -3.629442     3.982724     0.124326
 H    -5.466675    -1.509953     1.643026
 O    -5.205261    -0.816574     1.000060
 H    -5.314060    -1.208076     0.128178
 H    -0.272014    -3.493244     2.804377
 O     0.032306    -2.716634     3.304018
 H     0.974271    -2.592049     3.102490
 H     5.247719     1.125990    -1.071154
 O     4.468669     0.573729    -0.913400
 H     4.708007     0.094181    -0.088684
 H     0.733051     2.260557     1.277452
 O     0.735460     1.850353     2.151859
 H     0.132444     1.084605     2.144626
 H     4.456067    -0.311540    -2.351837
 O     4.655701    -0.727318    -3.221305
 H     5.127485    -0.034373    -3.728907
 H     3.029552     3.311834    -0.707048
 O     3.904182     3.719638    -0.658030
 H     4.386291     3.497538    -1.477531
 H    -5.858783    -1.445891    -1.947008
 O    -5.319148    -2.173278    -1.568079
 H    -5.231624    -2.834609    -2.276252
 H    -4.850200    -4.249320     0.969010
 O    -5.545570    -3.603942     0.741724
 H    -5.323417    -3.247572    -0.128890
 H     2.686317     2.419359    -3.454662
 O     3.364454     1.764081    -3.718565
 H     3.429869     1.805595    -4.678258
 H    -5.149594     3.435020     4.108013
 O    -4.586911     4.067511     3.648777
 H    -4.061005     4.552118     4.320499
 H     0.617440     1.345972    -4.598300
 O     1.103838     1.303786    -5.447264
 H     1.717017     0.545519    -5.353382
 H     0.982108     5.916639    -1.774429
 O     1.780641     5.562199    -1.347955
 H     2.334532     5.175634    -2.054922
 H    -2.751501    -3.399192    -2.019452
 O    -2.891585    -3.726200    -1.114687
 H    -3.650020    -4.326936    -1.129075
 H     2.026295     5.490507    -4.074075
 O     1.146455     5.603041    -4.474266
 H     1.136428     4.965450    -5.213684
 H     7.764788     1.935149    -0.763395
 O     6.976926     1.603536    -1.232012
 H     7.339029     0.973662    -1.887817
 H     4.499789     2.735563     0.578314
 O     4.842566     2.312511     1.391632
 H     4.768124     3.007425     2.078376
 H     1.097841    -3.028255    -2.408507
 O     1.951789    -2.832587    -2.821247
 H     2.029699    -1.856650    -2.772825
 H     1.158596     4.599770    -0.184894
 O     0.709458     4.066179     0.509122
 H     0.028644     4.639039     0.905401
 H    -5.726008     0.778748     1.387425
 O    -6.218067     1.583730     1.646366
 H    -7.150185     1.357277     1.396793
 H    -2.230405    -2.730954     0.086648
 O    -1.754113    -2.208214     0.759962
 H    -0.842383    -2.541850     0.724063
 H    -3.627564    -0.801316     4.281058
 O    -3.612136    -1.013435     5.242206
 H    -4.358465    -1.619133     5.454168
 H    -5.995900    -3.248438     3.037828
 O    -5.559058    -2.394638     3.193525
 H    -4.604333    -2.610961     3.167382
 H    -2.857776    -0.237369    -2.973640
 O    -2.601034    -0.221131    -3.922706
 H    -2.435449    -1.177298    -4.080793
 H    -3.417827    -3.167351    -3.940189
 O    -2.559527    -2.798625    -3.671730
 H    -1.863844    -3.403660    -3.996602
 H     3.221453    -0.826547    -4.339137
 O     2.664608    -0.886551    -5.138880
 H     3.294004    -0.986942    -5.871255
 H     4.627411     2.875326    -6.397875
 O     4.104502     2.051203    -6.475792
 H     3.262505     2.310382    -6.859108
 H    -4.133695     0.366494     5.899159
 O    -4.621603     1.162961     6.231493
 H    -5.193750     1.442889     5.488583
 H    -3.916383    -0.366617     2.041063
 O    -3.375353    -0.110656     2.807596
 H    -3.302912     0.865240     2.807039
 H    -5.800862     0.644154    -2.122454
 O    -6.340425     0.015910    -2.645399
 H    -5.918331    -0.002181    -3.526069
 H     1.916345    -3.498173    -4.421452
 O     1.857796    -3.883971    -5.317427
 H     1.465255    -4.763567    -5.194572
 H     4.522954    -3.507673    -0.951454
 O     4.799009    -2.804131    -0.323411
 H     4.029836    -2.189481    -0.268350
 H    -0.260346     3.026646    -0.604593
 O    -1.008605     2.686198    -1.123224
 H    -1.728790     3.322380    -0.932201
 H     1.753056     4.206126     1.951656
 O     2.212508     4.272997     2.808511
 H     2.033400     3.439954     3.272203
 H     3.724117     1.012778     1.743658
 O     2.960477     0.414181     1.857899
 H     2.182959     0.976997     2.040041
 H     3.186398    -3.794368    -2.405809
 O     3.895552    -4.437036    -2.157752
 H     4.569063    -4.371699    -2.852749
 H     4.996035    -3.385709    -4.841566
 O     5.428588    -3.141191    -3.986973
 H     5.018138    -2.310770    -3.670650
 H    -1.088961     4.786721     2.582247
 O    -1.279089     5.405167     1.838383
 H    -1.913792     4.953166     1.225087
 H    -5.693885     3.007046     0.819305
 O    -5.252757     3.573766     0.157783
 H    -5.714414     4.433972     0.082377
 H     5.098751    -4.101047     2.570183
 O     4.340072    -3.880903     2.023179
 H     4.663051    -3.515197     1.169073
 H     5.882876    -1.400747     1.211771
 O     5.475318    -0.514954     1.281688
 H     6.253961     0.068035     1.374011
 H     1.668918    -6.436683    -3.600545
 O     1.482567    -6.573420    -4.554471
 H     2.354991    -6.603755    -4.973918
 H    -7.144076    -3.806938     0.541314
 O    -8.113345    -3.794166     0.347619
 H    -8.568498    -3.681534     1.210449
 H     3.297453    -2.686136     2.583276
 O     2.607207    -2.043178     2.833047
 H     2.817842    -1.195083     2.402394
 H    -1.884705     2.151190     5.354987
 O    -2.607207     2.772066     5.563129
 H    -3.339785     2.228539     5.910328
 H    -0.772068     0.485817     4.090178
 O    -0.650561     0.967613     4.938978
 H     0.183329     1.439571     4.840000
 H     0.198853     3.979451    -6.573523
 O     1.155750     3.781997    -6.474030
 H     1.184570     2.892340    -6.073332
 H     7.232199    -3.231837     4.414448
 O     6.478577    -3.649899     3.933589
 H     5.672465    -3.345175     4.414162
 H     8.009504     1.386894     1.490927
 O     7.936518     0.436207     1.698420
 H     8.423773    -0.056321     1.011923
 H    -4.097028    -0.185526    -4.629689
 O    -5.027925    -0.205866    -4.960431
 H    -5.026317     0.244820    -5.827057
 H     6.460158    -1.204744    -2.309121
 O     6.880804    -1.723329    -1.617906
 H     6.157937    -2.055498    -1.052495
 H     4.766175    -1.216471     4.337445
 O     5.166852    -0.429956     3.930651
 H     5.108219    -0.511062     2.954995
 H    -0.008468     2.988531     3.190218
 O    -0.640465     3.602913     3.614640
 H    -0.326458     3.787322     4.521031
 H     8.267183    -1.109843    -0.857401
 O     9.054663    -0.767262    -0.379645
 H     9.759740    -1.414226    -0.519197
 H     9.684821    -3.918994     1.755467
 O     9.379236    -3.655224     0.860413
 H     10.138479    -3.433860     0.310175
 H    -2.323075    -3.005139     3.652133
 O    -2.951410    -3.034653     2.920769
 H    -2.505403    -2.631804     2.133719
 H    -2.198503     1.243092    -6.141648
 O    -2.833810     1.985430    -6.110976
 H    -3.082086     2.083339    -5.168262
 H    -1.295924     4.240514    -5.113089
 O    -1.429456     4.293023    -6.088072
 H    -2.008941     3.537670    -6.293920
 H    -4.526378    -6.216927    -1.631642
 O    -5.003058    -5.511832    -1.168517
 H    -5.778387    -5.296134    -1.730271
 H     2.745302    -5.655981    -1.990955
 O     1.946751    -6.219737    -1.948227
 H     1.176862    -5.611015    -1.775804
 H     3.306442    -3.757772    -5.991064
 O     4.264446    -3.716249    -6.262501
 H     4.365332    -2.928182    -6.803152
 H     7.482186     3.307120     2.317848
 O     7.395663     3.027564     1.397669
 H     6.468728     2.691918     1.323942
 H     6.696752    -3.841648    -0.025843
 O     7.191213    -4.624627    -0.320448
 H     8.080237    -4.486224     0.061780
 H    -7.449524    -4.326404    -2.758173
 O    -7.208352    -5.269031    -2.619058
 H    -7.820827    -5.607620    -1.938197
 H    -4.395026     6.227147     5.553233
 O    -3.506850     5.923325     5.286226
 H    -3.015218     5.652587     6.076657
 H     7.290751     3.156200     5.085105
 O     7.285781     2.832262     4.174863
 H     7.550450     1.894129     4.228372
 H    -5.732398     0.173181     7.057414
 O    -6.493948    -0.400513     7.305530
 H    -6.209770    -1.304250     7.089551
 H    -0.422269    -4.642436    -3.287214
 O    -0.598375    -4.465393    -4.229204
 H    -1.186659    -5.157006    -4.558834
 H     6.765835    -0.100936     4.310807
 O     7.733313     0.104791     4.277065
 H     7.939284     0.147139     3.316521
 H     4.869885    -6.256777    -4.447181
 O     4.172788    -6.383895    -5.126349
 H     4.285377    -5.658261    -5.749314
 H    -5.914213    -1.535475    -5.322071
 O    -6.522352    -2.294148    -5.494640
 H    -7.382407    -1.860725    -5.732892
 H    -7.601958    -0.014228     6.130918
 O    -8.172943     0.374607     5.420795
 H    -8.788980     0.958505     5.866365
 H    -5.253297     5.416808     2.838960
 O    -5.502076     6.345454     2.654069
 H    -4.650311     6.829498     2.672167
 H     5.747181     1.969371    -3.868952
 O     5.989106     1.238342    -4.478467
 H     5.489216     1.394464    -5.282198
 H    -5.916216     6.284672     0.995654
 O    -5.947724     6.143045     0.026163
 H    -5.062898     6.417408    -0.294606
 H    -0.186668    -7.195946    -3.746313
 O    -0.880184    -7.383721    -3.103234
 H    -0.472221    -7.793505    -2.331350
 H    -2.445472    -2.145871     5.405855
 O    -1.783403    -2.873970     5.479747
 H    -0.953701    -2.415640     5.711239
 H     7.578583    -4.298305    -1.960564
 O     7.688036    -4.203149    -2.931056
 H     6.906884    -3.705406    -3.228485
 H    -8.800418    -2.785603    -3.436160
 O    -7.877288    -2.722226    -3.099385
 H    -7.341161    -2.460714    -3.863473
 H     8.858307    -2.978574    -3.221605
 O     9.480351    -2.232973    -3.357789
 H     8.971225    -1.420142    -3.187651
 H    -5.042335    -4.739900    -3.936633
 O    -5.015433    -3.790885    -3.726410
 H    -5.546183    -3.345159    -4.398123
 H    -3.708221     4.209931    -3.117401
 O    -3.425900     5.036058    -2.691514
 H    -3.733345     5.775033    -3.217190
 H    -0.315053     5.025792    -3.598597
 O    -0.963882     4.313386    -3.457651
 H    -1.748188     4.714331    -3.032246
 H    -1.836837    -4.600166     5.026778
 O    -2.122843    -5.432497     4.618813
 H    -3.059503    -5.279819     4.402912
 H    -2.456837     8.599681    -2.928206
 O    -2.696084     7.671978    -3.144548
 H    -2.475344     7.503471    -4.097346
 H    -3.023344     6.924467     3.897963
 O    -2.961161     7.200812     2.968225
 H    -2.357826     6.550721     2.553913
 H     4.843483     1.202106     4.293109
 O     4.675632     2.165771     4.208244
 H     5.543589     2.556544     3.993161
 H     7.969409    -2.244521     6.037885
 O     8.405544    -2.365135     5.171793
 H     8.348996    -1.479750     4.761112
 H     6.123763    -2.146893     7.582326
 O     6.818782    -1.583921     7.227233
 H     6.347799    -0.802910     6.859788
 H    -1.934999     6.091563    -5.917612
 O    -2.095807     7.024815    -5.686554
 H    -1.211339     7.444250    -5.761297
 H    -8.139428    -0.676531     4.007693
 O    -7.955684    -1.141978     3.179571
 H    -7.046693    -1.485959     3.243894
 H    -8.500718    -0.035928     0.298368
 O    -8.531526     0.539945     1.080370
 H    -8.491448    -0.069864     1.836800
 H     0.908429    -1.085446     5.856913
 O     0.080748    -1.213266     6.376813
 H    -0.433882    -0.422854     6.137859
 H    -0.540998     7.072393    -1.030034
 O    -0.503913     6.766527    -1.959192
 H    -1.366373     6.988863    -2.374969
 H     0.697411    -8.090057    -0.077187
 O    -0.208064    -8.326818    -0.329666
 H    -0.651074    -8.468297     0.535054
 H     2.045726     2.188334     5.456059
 O     2.050329     1.987304     4.496164
 H     2.988753     2.042734     4.239033
 H    -7.947381    -5.163690    -5.873821
 O    -7.055648    -4.981830    -6.213270
 H    -6.912721    -4.035545    -6.080736
 H     3.156023    -7.656873     0.419813
 O     2.265063    -7.298364     0.412868
 H     2.170271    -6.888023    -0.485045
 H     3.210498     6.280483    -6.914310
 O     3.373266     5.333695    -7.114765
 H     2.550578     4.857456    -6.923827
 H    -0.577396     6.853915     1.126658
 O    -0.284562     7.608955     0.588938
 H    -0.966448     8.286920     0.701728
 H     4.455416     3.200044     5.500563
 O     4.368491     3.782906     6.293159
 H     5.252526     3.823673     6.667525
 H     7.686219     2.257617     6.982393
 O     7.148242     3.093417     6.981124
 H     7.632394     3.716312     7.522033
 H     4.149241    -7.894772    -1.704777
 O     4.667492    -7.408070    -1.042981
 H     5.098084    -6.711481    -1.564609
 H     6.773981    -5.674588    -3.201589
 O     6.012716    -6.284300    -3.196669
 H     6.360980    -7.194045    -3.207713
 H    -8.931939    -2.523512     2.909350
 O    -9.409453    -3.325235     2.608698
 H    -10.154775    -2.983759     2.085867
 H    -2.753403     8.545066     1.783757
 O    -2.625458     8.973961     0.921541
 H    -3.425932     9.541493     0.805258
 H     8.166536     0.075289     7.343547
 O     8.495231     0.821509     6.830491
 H     8.342579     0.569717     5.903273
 H    -2.345295     4.374246     8.109613
 O    -2.074743     4.668723     7.241106
 H    -2.262672     3.910146     6.611282
 H    -6.243629    -6.231296    -3.773143
 O    -5.579214    -6.361185    -4.474239
 H    -6.030838    -6.012981    -5.273238
 H     6.852045    -2.980489     2.410590
 O     6.963831    -2.642444     1.502413
 H     7.909920    -2.692519     1.302069
 H     2.258751     6.725108    -0.264460
 O     2.510625     7.416637     0.387867
 H     1.666085     7.715292     0.747119
 H    -4.127538    -7.180679    -3.424131
 O    -3.557902    -7.283450    -2.653107
 H    -2.649685    -7.366782    -2.995323
 H     0.772882     7.105006    -5.063405
 O     0.558849     7.975835    -5.477410
 H     0.499354     8.566117    -4.695976
 H    -8.264016    -1.635210    -1.700981
 O    -8.550686    -1.444161    -0.794367
 H    -8.308181    -2.272010    -0.321370
 H    -3.354336     7.185539    -1.537022
 O    -3.443157     6.928440    -0.609947
 H    -3.144002     7.690887    -0.070363
 H     2.898943    -4.763426     1.937062
 O     1.987423    -5.115896     1.921965
 H     2.050216    -5.969038     1.444984
 H    -8.853990    -0.483620    -4.971916
 O    -8.766095    -0.992030    -5.811759
 H    -8.493739    -0.332428    -6.473904
 H     7.514381     0.308902    -3.935716
 O     8.165874     0.219536    -3.221012
 H     8.830581     0.906963    -3.369481
 H     4.156800     6.652515     0.462869
 O     4.870295     6.043723     0.212839
 H     4.418120     5.223310    -0.084970
 H    -7.976750     0.279242    -3.092402
 O    -8.877563     0.318400    -3.475132
 H    -9.471874     0.018429    -2.785947
 H     6.061168     4.073539    -2.979199
 O     5.597099     3.258212    -2.713163
 H     6.195167     2.786358    -2.086161
 H    -1.253130    -6.973060    -0.436578
 O    -1.877119    -6.226367    -0.544061
 H    -2.474381    -6.479894    -1.254475
 H    -3.859862    -7.950311     0.407007
 O    -4.081449    -7.771878     1.323924
 H    -3.876186    -6.816862     1.465728
 H    -2.792807    -5.256972     0.797338
 O    -3.499999    -5.200520     1.460337
 H    -3.218147    -4.532587     2.117885
 H     5.374514    -6.578658     4.265695
 O     4.613200    -6.299103     3.753777
 H     4.902100    -6.311264     2.825892
 H    -9.529562    -6.019169    -4.290081
 O    -9.556730    -5.489174    -5.119705
 H    -10.197102    -5.920981    -5.685493
 H     6.356625    -5.735322     0.706746
 O     5.854769    -6.377758     1.249605
 H     5.400534    -6.921438     0.595008
 H    -1.267208    -7.009535     2.042730
 O    -1.398273    -7.972419     2.018497
 H    -2.357352    -8.105534     2.009940
 H    -10.062377    -3.818671    -4.685907
 O    -10.197611    -2.919373    -4.342542
 H    -9.977775    -2.306405    -5.057209
 H     0.327378     8.176523    -2.554994
 O     0.601139     9.066924    -2.868423
 H     1.514669     9.162291    -2.522345
 H    -9.034743    -7.873837    -3.059808
 O    -9.630354    -7.125839    -2.994840
 H    -9.508504    -6.763347    -2.098726
 H     2.123427     0.236510     4.624304
 O     2.231677    -0.649160     5.020241
 H     2.444497    -1.269273     4.291036
 H    -6.612659     0.884845    -7.454230
 O    -7.571150     0.949960    -7.311733
 H    -7.732590     1.824386    -6.955318
 H     6.142759     4.483275    -6.961109
 O     5.560050     4.351720    -6.213181
 H     4.706978     4.824562    -6.461423
 H    -5.426227     10.084644     1.560386
 O    -4.947399     10.176520     0.725745
 H    -5.537541     9.734783     0.083285
 H    -0.832188    -0.710924    -5.792711
 O    -1.008430    -0.000560    -6.447266
 H    -0.228612     0.579829    -6.354038
 H     4.699552     0.118487    -6.964597
 O     4.794002    -0.829016    -6.819140
 H     5.645638    -0.957857    -6.365375
 H     2.603365    -8.631099    -3.334825
 O     3.559442    -8.550182    -3.331644
 H     3.775012    -7.903541    -4.019902
 H    -4.288594     0.101609    -7.825476
 O    -4.802280     0.820037    -7.425841
 H    -4.126712     1.441067    -7.070001
 H     1.368714     3.132975     6.976920
 O     2.122630     2.531024     7.131313
 H     2.929527     3.071798     7.046740
 H    -11.301736    -2.815927    -0.085356
 O    -10.885774    -2.226543     0.544062
 H    -10.161920    -1.786906     0.064031
 H    -7.362972     1.238317     7.827488
 O    -7.845014     2.077698     7.816159
 H    -7.960131     2.340328     8.728874
 H     6.284680    -8.920452    -1.908196
 O     6.360535    -8.959813    -2.866532
 H     5.475315    -9.169664    -3.189553
 H     6.555229     5.291230    -0.377173
 O     7.198291     4.658158    -0.712841
 H     7.401510     4.065136     0.039143
 H    -5.277142    -3.430646     5.665592
 O    -5.293927    -2.720016     6.344136
 H    -4.658592    -3.022128     7.016180
 H     2.667038     0.842164     7.584103
 O     3.142799     0.014302     7.426185
 H     2.819182    -0.306237     6.558069
 H    -2.605346    -3.496758     6.852901
 O    -3.084589    -3.702750     7.684387
 H    -2.461392    -3.422821     8.370507
 H     5.822079     1.496271     6.801939
 O     5.541190     0.644270     6.463291
 H     4.661098     0.452562     6.849948
 H     2.072338    -4.711305     3.778519
 O     2.561607    -4.710413     4.613876
 H     3.266315    -5.366828     4.471992
 H     10.453963    -2.513022    -2.055253
 O     10.956993    -2.585534    -1.199083
 H     11.884138    -2.531011    -1.424337
 H     3.780678     8.470548    -2.195281
 O     3.096561     9.004246    -1.772100
 H     2.935600     8.582191    -0.908433
 H    -8.079025    -6.622211    -0.044640
 O    -8.734528    -6.160967    -0.592676
 H    -8.688462    -5.235863    -0.247589
 H    -0.874554     9.890741    -2.185680
 O    -1.832753     10.028253    -2.013349
 H    -1.936019     10.001703    -1.053701
 H     4.058744     4.289079    -3.418025
 O     3.498535     5.069777    -3.373274
 H     4.054262     5.831108    -3.105550
 H     5.097645     6.725625    -1.420578
 O     5.016954     7.010106    -2.351844
 H     5.798869     6.698621    -2.825704
 H    -0.379988     4.617679     6.533590
 O     0.340859     4.184339     6.055040
 H     1.023583     4.855819     5.814174
 H     3.192994     5.111654     5.601883
 O     2.422012     5.575338     5.242490
 H     2.365610     5.318228     4.308568
 H    -7.265561     8.829475     0.649463
 O    -6.977695     8.680804    -0.260951
 H    -6.737562     7.738508    -0.308860
 H    -1.211817    -5.374125     3.216634
 O    -0.772455    -5.208569     2.351337
 H     0.149492    -5.470580     2.419290
 H     4.320077    -2.647406     6.059092
 O     4.313234    -2.723084     5.080728
 H     3.604918    -3.362635     4.862281
 H     7.214188    -6.377783     2.656702
 O     7.593786    -6.075156     3.491206
 H     7.112325    -5.256080     3.713132
 H     9.127043    -5.085509     3.488107
 O     9.750699    -4.339694     3.405769
 H     9.482503    -3.693004     4.070064
 H     2.918984     8.531357    -7.365944
 O     2.932588     7.931131    -6.621793
 H     2.058930     8.034242    -6.172983
 H    -0.499434    -2.023506     8.028277
 O    -0.694636    -2.715559     8.675557
 H     0.022158    -3.350830     8.592907
 H     8.309446     4.689138    -1.915908
 O     8.980112     4.778899    -2.641226
 H     9.702496     5.271498    -2.251555
 H     6.301463     5.101619    -4.780418
 O     6.626365     5.432985    -3.922375
 H     7.575943     5.280147    -3.856770
 H     10.602326     2.546958    -4.028714
 O     9.872928     2.382828    -3.432968
 H     9.484444     3.254419    -3.195297
 H     3.252951    -3.069248     7.692097
 O     4.080080    -2.550538     7.728816
 H     3.793754    -1.637310     7.882754
 H    -2.463363    -1.349642    -8.844319
 O    -2.868588    -1.087567    -8.018623
 H    -2.164103    -0.667314    -7.479556
 H     5.069407     5.253720     1.973716
 O     4.875935     4.636027     2.690125
 H     3.907381     4.643320     2.799459
 H    -3.712170    -6.004280    -5.234003
 O    -2.911374    -5.477080    -5.279944
 H    -3.154677    -4.663394    -5.749355
 H    -6.577208     5.621722     5.507550
 O    -6.152765     6.471059     5.285703
 H    -6.029105     6.466568     4.310741
 H    -7.437763     3.490566     6.566733
 O    -7.189590     3.987472     5.777030
 H    -6.941933     3.312561     5.124434
 H    -7.329938     9.127934     3.315478
 O    -7.099037     9.589840     2.483498
 H    -7.576852     10.419723     2.504771
 H    -5.857971    -7.186632     1.247154
 O    -6.482040    -6.532837     0.895325
 H    -5.956140    -6.031165     0.236190
 H    -3.637994    -5.398147     7.315391
 O    -3.867127    -6.208361     6.825585
 H    -3.077666    -6.433116     6.319647
 H     9.547805     0.920729    -0.522245
 O     9.584296     1.888616    -0.630558
 H     9.883993     2.032326    -1.534333
 H    -7.870181    -4.600465     3.039250
 O    -6.941368    -4.852422     3.012853
 H    -6.813665    -5.432552     2.235015
 H     1.161877    -2.887448     6.741096
 O     1.673389    -3.647981     7.037740
 H     1.885127    -4.156027     6.238957
 H    -3.458830    -2.432578    -6.953774
 O    -3.859142    -3.110551    -6.389732
 H    -4.809964    -2.985025    -6.453059
 H    -8.738838     7.885001     4.646286
 O    -7.952624     8.416178     4.781099
 H    -7.265116     7.801003     5.112917
 H     8.004995    -1.659556    -5.347852
 O     7.077366    -1.417962    -5.342301
 H     6.623307    -2.108587    -4.823519
 H    -4.767852    -5.470992     5.473789
 O    -4.827522    -4.828130     4.740135
 H    -5.593410    -5.042659     4.188272
 N    -1.923450     10.294838    -5.181486
 H    -2.723965     9.798543    -5.563555
 H    -1.720616     11.061778    -5.814824
 H    -2.216705     10.705945    -4.299281
